# Supplementary material for: Impact of excess sugar on the whole genome DNA methylation pattern in human sperm
Source: Epigenomics. 2024 Dec 20;17(2):89–104. doi: 10.1080/17501911.2024.2439782 (PMC11792836; doi:10.1080/17501911.2024.2439782)
Supplement: Supplemental Material [file IEPI_A_2439782_SM2945.zip]

Archive with 19 entries (18 files):
- suppl_data/
- suppl_data/FigureS1_coverage-timepoints.tiff
- suppl_data/FigureS2 subm.tiff
- suppl_data/FigureS3_DNAmethIndCpGs.tiff
- suppl_data/FigureS4_DNAmethCpGIslandRegions.tiff
- suppl_data/FigureS5_ImprintedGenes.tiff
- suppl_data/TableS10_StatisticalAnalyses_tRNAs.xlsx
- suppl_data/TableS11_XIST and DDX4 methylation.xlsx
- suppl_data/TableS12_Expressions_and_Methylation.xlsx
- suppl_data/TableS13_ImprintedGenes_ExpressionLevels.xlsx
- suppl_data/TableS1_SequencingInformation_IndividualSamples.xlsx
- suppl_data/TableS2_SequencingInformation_MergedSamples.xlsx
- suppl_data/TableS3_GenesCpGs_SpermQuality_Fertility_from_AseniusReview.xlsx
- suppl_data/TableS4_StatisticalAnalyses_SpermQuality_Fertility_from_AseniusReview_revised.xlsx
- suppl_data/TableS5_ImprintedGenes.xlsx
- suppl_data/TableS6_StatisticalAnalyses_ImprintedGenes_revised.xlsx
- suppl_data/TableS7_TopExpressedGenes.xlsx
- suppl_data/TableS8_StatisticalAnalyses_TopExpressedGenes_revised.xlsx
- suppl_data/TableS9_GenomicLocations_tRNAs.xlsx
