# Supplementary material for: Impact of excess sugar on the whole genome DNA methylation pattern in human sperm
Source: Epigenomics. 2024 Dec 20;17(2):89–104. doi: 10.1080/17501911.2024.2439782 (PMC11792836; doi:10.1080/17501911.2024.2439782)
Supplement: Supplemental Material [file IEPI_A_2439782_SM2945.zip › suppl_data/TableS10_StatisticalAnalyses_tRNAs.xlsx]

## Sheet: IndividualCpGs_tRNAs_wilcox_gen
Table S10. Investigating the effect of diet on DNA methylation when comparing the Healthy versus Added Sugar diets in individual CpG-sites with a coverage of ≥10X from our WGBS data of exact genomic location of known tRNAs. (14 unique CpG-sites tested using Wilcoxon signed rank tests with continuity correction)
A CpG-site can be presented on multiple lines when it has multiple annotations.
				The degree of DNA methylation in the individual sperm samples (methylation is presented as 0-1, where 1 is 100% methylated)
CpG/GenomicRegion	p value	q value	V statistic	Sample_1B	Sample_1C	Sample_7B	Sample_7C	Sample_8B	Sample_8C	Sample_9B	Sample_9C	Sample_10B	Sample_10C	Sample_13B	Sample_13C	Sample_14B	Sample_14C	annot.GenomicRegion	annot.strand	annot.id	annot.tx_id	annot.gene_id	annot.symbol	annot.type	annot.id_cpg	annot.type_cpg
chr1:161428120	0.371093	1	0	0	0	0	0	0	0.2	0	0	0	0	0.027027	0.0294118	0	0	chr1:161428020-161470469	-	intron:102305	ENST00000637155.1	NA	NA	hg38_genes_introns	inter:1393	hg38_cpg_opensea
chr1:161428124	0.371093	1	0	0	0	0	0	0	0.2	0	0	0	0	0	0.030303	0	0	chr1:161428020-161470469	-	intron:102305	ENST00000637155.1	NA	NA	hg38_genes_introns	inter:1393	hg38_cpg_opensea
chr1:161428126	0.371093	1	0	0	0	0	0	0	0.2	0	0	0	0	0	0.03125	0	0	chr1:161428020-161470469	-	intron:102305	ENST00000637155.1	NA	NA	hg38_genes_introns	inter:1393	hg38_cpg_opensea
chr1:161428077	0.583882	1	3	0.027027	0	0.05	0	0	0.0555556	0	0	0	0	0	0.0606061	0	0	chr1:161428020-161470469	-	intron:102305	ENST00000637155.1	NA	NA	hg38_genes_introns	inter:1393	hg38_cpg_opensea
chr1:161428109	0.583882	1	3	0	0	0	0	0	0.166667	0.0833333	0	0	0	0.025641	0.030303	0	0.0384615	chr1:161428020-161470469	-	intron:102305	ENST00000637155.1	NA	NA	hg38_genes_introns	inter:1393	hg38_cpg_opensea
chr13:41060754	0.583882	1	3	0.047619	0.266667	0	0	0.0833333	0.0769231	0	0.0833333	0	0	0.0357143	0	0	0	chr13:40982283-41060837	-	intron:829823	ENST00000405737.2	1997	ELF1	hg38_genes_introns	island:16693	hg38_cpg_islands
chr13:41060754	0.583882	1	3	0.047619	0.266667	0	0	0.0833333	0.0769231	0	0.0833333	0	0	0.0357143	0	0	0	chr13:41060509-41061508	+	promoter:150240	ENST00000379487.5	11193	WBP4	hg38_genes_promoters	island:16693	hg38_cpg_islands
chr1:161428093	0.789268	1	2	0.030303	0	0	0	0	0.0666667	0	0	0	0	0.025	0.03125	0	0	chr1:161428020-161470469	-	intron:102305	ENST00000637155.1	NA	NA	hg38_genes_introns	inter:1393	hg38_cpg_opensea
chr13:41060747	0.789268	1	2	0	0.105263	0	0	0.0769231	0	0	0	0	0	0	0	0.05	0.117647	chr13:40982283-41060837	-	intron:829823	ENST00000405737.2	1997	ELF1	hg38_genes_introns	island:16693	hg38_cpg_islands
chr13:41060747	0.789268	1	2	0	0.105263	0	0	0.0769231	0	0	0	0	0	0	0	0.05	0.117647	chr13:41060509-41061508	+	promoter:150240	ENST00000379487.5	11193	WBP4	hg38_genes_promoters	island:16693	hg38_cpg_islands
chr6:27519577	1	1	1	0.0322581	0	0	0	0	0	0	0	0	0	0	0	0	0	chr6:27516275-27520274	-	1to5kb:80232	ENST00000603933.1	NA	NA	hg38_genes_1to5kb	shore:14459	hg38_cpg_shores
chr6:27519577	1	1	1	0.0322581	0	0	0	0	0	0	0	0	0	0	0	0	0	chr6:27518076-27522075	+	1to5kb:75026	ENST00000401954.2	NA	NA	hg38_genes_1to5kb	shore:14459	hg38_cpg_shores
chr6:27519577	1	1	1	0.0322581	0	0	0	0	0	0	0	0	0	0	0	0	0	chr6:27519436-27520435	-	promoter:80231	ENST00000648816.1	NA	NA	hg38_genes_promoters	shore:14459	hg38_cpg_shores
chr6:26330361	1	1	0	0	0	0	0	0	0	0	0	0	0.0666667	0	0	0	0	chr6:26329088-26331726	-	intron:438300	ENST00000655687.1	101928743	LOC101928743	hg38_genes_introns	inter:5977	hg38_cpg_opensea
chr11:59566449	1	1	1	0.0454545	0	0	0	0	0	0	0	0	0	0	0.047619	0	0	chr11:59566284-59567283	-	promoter:132244	ENST00000661408.1	105369317	LINC02739	hg38_genes_promoters	inter:10828	hg38_cpg_opensea
chr11:59566449	1	1	1	0.0454545	0	0	0	0	0	0	0	0	0	0	0.047619	0	0	chr11:59566274-59567273	-	promoter:132245	ENST00000533552.3	105369317	LINC02739	hg38_genes_promoters	inter:10828	hg38_cpg_opensea
chr11:59566449	1	1	1	0.0454545	0	0	0	0	0	0	0	0	0	0	0.047619	0	0	chr11:59566206-59576001	+	intron:684664	ENST00000661394.1	101927226	LOC101927226	hg38_genes_introns	inter:10828	hg38_cpg_opensea
chr5:181188859	NaN	NA	0	0	0	0	0	0	0	0	0	0	0	0	0	0	0	chr5:181186875-181190874	+	1to5kb:68640	ENST00000664992.1	105377769	LOC105377769	hg38_genes_1to5kb	shore:13999	hg38_cpg_shores
chr5:181188859	NaN	NA	0	0	0	0	0	0	0	0	0	0	0	0	0	0	0	chr5:181186924-181190923	+	1to5kb:68641	ENST00000514487.1	105377769	LOC105377769	hg38_genes_1to5kb	shore:13999	hg38_cpg_shores
chr5:181188859	NaN	NA	0	0	0	0	0	0	0	0	0	0	0	0	0	0	0	chr5:181187070-181191069	+	1to5kb:68642	ENST00000508877.1	105377769	LOC105377769	hg38_genes_1to5kb	shore:13999	hg38_cpg_shores
chr5:181188859	NaN	NA	0	0	0	0	0	0	0	0	0	0	0	0	0	0	0	chr5:181188750-181190323	-	intron:407103	ENST00000658296.1	NA	NA	hg38_genes_introns	shore:13999	hg38_cpg_shores
chr5:181188859	NaN	NA	0	0	0	0	0	0	0	0	0	0	0	0	0	0	0	chr5:181188750-181188908	-	intron:407104	ENST00000655600.1	NA	NA	hg38_genes_introns	shore:13999	hg38_cpg_shores
chr6:26330350	NaN	NA	0	0	0	0	0	0	0	0	0	0	0	0	0	0	0	chr6:26329088-26331726	-	intron:438300	ENST00000655687.1	101928743	LOC101928743	hg38_genes_introns	inter:5977	hg38_cpg_opensea
chr6:26330356	NaN	NA	0	0	0	0	0	0	0	0	0	0	0	0	0	0	0	chr6:26329088-26331726	-	intron:438300	ENST00000655687.1	101928743	LOC101928743	hg38_genes_introns	inter:5977	hg38_cpg_opensea
