# Supplementary material for: Impact of excess sugar on the whole genome DNA methylation pattern in human sperm
Source: Epigenomics. 2024 Dec 20;17(2):89–104. doi: 10.1080/17501911.2024.2439782 (PMC11792836; doi:10.1080/17501911.2024.2439782)
Supplement: Supplemental Material [file IEPI_A_2439782_SM2945.zip › suppl_data/TableS11_XIST and DDX4 methylation.xlsx]

## Sheet: sheet B
Table S11. For the following CpG sites annotated to DDX4, the sperm samples showed an average degree of DNA methylation ≤8,5%, The genomic position for each CpG site is included in the Table, Missing data means this CpG site was not sequenced for that sample,
	Degree of methylation	Degree of methylation	Degree of methylation	Degree of methylation
	55737906	55737925	55737930	55737965	Average DNA methylation (%) for these sites annotated DDX4
Sample_1A	0	0	0	0	0
Sample_2A	9.09	9.09	7.7	8.3	8.5
Sample_4A	0	0	0	14.3	3.6
Sample_7A	0	0	0	0	0
Sample_8A	0	0	0	0	0
Sample_9A	0	0	0	0	0
Sample_10A	0	0	0	0	0
Sample_11A	0				0
Sample_12A	0	0	0	0	0
Sample_13A	2.5	2.2	2.2	5	3
Sample_14A	4.3	0	0	6.5	2.7
Sample_15A	0	0	0	0	0
Sample_16A					0
Sample_1B	0	0	0	0	0
Sample_4B	0	0	0	0	0
Sample_5B	6.7	0	0	0	1.7
Sample_6B	0	0	0	0	0
Sample_7B	0	0	0	0	0
Sample_8B	0	0	0	0	0
Sample_9B	0	0	0	0	0
Sample_10B	0	0	0	0	0
Sample_11B
Sample_12B
Sample_13B	0	0	0	0	0
Sample_14B	0	9.09	9.09	12.5	7.7
Sample_15B	0	0	0	0	0
Sample_16B	0	0	0	0	0
Sample_1C	0	0	0	0	0
Sample_4C	0	0	0	0	0
Sample_5C				0	0
Sample_6C	0	0	0	0	0
Sample_7C	0	0	0	0	0
Sample_8C		0	0	0	0
Sample_9C	0	0	0	0	0
Sample_10C		0	0	0	0
Sample_11C
Sample_12C	0	0	0
Sample_13C	0	0	0	0	0
Sample_14C	0	0	0	0	0
Sample_15C	0	0	0	0	0
Sample_16C	0	0	0	0	0

## Sheet: sheet A
Table S11. For the following CpG sites annotated to XIST, the sperm samples showed an average degree of DNA methylation ≤6,1%. The genomic position for each CpG site is included in the Table. Missing data means this CpG site was not sequenced for that sample.
	Degree of methylation	Degree of methylation	Degree of methylation	Degree of methylation
	73850498	73850575	73850607	73851206	Average DNA methylation (%) for these sites annotated XIST																																												73852376
Sample_1A	0	0	0	0	0																																												0
Sample_2A	0	14.28	0	10	6.1																																												0.19047619047619
Sample_4A	0	0	0	0	0																																												0.1
Sample_7A	0	0	0	0	0																																												0
Sample_8A	0	0	0		4																																												0.5
Sample_9A	0			0	0																																												0
Sample_10A	0	0	0	0	0																																												0
Sample_11A	0	0	0	0	0																																												0
Sample_12A	0	0	0	0	0																																												0
Sample_13A	0	0	0	0	0																																												0
Sample_14A	0	0	0	0	0																																												0
Sample_15A	0	0	0	0	0																																												0
Sample_16A	0	0		0	0																																												0
Sample_1B	0	0	0	0	0																																												0
Sample_4B	0	0	0	0	0																																												0
Sample_5B	0	0	0	0	0																																												0
Sample_6B	0	0	0		0																																												0
Sample_7B	0	0	0	0	0																																												0
Sample_8B	0	0	0	16.7	4.2																																												0
Sample_9B	0	0			0																																												0
Sample_10B	0	0		0	0																																												0
Sample_11B	0	0	0	0	0																																												0
Sample_12B	0				0																																												0
Sample_13B	0	0	0	0	0																																												0
Sample_14B	0	0	0	0	0																																												0
Sample_15B	0	0	0	0	0																																												0
Sample_16B	0	0		0	0																																												0
Sample_1C	0	0	0	0	0																																												0
Sample_4C	0	0	0	0	0																																												0
Sample_5C	0				0																																												0.333333333333333
Sample_6C	0	0	0	0	0																																												0
Sample_7C	0	0	0	0	0																																												0
Sample_8C	0	0	0		0																																												0
Sample_9C	0	0	0	0	0																																												0
Sample_10C	0	0	0	0	0																																												0
Sample_11C	0				0																																												0
Sample_12C	0	0	0	0	0																																												0
Sample_13C	0	0	0	0	0																																												0
Sample_14C	0	0	0	0	0																																												0
Sample_15C	0			0	0																																												0
Sample_16C	0	0	0	0	0																																												0
[truncated: 5 more columns]
