# Supplementary material for: Impact of excess sugar on the whole genome DNA methylation pattern in human sperm
Source: Epigenomics. 2024 Dec 20;17(2):89–104. doi: 10.1080/17501911.2024.2439782 (PMC11792836; doi:10.1080/17501911.2024.2439782)
Supplement: Supplemental Material [file IEPI_A_2439782_SM2945.zip › suppl_data/TableS12_Expressions_and_Methylation.xlsx]

## Sheet: Sheet1
Table S12. Associations between DNA methylation and the expression level in human sperm using our merged WGBS data (n=15) and expression levels based on public human sperm data by Corral-Vazquez et al (n=12, DOI: 10.1093/molehr/gaab035) in different genomic regions based on Friedman test followed by Dunn's multiple comparisons test for the data presented in Figure 6e.
Dunn's multiple comparisons test for the average DNA methylation level	Summary	Adjusted P-value based on post hoc test
1-5kb
High vs. Medium expression	ns	0.2034
High vs. Low expression	****	<0.0001
High vs. Non expression	***	0.0001
Medium vs. Low expression	***	0.0001
Medium vs. Non expression	ns	0.2034
Low vs. Non expression	ns	0.2034
promoters
High vs. Medium expression	***	0.0002
High vs. Low expression	****	<0.0001
High vs. Non expression	ns	0.1419
Medium vs. Low expression	ns	0.1419
Medium vs. Non expression	ns	0.3960
Low vs. Non expression	***	0.0002
5'UTR
High vs. Medium expression	ns	0.2034
High vs. Low expression	****	<0.0001
High vs. Non expression	***	0.0001
Medium vs. Low expression	***	0.0001
Medium vs. Non expression	ns	0.2034
Low vs. Non expression	ns	0.2034
exons
High vs. Medium expression	ns	0.2034
High vs. Low expression	***	0.0001
High vs. Non expression	****	<0.0001
Medium vs. Low expression	ns	0.2034
Medium vs. Non expression	***	0.0001
Low vs. Non expression	ns	0.2034
introns
High vs. Medium expression	ns	0.2034
High vs. Low expression	***	0.0001
High vs. Non expression	****	<0.0001
Medium vs. Low expression	ns	0.2034
Medium vs. Non expression	***	0.0001
Low vs. Non expression	ns	0.2034
3'UTR
High vs. Medium expression	ns	0.7188
High vs. Low expression	***	0.0005
High vs. Non expression	****	<0.0001
Medium vs. Low expression	ns	0.0973
Medium vs. Non expression	****	<0.0001
Low vs. Non expression	ns	0.2034
