# Supplementary material for: Impact of excess sugar on the whole genome DNA methylation pattern in human sperm
Source: Epigenomics. 2024 Dec 20;17(2):89–104. doi: 10.1080/17501911.2024.2439782 (PMC11792836; doi:10.1080/17501911.2024.2439782)
Supplement: Supplemental Material [file IEPI_A_2439782_SM2945.zip › suppl_data/TableS13_ImprintedGenes_ExpressionLevels.xlsx]

## Sheet: ImprintedGenes_All_expression
Table S13. Gene expression level of imprinted genes in human sperm, based on RNA-sequencing data by Corral-Vazquez et al. (DOI: 10.1093/molehr/gaab035) and imprinted genes found at geneimprint.com
GencodeID	ExpressionCounts	ExpressionLevel	GenomicRegion	Strand	GeneType	Gene	HGNCID	HAVANAGeneID	ExpressedAllele
ENSG00000002746.15	442	High	chr7:43112629-43566001	+	protein_coding	HECW1	HGNC:22195	OTTHUMG00000128917.6	Paternal
ENSG00000022556.16	240	High	chr19:54953130-55001142	+	protein_coding	NLRP2	HGNC:22948	OTTHUMG00000167763.7	Maternal
ENSG00000053438.11	1678	High	chr20:37521206-37523690	+	protein_coding	NNAT	HGNC:7860	OTTHUMG00000032420.5	Paternal
ENSG00000053918.17	401	High	chr11:2444684-2848991	+	protein_coding	KCNQ1	HGNC:6294	OTTHUMG00000009900.10	Maternal
ENSG00000066827.16	2086	High	chr8:134477788-134713049	-	protein_coding	ZFAT	HGNC:19899	OTTHUMG00000164321.3	Paternal
ENSG00000087460.25	1160	High	chr20:58839718-58911192	+	protein_coding	GNAS	HGNC:4392	OTTHUMG00000033069.23	Isoform Dependent
ENSG00000106070.19	2447	High	chr7:50590063-50793462	-	protein_coding	GRB10	HGNC:4564	OTTHUMG00000150622.21	Isoform Dependent
ENSG00000106484.16	631	High	chr7:130486171-130506465	+	protein_coding	MEST	HGNC:7028	OTTHUMG00000156661.27	Paternal
ENSG00000106571.14	731	High	chr7:41960949-42237870	-	protein_coding	GLI3	HGNC:4319	OTTHUMG00000023630.8	Paternal
ENSG00000110628.15	1831	High	chr11:2899721-2925246	+	protein_coding	SLC22A18	HGNC:10964	OTTHUMG00000010037.12	Maternal
ENSG00000111728.10	135	High	chr12:22063773-22437041	-	protein_coding	ST8SIA1	HGNC:10869	OTTHUMG00000169098.3	Paternal
ENSG00000111863.12	448	High	chr6:11712054-11807046	-	protein_coding	ADTRP	HGNC:21214	OTTHUMG00000014260.4	Maternal
ENSG00000114062.20	137	High	chr15:25333728-25439051	-	protein_coding	UBE3A	HGNC:12496	OTTHUMG00000171548.13	Maternal
ENSG00000122390.19	1120	High	chr16:3443649-3486953	+	protein_coding	NAA60	HGNC:25875	OTTHUMG00000150268.9	Maternal
ENSG00000128185.10	2271	High	chr22:20314238-20320080	-	protein_coding	DGCR6L	HGNC:18551	OTTHUMG00000150583.4	Random
ENSG00000128739.22	467	High	chr15:24823637-24978723	+	protein_coding	SNRPN	HGNC:11164	OTTHUMG00000129180.46	Paternal
ENSG00000129757.13	2442	High	chr11:2883213-2885773	-	protein_coding	CDKN1C	HGNC:1786	OTTHUMG00000010040.5	Maternal
ENSG00000130816.16	2174	High	chr19:10133345-10231286	-	protein_coding	DNMT1	HGNC:2976	OTTHUMG00000180397.4	Paternal
ENSG00000131620.17	4792	High	chr11:70078302-70189528	+	protein_coding	ANO1	HGNC:21625	OTTHUMG00000167204.2	Maternal
ENSG00000139687.15	197	High	chr13:48303726-48599436	+	protein_coding	RB1	HGNC:9884	OTTHUMG00000016900.7	Maternal
ENSG00000141510.17	350	High	chr17:7661779-7687550	-	protein_coding	TP53	HGNC:11998	OTTHUMG00000162125.10	NA
ENSG00000166619.15	693	High	chr20:37492472-37527931	-	protein_coding	BLCAP	HGNC:1055	OTTHUMG00000032419.8	Isoform Dependent
ENSG00000167601.12	164	High	chr19:41219223-41261766	+	protein_coding	AXL	HGNC:905	OTTHUMG00000182727.4	Maternal
ENSG00000183628.13	710	High	chr22:18906028-18914238	+	protein_coding	DGCR6	HGNC:2846	OTTHUMG00000150162.5	Random
ENSG00000185513.16	144	High	chr20:43489442-43550950	+	protein_coding	L3MBTL1	HGNC:15905	OTTHUMG00000032503.23	Paternal
ENSG00000187391.21	173	High	chr7:78017055-79453667	-	protein_coding	MAGI2	HGNC:18957	OTTHUMG00000130697.19	Maternal
ENSG00000198010.12	311	High	chr8:737596-1708474	+	protein_coding	DLGAP2	HGNC:2906	OTTHUMG00000163599.5	Paternal
ENSG00000198300.14	8922	High	chr19:56810077-56840728	-	protein_coding	PEG3	HGNC:8826	OTTHUMG00000171954.18	Paternal
ENSG00000204186.10	171	High	chr2:206274663-206314427	+	protein_coding	ZDBF2	HGNC:29313	OTTHUMG00000154648.4	Paternal
ENSG00000206190.11	218	High	chr15:25677273-25865172	-	protein_coding	ATP10A	HGNC:13542	OTTHUMG00000171703.2	Maternal
ENSG00000269699.6	1331	High	chr19:56774547-56840729	-	protein_coding	ZIM2	HGNC:12875	OTTHUMG00000171953.13	Paternal
ENSG00000089505.17	15	Low	chr16:66566393-66579137	+	protein_coding	CMTM1	HGNC:19172	OTTHUMG00000137502.5	Paternal
ENSG00000105825.14	5	Low	chr7:93885396-93890753	-	protein_coding	TFPI2	HGNC:11761	OTTHUMG00000022963.5	Maternal
ENSG00000135100.17	3	Low	chr12:120978543-121002512	+	protein_coding	HNF1A	HGNC:11621	OTTHUMG00000151015.8	NA
ENSG00000139194.8	2	Low	chr12:7115736-7128889	-	protein_coding	RBP5	HGNC:15847	OTTHUMG00000168165.3	Maternal
ENSG00000157703.15	23	Low	chr7:138594285-138701352	-	protein_coding	SVOPL	HGNC:27034	OTTHUMG00000155870.5	Maternal
ENSG00000158528.12	8	Low	chr7:94907202-95296415	+	protein_coding	PPP1R9A	HGNC:14946	OTTHUMG00000155566.4	Maternal
ENSG00000162595.7	3	Low	chr1:68045886-68051631	-	protein_coding	DIRAS3	HGNC:687	OTTHUMG00000009544.4	Paternal
ENSG00000162951.11	8	Low	chr2:80288351-80304752	-	protein_coding	LRRTM1	HGNC:19408	OTTHUMG00000130021.9	Paternal
ENSG00000167981.7	2	Low	chr16:3432414-3443504	-	protein_coding	ZNF597	HGNC:26573	OTTHUMG00000129359.5	Maternal
ENSG00000169427.8	7	Low	chr8:139600838-139704109	-	protein_coding	KCNK9	HGNC:6283	OTTHUMG00000164186.8	Maternal
ENSG00000171587.15	8	Low	chr21:40010999-40847158	-	protein_coding	DSCAM	HGNC:3039	OTTHUMG00000086732.2	Paternal
ENSG00000182667.14	2	Low	chr11:131370478-132336822	+	protein_coding	NTM	HGNC:17941	OTTHUMG00000066364.16	Maternal
ENSG00000183671.12	6	Low	chr2:206175316-206218047	-	protein_coding	GPR1	HGNC:4463	OTTHUMG00000132894.3	Paternal
ENSG00000187772.8	14	Low	chr6:104936616-105083332	+	protein_coding	LIN28B	HGNC:32207	OTTHUMG00000015290.4	Paternal
ENSG00000197406.7	4	Low	chr14:101561351-101563452	+	protein_coding	DIO3	HGNC:2885	OTTHUMG00000160681.4	Paternal
ENSG00000198825.15	6	Low	chr10:119726042-119829147	+	protein_coding	INPP5F	HGNC:17054	OTTHUMG00000019158.8	Paternal
ENSG00000254585.5	4	Low	chr15:23643549-23647867	-	protein_coding	MAGEL2	HGNC:6814	OTTHUMG00000167582.6	Paternal
ENSG00000254647.6	5	Low	chr11:2159779-2161341	-	protein_coding	INS	HGNC:6081	OTTHUMG00000009558.9	Paternal
ENSG00000254656.2	7	Low	chr14:100879753-100903722	-	protein_coding	RTL1	HGNC:14665	OTTHUMG00000167573.2	Paternal
ENSG00000021762.20	36	Medium	chr11:3087107-3166739	-	protein_coding	OSBPL5	HGNC:16392	OTTHUMG00000011702.8	Maternal
ENSG00000058335.15	62	Medium	chr15:78959947-79090773	-	protein_coding	RASGRF1	HGNC:9875	OTTHUMG00000144172.3	Paternal
ENSG00000078900.15	99	Medium	chr1:3652516-3736201	+	protein_coding	TP73	HGNC:12003	OTTHUMG00000000610.7	Maternal
ENSG00000101049.17	37	Medium	chr20:43558968-43588237	+	protein_coding	SGK2	HGNC:13900	OTTHUMG00000033054.10	Paternal
ENSG00000107249.23	58	Medium	chr9:3824127-4348392	-	protein_coding	GLIS3	HGNC:28510	OTTHUMG00000019463.7	Paternal
ENSG00000109320.13	43	Medium	chr4:102501331-102617302	+	protein_coding	NFKB1	HGNC:7794	OTTHUMG00000161080.10	NA
ENSG00000112499.13	84	Medium	chr6:160171061-160277638	-	protein_coding	SLC22A2	HGNC:10966	OTTHUMG00000015950.2	Maternal
ENSG00000118495.19	64	Medium	chr6:143940300-144064599	-	protein_coding	PLAGL1	HGNC:9046	OTTHUMG00000015738.5	Paternal
ENSG00000124194.16	55	Medium	chr20:44247099-44280917	+	protein_coding	GDAP1L1	HGNC:4213	OTTHUMG00000032530.2	Paternal
ENSG00000127990.19	40	Medium	chr7:94524204-94656572	-	protein_coding	SGCE	HGNC:10808	OTTHUMG00000022828.19	Paternal
ENSG00000128510.12	51	Medium	chr7:130293134-130324180	+	protein_coding	CPA4	HGNC:15740	OTTHUMG00000157825.5	Maternal
ENSG00000136238.18	49	Medium	chr7:6374527-6403967	+	protein_coding	RAC1	HGNC:9801	OTTHUMG00000023540.5	NA
ENSG00000140009.18	119	Medium	chr14:64084232-64338112	-	protein_coding	ESR2	HGNC:3468	OTTHUMG00000141306.4	NA
ENSG00000145945.7	47	Medium	chr6:3849373-3851320	+	protein_coding	FAM50B	HGNC:18789	OTTHUMG00000014147.3	Paternal
ENSG00000149289.11	63	Medium	chr11:110093392-110171841	+	protein_coding	ZC3H12C	HGNC:29362	OTTHUMG00000166572.2	Paternal
ENSG00000164292.13	44	Medium	chr5:95713522-95824383	+	protein_coding	RHOBTB3	HGNC:18757	OTTHUMG00000121171.4	Paternal
ENSG00000167244.21	42	Medium	chr11:2129112-2141238	-	protein_coding	IGF2	HGNC:5466	OTTHUMG00000009395.13	Paternal
ENSG00000179455.9	41	Medium	chr15:23565674-23630075	+	protein_coding	MKRN3	HGNC:7114	OTTHUMG00000129160.6	Paternal
ENSG00000181649.8	66	Medium	chr11:2928273-2929420	-	protein_coding	PHLDA2	HGNC:12385	OTTHUMG00000010926.3	Maternal
ENSG00000184937.14	29	Medium	chr11:32387775-32435885	-	protein_coding	WT1	HGNC:12796	OTTHUMG00000039556.9	Paternal
ENSG00000184939.16	117	Medium	chr16:68530090-68576072	+	protein_coding	ZFP90	HGNC:23329	OTTHUMG00000177312.9	Paternal
ENSG00000185559.16	31	Medium	chr14:100725705-100738224	+	protein_coding	DLK1	HGNC:2907	OTTHUMG00000171600.5	Paternal
ENSG00000185823.4	69	Medium	chr15:24675704-24683393	+	protein_coding	NPAP1	HGNC:1190	OTTHUMG00000129179.2	Paternal
ENSG00000186496.12	94	Medium	chr18:35366694-35377337	-	protein_coding	ZNF396	HGNC:18824	OTTHUMG00000132562.8	Paternal
ENSG00000198732.10	43	Medium	chr14:69854131-70032366	+	protein_coding	SMOC1	HGNC:20318	OTTHUMG00000171237.1	Maternal
ENSG00000242265.5	104	Medium	chr7:94656325-94669695	+	protein_coding	PEG10	HGNC:14005	OTTHUMG00000155578.5	Paternal
