# Supplementary material for: Impact of excess sugar on the whole genome DNA methylation pattern in human sperm
Source: Epigenomics. 2024 Dec 20;17(2):89–104. doi: 10.1080/17501911.2024.2439782 (PMC11792836; doi:10.1080/17501911.2024.2439782)
Supplement: Supplemental Material [file IEPI_A_2439782_SM2945.zip › suppl_data/TableS1_SequencingInformation_IndividualSamples.xlsx]

## Sheet: TableS1
Table S1. Sequencing information and alignment statistics of WGBS in human sperm from 15 donors at 3 time points (Diets: Baseline, Healthy Diet, and Added Sugar)
Two samples were excluded due to low DNA amount
Sample	Diet	Total number of reads	Number of aligned reads	Percentage of reads aligned	Number of reads after deduplication	Sequencing depth	Percentage reads after deduplication	DNA (ng)	DNA Conc. Current (ng/ul)	DNA input (ng)	DNA input (ng)	PCR cycles	% Duplicates (mean)
Sample 01A	Baseline	487573908	388974684	0.797776	250786059	10.6115	0.644736	11.3	0.3	all	11.3	10	37.5
Sample 01B	Healthy Diet	517354109	401557108	0.776175	360641186	18.0233	0.898107	252.6	7.4	50	50	8	12.2
Sample 01C	Added Sugar	426899362	331923659	0.777522	303828042	17.3255	0.915355	148.9	4.4	50	50	8	11.58
Sample 02A	Baseline	700510410	555419284	0.792878	453581143	20.4688	0.816646	29.8	0.9	all	29.8	8	13.7
Sample 02C	Added Sugar	462404641	369821098	0.799778	117751558	6.50372	0.318401	4.4	0.1	all	4.4	10	33.85
Sample 04A	Baseline	484217437	388452761	0.802228	344527479	14.7862	0.886922	69.4	2	50	50	8	11.03
Sample 04B	Healthy Diet	480079351	379003447	0.78946	342136881	17.6098	0.902728	57.3	1.8	50	50	8	11.03
Sample 04C	Added Sugar	636459557	475669057	0.747367	96479502	3.83491	0.202829	7.56	0.21	all	7.56	12	77.1
Sample 05B	Healthy Diet	445897687	352172091	0.789805	318851387	14.1595	0.905385	27	0.9	all	27	8	10.25
Sample 05C	Added Sugar	898649097	691768417	0.769787	48680022	1.41846	0.0703704	4.07	0.11	all	4.07	12	72.98
Sample 06B	Healthy Diet	451584941	361425985	0.80035	174365002	5.18309	0.482436	2.183	0.059	all	2.183	12	33.5
Sample 06C	Added Sugar	438850937	351258679	0.800405	171357537	7.15292	0.487839	23.826	0.627	all	23.826	8	24.28
Sample 07A	Baseline	318635708	249744246	0.783792	229580232	11.0115	0.919261	40.56	1.04	all	40.56	8	9.93
Sample 07B	Healthy Diet	386633882	302157855	0.781509	249541936	8.35207	0.825866	5.18	0.14	all	5.18	12	22.3
Sample 07C	Added Sugar	458271796	365718939	0.798039	301630539	11.9227	0.824761	6.99	0.233	all	6.99	12	15.53
Sample 08A	Baseline	458542630	343271514	0.748614	67860162	2.36017	0.197687	6.84	0.1874	all	6.84	12	49.3
Sample 08B	Healthy Diet	386848362	302147167	0.781048	265084909	10.6976	0.877337	19.808	0.619	all	19.808	8	11.68
Sample 08C	Added Sugar	1093841309	868717319	0.79419	184816903	5.9571	0.212747	17.4	0.47	all	17.4	10	46
Sample 09A	Baseline	604782850	474640156	0.784811	289982515	11.1948	0.610952	6.262	0.202	all	6.262	12	28.26
Sample 09B	Healthy Diet	466068350	371937808	0.798033	233312308	7.74328	0.627288	2.607	0.079	all	2.607	12	21.63
Sample 09C	Added Sugar	457390985	357673080	0.781985	319979488	13.4649	0.894614	28.743	0.871	all	28.743	8	12.23
Sample 10A	Baseline	484636586	386080874	0.79664	273201901	11.2667	0.707629	3.43	0.098	all	3.43	12	32
Sample 10B	Healthy Diet	331817126	265750018	0.800893	225606220	7.31942	0.848942	2.412	0.067	all	2.412	12	14.45
Sample 10C	Added Sugar	266991074	216306586	0.810164	198330695	7.5756	0.916896	32.49	0.855	all	32.49	8	8.73
Sample 11A	Baseline	408966628	331185883	0.809812	194258424	6.07784	0.586554	12.5	0.33	all	12.5	12	26.4
Sample 11B	Healthy Diet	406704593	321339442	0.790105	243087887	7.41557	0.756483	11.817	0.303	all	11.817	10	17.34
Sample 11C	Added Sugar	385079000	303853730	0.789069	169441982	4.10498	0.557643	3.978	0.102	all	3.978	12	22.83
Sample 12A	Baseline	433645352	325134578	0.749771	97591687	5.63072	0.300158	13.68	0.342	all	13.68	10	38.35
Sample 12B	Healthy Diet	461907647	360307271	0.780042	145773375	3.67569	0.404581	9.84	0.246	all	9.84	10	31.13
Sample 12C	Added Sugar	448757238	356774651	0.795028	282288153	8.94639	0.791223	43.2	1.08	all	43.2	8	23.5
Sample 13A	Baseline	451247013	349846527	0.775288	239512328	15.4692	0.684621	38.44	0.961	all	38.44	8	17.75
Sample 13B	Healthy Diet	584132986	459831828	0.787204	375368859	15.7864	0.816318	62.8	1.57	50	50	8	13.93
Sample 13C	Added Sugar	472449414	382114026	0.808794	333940813	17.1911	0.87393	33.56	0.839	all	33.56	8	13.2
Sample 14A	Baseline	329167134	249207854	0.757086	213850914	12.7857	0.858123	59.04	1.44	50	50	8	12.2
Sample 14B	Healthy Diet	309997557	241022712	0.777499	184536618	9.7526	0.76564	52.07	1.27	50	50	8	14.28
Sample 14C	Added Sugar	407937678	322250509	0.78995	243758718	12.196	0.756426	31.201	0.761	all	31.201	8	14.45
Sample 15A	Baseline	561994673	437375843	0.778256	341988191	15.0348	0.781909	16.452	0.457	all	16.452	10	18.55
Sample 15B	Healthy Diet	405629405	321419137	0.792396	263640251	10.8009	0.820238	12.464	0.328	all	12.464	10	14.7
Sample 15C	Added Sugar	402450105	315473055	0.783881	71174046	2.68302	0.225611	4.408	0.116	all	4.408	12	45.13
Sample 16A	Baseline	426247132	337921879	0.792784	271038546	8.20796	0.802075	5.712	0.168	all	5.712	12	15.58
Sample 16B	Healthy Diet	442458377	344176644	0.777873	149427616	4.24727	0.43416	29.75	0.85	all	29.75	10	29.45
Sample 16C	Added Sugar	602089004	476832354	0.791963	367546147	12.7482	0.770808	13.752	0.382	all	13.752	10	17.4
Average, over all		478233406	375896661	0.7864	238336623	9.969	0.666244	30.1363	0.83839	-	21.7527	9.80952	23.9812
Average, Baseline		473089805	370558160	0.7823	251366122	11.147
Average, Healthy Diet		434079598	341732037	0.7873	252241031	10.055
Average, Added Sugar		523901413	412410344	0.7892	214066943	8.868

## Sheet: Baseline_Healthy
Table S1B. Sequencing information and alignment statistics of WGBS in human sperm from 15 donors at 3 time points (Diets; Baseline and Healthy Diet)
Sample	Diet	Total number of reads	Number of aligned reads	Percentage of reads aligned	Number of reads after deduplication	Sequencing depth	Percentage reads after deduplication	DNA (ng)	DNA Conc. Current (ng/ul)	DNA input (ng)	DNA input (ng)	PCR cycles	% Duplicates (mean)
Sample 01A	Baseline	487573908	388974684	0.797776	250786059	10.6115	0.644736	11.3	0.3	all	11.3	10	37.5
Sample 01B	Healthy Diet	517354109	401557108	0.776175	360641186	18.0233	0.898107	252.6	7.4	50	50	8	12.2
Sample 04A	Baseline	484217437	388452761	0.802228	344527479	14.7862	0.886922	69.4	2	50	50	8	11.03
Sample 04B	Healthy Diet	480079351	379003447	0.78946	342136881	17.6098	0.902728	57.3	1.8	50	50	8	11.03
Sample 07A	Baseline	318635708	249744246	0.783792	229580232	11.0115	0.919261	40.56	1.04	all	40.56	8	9.93
Sample 07B	Healthy Diet	386633882	302157855	0.781509	249541936	8.35207	0.825866	5.18	0.14	all	5.18	12	22.3
Sample 09A	Baseline	604782850	474640156	0.784811	289982515	11.1948	0.610952	6.262	0.202	all	6.262	12	28.26
Sample 09B	Healthy Diet	466068350	371937808	0.798033	233312308	7.74328	0.627288	2.607	0.079	all	2.607	12	21.63
Sample 10A	Baseline	484636586	386080874	0.79664	273201901	11.2667	0.707629	3.43	0.098	all	3.43	12	32
Sample 10B	Healthy Diet	331817126	265750018	0.800893	225606220	7.31942	0.848942	2.412	0.067	all	2.412	12	14.45
Sample 11A	Baseline	408966628	331185883	0.809812	194258424	6.07784	0.586554	12.5	0.33	all	12.5	12	26.4
Sample 11B	Healthy Diet	406704593	321339442	0.790105	243087887	7.41557	0.756483	11.817	0.303	all	11.817	10	17.34
Sample 13A	Baseline	451247013	349846527	0.775288	239512328	15.4692	0.684621	38.44	0.961	all	38.44	8	17.75
Sample 13B	Healthy Diet	584132986	459831828	0.787204	375368859	15.7864	0.816318	62.8	1.57	50	50	8	13.93
Sample 14A	Baseline	329167134	249207854	0.757086	213850914	12.7857	0.858123	59.04	1.44	50	50	8	12.2
Sample 14B	Healthy Diet	309997557	241022712	0.777499	184536618	9.7526	0.76564	52.07	1.27	50	50	8	14.28
Sample 15A	Baseline	561994673	437375843	0.778256	341988191	15.0348	0.781909	16.452	0.457	all	16.452	10	18.55
Sample 15B	Healthy Diet	405629405	321419137	0.792396	263640251	10.8009	0.820238	12.464	0.328	all	12.464	10	14.7
Average, over all		4.45536e+08	3.51085e+08	0.78772	2.69753e+08	11.7245	0.774573	39.813	1.09917	-	25.7458	9.77778	18.6378
Average, Baseline		4.59025e+08	3.61723e+08	0.787299	2.64188e+08	12.0265
Average, Healthy Diet		4.32046e+08	340446595	0.788141	2.75319e+08	11.4226

## Sheet: Baseline_AddedSugar
Table S1C. Sequencing information and alignment statistics of WGBS in human sperm from 15 donors at 3 time points (Diets; Baseline and Added Sugar)
Sample	Diet	Total number of reads	Number of aligned reads	Percentage of reads aligned	Number of reads after deduplication	Sequencing depth	Percentage reads after deduplication	DNA (ng)	DNA Conc. Current (ng/ul)	DNA input (ng)	DNA input (ng)	PCR cycles	% Duplicates (mean)
Sample 01A	Baseline	487573908	388974684	0.797776	250786059	10.6115	0.644736	11.3	0.3	all	11.3	10	37.5
Sample 01C	Added Sugar	426899362	331923659	0.777522	303828042	17.3255	0.915355	148.9	4.4	50	50	8	11.58
Sample 02A	Baseline	700510410	555419284	0.792878	453581143	20.4688	0.816646	29.8	0.9	all	29.8	8	13.7
Sample 02C	Added Sugar	462404641	369821098	0.799778	117751558	6.50372	0.318401	4.4	0.1	all	4.4	10	33.85
Sample 07A	Baseline	318635708	249744246	0.783792	229580232	11.0115	0.919261	40.56	1.04	all	40.56	8	9.93
Sample 07C	Added Sugar	458271796	365718939	0.798039	301630539	11.9227	0.824761	6.99	0.233	all	6.99	12	15.53
Sample 09A	Baseline	604782850	474640156	0.784811	289982515	11.1948	0.610952	6.262	0.202	all	6.262	12	28.26
Sample 09C	Added Sugar	457390985	357673080	0.781985	319979488	13.4649	0.894614	28.743	0.871	all	28.743	8	12.23
Sample 10A	Baseline	484636586	386080874	0.79664	273201901	11.2667	0.707629	3.43	0.098	all	3.43	12	32
Sample 10C	Added Sugar	266991074	216306586	0.810164	198330695	7.5756	0.916896	32.49	0.855	all	32.49	8	8.73
Sample 13A	Baseline	451247013	349846527	0.775288	239512328	15.4692	0.684621	38.44	0.961	all	38.44	8	17.75
Sample 13C	Added Sugar	472449414	382114026	0.808794	333940813	17.1911	0.87393	33.56	0.839	all	33.56	8	13.2
Sample 14A	Baseline	329167134	249207854	0.757086	213850914	12.7857	0.858123	59.04	1.44	50	50	8	12.2
Sample 14C	Added Sugar	407937678	322250509	0.78995	243758718	12.196	0.756426	31.201	0.761	all	31.201	8	14.45
Sample 16A	Baseline	426247132	337921879	0.792784	271038546	8.20796	0.802075	5.712	0.168	all	5.712	12	15.58
Sample 16C	Added Sugar	602089004	476832354	0.791963	367546147	12.7482	0.770808	13.752	0.382	all	13.752	10	17.4
Average, over all		4.59827e+08	3.63405e+08	0.789953	2.75519e+08	12.4965	0.769702	30.9113	0.846875	50	24.165	9.375	18.3681
Average, Baseline		4.7535e+08	373979438	0.785132	2.77692e+08	12.627
Average, Added Sugar		4.44304e+08	3.5283e+08	0.794775	273345750	12.3659

## Sheet: Healthy_AddedSugar
Table S1D. Sequencing information and alignment statistics of WGBS in human sperm from 15 donors at 3 time points (Diets; Healthy Diet and Added Sugar)
Sample	Diet	Total number of reads	Number of aligned reads	Percentage of reads aligned	Number of reads after deduplication	Sequencing depth	Percentage reads after deduplication	DNA (ng)	DNA Conc. Current (ng/ul)	DNA input (ng)	DNA input (ng)	PCR cycles	% Duplicates (mean)
Sample 01B	Healthy Diet	517354109	401557108	0.776175	360641186	18.0233	0.898107	252.6	7.4	50	50	8	12.2
Sample 01C	Added Sugar	426899362	331923659	0.777522	303828042	17.3255	0.915355	148.9	4.4	50	50	8	11.58
Sample 07B	Healthy Diet	386633882	302157855	0.781509	249541936	8.35207	0.825866	5.18	0.14	all	5.18	12	22.3
Sample 07C	Added Sugar	458271796	365718939	0.798039	301630539	11.9227	0.824761	6.99	0.233	all	6.99	12	15.53
Sample 08B	Healthy Diet	386848362	302147167	0.781048	265084909	10.6976	0.877337	19.808	0.619	all	19.808	8	11.68
Sample 08C	Added Sugar	1093841309	868717319	0.79419	184816903	5.9571	0.212747	17.4	0.47	all	17.4	10	46
Sample 09B	Healthy Diet	466068350	371937808	0.798033	233312308	7.74328	0.627288	2.607	0.079	all	2.607	12	21.63
Sample 09C	Added Sugar	457390985	357673080	0.781985	319979488	13.4649	0.894614	28.743	0.871	all	28.743	8	12.23
Sample 10B	Healthy Diet	331817126	265750018	0.800893	225606220	7.31942	0.848942	2.412	0.067	all	2.412	12	14.45
Sample 10C	Added Sugar	266991074	216306586	0.810164	198330695	7.5756	0.916896	32.49	0.855	all	32.49	8	8.73
Sample 13B	Healthy Diet	584132986	459831828	0.787204	375368859	15.7864	0.816318	62.8	1.57	50	50	8	13.93
Sample 13C	Added Sugar	472449414	382114026	0.808794	333940813	17.1911	0.87393	33.56	0.839	all	33.56	8	13.2
Sample 14B	Healthy Diet	309997557	241022712	0.777499	184536618	9.7526	0.76564	52.07	1.27	50	50	8	14.28
Sample 14C	Added Sugar	407937678	322250509	0.78995	243758718	12.196	0.756426	31.201	0.761	all	31.201	8	14.45
Average, over all		469045285	3.70651e+08	0.790215	2.70027e+08	11.6648	0.789588	49.7686	1.39814	50	27.1708	9.28571	16.585
Average, Healthy Diet		4.26122e+08	334914928	0.786051	2.70585e+08	11.0964
Average, Added Sugar		5.11969e+08	4.06386e+08	0.794378	269469314	12.2333
