# Supplementary material for: Impact of excess sugar on the whole genome DNA methylation pattern in human sperm
Source: Epigenomics. 2024 Dec 20;17(2):89–104. doi: 10.1080/17501911.2024.2439782 (PMC11792836; doi:10.1080/17501911.2024.2439782)
Supplement: Supplemental Material [file IEPI_A_2439782_SM2945.zip › suppl_data/TableS2_SequencingInformation_MergedSamples.xlsx]

## Sheet: alignment_statistics
Table S2. Sequencing information and alignment statistics of WGBS in human sperm from 15 donors, merged data from 3 time points (Diets: Baseline, Healthy Diet, and Added Sugar)
Sample	Total number of reads	Number of aligned reads	Percentage of reads aligned	Number of reads after deduplication	Sequencing depth
Sample 1	1431827379	1170015736	0.817149	950732423	47.3393
Sample 2	1162915051	960782189	0.826184	589760393	27.6723
Sample 4	1600756345	1295104117	0.809058	811349196	37.2873
Sample 5	1344546784	1094915631	0.814338	381619919	16.0211
Sample 6	1049491378	872437891	0.831296	360623142	12.7516
Sample 7	1163541386	953364365	0.819364	808794702	32.1528
Sample 8	1939232301	1583177466	0.816394	535962971	19.4793
Sample 9	1528242185	1253740855	0.820381	872680871	33.3377
Sample 10	1083444786	902733967	0.833207	722396681	26.8765
Sample 11	1200750221	999441481	0.832348	629414367	18.0178
Sample 12	1344310237	1087852743	0.809227	545679282	18.7156
Sample 13	1507829413	1241397781	0.823301	983986241	49.7504
Sample 14	1047102369	846745406	0.808656	666070665	35.7501
Sample 15	1370074183	1117632109	0.815746	699182066	29.2334
Sample 16	1470794513	1211201746	0.823502	818107340	25.8638
Average	1.34966e+09	1.10604e+09	0.82001	6.91757e+08	28.6833
