# Supplementary material for: Impact of excess sugar on the whole genome DNA methylation pattern in human sperm
Source: Epigenomics. 2024 Dec 20;17(2):89–104. doi: 10.1080/17501911.2024.2439782 (PMC11792836; doi:10.1080/17501911.2024.2439782)
Supplement: Supplemental Material [file IEPI_A_2439782_SM2945.zip › suppl_data/TableS3_GenesCpGs_SpermQuality_Fertility_from_AseniusReview.xlsx]

## Sheet: Sheet1
Table S3. CpG-sites and genes previously associated with sperm quality and male fertility based on the review from Åsenius et al. (DOI: 10.1093/humupd/dmaa025), used to pull out WGBS data on individual CpG-sites.
Illumina CpG ID from 27k array.
Gene/CpG
ALDH3B2
AADAC
ABCA2
ACTN2
ADARB1
ADD1
AHRR
AIRE
ALS2CR12
ANK2
ANKRD11
ANXA2
AP2A2
AP3B2
APBA1
APCS
ARHGEF7
ATP4B
B3GNTL1
BRD1
BRSK2
C14orf80
C7orf50
CACNA1B
CEP72
COL6A2
CUGBP2
CXCR7
DIRAS3
DUSP22
DVL1
ELFN1
EPPK1
FAT1
FZR1
GAA
GALNS
GNAS
GPR146
H19
HDAC4
HEATR2
HIPK2
HNRNPM
HRAS
IGSF9B
ILF3
INPP5A
INPP5E
JAM3
KCNJ16
KCNJ5
KCNQ2
KDM6B
KIAA0182
KIAA1530
KIF26B
KRT81
LINE-1
LMF1
LOC154822
LPCAT1
LRDD
LSP1
MAD1L1
MAEA
MAPK8IP3
MEGF6
MEST
MGMT
MIER2
MIR937
MLPH
MT1A
MTHFR
MUC2
MYT1
NCAPD3
NDOR1
NPHP4
NTF3
NUBP2
OBSCN
PACS2
PAX8
PCGF3
PDCD6
PIP5K1C
PLAGL1
PLXNB3
PNMA3
PQLC1
PRDM16
PRICKLE2
PRRC2A
PTGIR
PTP4A3
PTPN14
PTPRN2
RASA3
RIPK1
RNF213
RNH1
SAT2CHRM1
SCRIB
SFN
SHANK2
SLC12A7
SMC1B
SNRPN
SNRPN-ICR
SOLH
SRRM2
SYT7
TERT
TNRC18
TOLLIP
TRAF7
TSHZ1
TSTA3
UBE2G2
UBQLNL
WDR27
WFS1
ZBED4
ZFHX3
cg00006414
cg00008713
cg00025138
cg00042156
cg00072216
cg00078194
cg00107632
cg00117172
cg00128197
cg00141162
cg00143376
cg00155485
cg00168942
cg00184893
cg00223950
cg00228799
cg00261552
cg00269115
cg00273124
cg00282683
cg00294382
cg00302793
cg00311768
cg00320243
cg00321065
cg00338893
cg00405070
cg00459975
cg00462311
cg00463577
cg00465846
cg00480209
cg00480356
cg00485296
cg00487159
cg00491839
cg00537910
cg00545573
cg00585790
cg00601486
cg00605270
cg00629585
cg00634577
cg00648883
cg00661485
cg00669856
cg00686623
cg00714377
cg00717862
cg00720723
cg00725635
cg00751288
cg00769520
cg00778920
cg00783759
cg00804048
cg00815440
cg00832517
cg00840403
cg00840516
cg00877887
cg00884221
cg00893987
cg00899086
cg00905170
cg00908551
cg00916199
cg00917893
cg00918794
cg00954003
cg00962459
cg00964109
cg00997424
cg01001286
cg01015879
cg01029592
cg01036173
cg01048931
cg01069256
cg01078276
cg01107031
cg01107741
cg01120898
cg01139966
cg01140782
cg01176271
cg01244871
cg01254505
cg01269795
cg01272601
cg01278291
cg01306510
cg01340005
cg01346589
cg01357263
cg01371258
cg01372605
cg01374047
cg01399317
cg01401337
cg01413314
cg01420388
cg01422136
cg01422337
cg01428361
cg01429181
cg01447817
cg01454004
cg01485645
cg01493303
cg01497501
cg01533387
cg01555431
cg01557297
cg01557989
cg01565918
cg01578324
cg01614759
cg01620569
cg01636591
cg01653110
cg01668465
cg01685739
cg01712016
cg01738944
cg01775265
cg01780482
cg01782320
cg01782487
cg01797043
cg01798443
cg01802635
cg01802653
cg01803059
cg01808090
cg01813965
cg01837689
cg01838317
cg01839464
cg01846065
cg01848594
cg01858173
cg01885202
cg01909921
cg01914242
cg01924619
cg01932459
cg01940867
cg01951308
cg01965939
cg01968530
cg01980222
cg01994513
cg02004156
cg02008154
cg02017155
cg02029926
cg02040734
cg02058918
cg02090283
cg02097636
cg02102644
cg02157083
cg02163937
cg02169446
cg02181506
cg02218260
cg02226871
cg02238747
cg02238826
cg02255004
cg02273078
cg02273392
cg02326006
cg02332073
cg02332537
cg02337166
cg02342494
cg02357714
cg02360616
cg02360776
cg02364038
cg02372712
cg02376703
cg02387854
cg02391387
cg02399449
cg02420102
cg02421543
cg02426410
cg02428100
cg02432101
cg02441831
cg02447314
cg02449978
cg02460349
cg02491878
cg02497175
cg02505409
cg02505689
cg02506728
cg02507175
cg02513045
cg02539714
cg02545192
cg02546521
cg02547439
cg02554810
cg02558133
cg02564061
cg02599225
cg02600515
cg02620470
cg02624129
cg02630122
cg02681442
cg02690554
cg02724472
cg02740128
cg02740947
cg02755525
cg02764611
cg02774486
cg02809263
cg02813021
cg02838492
cg02847216
cg02863237
cg02868338
cg02887841
cg02890926
cg02901159
cg02921068
cg02930996
cg02936468
cg02946754
cg02959669
cg02973883
cg02975142
cg02975259
cg02995130
cg03005055
cg03026462
cg03050522
cg03055492
cg03064241
cg03079549
cg03096975
cg03098361
cg03108701
cg03109316
cg03115649
cg03116238
cg03122511
cg03126490
cg03135598
cg03136712
cg03152785
cg03159785
cg03176585
cg03192551
cg03197524
cg03224418
cg03231024
cg03238797
cg03243895
cg03245962
cg03274876
cg03302287
cg03305230
cg03310469
cg03328750
cg03332970
cg03347966
cg03359508
cg03402876
cg03418289
cg03442064
cg03461495
cg03513163
cg03522910
cg03533858
cg03538345
cg03569637
cg03580876
cg03640148
cg03640568
cg03648823
cg03664992
cg03698393
cg03761560
cg03764506
cg03770147
cg03791917
cg03794550
cg03804568
cg03848145
cg03848555
cg03852570
cg03861428
cg03870261
cg03870862
cg03882305
cg03900542
cg03914397
cg03924115
cg03939485
cg03955296
cg03977782
cg03998173
cg04006554
cg04008913
cg04041960
cg04057053
cg04076481
cg04099673
cg04133652
cg04136480
cg04172348
cg04187545
cg04209631
cg04223442
cg04228553
cg04228573
cg04230869
cg04237663
cg04276232
cg04282422
cg04284814
cg04286043
cg04297329
cg04311606
cg04317940
cg04329069
cg04340502
cg04349311
cg04353769
cg04376617
cg04380513
cg04383274
cg04385519
cg04391540
cg04400030
cg04409945
cg04416752
cg04422896
cg04437590
cg04466253
cg04542415
cg04542938
cg04544154
cg04564646
cg04587829
cg04603184
cg04614380
cg04655481
cg04689061
cg04718342
cg04721883
cg04731091
cg04743063
cg04754011
cg04756629
cg04770504
cg04810997
cg04816348
cg04824341
cg04849025
cg04853383
cg04875162
cg04881903
cg04884122
cg04929736
cg04946916
cg04950789
cg04984513
cg05038121
cg05103623
cg05111036
cg05112986
cg05127380
cg05139924
cg05149586
cg05155595
cg05205664
cg05208878
cg05245861
cg05262335
cg05288803
cg05310071
cg05321960
cg05337966
cg05338167
cg05341670
cg05346899
cg05360220
cg05367858
cg05388361
cg05390437
cg05395995
cg05399707
cg05402265
cg05406101
cg05411032
cg05418487
cg05434957
cg05446471
cg05451974
cg05467458
cg05498681
cg05499853
cg05516832
cg05520656
cg05538387
cg05552534
cg05575043
cg05587736
cg05596756
cg05603623
cg05650565
cg05669100
cg05670596
cg05681757
cg05684015
cg05717160
cg05718625
cg05722906
cg05745457
cg05764607
cg05766425
cg05782975
cg05795313
cg05812599
cg05815906
cg05832051
cg05845357
cg05845503
cg05851042
cg05857825
cg05890578
cg05909475
cg05983247
cg06005396
cg06043114
cg06057707
cg06063714
cg06090421
cg06110365
cg06110728
cg06117855
cg06118312
cg06132694
cg06187947
cg06192619
cg06200339
cg06213287
cg06244417
cg06244906
cg06255524
cg06292277
cg06331674
cg06334093
cg06336792
cg06394229
cg06403126
cg06416685
cg06417705
cg06417962
cg06428195
cg06433658
cg06456031
cg06462703
cg06463913
cg06465021
cg06470552
cg06490162
cg06497795
cg06530118
cg06588247
cg06630241
cg06640279
cg06661765
cg06679221
cg06700462
cg06734828
cg06782849
cg06800962
cg06806080
cg06807379
cg06815817
cg06833562
cg06839953
cg06840042
cg06878726
cg06887170
cg06887663
cg06963844
cg06975499
cg06976977
cg06983551
cg07000551
cg07006526
cg07009002
cg07017374
cg07034269
cg07038617
cg07038887
cg07048066
cg07052087
cg07059052
cg07060572
cg07061913
cg07067241
cg07070940
cg07086898
cg07115558
cg07125009
cg07128330
cg07186138
cg07191600
cg07200280
cg07236358
cg07237830
cg07251857
cg07278207
cg07281688
cg07291563
cg07314337
cg07330718
cg07342545
cg07346310
cg07347725
cg07398350
cg07405796
cg07408456
cg07409200
cg07411229
cg07446846
cg07453618
cg07454215
cg07479491
cg07498879
cg07525077
cg07526021
cg07550278
cg07557424
cg07584959
cg07589355
cg07595943
cg07602200
cg07621042
cg07637239
cg07652553
cg07657776
cg07671603
cg07685786
cg07695590
cg07697078
cg07719512
cg07748017
cg07761912
cg07766315
cg07789552
cg07808960
cg07817698
cg07842593
cg07847428
cg07874520
cg07894162
cg07903918
cg07909265
cg07914959
cg07925687
cg07933199
cg07973967
cg07981910
cg07989514
cg08012454
cg08020051
cg08044694
cg08047907
cg08063013
cg08072716
cg08079693
cg08108311
cg08120190
cg08122545
cg08151470
cg08156349
cg08164315
cg08186124
cg08198102
cg08222514
cg08229627
cg08235271
cg08242020
cg08250444
cg08260959
cg08261666
cg08274234
cg08284598
cg08300860
cg08305742
cg08312191
cg08341874
cg08348496
cg08351105
cg08374799
cg08383063
cg08390021
cg08392591
cg08418332
cg08418978
cg08446111
cg08450168
cg08458170
cg08461397
cg08463061
cg08469834
cg08492707
cg08494812
cg08496601
cg08504583
cg08525207
cg08553339
cg08573893
cg08576197
cg08578023
cg08610361
cg08612037
cg08634539
cg08661290
cg08693206
cg08707078
cg08715837
cg08724474
cg08737421
cg08753553
cg08771731
cg08779777
cg08790491
cg08790550
cg08800033
cg08804892
cg08818385
cg08843314
cg08861115
cg08914623
cg08928646
cg08929103
cg08983975
cg08987989
cg08995424
cg09018824
cg09054876
cg09059945
cg09082287
cg09094355
cg09103232
cg09130402
cg09146695
cg09156233
cg09220361
cg09238677
cg09239756
cg09245378
cg09252204
cg09260830
cg09266433
cg09280976
cg09283635
cg09296044
cg09300114
cg09304040
cg09307264
cg09327628
cg09338170
cg09339301
cg09358725
cg09377486
cg09381701
cg09399047
cg09405083
cg09406238
cg09409398
cg09410845
cg09424308
cg09424925
cg09430689
cg09450238
cg09461185
cg09475324
cg09478597
cg09499698
cg09499849
cg09500672
cg09516965
cg09535168
cg09543792
cg09562455
cg09572106
cg09610963
cg09615982
cg09619786
cg09628199
cg09658438
cg09663323
cg09669099
cg09685104
cg09694403
cg09712527
cg09750385
cg09809242
cg09813840
cg09822907
cg09831311
cg09888137
cg09889850
cg09892203
cg09906309
cg09906488
cg09917461
cg09922115
cg09948350
cg09954385
cg09972884
cg09979256
cg10001720
cg10002561
cg10045881
cg10049968
cg10061138
cg10065416
cg10066332
cg10078415
cg10107671
cg10139614
cg10174687
cg10200408
cg10214058
cg10237911
cg10265786
cg10299667
cg10342590
cg10343901
cg10401803
cg10464775
cg10479325
cg10480741
cg10488637
cg10490196
cg10503232
cg10521267
cg10530281
cg10541755
cg10545682
cg10570177
cg10575414
cg10575735
cg10575841
cg10586756
cg10594105
cg10601168
cg10609615
cg10628098
cg10636246
cg10640379
cg10671066
cg10681065
cg10682057
cg10688941
cg10729531
cg10730174
cg10737521
cg10737625
cg10773309
cg10783042
cg10786880
cg10805667
cg10810921
cg10833576
cg10839723
cg10861017
cg10861751
cg10882227
cg10883352
cg10887392
cg10906552
cg10909324
cg10911660
cg10919204
cg10966500
cg10989517
cg10996143
cg11007423
cg11016745
cg11025793
cg11033833
cg11037148
cg11049305
cg11053574
cg11058696
cg11064558
cg11065518
cg11081833
cg11084035
cg11098259
cg11099291
cg11102794
cg11160820
cg11164347
cg11166823
cg11171719
cg11187508
cg11208880
cg11233153
cg11251858
cg11264817
cg11274211
cg11276280
cg11286163
cg11301598
cg11311499
cg11321895
cg11332950
cg11353032
cg11366015
cg11368946
cg11375102
cg11385473
cg11388238
cg11399891
cg11406695
cg11414046
cg11429658
cg11480873
cg11481720
cg11481793
cg11492403
cg11503011
cg11526405
cg11540997
cg11542231
cg11572744
cg11609366
cg11625178
cg11625451
cg11630242
cg11632617
cg11653271
cg11662098
cg11675413
cg11692477
cg11694641
cg11743795
cg11752275
cg11765205
cg11766698
cg11768886
cg11808544
cg11822932
cg11832722
cg11835197
cg11854007
cg11857445
cg11871549
cg11884546
cg11890956
cg11893323
cg11916609
cg11917694
cg11939496
cg11970301
cg11980188
cg11991627
cg12002314
cg12014417
cg12020639
cg12032116
cg12034229
cg12051359
cg12052258
cg12073779
cg12079362
cg12080812
cg12091944
cg12105450
cg12120741
cg12128839
cg12133444
cg12177677
cg12180123
cg12194493
cg12204727
cg12206093
cg12229172
cg12230010
cg12270520
cg12304441
cg12316147
cg12318316
cg12324831
cg12336877
cg12374577
cg12385425
cg12393697
cg12398332
cg12400041
cg12400881
cg12405833
cg12406460
cg12417299
cg12424817
cg12428416
cg12431699
cg12434779
cg12438666
cg12467864
cg12515371
cg12534466
cg12539975
cg12554819
cg12558957
cg12564962
cg12570787
cg12573766
cg12588301
cg12594641
cg12598178
cg12628956
cg12647643
cg12680609
cg12688043
cg12701101
cg12709412
cg12722998
cg12723809
cg12733079
cg12757684
cg12781218
cg12781568
cg12784172
cg12785689
cg12787624
cg12789833
cg12792366
cg12803724
cg12823748
cg12830829
cg12839593
cg12858514
cg12914657
cg12916723
cg12973651
cg12997958
cg12998491
cg13021384
cg13031679
cg13038560
cg13043509
cg13052755
cg13059782
cg13060997
cg13064881
cg13084429
cg13120814
cg13128531
cg13149307
cg13151102
cg13173909
cg13174197
cg13221796
cg13224710
cg13226591
cg13232900
cg13236854
cg13283751
cg13311440
cg13332088
cg13332130
cg13351698
cg13362403
cg13378388
cg13397365
cg13406950
cg13455369
cg13467649
cg13509147
cg13510327
cg13516796
cg13517305
cg13539030
cg13543096
cg13557178
cg13563405
cg13564595
cg13576739
cg13593287
cg13608094
cg13615396
cg13652556
cg13658777
cg13668397
cg13670595
cg13688966
cg13727946
cg13756879
cg13759143
cg13763232
cg13794642
cg13797031
cg13802364
cg13828758
cg13837202
cg13842258
cg13856728
cg13878093
cg13878641
cg13899108
cg13908523
cg13910855
cg13912204
cg13927251
cg13958676
cg13982661
cg13983578
cg13992856
cg14043602
cg14056306
cg14060060
cg14072120
cg14074431
cg14101501
cg14106263
cg14106308
cg14127336
cg14127958
cg14142521
cg14145762
cg14167017
cg14172532
cg14195915
cg14205126
cg14213620
cg14243026
cg14252569
cg14271400
cg14272175
cg14284171
cg14290291
cg14296374
cg14299177
cg14303330
cg14318370
cg14325649
cg14343062
cg14346035
cg14364739
cg14375111
cg14384940
cg14452140
cg14458834
cg14472778
cg14474880
cg14490250
cg14501253
cg14509125
cg14511156
cg14517922
cg14528319
cg14541950
cg14556618
cg14576628
cg14611112
cg14665389
cg14689355
cg14700707
cg14741666
cg14776962
cg14777972
cg14789590
cg14789804
cg14817542
cg14831838
cg14838256
cg14844130
cg14849559
cg14859749
cg14869028
cg14886269
cg14896516
cg14898779
cg14916288
cg14920334
cg14931645
cg14944362
cg14949649
cg14964658
cg14993293
cg15002187
cg15009813
cg15016234
cg15039399
cg15043975
cg15054260
cg15060177
cg15091337
cg15103675
cg15119375
cg15125424
cg15134628
cg15142488
cg15143643
cg15173196
cg15185001
cg15195276
cg15205507
cg15209169
cg15213605
cg15253243
cg15262516
cg15271594
cg15299721
cg15301525
cg15302379
cg15309236
cg15312298
cg15321195
cg15337055
cg15342384
cg15352829
cg15371509
cg15383120
cg15408454
cg15417900
cg15431576
cg15443822
cg15444978
cg15460516
cg15484375
cg15502446
cg15517965
cg15541315
cg15547662
cg15552238
cg15558658
cg15560112
cg15602735
cg15604467
cg15641998
cg15645309
cg15645784
cg15652797
cg15677294
cg15690721
cg15691199
cg15700739
cg15701111
cg15701622
cg15705469
cg15736338
cg15739581
cg15746719
cg15772393
cg15781316
cg15781625
cg15797414
cg15799959
cg15821095
cg15822411
cg15846718
cg15851800
cg15852891
cg15877314
cg15895197
cg15898840
cg15945417
cg15955341
cg15965055
cg16000888
cg16005443
cg16013246
cg16026550
cg16034046
cg16077929
cg16094954
cg16108132
cg16112050
cg16120811
cg16124337
cg16128363
cg16182127
cg16191009
cg16205058
cg16243646
cg16253168
cg16253412
cg16264526
cg16267491
cg16276070
cg16280313
cg16293105
cg16298264
cg16299341
cg16313587
cg16335762
cg16357921
cg16359129
cg16361890
cg16372520
cg16381752
cg16405575
cg16409869
cg16413535
cg16414852
cg16438432
cg16468729
cg16481024
cg16515820
cg16517394
cg16519742
cg16521836
cg16534233
cg16543294
cg16547450
cg16574065
cg16588061
cg16616325
cg16625125
cg16625216
cg16636110
cg16641915
cg16652639
cg16682903
cg16692277
cg16701105
cg16705481
cg16711185
cg16718891
cg16719404
cg16720880
cg16722118
cg16732901
cg16738336
cg16739396
cg16740543
cg16778809
cg16786117
cg16866038
cg16870320
cg16886188
cg16893574
cg16907024
cg16907167
cg16913124
cg16927136
cg16948369
cg16957313
cg16961092
cg16967583
cg16970232
cg16979445
cg16983159
cg16993794
cg17004373
cg17017278
cg17022914
cg17026542
cg17051623
cg17055734
cg17066382
cg17083925
cg17127769
cg17155596
cg17162271
cg17165760
cg17169998
cg17176732
cg17178888
cg17189058
cg17241310
cg17280624
cg17333479
cg17349199
cg17354052
cg17367215
cg17398003
cg17408647
cg17425224
cg17439480
cg17454897
cg17465219
cg17470637
cg17482740
cg17497271
cg17498321
cg17505757
cg17552093
cg17565490
cg17567317
cg17582250
cg17606683
cg17607231
cg17610929
cg17614750
cg17638137
cg17638468
cg17647273
cg17661881
cg17662177
cg17693957
cg17694877
cg17732044
cg17745122
cg17747332
cg17758721
cg17775235
cg17775283
cg17775713
cg17791766
cg17804987
cg17808849
cg17820591
cg17836145
cg17838765
cg17843759
cg17851105
cg17853587
cg17858663
cg17863168
cg17870792
cg17875156
cg17877494
cg17886204
cg17889912
cg17896249
cg17918201
cg17966192
cg17977409
cg17980508
cg17991347
cg18001427
cg18009798
cg18015677
cg18020749
cg18022193
cg18036707
cg18055007
cg18058833
cg18071588
cg18089145
cg18112005
cg18112163
cg18119529
cg18130076
cg18135555
cg18146152
cg18152712
cg18159180
cg18174542
cg18178963
cg18181070
cg18182038
cg18201077
cg18202456
cg18206040
cg18208268
cg18217172
cg18219418
cg18222235
cg18239702
cg18247054
cg18263030
cg18273566
cg18277508
cg18289259
cg18302652
cg18328334
cg18335933
cg18342900
cg18343292
cg18350391
cg18350458
cg18359921
cg18387216
cg18394496
cg18396865
cg18399183
cg18403361
cg18414741
cg18428217
cg18428373
cg18452600
cg18459342
cg18474135
cg18485154
cg18487515
cg18489440
cg18504532
cg18507125
cg18579447
cg18601426
cg18606310
cg18638253
cg18641050
cg18675600
cg18676679
cg18679190
cg18680021
cg18690395
cg18700967
cg18710985
cg18712119
cg18717447
cg18722841
cg18731789
cg18741908
cg18750756
cg18755204
cg18776764
cg18780401
cg18794577
cg18795395
cg18801292
cg18851831
cg18877506
cg18887228
cg18895155
cg18896687
cg18902203
cg18905952
cg18907029
cg18908499
cg18909638
cg18915437
cg18938150
cg18960218
cg18986273
cg18987220
cg19028369
cg19042062
cg19055639
cg19070338
cg19104072
cg19118077
cg19125323
cg19133618
cg19168631
cg19190714
cg19202384
cg19207856
cg19208681
cg19224164
cg19233472
cg19262019
cg19278165
cg19318511
cg19324791
cg19353006
cg19357918
cg19383689
cg19398446
cg19400725
cg19407266
cg19432434
cg19439331
cg19464016
cg19478743
cg19486673
cg19491035
cg19517291
cg19522294
cg19552482
cg19572242
cg19574623
cg19596204
cg19601328
cg19604470
cg19626078
cg19636861
cg19655070
cg19685066
cg19690101
cg19690214
cg19704039
cg19714241
cg19777783
cg19779211
cg19781053
cg19781251
cg19791253
cg19791277
cg19799744
cg19824362
cg19830147
cg19843036
cg19856594
cg19857541
cg19875047
cg19906550
cg19906926
cg19911362
cg19941758
cg19963522
cg19972859
cg19979773
cg19981839
cg19998328
cg20011794
cg20029201
cg20047732
cg20052411
cg20059312
cg20082641
cg20092036
cg20098118
cg20098478
cg20122491
cg20135306
cg20139214
cg20150565
cg20162159
cg20175449
cg20176648
cg20185083
cg20189937
cg20191453
cg20209009
cg20225889
cg20225915
cg20228512
cg20241335
cg20259398
cg20281815
cg20284673
cg20305610
cg20326853
cg20340242
cg20346122
cg20366832
cg20372689
cg20380069
cg20395892
cg20411654
cg20426860
cg20430816
cg20482364
cg20484306
cg20492869
cg20492912
cg20495040
cg20514061
cg20543571
cg20544605
cg20571908
cg20573242
cg20579480
cg20595300
cg20603888
cg20623943
cg20624391
cg20633959
cg20638426
cg20642765
cg20664247
cg20673611
cg20681975
cg20688340
cg20697204
cg20699736
cg20700904
cg20702327
cg20707333
cg20713333
cg20748065
cg20752438
cg20757196
cg20767936
cg20775840
cg20804555
cg20822579
cg20852286
cg20854748
cg20855303
cg20857455
cg20902737
cg20922422
cg20940661
cg20970875
cg20979799
cg21008709
cg21030483
cg21035142
cg21039822
cg21048501
cg21053015
cg21069922
cg21076470
cg21085768
cg21092324
cg21094669
cg21115990
cg21116410
cg21117584
cg21129531
cg21209091
cg21211748
cg21223368
cg21238457
cg21250577
cg21255626
cg21257635
cg21273125
cg21277505
cg21283680
cg21288099
cg21295467
cg21309049
cg21311175
cg21322149
cg21336547
cg21350115
cg21363943
cg21372397
cg21379309
cg21380842
cg21388029
cg21389884
cg21391660
cg21404906
cg21405195
cg21414251
cg21415698
cg21416022
cg21416237
cg21432842
cg21459921
cg21472099
cg21476940
cg21508214
cg21509023
cg21515243
cg21523528
cg21530453
cg21530890
cg21548414
cg21587861
cg21588305
cg21608489
cg21614231
cg21636748
cg21638219
cg21655790
cg21663580
cg21666217
cg21673646
cg21693321
cg21694349
cg21712685
cg21722680
cg21730067
cg21740204
cg21784498
cg21796234
cg21801378
cg21825364
cg21832243
cg21837443
cg21846903
cg21861211
cg21885995
cg21902119
cg21921474
cg21925493
cg21932814
cg21948169
cg21949781
cg21973517
cg21974239
cg21985356
cg21989500
cg21991830
cg22016818
cg22029275
cg22030890
cg22031736
cg22034555
cg22054191
cg22055427
cg22065500
cg22088368
cg22120948
cg22131691
cg22138278
cg22172230
cg22183706
cg22187094
cg22189019
cg22190291
cg22194305
cg22198623
cg22199080
cg22229034
cg22234344
cg22258437
cg22266967
cg22267176
cg22325572
cg22325646
cg22335801
cg22359217
cg22367970
cg22370370
cg22374901
cg22377963
cg22397854
cg22417789
cg22432269
cg22436411
cg22461018
cg22468123
cg22477592
cg22490255
cg22502502
cg22510943
cg22512531
cg22520471
cg22539738
cg22541143
cg22552669
cg22571217
cg22572159
cg22578204
cg22585269
cg22593486
cg22623062
cg22632663
cg22636253
cg22640452
cg22658979
cg22659426
cg22717127
cg22751696
cg22769406
cg22771603
cg22774127
cg22774472
cg22775000
cg22777952
cg22788223
cg22799132
cg22800191
cg22805632
cg22808175
cg22825487
cg22825979
cg22828804
cg22831263
cg22836470
cg22841169
cg22863122
cg22873668
cg22882178
cg22915732
cg22916109
cg22950391
cg22956315
cg22960284
cg22960501
cg22997490
cg22998840
cg23029491
cg23029494
cg23043438
cg23078294
cg23091824
cg23093496
cg23127998
cg23142900
cg23150609
cg23158811
cg23159296
cg23178308
cg23186643
cg23202409
cg23207990
cg23214764
cg23219570
cg23231873
cg23248865
cg23258063
cg23276695
cg23280339
cg23290344
cg23297477
cg23300372
cg23310538
cg23311628
cg23322316
cg23328404
cg23333306
cg23333420
cg23352695
cg23356993
cg23392730
cg23402444
cg23410627
cg23411876
cg23412777
cg23431988
cg23434919
cg23445511
cg23472215
cg23478284
cg23489497
cg23506842
cg23509869
cg23517677
cg23525180
cg23548920
cg23566335
cg23602684
cg23610841
cg23612220
cg23619829
cg23621689
cg23625458
cg23640903
cg23653187
cg23654219
cg23667407
cg23686014
cg23687319
cg23695504
cg23696834
cg23739036
cg23741330
cg23748737
cg23751922
cg23756219
cg23771603
cg23807559
cg23816572
cg23835812
cg23844090
cg23862908
cg23871659
cg23881725
cg23889021
cg23897067
cg23906760
cg23910243
cg23921534
cg23922454
cg23923462
cg23933345
cg23940655
cg23943360
cg23948874
cg23953831
cg23983366
cg23983884
cg24016044
cg24027342
cg24053587
cg24056562
cg24068372
cg24073051
cg24079455
cg24082826
cg24139739
[truncated: 7,318 more rows]
