# Supplementary material for: Impact of excess sugar on the whole genome DNA methylation pattern in human sperm
Source: Epigenomics. 2024 Dec 20;17(2):89–104. doi: 10.1080/17501911.2024.2439782 (PMC11792836; doi:10.1080/17501911.2024.2439782)
Supplement: Supplemental Material [file IEPI_A_2439782_SM2945.zip › suppl_data/TableS4_StatisticalAnalyses_SpermQuality_Fertility_from_AseniusReview_revised.xlsx]

## Sheet: IndividualCpGs_Asenius_wilcox_g
Table S4. Individual CpG-sites with a coverage of ≥10x and differential DNA methylation when comparing the Healthy Diet (B) versus Added Sugar (C) diets based on nominal P-value. Investigating the effect of diet on CpG-sites and genes previously associated with sperm quality and male fertility based on the review from Åsenius et al. (DOI: 10.1093/humupd/dmaa025). P<0.05, in bold = 143 unique site…
A CpG-site can be presented on multiple lines when it has multiple annotations.
				The degree of DNA methylation in the individual sperm samples (methylation is presented as 0-1, where 1 is 100% methylated)
CpG/GenomicRegion	p value	q value	V_statistic	Sample_1B	Sample_1C	Sample_7B	Sample_7C	Sample_8B	Sample_8C	Sample_9B	Sample_9C	Sample_10B	Sample_10C	Sample_13B	Sample_13C	Sample_14B	Sample_14C	annot.GenomicRegion	annot.strand	annot.id	annot.tx_id	annot.gene_id	annot.symbol	annot.type	annot.id_cpg	annot.type_cpg
chr2:265872	0.015625	1	0	0	0.0833333	0.0294118	0.0344828	0.0869565	0.3125	0	0.037037	0	0.05	0	0.0222222	0.0714286	0.0869565	chr2:260721-266293	-	intron:163452	ENST00000462719.1	NA	NA	hg38_genes_introns	shore:4665	hg38_cpg_shores
chr2:265872	0.015625	1	0	0	0.0833333	0.0294118	0.0344828	0.0869565	0.3125	0	0.037037	0	0.05	0	0.0222222	0.0714286	0.0869565	chr2:262324-266323	-	1to5kb:29588	ENST00000403657.5	26751	SH3YL1	hg38_genes_1to5kb	shore:4665	hg38_cpg_shores
chr2:265872	0.015625	1	0	0	0.0833333	0.0294118	0.0344828	0.0869565	0.3125	0	0.037037	0	0.05	0	0.0222222	0.0714286	0.0869565	chr2:263787-267786	-	1to5kb:29589	ENST00000473104.5	26751	SH3YL1	hg38_genes_1to5kb	shore:4665	hg38_cpg_shores
chr2:265872	0.015625	1	0	0	0.0833333	0.0294118	0.0344828	0.0869565	0.3125	0	0.037037	0	0.05	0	0.0222222	0.0714286	0.0869565	chr2:264984-268983	-	1to5kb:29597	ENST00000471948.5	26751	SH3YL1	hg38_genes_1to5kb	shore:4665	hg38_cpg_shores
chr2:265872	0.015625	1	0	0	0.0833333	0.0294118	0.0344828	0.0869565	0.3125	0	0.037037	0	0.05	0	0.0222222	0.0714286	0.0869565	chr2:265008-271865	+	intron:115973	ENST00000272067.10	52	ACP1	hg38_genes_introns	shore:4665	hg38_cpg_shores
chr2:265872	0.015625	1	0	0	0.0833333	0.0294118	0.0344828	0.0869565	0.3125	0	0.037037	0	0.05	0	0.0222222	0.0714286	0.0869565	chr2:265008-271865	+	intron:115978	ENST00000413140.5	52	ACP1	hg38_genes_introns	shore:4665	hg38_cpg_shores
chr2:265872	0.015625	1	0	0	0.0833333	0.0294118	0.0344828	0.0869565	0.3125	0	0.037037	0	0.05	0	0.0222222	0.0714286	0.0869565	chr2:265008-271865	+	intron:115982	ENST00000407983.7	52	ACP1	hg38_genes_introns	shore:4665	hg38_cpg_shores
chr2:265872	0.015625	1	0	0	0.0833333	0.0294118	0.0344828	0.0869565	0.3125	0	0.037037	0	0.05	0	0.0222222	0.0714286	0.0869565	chr2:265008-271865	+	intron:115990	ENST00000439645.6	52	ACP1	hg38_genes_introns	shore:4665	hg38_cpg_shores
chr2:265872	0.015625	1	0	0	0.0833333	0.0294118	0.0344828	0.0869565	0.3125	0	0.037037	0	0.05	0	0.0222222	0.0714286	0.0869565	chr2:265008-271865	+	intron:115997	ENST00000405233.5	52	ACP1	hg38_genes_introns	shore:4665	hg38_cpg_shores
chr2:265872	0.015625	1	0	0	0.0833333	0.0294118	0.0344828	0.0869565	0.3125	0	0.037037	0	0.05	0	0.0222222	0.0714286	0.0869565	chr2:265008-271865	+	intron:116000	ENST00000480874.5	52	ACP1	hg38_genes_introns	shore:4665	hg38_cpg_shores
chr2:265872	0.015625	1	0	0	0.0833333	0.0294118	0.0344828	0.0869565	0.3125	0	0.037037	0	0.05	0	0.0222222	0.0714286	0.0869565	chr2:265008-271865	+	intron:116003	ENST00000272065.10	52	ACP1	hg38_genes_introns	shore:4665	hg38_cpg_shores
chr2:265872	0.015625	1	0	0	0.0833333	0.0294118	0.0344828	0.0869565	0.3125	0	0.037037	0	0.05	0	0.0222222	0.0714286	0.0869565	chr2:265008-271865	+	intron:116008	ENST00000453390.5	52	ACP1	hg38_genes_introns	shore:4665	hg38_cpg_shores
chr2:265872	0.015625	1	0	0	0.0833333	0.0294118	0.0344828	0.0869565	0.3125	0	0.037037	0	0.05	0	0.0222222	0.0714286	0.0869565	chr2:265008-269300	+	intron:115984	ENST00000442386.5	52	ACP1	hg38_genes_introns	shore:4665	hg38_cpg_shores
chr2:265872	0.015625	1	0	0	0.0833333	0.0294118	0.0344828	0.0869565	0.3125	0	0.037037	0	0.05	0	0.0222222	0.0714286	0.0869565	chr2:265008-269300	+	intron:115992	ENST00000405364.2	52	ACP1	hg38_genes_introns	shore:4665	hg38_cpg_shores
chr2:265872	0.015625	1	0	0	0.0833333	0.0294118	0.0344828	0.0869565	0.3125	0	0.037037	0	0.05	0	0.0222222	0.0714286	0.0869565	chr2:265033-269032	-	1to5kb:29584	ENST00000403712.6	26751	SH3YL1	hg38_genes_1to5kb	shore:4665	hg38_cpg_shores
chr2:265872	0.015625	1	0	0	0.0833333	0.0294118	0.0344828	0.0869565	0.3125	0	0.037037	0	0.05	0	0.0222222	0.0714286	0.0869565	chr2:265033-269032	-	1to5kb:29585	ENST00000356150.10	26751	SH3YL1	hg38_genes_1to5kb	shore:4665	hg38_cpg_shores
chr2:265872	0.015625	1	0	0	0.0833333	0.0294118	0.0344828	0.0869565	0.3125	0	0.037037	0	0.05	0	0.0222222	0.0714286	0.0869565	chr2:265159-269158	-	1to5kb:29586	ENST00000626873.2	26751	SH3YL1	hg38_genes_1to5kb	shore:4665	hg38_cpg_shores
chr2:265872	0.015625	1	0	0	0.0833333	0.0294118	0.0344828	0.0869565	0.3125	0	0.037037	0	0.05	0	0.0222222	0.0714286	0.0869565	chr2:265180-269179	-	1to5kb:29590	ENST00000405430.5	26751	SH3YL1	hg38_genes_1to5kb	shore:4665	hg38_cpg_shores
chr2:265872	0.015625	1	0	0	0.0833333	0.0294118	0.0344828	0.0869565	0.3125	0	0.037037	0	0.05	0	0.0222222	0.0714286	0.0869565	chr2:265279-271865	+	intron:116014	ENST00000484464.5	52	ACP1	hg38_genes_introns	shore:4665	hg38_cpg_shores
chr2:265872	0.015625	1	0	0	0.0833333	0.0294118	0.0344828	0.0869565	0.3125	0	0.037037	0	0.05	0	0.0222222	0.0714286	0.0869565	chr2:265393-269392	-	1to5kb:29587	ENST00000463865.5	26751	SH3YL1	hg38_genes_1to5kb	shore:4665	hg38_cpg_shores
chr2:265872	0.015625	1	0	0	0.0833333	0.0294118	0.0344828	0.0869565	0.3125	0	0.037037	0	0.05	0	0.0222222	0.0714286	0.0869565	chr2:265569-269568	-	1to5kb:29601	ENST00000488979.6	26751	SH3YL1	hg38_genes_1to5kb	shore:4665	hg38_cpg_shores
chr2:265872	0.015625	1	0	0	0.0833333	0.0294118	0.0344828	0.0869565	0.3125	0	0.037037	0	0.05	0	0.0222222	0.0714286	0.0869565	chr2:265744-269743	-	1to5kb:29592	ENST00000468321.5	26751	SH3YL1	hg38_genes_1to5kb	shore:4665	hg38_cpg_shores
chr2:265872	0.015625	1	0	0	0.0833333	0.0294118	0.0344828	0.0869565	0.3125	0	0.037037	0	0.05	0	0.0222222	0.0714286	0.0869565	chr2:265811-269810	-	1to5kb:29591	ENST00000403658.5	26751	SH3YL1	hg38_genes_1to5kb	shore:4665	hg38_cpg_shores
chr2:265872	0.015625	1	0	0	0.0833333	0.0294118	0.0344828	0.0869565	0.3125	0	0.037037	0	0.05	0	0.0222222	0.0714286	0.0869565	chr2:265811-269810	-	1to5kb:29602	ENST00000475027.5	26751	SH3YL1	hg38_genes_1to5kb	shore:4665	hg38_cpg_shores
chr2:265872	0.015625	1	0	0	0.0833333	0.0294118	0.0344828	0.0869565	0.3125	0	0.037037	0	0.05	0	0.0222222	0.0714286	0.0869565	chr2:265811-269810	-	1to5kb:29604	ENST00000402632.5	26751	SH3YL1	hg38_genes_1to5kb	shore:4665	hg38_cpg_shores
chr2:265872	0.015625	1	0	0	0.0833333	0.0294118	0.0344828	0.0869565	0.3125	0	0.037037	0	0.05	0	0.0222222	0.0714286	0.0869565	chr2:265811-269810	-	1to5kb:29605	ENST00000415368.5	26751	SH3YL1	hg38_genes_1to5kb	shore:4665	hg38_cpg_shores
chr2:265872	0.015625	1	0	0	0.0833333	0.0294118	0.0344828	0.0869565	0.3125	0	0.037037	0	0.05	0	0.0222222	0.0714286	0.0869565	chr2:265811-269810	-	1to5kb:29609	ENST00000465733.5	26751	SH3YL1	hg38_genes_1to5kb	shore:4665	hg38_cpg_shores
chr2:265872	0.015625	1	0	0	0.0833333	0.0294118	0.0344828	0.0869565	0.3125	0	0.037037	0	0.05	0	0.0222222	0.0714286	0.0869565	chr2:265811-269810	-	1to5kb:29610	ENST00000477707.5	26751	SH3YL1	hg38_genes_1to5kb	shore:4665	hg38_cpg_shores
chr2:265872	0.015625	1	0	0	0.0833333	0.0294118	0.0344828	0.0869565	0.3125	0	0.037037	0	0.05	0	0.0222222	0.0714286	0.0869565	chr2:265811-269810	-	1to5kb:29611	ENST00000472861.1	26751	SH3YL1	hg38_genes_1to5kb	shore:4665	hg38_cpg_shores
chr2:265872	0.015625	1	0	0	0.0833333	0.0294118	0.0344828	0.0869565	0.3125	0	0.037037	0	0.05	0	0.0222222	0.0714286	0.0869565	chr2:265825-269824	-	1to5kb:29603	ENST00000454318.1	26751	SH3YL1	hg38_genes_1to5kb	shore:4665	hg38_cpg_shores
chr2:265872	0.015625	1	0	0	0.0833333	0.0294118	0.0344828	0.0869565	0.3125	0	0.037037	0	0.05	0	0.0222222	0.0714286	0.0869565	chr2:265867-269866	-	1to5kb:29599	ENST00000488044.5	26751	SH3YL1	hg38_genes_1to5kb	shore:4665	hg38_cpg_shores
chr1:236717685	0.015625	1	0	0.823529	0.9	0.73913	0.853659	0.851852	0.866667	0.826087	0.857143	0.894737	1	0.75	0.935484	0.944444	0.962963	chr1:236713904-236717903	+	1to5kb:10492	ENST00000494762.2	88	ACTN2	hg38_genes_1to5kb	inter:1830	hg38_cpg_opensea
chr1:236717685	0.015625	1	0	0.823529	0.9	0.73913	0.853659	0.851852	0.866667	0.826087	0.857143	0.894737	1	0.75	0.935484	0.944444	0.962963	chr1:236677111-236717857	+	intron:60649	ENST00000651187.1	88	ACTN2	hg38_genes_introns	inter:1830	hg38_cpg_opensea
chr1:236717685	0.015625	1	0	0.823529	0.9	0.73913	0.853659	0.851852	0.866667	0.826087	0.857143	0.894737	1	0.75	0.935484	0.944444	0.962963	chr1:236686800-236717857	+	intron:60652	ENST00000542672.6	88	ACTN2	hg38_genes_introns	inter:1830	hg38_cpg_opensea
chr1:236717685	0.015625	1	0	0.823529	0.9	0.73913	0.853659	0.851852	0.866667	0.826087	0.857143	0.894737	1	0.75	0.935484	0.944444	0.962963	chr1:236686800-236717857	+	intron:60672	ENST00000366578.6	88	ACTN2	hg38_genes_introns	inter:1830	hg38_cpg_opensea
chr1:236717685	0.015625	1	0	0.823529	0.9	0.73913	0.853659	0.851852	0.866667	0.826087	0.857143	0.894737	1	0.75	0.935484	0.944444	0.962963	chr1:236686800-236717857	+	intron:60692	ENST00000652096.1	88	ACTN2	hg38_genes_introns	inter:1830	hg38_cpg_opensea
chr1:236717685	0.015625	1	0	0.823529	0.9	0.73913	0.853659	0.851852	0.866667	0.826087	0.857143	0.894737	1	0.75	0.935484	0.944444	0.962963	chr1:236686800-236717857	+	intron:60714	ENST00000684286.1	88	ACTN2	hg38_genes_introns	inter:1830	hg38_cpg_opensea
chr1:236717685	0.015625	1	0	0.823529	0.9	0.73913	0.853659	0.851852	0.866667	0.826087	0.857143	0.894737	1	0.75	0.935484	0.944444	0.962963	chr1:236686800-236717857	+	intron:60734	ENST00000682015.1	88	ACTN2	hg38_genes_introns	inter:1830	hg38_cpg_opensea
chr1:236717685	0.015625	1	0	0.823529	0.9	0.73913	0.853659	0.851852	0.866667	0.826087	0.857143	0.894737	1	0.75	0.935484	0.944444	0.962963	chr1:236686800-236717857	+	intron:60753	ENST00000684050.1	88	ACTN2	hg38_genes_introns	inter:1830	hg38_cpg_opensea
chr1:236717685	0.015625	1	0	0.823529	0.9	0.73913	0.853659	0.851852	0.866667	0.826087	0.857143	0.894737	1	0.75	0.935484	0.944444	0.962963	chr1:236686800-236717857	+	intron:60772	ENST00000684502.1	88	ACTN2	hg38_genes_introns	inter:1830	hg38_cpg_opensea
chr1:236717685	0.015625	1	0	0.823529	0.9	0.73913	0.853659	0.851852	0.866667	0.826087	0.857143	0.894737	1	0.75	0.935484	0.944444	0.962963	chr1:236686800-236717857	+	intron:60790	ENST00000651786.1	88	ACTN2	hg38_genes_introns	inter:1830	hg38_cpg_opensea
chr1:236717685	0.015625	1	0	0.823529	0.9	0.73913	0.853659	0.851852	0.866667	0.826087	0.857143	0.894737	1	0.75	0.935484	0.944444	0.962963	chr1:236686800-236717857	+	intron:60809	ENST00000682692.1	88	ACTN2	hg38_genes_introns	inter:1830	hg38_cpg_opensea
chr1:236717685	0.015625	1	0	0.823529	0.9	0.73913	0.853659	0.851852	0.866667	0.826087	0.857143	0.894737	1	0.75	0.935484	0.944444	0.962963	chr1:236686800-236717857	+	intron:60825	ENST00000682966.1	88	ACTN2	hg38_genes_introns	inter:1830	hg38_cpg_opensea
chr1:236717685	0.015625	1	0	0.823529	0.9	0.73913	0.853659	0.851852	0.866667	0.826087	0.857143	0.894737	1	0.75	0.935484	0.944444	0.962963	chr1:236686800-236717857	+	intron:60842	ENST00000683111.1	88	ACTN2	hg38_genes_introns	inter:1830	hg38_cpg_opensea
chr1:236717685	0.015625	1	0	0.823529	0.9	0.73913	0.853659	0.851852	0.866667	0.826087	0.857143	0.894737	1	0.75	0.935484	0.944444	0.962963	chr1:236686800-236717857	+	intron:60860	ENST00000651275.1	88	ACTN2	hg38_genes_introns	inter:1830	hg38_cpg_opensea
chr1:236717685	0.015625	1	0	0.823529	0.9	0.73913	0.853659	0.851852	0.866667	0.826087	0.857143	0.894737	1	0.75	0.935484	0.944444	0.962963	chr1:236686800-236717857	+	intron:60879	ENST00000651091.1	88	ACTN2	hg38_genes_introns	inter:1830	hg38_cpg_opensea
chr1:236717685	0.015625	1	0	0.823529	0.9	0.73913	0.853659	0.851852	0.866667	0.826087	0.857143	0.894737	1	0.75	0.935484	0.944444	0.962963	chr1:236686800-236717857	+	intron:60896	ENST00000683075.1	88	ACTN2	hg38_genes_introns	inter:1830	hg38_cpg_opensea
chr1:236717685	0.015625	1	0	0.823529	0.9	0.73913	0.853659	0.851852	0.866667	0.826087	0.857143	0.894737	1	0.75	0.935484	0.944444	0.962963	chr1:236706620-236717857	+	intron:60899	ENST00000492634.7	88	ACTN2	hg38_genes_introns	inter:1830	hg38_cpg_opensea
chr1:245151964	0.015625	1	28	0.0689655	0	0.153846	0.137931	0.291667	0.0833333	0.172414	0.107143	0.0740741	0	0.121951	0.107143	0.1	0.047619	chr1:245149985-245153984	+	1to5kb:10729	ENST00000407071.7	55083	KIF26B	hg38_genes_1to5kb	shore:4578	hg38_cpg_shores
chr2:239258703	0.015625	1	28	0.969697	0.941176	0.911765	0.84375	0.875	0.857143	0.875	0.85	0.925926	0.846154	0.95	0.933333	0.941176	0.692308	chr2:239236665-239352677	-	intron:213495	ENST00000345617.7	9759	HDAC4	hg38_genes_introns	inter:3156	hg38_cpg_opensea
chr2:239258703	0.015625	1	28	0.969697	0.941176	0.911765	0.84375	0.875	0.857143	0.875	0.85	0.925926	0.846154	0.95	0.933333	0.941176	0.692308	chr2:239236665-239352677	-	intron:213521	ENST00000543185.6	9759	HDAC4	hg38_genes_introns	inter:3156	hg38_cpg_opensea
chr2:239258703	0.015625	1	28	0.969697	0.941176	0.911765	0.84375	0.875	0.857143	0.875	0.85	0.925926	0.846154	0.95	0.933333	0.941176	0.692308	chr2:239236665-239352677	-	intron:213568	ENST00000493582.5	9759	HDAC4	hg38_genes_introns	inter:3156	hg38_cpg_opensea
chr2:239258703	0.015625	1	28	0.969697	0.941176	0.911765	0.84375	0.875	0.857143	0.875	0.85	0.925926	0.846154	0.95	0.933333	0.941176	0.692308	chr2:239236665-239309086	-	intron:213603	ENST00000446876.1	9759	HDAC4	hg38_genes_introns	inter:3156	hg38_cpg_opensea
chr2:239258703	0.015625	1	28	0.969697	0.941176	0.911765	0.84375	0.875	0.857143	0.875	0.85	0.925926	0.846154	0.95	0.933333	0.941176	0.692308	chr2:239236665-239298165	-	intron:213551	ENST00000463007.5	9759	HDAC4	hg38_genes_introns	inter:3156	hg38_cpg_opensea
chr2:239258703	0.015625	1	28	0.969697	0.941176	0.911765	0.84375	0.875	0.857143	0.875	0.85	0.925926	0.846154	0.95	0.933333	0.941176	0.692308	chr2:239236665-239298165	-	intron:213584	ENST00000535493.5	9759	HDAC4	hg38_genes_introns	inter:3156	hg38_cpg_opensea
chr3:64284714	0.015625	1	28	0.708333	0.4	0.55	0.451613	0.785714	0.75	0.615385	0.52381	0.807692	0.578947	0.714286	0.472222	0.64	0.458333	chr3:64198968-64444482	-	intron:274330	ENST00000295902.11	166336	PRICKLE2	hg38_genes_introns	inter:3623	hg38_cpg_opensea
chr3:64284714	0.015625	1	28	0.708333	0.4	0.55	0.451613	0.785714	0.75	0.615385	0.52381	0.807692	0.578947	0.714286	0.472222	0.64	0.458333	chr3:64198968-64444482	-	intron:274341	ENST00000498162.2	166336	PRICKLE2	hg38_genes_introns	inter:3623	hg38_cpg_opensea
chr3:64284714	0.015625	1	28	0.708333	0.4	0.55	0.451613	0.785714	0.75	0.615385	0.52381	0.807692	0.578947	0.714286	0.472222	0.64	0.458333	chr3:64198968-64444482	-	intron:274344	ENST00000485770.2	166336	PRICKLE2	hg38_genes_introns	inter:3623	hg38_cpg_opensea
chr3:151821198	0.015625	1	0	0.636364	0.916667	0.347826	0.416667	0.6	0.928571	0.714286	0.8125	0.933333	1	0.666667	0.888889	0.833333	0.857143	chr3:151774666-151927856	-	intron:288090	ENST00000475855.1	101928142	AADACL2-AS1	hg38_genes_introns	inter:3976	hg38_cpg_opensea
chr3:151821198	0.015625	1	0	0.636364	0.916667	0.347826	0.416667	0.6	0.928571	0.714286	0.8125	0.933333	1	0.666667	0.888889	0.833333	0.857143	chr3:151774666-151917614	-	intron:288086	ENST00000483843.6	101928142	AADACL2-AS1	hg38_genes_introns	inter:3976	hg38_cpg_opensea
chr3:151821198	0.015625	1	0	0.636364	0.916667	0.347826	0.416667	0.6	0.928571	0.714286	0.8125	0.933333	1	0.666667	0.888889	0.833333	0.857143	chr3:151820453-151824662	+	intron:248235	ENST00000488869.1	13	AADAC	hg38_genes_introns	inter:3976	hg38_cpg_opensea
chr3:151821198	0.015625	1	0	0.636364	0.916667	0.347826	0.416667	0.6	0.928571	0.714286	0.8125	0.933333	1	0.666667	0.888889	0.833333	0.857143	chr3:151820453-151824662	+	intron:248238	ENST00000232892.12	13	AADAC	hg38_genes_introns	inter:3976	hg38_cpg_opensea
chr4:112880435	0.015625	1	28	0.846154	0.7	0.863636	0.736842	0.809524	0.8	0.8	0.758621	0.8	0.714286	0.8	0.75	1	0.875	chr4:112818265-112904454	+	intron:313755	ENST00000672356.1	287	ANK2	hg38_genes_introns	inter:4696	hg38_cpg_opensea
chr4:112880435	0.015625	1	28	0.846154	0.7	0.863636	0.736842	0.809524	0.8	0.8	0.758621	0.8	0.714286	0.8	0.75	1	0.875	chr4:112818265-112904454	+	intron:313798	ENST00000672955.1	287	ANK2	hg38_genes_introns	inter:4696	hg38_cpg_opensea
chr4:112880435	0.015625	1	28	0.846154	0.7	0.863636	0.736842	0.809524	0.8	0.8	0.758621	0.8	0.714286	0.8	0.75	1	0.875	chr4:112818265-112904454	+	intron:313841	ENST00000683464.1	287	ANK2	hg38_genes_introns	inter:4696	hg38_cpg_opensea
chr4:112880435	0.015625	1	28	0.846154	0.7	0.863636	0.736842	0.809524	0.8	0.8	0.758621	0.8	0.714286	0.8	0.75	1	0.875	chr4:112818265-112904454	+	intron:313843	ENST00000672315.1	287	ANK2	hg38_genes_introns	inter:4696	hg38_cpg_opensea
chr4:112880435	0.015625	1	28	0.846154	0.7	0.863636	0.736842	0.809524	0.8	0.8	0.758621	0.8	0.714286	0.8	0.75	1	0.875	chr4:112818265-112904454	+	intron:313886	ENST00000672696.1	287	ANK2	hg38_genes_introns	inter:4696	hg38_cpg_opensea
chr4:112880435	0.015625	1	28	0.846154	0.7	0.863636	0.736842	0.809524	0.8	0.8	0.758621	0.8	0.714286	0.8	0.75	1	0.875	chr4:112818265-112904454	+	intron:313931	ENST00000673044.1	287	ANK2	hg38_genes_introns	inter:4696	hg38_cpg_opensea
chr4:112880435	0.015625	1	28	0.846154	0.7	0.863636	0.736842	0.809524	0.8	0.8	0.758621	0.8	0.714286	0.8	0.75	1	0.875	chr4:112818265-112904454	+	intron:313974	ENST00000672088.1	287	ANK2	hg38_genes_introns	inter:4696	hg38_cpg_opensea
chr4:112880435	0.015625	1	28	0.846154	0.7	0.863636	0.736842	0.809524	0.8	0.8	0.758621	0.8	0.714286	0.8	0.75	1	0.875	chr4:112818265-112904454	+	intron:314018	ENST00000671793.1	287	ANK2	hg38_genes_introns	inter:4696	hg38_cpg_opensea
chr4:112880435	0.015625	1	28	0.846154	0.7	0.863636	0.736842	0.809524	0.8	0.8	0.758621	0.8	0.714286	0.8	0.75	1	0.875	chr4:112818265-112904454	+	intron:314065	ENST00000672402.1	287	ANK2	hg38_genes_introns	inter:4696	hg38_cpg_opensea
chr4:112880435	0.015625	1	28	0.846154	0.7	0.863636	0.736842	0.809524	0.8	0.8	0.758621	0.8	0.714286	0.8	0.75	1	0.875	chr4:112818265-112904454	+	intron:314111	ENST00000671825.1	287	ANK2	hg38_genes_introns	inter:4696	hg38_cpg_opensea
chr4:112880435	0.015625	1	28	0.846154	0.7	0.863636	0.736842	0.809524	0.8	0.8	0.758621	0.8	0.714286	0.8	0.75	1	0.875	chr4:112818265-112904454	+	intron:314156	ENST00000672312.1	287	ANK2	hg38_genes_introns	inter:4696	hg38_cpg_opensea
chr4:112880435	0.015625	1	28	0.846154	0.7	0.863636	0.736842	0.809524	0.8	0.8	0.758621	0.8	0.714286	0.8	0.75	1	0.875	chr4:112818265-112904454	+	intron:314200	ENST00000672830.1	287	ANK2	hg38_genes_introns	inter:4696	hg38_cpg_opensea
chr4:112880435	0.015625	1	28	0.846154	0.7	0.863636	0.736842	0.809524	0.8	0.8	0.758621	0.8	0.714286	0.8	0.75	1	0.875	chr4:112818265-112904454	+	intron:314246	ENST00000683360.1	287	ANK2	hg38_genes_introns	inter:4696	hg38_cpg_opensea
chr4:112880435	0.015625	1	28	0.846154	0.7	0.863636	0.736842	0.809524	0.8	0.8	0.758621	0.8	0.714286	0.8	0.75	1	0.875	chr4:112818265-112904454	+	intron:314257	ENST00000682189.1	287	ANK2	hg38_genes_introns	inter:4696	hg38_cpg_opensea
chr4:112880435	0.015625	1	28	0.846154	0.7	0.863636	0.736842	0.809524	0.8	0.8	0.758621	0.8	0.714286	0.8	0.75	1	0.875	chr4:112818265-112904454	+	intron:314288	ENST00000672731.1	287	ANK2	hg38_genes_introns	inter:4696	hg38_cpg_opensea
chr4:112880435	0.015625	1	28	0.846154	0.7	0.863636	0.736842	0.809524	0.8	0.8	0.758621	0.8	0.714286	0.8	0.75	1	0.875	chr4:112818265-112904454	+	intron:314330	ENST00000671854.1	287	ANK2	hg38_genes_introns	inter:4696	hg38_cpg_opensea
chr4:112880435	0.015625	1	28	0.846154	0.7	0.863636	0.736842	0.809524	0.8	0.8	0.758621	0.8	0.714286	0.8	0.75	1	0.875	chr4:112818265-112904454	+	intron:314374	ENST00000672350.1	287	ANK2	hg38_genes_introns	inter:4696	hg38_cpg_opensea
chr4:112880435	0.015625	1	28	0.846154	0.7	0.863636	0.736842	0.809524	0.8	0.8	0.758621	0.8	0.714286	0.8	0.75	1	0.875	chr4:112818265-112904454	+	intron:314419	ENST00000672684.1	287	ANK2	hg38_genes_introns	inter:4696	hg38_cpg_opensea
chr4:112880435	0.015625	1	28	0.846154	0.7	0.863636	0.736842	0.809524	0.8	0.8	0.758621	0.8	0.714286	0.8	0.75	1	0.875	chr4:112818265-112904454	+	intron:314462	ENST00000672934.1	287	ANK2	hg38_genes_introns	inter:4696	hg38_cpg_opensea
chr4:112880435	0.015625	1	28	0.846154	0.7	0.863636	0.736842	0.809524	0.8	0.8	0.758621	0.8	0.714286	0.8	0.75	1	0.875	chr4:112818265-112904454	+	intron:314506	ENST00000673546.1	287	ANK2	hg38_genes_introns	inter:4696	hg38_cpg_opensea
chr4:112880435	0.015625	1	28	0.846154	0.7	0.863636	0.736842	0.809524	0.8	0.8	0.758621	0.8	0.714286	0.8	0.75	1	0.875	chr4:112818265-112904454	+	intron:314550	ENST00000673573.1	287	ANK2	hg38_genes_introns	inter:4696	hg38_cpg_opensea
chr4:112880435	0.015625	1	28	0.846154	0.7	0.863636	0.736842	0.809524	0.8	0.8	0.758621	0.8	0.714286	0.8	0.75	1	0.875	chr4:112818265-112904454	+	intron:314595	ENST00000683070.1	287	ANK2	hg38_genes_introns	inter:4696	hg38_cpg_opensea
chr4:112880435	0.015625	1	28	0.846154	0.7	0.863636	0.736842	0.809524	0.8	0.8	0.758621	0.8	0.714286	0.8	0.75	1	0.875	chr4:112818265-112904454	+	intron:314602	ENST00000683310.1	287	ANK2	hg38_genes_introns	inter:4696	hg38_cpg_opensea
chr4:112880435	0.015625	1	28	0.846154	0.7	0.863636	0.736842	0.809524	0.8	0.8	0.758621	0.8	0.714286	0.8	0.75	1	0.875	chr4:112818265-112904454	+	intron:314636	ENST00000503423.6	287	ANK2	hg38_genes_introns	inter:4696	hg38_cpg_opensea
chr4:112880435	0.015625	1	28	0.846154	0.7	0.863636	0.736842	0.809524	0.8	0.8	0.758621	0.8	0.714286	0.8	0.75	1	0.875	chr4:112818265-112904454	+	intron:314681	ENST00000673255.1	287	ANK2	hg38_genes_introns	inter:4696	hg38_cpg_opensea
chr4:112880435	0.015625	1	28	0.846154	0.7	0.863636	0.736842	0.809524	0.8	0.8	0.758621	0.8	0.714286	0.8	0.75	1	0.875	chr4:112818265-112904454	+	intron:314726	ENST00000671893.1	287	ANK2	hg38_genes_introns	inter:4696	hg38_cpg_opensea
chr4:112880435	0.015625	1	28	0.846154	0.7	0.863636	0.736842	0.809524	0.8	0.8	0.758621	0.8	0.714286	0.8	0.75	1	0.875	chr4:112818265-112904454	+	intron:314766	ENST00000672246.1	287	ANK2	hg38_genes_introns	inter:4696	hg38_cpg_opensea
chr4:112880435	0.015625	1	28	0.846154	0.7	0.863636	0.736842	0.809524	0.8	0.8	0.758621	0.8	0.714286	0.8	0.75	1	0.875	chr4:112818265-112904454	+	intron:314809	ENST00000672930.1	287	ANK2	hg38_genes_introns	inter:4696	hg38_cpg_opensea
chr4:112880435	0.015625	1	28	0.846154	0.7	0.863636	0.736842	0.809524	0.8	0.8	0.758621	0.8	0.714286	0.8	0.75	1	0.875	chr4:112818265-112904454	+	intron:314853	ENST00000673334.1	287	ANK2	hg38_genes_introns	inter:4696	hg38_cpg_opensea
chr4:112880435	0.015625	1	28	0.846154	0.7	0.863636	0.736842	0.809524	0.8	0.8	0.758621	0.8	0.714286	0.8	0.75	1	0.875	chr4:112818265-112904454	+	intron:314896	ENST00000673453.1	287	ANK2	hg38_genes_introns	inter:4696	hg38_cpg_opensea
chr4:112880435	0.015625	1	28	0.846154	0.7	0.863636	0.736842	0.809524	0.8	0.8	0.758621	0.8	0.714286	0.8	0.75	1	0.875	chr4:112818265-112904454	+	intron:314938	ENST00000673555.1	287	ANK2	hg38_genes_introns	inter:4696	hg38_cpg_opensea
chr4:112880435	0.015625	1	28	0.846154	0.7	0.863636	0.736842	0.809524	0.8	0.8	0.758621	0.8	0.714286	0.8	0.75	1	0.875	chr4:112818265-112904454	+	intron:314983	ENST00000672880.1	287	ANK2	hg38_genes_introns	inter:4696	hg38_cpg_opensea
chr4:112880435	0.015625	1	28	0.846154	0.7	0.863636	0.736842	0.809524	0.8	0.8	0.758621	0.8	0.714286	0.8	0.75	1	0.875	chr4:112818265-112904454	+	intron:315028	ENST00000672990.1	287	ANK2	hg38_genes_introns	inter:4696	hg38_cpg_opensea
chr4:112880435	0.015625	1	28	0.846154	0.7	0.863636	0.736842	0.809524	0.8	0.8	0.758621	0.8	0.714286	0.8	0.75	1	0.875	chr4:112818265-112904454	+	intron:315074	ENST00000673430.1	287	ANK2	hg38_genes_introns	inter:4696	hg38_cpg_opensea
chr4:112880435	0.015625	1	28	0.846154	0.7	0.863636	0.736842	0.809524	0.8	0.8	0.758621	0.8	0.714286	0.8	0.75	1	0.875	chr4:112818265-112904454	+	intron:315120	ENST00000673298.1	287	ANK2	hg38_genes_introns	inter:4696	hg38_cpg_opensea
chr4:112880435	0.015625	1	28	0.846154	0.7	0.863636	0.736842	0.809524	0.8	0.8	0.758621	0.8	0.714286	0.8	0.75	1	0.875	chr4:112818265-112904454	+	intron:315166	ENST00000672068.1	287	ANK2	hg38_genes_introns	inter:4696	hg38_cpg_opensea
chr4:112880435	0.015625	1	28	0.846154	0.7	0.863636	0.736842	0.809524	0.8	0.8	0.758621	0.8	0.714286	0.8	0.75	1	0.875	chr4:112818265-112904454	+	intron:315212	ENST00000672362.1	287	ANK2	hg38_genes_introns	inter:4696	hg38_cpg_opensea
chr4:112880435	0.015625	1	28	0.846154	0.7	0.863636	0.736842	0.809524	0.8	0.8	0.758621	0.8	0.714286	0.8	0.75	1	0.875	chr4:112818265-112904454	+	intron:315259	ENST00000672793.1	287	ANK2	hg38_genes_introns	inter:4696	hg38_cpg_opensea
chr4:112880435	0.015625	1	28	0.846154	0.7	0.863636	0.736842	0.809524	0.8	0.8	0.758621	0.8	0.714286	0.8	0.75	1	0.875	chr4:112818265-112904454	+	intron:315304	ENST00000672209.1	287	ANK2	hg38_genes_introns	inter:4696	hg38_cpg_opensea
chr4:112880435	0.015625	1	28	0.846154	0.7	0.863636	0.736842	0.809524	0.8	0.8	0.758621	0.8	0.714286	0.8	0.75	1	0.875	chr4:112818265-112904454	+	intron:315351	ENST00000671756.1	287	ANK2	hg38_genes_introns	inter:4696	hg38_cpg_opensea
chr4:112880435	0.015625	1	28	0.846154	0.7	0.863636	0.736842	0.809524	0.8	0.8	0.758621	0.8	0.714286	0.8	0.75	1	0.875	chr4:112818265-112904454	+	intron:315394	ENST00000671809.1	287	ANK2	hg38_genes_introns	inter:4696	hg38_cpg_opensea
chr4:112880435	0.015625	1	28	0.846154	0.7	0.863636	0.736842	0.809524	0.8	0.8	0.758621	0.8	0.714286	0.8	0.75	1	0.875	chr4:112818265-112904454	+	intron:315440	ENST00000671863.1	287	ANK2	hg38_genes_introns	inter:4696	hg38_cpg_opensea
chr4:112880435	0.015625	1	28	0.846154	0.7	0.863636	0.736842	0.809524	0.8	0.8	0.758621	0.8	0.714286	0.8	0.75	1	0.875	chr4:112818265-112904454	+	intron:315483	ENST00000671906.1	287	ANK2	hg38_genes_introns	inter:4696	hg38_cpg_opensea
chr4:112880435	0.015625	1	28	0.846154	0.7	0.863636	0.736842	0.809524	0.8	0.8	0.758621	0.8	0.714286	0.8	0.75	1	0.875	chr4:112818265-112904454	+	intron:315527	ENST00000672090.1	287	ANK2	hg38_genes_introns	inter:4696	hg38_cpg_opensea
chr4:112880435	0.015625	1	28	0.846154	0.7	0.863636	0.736842	0.809524	0.8	0.8	0.758621	0.8	0.714286	0.8	0.75	1	0.875	chr4:112818265-112904454	+	intron:315572	ENST00000672177.1	287	ANK2	hg38_genes_introns	inter:4696	hg38_cpg_opensea
chr4:112880435	0.015625	1	28	0.846154	0.7	0.863636	0.736842	0.809524	0.8	0.8	0.758621	0.8	0.714286	0.8	0.75	1	0.875	chr4:112818265-112904454	+	intron:315616	ENST00000672759.1	287	ANK2	hg38_genes_introns	inter:4696	hg38_cpg_opensea
chr4:112880435	0.015625	1	28	0.846154	0.7	0.863636	0.736842	0.809524	0.8	0.8	0.758621	0.8	0.714286	0.8	0.75	1	0.875	chr4:112818265-112904454	+	intron:315658	ENST00000672965.1	287	ANK2	hg38_genes_introns	inter:4696	hg38_cpg_opensea
chr4:112880435	0.015625	1	28	0.846154	0.7	0.863636	0.736842	0.809524	0.8	0.8	0.758621	0.8	0.714286	0.8	0.75	1	0.875	chr4:112818265-112904454	+	intron:315703	ENST00000673109.1	287	ANK2	hg38_genes_introns	inter:4696	hg38_cpg_opensea
chr4:112880435	0.015625	1	28	0.846154	0.7	0.863636	0.736842	0.809524	0.8	0.8	0.758621	0.8	0.714286	0.8	0.75	1	0.875	chr4:112818265-112904454	+	intron:315746	ENST00000503271.5	287	ANK2	hg38_genes_introns	inter:4696	hg38_cpg_opensea
chr4:112880435	0.015625	1	28	0.846154	0.7	0.863636	0.736842	0.809524	0.8	0.8	0.758621	0.8	0.714286	0.8	0.75	1	0.875	chr4:112818265-112904454	+	intron:315776	ENST00000506722.5	287	ANK2	hg38_genes_introns	inter:4696	hg38_cpg_opensea
chr4:112880435	0.015625	1	28	0.846154	0.7	0.863636	0.736842	0.809524	0.8	0.8	0.758621	0.8	0.714286	0.8	0.75	1	0.875	chr4:112818265-112904454	+	intron:315822	ENST00000673536.1	287	ANK2	hg38_genes_introns	inter:4696	hg38_cpg_opensea
chr4:112880435	0.015625	1	28	0.846154	0.7	0.863636	0.736842	0.809524	0.8	0.8	0.758621	0.8	0.714286	0.8	0.75	1	0.875	chr4:112818265-112904454	+	intron:315867	ENST00000684681.1	287	ANK2	hg38_genes_introns	inter:4696	hg38_cpg_opensea
chr4:112880435	0.015625	1	28	0.846154	0.7	0.863636	0.736842	0.809524	0.8	0.8	0.758621	0.8	0.714286	0.8	0.75	1	0.875	chr4:112818265-112904454	+	intron:315874	ENST00000672986.1	287	ANK2	hg38_genes_introns	inter:4696	hg38_cpg_opensea
chr4:112880435	0.015625	1	28	0.846154	0.7	0.863636	0.736842	0.809524	0.8	0.8	0.758621	0.8	0.714286	0.8	0.75	1	0.875	chr4:112861136-112904454	+	intron:315915	ENST00000671951.1	287	ANK2	hg38_genes_introns	inter:4696	hg38_cpg_opensea
chr4:112880435	0.015625	1	28	0.846154	0.7	0.863636	0.736842	0.809524	0.8	0.8	0.758621	0.8	0.714286	0.8	0.75	1	0.875	chr4:112861136-112904454	+	intron:315957	ENST00000683180.1	287	ANK2	hg38_genes_introns	inter:4696	hg38_cpg_opensea
chr4:112880435	0.015625	1	28	0.846154	0.7	0.863636	0.736842	0.809524	0.8	0.8	0.758621	0.8	0.714286	0.8	0.75	1	0.875	chr4:112861136-112904454	+	intron:315958	ENST00000671704.1	287	ANK2	hg38_genes_introns	inter:4696	hg38_cpg_opensea
chr4:112880435	0.015625	1	28	0.846154	0.7	0.863636	0.736842	0.809524	0.8	0.8	0.758621	0.8	0.714286	0.8	0.75	1	0.875	chr4:112861136-112904454	+	intron:316001	ENST00000672221.1	287	ANK2	hg38_genes_introns	inter:4696	hg38_cpg_opensea
chr4:112880435	0.015625	1	28	0.846154	0.7	0.863636	0.736842	0.809524	0.8	0.8	0.758621	0.8	0.714286	0.8	0.75	1	0.875	chr4:112861136-112904454	+	intron:316044	ENST00000684727.1	287	ANK2	hg38_genes_introns	inter:4696	hg38_cpg_opensea
chr4:112880435	0.015625	1	28	0.846154	0.7	0.863636	0.736842	0.809524	0.8	0.8	0.758621	0.8	0.714286	0.8	0.75	1	0.875	chr4:112880298-112880858	-	exon:403246	ENST00000511590.2	102723896	LOC102723896	hg38_genes_exons	inter:4696	hg38_cpg_opensea
chr4:112965443	0.015625	1	28	0.96875	0.9375	0.966667	0.953488	1	0.972973	0.971429	0.966667	0.935484	0.92	0.972222	0.96875	1	0.952381	chr4:112904515-113174415	+	intron:313756	ENST00000672356.1	287	ANK2	hg38_genes_introns	inter:4696	hg38_cpg_opensea
chr4:112965443	0.015625	1	28	0.96875	0.9375	0.966667	0.953488	1	0.972973	0.971429	0.966667	0.935484	0.92	0.972222	0.96875	1	0.952381	chr4:112904515-113174415	+	intron:313799	ENST00000672955.1	287	ANK2	hg38_genes_introns	inter:4696	hg38_cpg_opensea
chr4:112965443	0.015625	1	28	0.96875	0.9375	0.966667	0.953488	1	0.972973	0.971429	0.966667	0.935484	0.92	0.972222	0.96875	1	0.952381	chr4:112904515-113174415	+	intron:313844	ENST00000672315.1	287	ANK2	hg38_genes_introns	inter:4696	hg38_cpg_opensea
chr4:112965443	0.015625	1	28	0.96875	0.9375	0.966667	0.953488	1	0.972973	0.971429	0.966667	0.935484	0.92	0.972222	0.96875	1	0.952381	chr4:112904515-113174415	+	intron:313887	ENST00000672696.1	287	ANK2	hg38_genes_introns	inter:4696	hg38_cpg_opensea
chr4:112965443	0.015625	1	28	0.96875	0.9375	0.966667	0.953488	1	0.972973	0.971429	0.966667	0.935484	0.92	0.972222	0.96875	1	0.952381	chr4:112904515-113174415	+	intron:313932	ENST00000673044.1	287	ANK2	hg38_genes_introns	inter:4696	hg38_cpg_opensea
chr4:112965443	0.015625	1	28	0.96875	0.9375	0.966667	0.953488	1	0.972973	0.971429	0.966667	0.935484	0.92	0.972222	0.96875	1	0.952381	chr4:112904515-113174415	+	intron:313975	ENST00000672088.1	287	ANK2	hg38_genes_introns	inter:4696	hg38_cpg_opensea
chr4:112965443	0.015625	1	28	0.96875	0.9375	0.966667	0.953488	1	0.972973	0.971429	0.966667	0.935484	0.92	0.972222	0.96875	1	0.952381	chr4:112904515-113174415	+	intron:314019	ENST00000671793.1	287	ANK2	hg38_genes_introns	inter:4696	hg38_cpg_opensea
chr4:112965443	0.015625	1	28	0.96875	0.9375	0.966667	0.953488	1	0.972973	0.971429	0.966667	0.935484	0.92	0.972222	0.96875	1	0.952381	chr4:112904515-113174415	+	intron:314066	ENST00000672402.1	287	ANK2	hg38_genes_introns	inter:4696	hg38_cpg_opensea
chr4:112965443	0.015625	1	28	0.96875	0.9375	0.966667	0.953488	1	0.972973	0.971429	0.966667	0.935484	0.92	0.972222	0.96875	1	0.952381	chr4:112904515-113174415	+	intron:314112	ENST00000671825.1	287	ANK2	hg38_genes_introns	inter:4696	hg38_cpg_opensea
chr4:112965443	0.015625	1	28	0.96875	0.9375	0.966667	0.953488	1	0.972973	0.971429	0.966667	0.935484	0.92	0.972222	0.96875	1	0.952381	chr4:112904515-113174415	+	intron:314157	ENST00000672312.1	287	ANK2	hg38_genes_introns	inter:4696	hg38_cpg_opensea
chr4:112965443	0.015625	1	28	0.96875	0.9375	0.966667	0.953488	1	0.972973	0.971429	0.966667	0.935484	0.92	0.972222	0.96875	1	0.952381	chr4:112904515-113174415	+	intron:314201	ENST00000672830.1	287	ANK2	hg38_genes_introns	inter:4696	hg38_cpg_opensea
chr4:112965443	0.015625	1	28	0.96875	0.9375	0.966667	0.953488	1	0.972973	0.971429	0.966667	0.935484	0.92	0.972222	0.96875	1	0.952381	chr4:112904515-113174415	+	intron:314247	ENST00000683360.1	287	ANK2	hg38_genes_introns	inter:4696	hg38_cpg_opensea
chr4:112965443	0.015625	1	28	0.96875	0.9375	0.966667	0.953488	1	0.972973	0.971429	0.966667	0.935484	0.92	0.972222	0.96875	1	0.952381	chr4:112904515-113174415	+	intron:314258	ENST00000682189.1	287	ANK2	hg38_genes_introns	inter:4696	hg38_cpg_opensea
chr4:112965443	0.015625	1	28	0.96875	0.9375	0.966667	0.953488	1	0.972973	0.971429	0.966667	0.935484	0.92	0.972222	0.96875	1	0.952381	chr4:112904515-113174415	+	intron:314289	ENST00000672731.1	287	ANK2	hg38_genes_introns	inter:4696	hg38_cpg_opensea
chr4:112965443	0.015625	1	28	0.96875	0.9375	0.966667	0.953488	1	0.972973	0.971429	0.966667	0.935484	0.92	0.972222	0.96875	1	0.952381	chr4:112904515-113174415	+	intron:314331	ENST00000671854.1	287	ANK2	hg38_genes_introns	inter:4696	hg38_cpg_opensea
chr4:112965443	0.015625	1	28	0.96875	0.9375	0.966667	0.953488	1	0.972973	0.971429	0.966667	0.935484	0.92	0.972222	0.96875	1	0.952381	chr4:112904515-113174415	+	intron:314375	ENST00000672350.1	287	ANK2	hg38_genes_introns	inter:4696	hg38_cpg_opensea
chr4:112965443	0.015625	1	28	0.96875	0.9375	0.966667	0.953488	1	0.972973	0.971429	0.966667	0.935484	0.92	0.972222	0.96875	1	0.952381	chr4:112904515-113174415	+	intron:314420	ENST00000672684.1	287	ANK2	hg38_genes_introns	inter:4696	hg38_cpg_opensea
chr4:112965443	0.015625	1	28	0.96875	0.9375	0.966667	0.953488	1	0.972973	0.971429	0.966667	0.935484	0.92	0.972222	0.96875	1	0.952381	chr4:112904515-113174415	+	intron:314463	ENST00000672934.1	287	ANK2	hg38_genes_introns	inter:4696	hg38_cpg_opensea
chr4:112965443	0.015625	1	28	0.96875	0.9375	0.966667	0.953488	1	0.972973	0.971429	0.966667	0.935484	0.92	0.972222	0.96875	1	0.952381	chr4:112904515-113174415	+	intron:314507	ENST00000673546.1	287	ANK2	hg38_genes_introns	inter:4696	hg38_cpg_opensea
chr4:112965443	0.015625	1	28	0.96875	0.9375	0.966667	0.953488	1	0.972973	0.971429	0.966667	0.935484	0.92	0.972222	0.96875	1	0.952381	chr4:112904515-113174415	+	intron:314551	ENST00000673573.1	287	ANK2	hg38_genes_introns	inter:4696	hg38_cpg_opensea
chr4:112965443	0.015625	1	28	0.96875	0.9375	0.966667	0.953488	1	0.972973	0.971429	0.966667	0.935484	0.92	0.972222	0.96875	1	0.952381	chr4:112904515-113174415	+	intron:314596	ENST00000683070.1	287	ANK2	hg38_genes_introns	inter:4696	hg38_cpg_opensea
chr4:112965443	0.015625	1	28	0.96875	0.9375	0.966667	0.953488	1	0.972973	0.971429	0.966667	0.935484	0.92	0.972222	0.96875	1	0.952381	chr4:112904515-113174415	+	intron:314603	ENST00000683310.1	287	ANK2	hg38_genes_introns	inter:4696	hg38_cpg_opensea
chr4:112965443	0.015625	1	28	0.96875	0.9375	0.966667	0.953488	1	0.972973	0.971429	0.966667	0.935484	0.92	0.972222	0.96875	1	0.952381	chr4:112904515-113174415	+	intron:314637	ENST00000503423.6	287	ANK2	hg38_genes_introns	inter:4696	hg38_cpg_opensea
chr4:112965443	0.015625	1	28	0.96875	0.9375	0.966667	0.953488	1	0.972973	0.971429	0.966667	0.935484	0.92	0.972222	0.96875	1	0.952381	chr4:112904515-113174415	+	intron:314682	ENST00000673255.1	287	ANK2	hg38_genes_introns	inter:4696	hg38_cpg_opensea
chr4:112965443	0.015625	1	28	0.96875	0.9375	0.966667	0.953488	1	0.972973	0.971429	0.966667	0.935484	0.92	0.972222	0.96875	1	0.952381	chr4:112904515-113174415	+	intron:314727	ENST00000671893.1	287	ANK2	hg38_genes_introns	inter:4696	hg38_cpg_opensea
chr4:112965443	0.015625	1	28	0.96875	0.9375	0.966667	0.953488	1	0.972973	0.971429	0.966667	0.935484	0.92	0.972222	0.96875	1	0.952381	chr4:112904515-113174415	+	intron:314767	ENST00000672246.1	287	ANK2	hg38_genes_introns	inter:4696	hg38_cpg_opensea
chr4:112965443	0.015625	1	28	0.96875	0.9375	0.966667	0.953488	1	0.972973	0.971429	0.966667	0.935484	0.92	0.972222	0.96875	1	0.952381	chr4:112904515-113174415	+	intron:314810	ENST00000672930.1	287	ANK2	hg38_genes_introns	inter:4696	hg38_cpg_opensea
chr4:112965443	0.015625	1	28	0.96875	0.9375	0.966667	0.953488	1	0.972973	0.971429	0.966667	0.935484	0.92	0.972222	0.96875	1	0.952381	chr4:112904515-113174415	+	intron:314854	ENST00000673334.1	287	ANK2	hg38_genes_introns	inter:4696	hg38_cpg_opensea
chr4:112965443	0.015625	1	28	0.96875	0.9375	0.966667	0.953488	1	0.972973	0.971429	0.966667	0.935484	0.92	0.972222	0.96875	1	0.952381	chr4:112904515-113174415	+	intron:314897	ENST00000673453.1	287	ANK2	hg38_genes_introns	inter:4696	hg38_cpg_opensea
chr4:112965443	0.015625	1	28	0.96875	0.9375	0.966667	0.953488	1	0.972973	0.971429	0.966667	0.935484	0.92	0.972222	0.96875	1	0.952381	chr4:112904515-113174415	+	intron:314939	ENST00000673555.1	287	ANK2	hg38_genes_introns	inter:4696	hg38_cpg_opensea
chr4:112965443	0.015625	1	28	0.96875	0.9375	0.966667	0.953488	1	0.972973	0.971429	0.966667	0.935484	0.92	0.972222	0.96875	1	0.952381	chr4:112904515-113174415	+	intron:314984	ENST00000672880.1	287	ANK2	hg38_genes_introns	inter:4696	hg38_cpg_opensea
chr4:112965443	0.015625	1	28	0.96875	0.9375	0.966667	0.953488	1	0.972973	0.971429	0.966667	0.935484	0.92	0.972222	0.96875	1	0.952381	chr4:112904515-113174415	+	intron:315029	ENST00000672990.1	287	ANK2	hg38_genes_introns	inter:4696	hg38_cpg_opensea
chr4:112965443	0.015625	1	28	0.96875	0.9375	0.966667	0.953488	1	0.972973	0.971429	0.966667	0.935484	0.92	0.972222	0.96875	1	0.952381	chr4:112904515-113174415	+	intron:315075	ENST00000673430.1	287	ANK2	hg38_genes_introns	inter:4696	hg38_cpg_opensea
chr4:112965443	0.015625	1	28	0.96875	0.9375	0.966667	0.953488	1	0.972973	0.971429	0.966667	0.935484	0.92	0.972222	0.96875	1	0.952381	chr4:112904515-113174415	+	intron:315121	ENST00000673298.1	287	ANK2	hg38_genes_introns	inter:4696	hg38_cpg_opensea
chr4:112965443	0.015625	1	28	0.96875	0.9375	0.966667	0.953488	1	0.972973	0.971429	0.966667	0.935484	0.92	0.972222	0.96875	1	0.952381	chr4:112904515-113174415	+	intron:315167	ENST00000672068.1	287	ANK2	hg38_genes_introns	inter:4696	hg38_cpg_opensea
chr4:112965443	0.015625	1	28	0.96875	0.9375	0.966667	0.953488	1	0.972973	0.971429	0.966667	0.935484	0.92	0.972222	0.96875	1	0.952381	chr4:112904515-113174415	+	intron:315213	ENST00000672362.1	287	ANK2	hg38_genes_introns	inter:4696	hg38_cpg_opensea
chr4:112965443	0.015625	1	28	0.96875	0.9375	0.966667	0.953488	1	0.972973	0.971429	0.966667	0.935484	0.92	0.972222	0.96875	1	0.952381	chr4:112904515-113174415	+	intron:315260	ENST00000672793.1	287	ANK2	hg38_genes_introns	inter:4696	hg38_cpg_opensea
chr4:112965443	0.015625	1	28	0.96875	0.9375	0.966667	0.953488	1	0.972973	0.971429	0.966667	0.935484	0.92	0.972222	0.96875	1	0.952381	chr4:112904515-113174415	+	intron:315305	ENST00000672209.1	287	ANK2	hg38_genes_introns	inter:4696	hg38_cpg_opensea
chr4:112965443	0.015625	1	28	0.96875	0.9375	0.966667	0.953488	1	0.972973	0.971429	0.966667	0.935484	0.92	0.972222	0.96875	1	0.952381	chr4:112904515-113174415	+	intron:315352	ENST00000671756.1	287	ANK2	hg38_genes_introns	inter:4696	hg38_cpg_opensea
chr4:112965443	0.015625	1	28	0.96875	0.9375	0.966667	0.953488	1	0.972973	0.971429	0.966667	0.935484	0.92	0.972222	0.96875	1	0.952381	chr4:112904515-113174415	+	intron:315395	ENST00000671809.1	287	ANK2	hg38_genes_introns	inter:4696	hg38_cpg_opensea
chr4:112965443	0.015625	1	28	0.96875	0.9375	0.966667	0.953488	1	0.972973	0.971429	0.966667	0.935484	0.92	0.972222	0.96875	1	0.952381	chr4:112904515-113174415	+	intron:315441	ENST00000671863.1	287	ANK2	hg38_genes_introns	inter:4696	hg38_cpg_opensea
chr4:112965443	0.015625	1	28	0.96875	0.9375	0.966667	0.953488	1	0.972973	0.971429	0.966667	0.935484	0.92	0.972222	0.96875	1	0.952381	chr4:112904515-113174415	+	intron:315484	ENST00000671906.1	287	ANK2	hg38_genes_introns	inter:4696	hg38_cpg_opensea
chr4:112965443	0.015625	1	28	0.96875	0.9375	0.966667	0.953488	1	0.972973	0.971429	0.966667	0.935484	0.92	0.972222	0.96875	1	0.952381	chr4:112904515-113174415	+	intron:315528	ENST00000672090.1	287	ANK2	hg38_genes_introns	inter:4696	hg38_cpg_opensea
chr4:112965443	0.015625	1	28	0.96875	0.9375	0.966667	0.953488	1	0.972973	0.971429	0.966667	0.935484	0.92	0.972222	0.96875	1	0.952381	chr4:112904515-113174415	+	intron:315573	ENST00000672177.1	287	ANK2	hg38_genes_introns	inter:4696	hg38_cpg_opensea
chr4:112965443	0.015625	1	28	0.96875	0.9375	0.966667	0.953488	1	0.972973	0.971429	0.966667	0.935484	0.92	0.972222	0.96875	1	0.952381	chr4:112904515-113174415	+	intron:315617	ENST00000672759.1	287	ANK2	hg38_genes_introns	inter:4696	hg38_cpg_opensea
chr4:112965443	0.015625	1	28	0.96875	0.9375	0.966667	0.953488	1	0.972973	0.971429	0.966667	0.935484	0.92	0.972222	0.96875	1	0.952381	chr4:112904515-113174415	+	intron:315659	ENST00000672965.1	287	ANK2	hg38_genes_introns	inter:4696	hg38_cpg_opensea
chr4:112965443	0.015625	1	28	0.96875	0.9375	0.966667	0.953488	1	0.972973	0.971429	0.966667	0.935484	0.92	0.972222	0.96875	1	0.952381	chr4:112904515-113174415	+	intron:315704	ENST00000673109.1	287	ANK2	hg38_genes_introns	inter:4696	hg38_cpg_opensea
chr4:112965443	0.015625	1	28	0.96875	0.9375	0.966667	0.953488	1	0.972973	0.971429	0.966667	0.935484	0.92	0.972222	0.96875	1	0.952381	chr4:112904515-113174415	+	intron:315747	ENST00000503271.5	287	ANK2	hg38_genes_introns	inter:4696	hg38_cpg_opensea
chr4:112965443	0.015625	1	28	0.96875	0.9375	0.966667	0.953488	1	0.972973	0.971429	0.966667	0.935484	0.92	0.972222	0.96875	1	0.952381	chr4:112904515-113174415	+	intron:315777	ENST00000506722.5	287	ANK2	hg38_genes_introns	inter:4696	hg38_cpg_opensea
chr4:112965443	0.015625	1	28	0.96875	0.9375	0.966667	0.953488	1	0.972973	0.971429	0.966667	0.935484	0.92	0.972222	0.96875	1	0.952381	chr4:112904515-113174415	+	intron:315875	ENST00000672986.1	287	ANK2	hg38_genes_introns	inter:4696	hg38_cpg_opensea
chr4:112965443	0.015625	1	28	0.96875	0.9375	0.966667	0.953488	1	0.972973	0.971429	0.966667	0.935484	0.92	0.972222	0.96875	1	0.952381	chr4:112904515-113174415	+	intron:315916	ENST00000671951.1	287	ANK2	hg38_genes_introns	inter:4696	hg38_cpg_opensea
chr4:112965443	0.015625	1	28	0.96875	0.9375	0.966667	0.953488	1	0.972973	0.971429	0.966667	0.935484	0.92	0.972222	0.96875	1	0.952381	chr4:112904515-113174415	+	intron:315959	ENST00000671704.1	287	ANK2	hg38_genes_introns	inter:4696	hg38_cpg_opensea
chr4:112965443	0.015625	1	28	0.96875	0.9375	0.966667	0.953488	1	0.972973	0.971429	0.966667	0.935484	0.92	0.972222	0.96875	1	0.952381	chr4:112904515-113174415	+	intron:316002	ENST00000672221.1	287	ANK2	hg38_genes_introns	inter:4696	hg38_cpg_opensea
chr4:112965443	0.015625	1	28	0.96875	0.9375	0.966667	0.953488	1	0.972973	0.971429	0.966667	0.935484	0.92	0.972222	0.96875	1	0.952381	chr4:112904515-113174415	+	intron:316045	ENST00000684727.1	287	ANK2	hg38_genes_introns	inter:4696	hg38_cpg_opensea
chr4:112965443	0.015625	1	28	0.96875	0.9375	0.966667	0.953488	1	0.972973	0.971429	0.966667	0.935484	0.92	0.972222	0.96875	1	0.952381	chr4:112904515-113151079	+	intron:315868	ENST00000684681.1	287	ANK2	hg38_genes_introns	inter:4696	hg38_cpg_opensea
chr4:112965443	0.015625	1	28	0.96875	0.9375	0.966667	0.953488	1	0.972973	0.971429	0.966667	0.935484	0.92	0.972222	0.96875	1	0.952381	chr4:112904515-113026100	+	intron:313842	ENST00000683464.1	287	ANK2	hg38_genes_introns	inter:4696	hg38_cpg_opensea
chr4:112965443	0.015625	1	28	0.96875	0.9375	0.966667	0.953488	1	0.972973	0.971429	0.966667	0.935484	0.92	0.972222	0.96875	1	0.952381	chr4:112949216-113174415	+	intron:315824	ENST00000673536.1	287	ANK2	hg38_genes_introns	inter:4696	hg38_cpg_opensea
chr4:113053547	0.015625	1	28	0.933333	0.914286	1	0.9375	0.966667	0.916667	1	0.972973	1	0.933333	1	0.972222	0.954545	0.92	chr4:112904515-113174415	+	intron:313756	ENST00000672356.1	287	ANK2	hg38_genes_introns	inter:4696	hg38_cpg_opensea
chr4:113053547	0.015625	1	28	0.933333	0.914286	1	0.9375	0.966667	0.916667	1	0.972973	1	0.933333	1	0.972222	0.954545	0.92	chr4:112904515-113174415	+	intron:313799	ENST00000672955.1	287	ANK2	hg38_genes_introns	inter:4696	hg38_cpg_opensea
chr4:113053547	0.015625	1	28	0.933333	0.914286	1	0.9375	0.966667	0.916667	1	0.972973	1	0.933333	1	0.972222	0.954545	0.92	chr4:112904515-113174415	+	intron:313844	ENST00000672315.1	287	ANK2	hg38_genes_introns	inter:4696	hg38_cpg_opensea
chr4:113053547	0.015625	1	28	0.933333	0.914286	1	0.9375	0.966667	0.916667	1	0.972973	1	0.933333	1	0.972222	0.954545	0.92	chr4:112904515-113174415	+	intron:313887	ENST00000672696.1	287	ANK2	hg38_genes_introns	inter:4696	hg38_cpg_opensea
chr4:113053547	0.015625	1	28	0.933333	0.914286	1	0.9375	0.966667	0.916667	1	0.972973	1	0.933333	1	0.972222	0.954545	0.92	chr4:112904515-113174415	+	intron:313932	ENST00000673044.1	287	ANK2	hg38_genes_introns	inter:4696	hg38_cpg_opensea
chr4:113053547	0.015625	1	28	0.933333	0.914286	1	0.9375	0.966667	0.916667	1	0.972973	1	0.933333	1	0.972222	0.954545	0.92	chr4:112904515-113174415	+	intron:313975	ENST00000672088.1	287	ANK2	hg38_genes_introns	inter:4696	hg38_cpg_opensea
chr4:113053547	0.015625	1	28	0.933333	0.914286	1	0.9375	0.966667	0.916667	1	0.972973	1	0.933333	1	0.972222	0.954545	0.92	chr4:112904515-113174415	+	intron:314019	ENST00000671793.1	287	ANK2	hg38_genes_introns	inter:4696	hg38_cpg_opensea
chr4:113053547	0.015625	1	28	0.933333	0.914286	1	0.9375	0.966667	0.916667	1	0.972973	1	0.933333	1	0.972222	0.954545	0.92	chr4:112904515-113174415	+	intron:314066	ENST00000672402.1	287	ANK2	hg38_genes_introns	inter:4696	hg38_cpg_opensea
chr4:113053547	0.015625	1	28	0.933333	0.914286	1	0.9375	0.966667	0.916667	1	0.972973	1	0.933333	1	0.972222	0.954545	0.92	chr4:112904515-113174415	+	intron:314112	ENST00000671825.1	287	ANK2	hg38_genes_introns	inter:4696	hg38_cpg_opensea
chr4:113053547	0.015625	1	28	0.933333	0.914286	1	0.9375	0.966667	0.916667	1	0.972973	1	0.933333	1	0.972222	0.954545	0.92	chr4:112904515-113174415	+	intron:314157	ENST00000672312.1	287	ANK2	hg38_genes_introns	inter:4696	hg38_cpg_opensea
chr4:113053547	0.015625	1	28	0.933333	0.914286	1	0.9375	0.966667	0.916667	1	0.972973	1	0.933333	1	0.972222	0.954545	0.92	chr4:112904515-113174415	+	intron:314201	ENST00000672830.1	287	ANK2	hg38_genes_introns	inter:4696	hg38_cpg_opensea
chr4:113053547	0.015625	1	28	0.933333	0.914286	1	0.9375	0.966667	0.916667	1	0.972973	1	0.933333	1	0.972222	0.954545	0.92	chr4:112904515-113174415	+	intron:314247	ENST00000683360.1	287	ANK2	hg38_genes_introns	inter:4696	hg38_cpg_opensea
chr4:113053547	0.015625	1	28	0.933333	0.914286	1	0.9375	0.966667	0.916667	1	0.972973	1	0.933333	1	0.972222	0.954545	0.92	chr4:112904515-113174415	+	intron:314258	ENST00000682189.1	287	ANK2	hg38_genes_introns	inter:4696	hg38_cpg_opensea
chr4:113053547	0.015625	1	28	0.933333	0.914286	1	0.9375	0.966667	0.916667	1	0.972973	1	0.933333	1	0.972222	0.954545	0.92	chr4:112904515-113174415	+	intron:314289	ENST00000672731.1	287	ANK2	hg38_genes_introns	inter:4696	hg38_cpg_opensea
chr4:113053547	0.015625	1	28	0.933333	0.914286	1	0.9375	0.966667	0.916667	1	0.972973	1	0.933333	1	0.972222	0.954545	0.92	chr4:112904515-113174415	+	intron:314331	ENST00000671854.1	287	ANK2	hg38_genes_introns	inter:4696	hg38_cpg_opensea
chr4:113053547	0.015625	1	28	0.933333	0.914286	1	0.9375	0.966667	0.916667	1	0.972973	1	0.933333	1	0.972222	0.954545	0.92	chr4:112904515-113174415	+	intron:314375	ENST00000672350.1	287	ANK2	hg38_genes_introns	inter:4696	hg38_cpg_opensea
chr4:113053547	0.015625	1	28	0.933333	0.914286	1	0.9375	0.966667	0.916667	1	0.972973	1	0.933333	1	0.972222	0.954545	0.92	chr4:112904515-113174415	+	intron:314420	ENST00000672684.1	287	ANK2	hg38_genes_introns	inter:4696	hg38_cpg_opensea
chr4:113053547	0.015625	1	28	0.933333	0.914286	1	0.9375	0.966667	0.916667	1	0.972973	1	0.933333	1	0.972222	0.954545	0.92	chr4:112904515-113174415	+	intron:314463	ENST00000672934.1	287	ANK2	hg38_genes_introns	inter:4696	hg38_cpg_opensea
chr4:113053547	0.015625	1	28	0.933333	0.914286	1	0.9375	0.966667	0.916667	1	0.972973	1	0.933333	1	0.972222	0.954545	0.92	chr4:112904515-113174415	+	intron:314507	ENST00000673546.1	287	ANK2	hg38_genes_introns	inter:4696	hg38_cpg_opensea
chr4:113053547	0.015625	1	28	0.933333	0.914286	1	0.9375	0.966667	0.916667	1	0.972973	1	0.933333	1	0.972222	0.954545	0.92	chr4:112904515-113174415	+	intron:314551	ENST00000673573.1	287	ANK2	hg38_genes_introns	inter:4696	hg38_cpg_opensea
chr4:113053547	0.015625	1	28	0.933333	0.914286	1	0.9375	0.966667	0.916667	1	0.972973	1	0.933333	1	0.972222	0.954545	0.92	chr4:112904515-113174415	+	intron:314596	ENST00000683070.1	287	ANK2	hg38_genes_introns	inter:4696	hg38_cpg_opensea
chr4:113053547	0.015625	1	28	0.933333	0.914286	1	0.9375	0.966667	0.916667	1	0.972973	1	0.933333	1	0.972222	0.954545	0.92	chr4:112904515-113174415	+	intron:314603	ENST00000683310.1	287	ANK2	hg38_genes_introns	inter:4696	hg38_cpg_opensea
chr4:113053547	0.015625	1	28	0.933333	0.914286	1	0.9375	0.966667	0.916667	1	0.972973	1	0.933333	1	0.972222	0.954545	0.92	chr4:112904515-113174415	+	intron:314637	ENST00000503423.6	287	ANK2	hg38_genes_introns	inter:4696	hg38_cpg_opensea
chr4:113053547	0.015625	1	28	0.933333	0.914286	1	0.9375	0.966667	0.916667	1	0.972973	1	0.933333	1	0.972222	0.954545	0.92	chr4:112904515-113174415	+	intron:314682	ENST00000673255.1	287	ANK2	hg38_genes_introns	inter:4696	hg38_cpg_opensea
chr4:113053547	0.015625	1	28	0.933333	0.914286	1	0.9375	0.966667	0.916667	1	0.972973	1	0.933333	1	0.972222	0.954545	0.92	chr4:112904515-113174415	+	intron:314727	ENST00000671893.1	287	ANK2	hg38_genes_introns	inter:4696	hg38_cpg_opensea
chr4:113053547	0.015625	1	28	0.933333	0.914286	1	0.9375	0.966667	0.916667	1	0.972973	1	0.933333	1	0.972222	0.954545	0.92	chr4:112904515-113174415	+	intron:314767	ENST00000672246.1	287	ANK2	hg38_genes_introns	inter:4696	hg38_cpg_opensea
chr4:113053547	0.015625	1	28	0.933333	0.914286	1	0.9375	0.966667	0.916667	1	0.972973	1	0.933333	1	0.972222	0.954545	0.92	chr4:112904515-113174415	+	intron:314810	ENST00000672930.1	287	ANK2	hg38_genes_introns	inter:4696	hg38_cpg_opensea
chr4:113053547	0.015625	1	28	0.933333	0.914286	1	0.9375	0.966667	0.916667	1	0.972973	1	0.933333	1	0.972222	0.954545	0.92	chr4:112904515-113174415	+	intron:314854	ENST00000673334.1	287	ANK2	hg38_genes_introns	inter:4696	hg38_cpg_opensea
chr4:113053547	0.015625	1	28	0.933333	0.914286	1	0.9375	0.966667	0.916667	1	0.972973	1	0.933333	1	0.972222	0.954545	0.92	chr4:112904515-113174415	+	intron:314897	ENST00000673453.1	287	ANK2	hg38_genes_introns	inter:4696	hg38_cpg_opensea
chr4:113053547	0.015625	1	28	0.933333	0.914286	1	0.9375	0.966667	0.916667	1	0.972973	1	0.933333	1	0.972222	0.954545	0.92	chr4:112904515-113174415	+	intron:314939	ENST00000673555.1	287	ANK2	hg38_genes_introns	inter:4696	hg38_cpg_opensea
chr4:113053547	0.015625	1	28	0.933333	0.914286	1	0.9375	0.966667	0.916667	1	0.972973	1	0.933333	1	0.972222	0.954545	0.92	chr4:112904515-113174415	+	intron:314984	ENST00000672880.1	287	ANK2	hg38_genes_introns	inter:4696	hg38_cpg_opensea
chr4:113053547	0.015625	1	28	0.933333	0.914286	1	0.9375	0.966667	0.916667	1	0.972973	1	0.933333	1	0.972222	0.954545	0.92	chr4:112904515-113174415	+	intron:315029	ENST00000672990.1	287	ANK2	hg38_genes_introns	inter:4696	hg38_cpg_opensea
chr4:113053547	0.015625	1	28	0.933333	0.914286	1	0.9375	0.966667	0.916667	1	0.972973	1	0.933333	1	0.972222	0.954545	0.92	chr4:112904515-113174415	+	intron:315075	ENST00000673430.1	287	ANK2	hg38_genes_introns	inter:4696	hg38_cpg_opensea
chr4:113053547	0.015625	1	28	0.933333	0.914286	1	0.9375	0.966667	0.916667	1	0.972973	1	0.933333	1	0.972222	0.954545	0.92	chr4:112904515-113174415	+	intron:315121	ENST00000673298.1	287	ANK2	hg38_genes_introns	inter:4696	hg38_cpg_opensea
chr4:113053547	0.015625	1	28	0.933333	0.914286	1	0.9375	0.966667	0.916667	1	0.972973	1	0.933333	1	0.972222	0.954545	0.92	chr4:112904515-113174415	+	intron:315167	ENST00000672068.1	287	ANK2	hg38_genes_introns	inter:4696	hg38_cpg_opensea
chr4:113053547	0.015625	1	28	0.933333	0.914286	1	0.9375	0.966667	0.916667	1	0.972973	1	0.933333	1	0.972222	0.954545	0.92	chr4:112904515-113174415	+	intron:315213	ENST00000672362.1	287	ANK2	hg38_genes_introns	inter:4696	hg38_cpg_opensea
chr4:113053547	0.015625	1	28	0.933333	0.914286	1	0.9375	0.966667	0.916667	1	0.972973	1	0.933333	1	0.972222	0.954545	0.92	chr4:112904515-113174415	+	intron:315260	ENST00000672793.1	287	ANK2	hg38_genes_introns	inter:4696	hg38_cpg_opensea
chr4:113053547	0.015625	1	28	0.933333	0.914286	1	0.9375	0.966667	0.916667	1	0.972973	1	0.933333	1	0.972222	0.954545	0.92	chr4:112904515-113174415	+	intron:315305	ENST00000672209.1	287	ANK2	hg38_genes_introns	inter:4696	hg38_cpg_opensea
chr4:113053547	0.015625	1	28	0.933333	0.914286	1	0.9375	0.966667	0.916667	1	0.972973	1	0.933333	1	0.972222	0.954545	0.92	chr4:112904515-113174415	+	intron:315352	ENST00000671756.1	287	ANK2	hg38_genes_introns	inter:4696	hg38_cpg_opensea
chr4:113053547	0.015625	1	28	0.933333	0.914286	1	0.9375	0.966667	0.916667	1	0.972973	1	0.933333	1	0.972222	0.954545	0.92	chr4:112904515-113174415	+	intron:315395	ENST00000671809.1	287	ANK2	hg38_genes_introns	inter:4696	hg38_cpg_opensea
chr4:113053547	0.015625	1	28	0.933333	0.914286	1	0.9375	0.966667	0.916667	1	0.972973	1	0.933333	1	0.972222	0.954545	0.92	chr4:112904515-113174415	+	intron:315441	ENST00000671863.1	287	ANK2	hg38_genes_introns	inter:4696	hg38_cpg_opensea
chr4:113053547	0.015625	1	28	0.933333	0.914286	1	0.9375	0.966667	0.916667	1	0.972973	1	0.933333	1	0.972222	0.954545	0.92	chr4:112904515-113174415	+	intron:315484	ENST00000671906.1	287	ANK2	hg38_genes_introns	inter:4696	hg38_cpg_opensea
chr4:113053547	0.015625	1	28	0.933333	0.914286	1	0.9375	0.966667	0.916667	1	0.972973	1	0.933333	1	0.972222	0.954545	0.92	chr4:112904515-113174415	+	intron:315528	ENST00000672090.1	287	ANK2	hg38_genes_introns	inter:4696	hg38_cpg_opensea
chr4:113053547	0.015625	1	28	0.933333	0.914286	1	0.9375	0.966667	0.916667	1	0.972973	1	0.933333	1	0.972222	0.954545	0.92	chr4:112904515-113174415	+	intron:315573	ENST00000672177.1	287	ANK2	hg38_genes_introns	inter:4696	hg38_cpg_opensea
chr4:113053547	0.015625	1	28	0.933333	0.914286	1	0.9375	0.966667	0.916667	1	0.972973	1	0.933333	1	0.972222	0.954545	0.92	chr4:112904515-113174415	+	intron:315617	ENST00000672759.1	287	ANK2	hg38_genes_introns	inter:4696	hg38_cpg_opensea
chr4:113053547	0.015625	1	28	0.933333	0.914286	1	0.9375	0.966667	0.916667	1	0.972973	1	0.933333	1	0.972222	0.954545	0.92	chr4:112904515-113174415	+	intron:315659	ENST00000672965.1	287	ANK2	hg38_genes_introns	inter:4696	hg38_cpg_opensea
chr4:113053547	0.015625	1	28	0.933333	0.914286	1	0.9375	0.966667	0.916667	1	0.972973	1	0.933333	1	0.972222	0.954545	0.92	chr4:112904515-113174415	+	intron:315704	ENST00000673109.1	287	ANK2	hg38_genes_introns	inter:4696	hg38_cpg_opensea
chr4:113053547	0.015625	1	28	0.933333	0.914286	1	0.9375	0.966667	0.916667	1	0.972973	1	0.933333	1	0.972222	0.954545	0.92	chr4:112904515-113174415	+	intron:315747	ENST00000503271.5	287	ANK2	hg38_genes_introns	inter:4696	hg38_cpg_opensea
chr4:113053547	0.015625	1	28	0.933333	0.914286	1	0.9375	0.966667	0.916667	1	0.972973	1	0.933333	1	0.972222	0.954545	0.92	chr4:112904515-113174415	+	intron:315777	ENST00000506722.5	287	ANK2	hg38_genes_introns	inter:4696	hg38_cpg_opensea
chr4:113053547	0.015625	1	28	0.933333	0.914286	1	0.9375	0.966667	0.916667	1	0.972973	1	0.933333	1	0.972222	0.954545	0.92	chr4:112904515-113174415	+	intron:315875	ENST00000672986.1	287	ANK2	hg38_genes_introns	inter:4696	hg38_cpg_opensea
chr4:113053547	0.015625	1	28	0.933333	0.914286	1	0.9375	0.966667	0.916667	1	0.972973	1	0.933333	1	0.972222	0.954545	0.92	chr4:112904515-113174415	+	intron:315916	ENST00000671951.1	287	ANK2	hg38_genes_introns	inter:4696	hg38_cpg_opensea
chr4:113053547	0.015625	1	28	0.933333	0.914286	1	0.9375	0.966667	0.916667	1	0.972973	1	0.933333	1	0.972222	0.954545	0.92	chr4:112904515-113174415	+	intron:315959	ENST00000671704.1	287	ANK2	hg38_genes_introns	inter:4696	hg38_cpg_opensea
chr4:113053547	0.015625	1	28	0.933333	0.914286	1	0.9375	0.966667	0.916667	1	0.972973	1	0.933333	1	0.972222	0.954545	0.92	chr4:112904515-113174415	+	intron:316002	ENST00000672221.1	287	ANK2	hg38_genes_introns	inter:4696	hg38_cpg_opensea
chr4:113053547	0.015625	1	28	0.933333	0.914286	1	0.9375	0.966667	0.916667	1	0.972973	1	0.933333	1	0.972222	0.954545	0.92	chr4:112904515-113174415	+	intron:316045	ENST00000684727.1	287	ANK2	hg38_genes_introns	inter:4696	hg38_cpg_opensea
chr4:113053547	0.015625	1	28	0.933333	0.914286	1	0.9375	0.966667	0.916667	1	0.972973	1	0.933333	1	0.972222	0.954545	0.92	chr4:112904515-113151079	+	intron:315868	ENST00000684681.1	287	ANK2	hg38_genes_introns	inter:4696	hg38_cpg_opensea
chr4:113053547	0.015625	1	28	0.933333	0.914286	1	0.9375	0.966667	0.916667	1	0.972973	1	0.933333	1	0.972222	0.954545	0.92	chr4:112949216-113174415	+	intron:315824	ENST00000673536.1	287	ANK2	hg38_genes_introns	inter:4696	hg38_cpg_opensea
chr4:113053547	0.015625	1	28	0.933333	0.914286	1	0.9375	0.966667	0.916667	1	0.972973	1	0.933333	1	0.972222	0.954545	0.92	chr4:113034795-113071837	-	intron:342247	ENST00000508959.1	105377373	ANK2-AS1	hg38_genes_introns	inter:4696	hg38_cpg_opensea
chr4:113053547	0.015625	1	28	0.933333	0.914286	1	0.9375	0.966667	0.916667	1	0.972973	1	0.933333	1	0.972222	0.954545	0.92	chr4:113049813-113174415	+	intron:316050	ENST00000682211.1	287	ANK2	hg38_genes_introns	inter:4696	hg38_cpg_opensea
chr4:113053547	0.015625	1	28	0.933333	0.914286	1	0.9375	0.966667	0.916667	1	0.972973	1	0.933333	1	0.972222	0.954545	0.92	chr4:113049813-113174415	+	intron:316072	ENST00000671727.1	287	ANK2	hg38_genes_introns	inter:4696	hg38_cpg_opensea
chr4:113053547	0.015625	1	28	0.933333	0.914286	1	0.9375	0.966667	0.916667	1	0.972973	1	0.933333	1	0.972222	0.954545	0.92	chr4:113049813-113174415	+	intron:316117	ENST00000671762.1	287	ANK2	hg38_genes_introns	inter:4696	hg38_cpg_opensea
chr4:113053547	0.015625	1	28	0.933333	0.914286	1	0.9375	0.966667	0.916667	1	0.972973	1	0.933333	1	0.972222	0.954545	0.92	chr4:113049813-113174415	+	intron:316163	ENST00000672366.1	287	ANK2	hg38_genes_introns	inter:4696	hg38_cpg_opensea
chr4:113053547	0.015625	1	28	0.933333	0.914286	1	0.9375	0.966667	0.916667	1	0.972973	1	0.933333	1	0.972222	0.954545	0.92	chr4:113049813-113174415	+	intron:316206	ENST00000672502.1	287	ANK2	hg38_genes_introns	inter:4696	hg38_cpg_opensea
chr4:113053547	0.015625	1	28	0.933333	0.914286	1	0.9375	0.966667	0.916667	1	0.972973	1	0.933333	1	0.972222	0.954545	0.92	chr4:113049813-113174415	+	intron:316250	ENST00000672045.1	287	ANK2	hg38_genes_introns	inter:4696	hg38_cpg_opensea
chr4:113053547	0.015625	1	28	0.933333	0.914286	1	0.9375	0.966667	0.916667	1	0.972973	1	0.933333	1	0.972222	0.954545	0.92	chr4:113049813-113174415	+	intron:316294	ENST00000672251.1	287	ANK2	hg38_genes_introns	inter:4696	hg38_cpg_opensea
chr4:113053547	0.015625	1	28	0.933333	0.914286	1	0.9375	0.966667	0.916667	1	0.972973	1	0.933333	1	0.972222	0.954545	0.92	chr4:113049813-113174415	+	intron:316337	ENST00000672854.1	287	ANK2	hg38_genes_introns	inter:4696	hg38_cpg_opensea
chr4:113053547	0.015625	1	28	0.933333	0.914286	1	0.9375	0.966667	0.916667	1	0.972973	1	0.933333	1	0.972222	0.954545	0.92	chr4:113049813-113174415	+	intron:316379	ENST00000682346.1	287	ANK2	hg38_genes_introns	inter:4696	hg38_cpg_opensea
chr4:113053547	0.015625	1	28	0.933333	0.914286	1	0.9375	0.966667	0.916667	1	0.972973	1	0.933333	1	0.972222	0.954545	0.92	chr4:113049813-113174415	+	intron:316422	ENST00000357077.9	287	ANK2	hg38_genes_introns	inter:4696	hg38_cpg_opensea
chr4:113053547	0.015625	1	28	0.933333	0.914286	1	0.9375	0.966667	0.916667	1	0.972973	1	0.933333	1	0.972222	0.954545	0.92	chr4:113049813-113174415	+	intron:316468	ENST00000683568.1	287	ANK2	hg38_genes_introns	inter:4696	hg38_cpg_opensea
chr4:113053547	0.015625	1	28	0.933333	0.914286	1	0.9375	0.966667	0.916667	1	0.972973	1	0.933333	1	0.972222	0.954545	0.92	chr4:113049813-113174415	+	intron:316476	ENST00000394537.7	287	ANK2	hg38_genes_introns	inter:4696	hg38_cpg_opensea
chr4:113053547	0.015625	1	28	0.933333	0.914286	1	0.9375	0.966667	0.916667	1	0.972973	1	0.933333	1	0.972222	0.954545	0.92	chr4:113049813-113174415	+	intron:316565	ENST00000264366.10	287	ANK2	hg38_genes_introns	inter:4696	hg38_cpg_opensea
chr4:113053547	0.015625	1	28	0.933333	0.914286	1	0.9375	0.966667	0.916667	1	0.972973	1	0.933333	1	0.972222	0.954545	0.92	chr4:113049813-113151079	+	intron:316384	ENST00000504454.5	287	ANK2	hg38_genes_introns	inter:4696	hg38_cpg_opensea
chr4:113053547	0.015625	1	28	0.933333	0.914286	1	0.9375	0.966667	0.916667	1	0.972973	1	0.933333	1	0.972222	0.954545	0.92	chr4:113049813-113151079	+	intron:316520	ENST00000672779.1	287	ANK2	hg38_genes_introns	inter:4696	hg38_cpg_opensea
chr4:113053547	0.015625	1	28	0.933333	0.914286	1	0.9375	0.966667	0.916667	1	0.972973	1	0.933333	1	0.972222	0.954545	0.92	chr4:113049813-113151079	+	intron:316609	ENST00000683595.1	287	ANK2	hg38_genes_introns	inter:4696	hg38_cpg_opensea
chr4:113053547	0.015625	1	28	0.933333	0.914286	1	0.9375	0.966667	0.916667	1	0.972973	1	0.933333	1	0.972222	0.954545	0.92	chr4:113049813-113069909	+	intron:316467	ENST00000514246.1	287	ANK2	hg38_genes_introns	inter:4696	hg38_cpg_opensea
chr4:113192136	0.015625	1	28	0.65	0.647059	0.428571	0.37037	0.7	0.461538	0.56	0.433333	0.692308	0.611111	0.451613	0.0882353	0.5	0.461538	chr4:113174518-113196367	+	intron:313757	ENST00000672356.1	287	ANK2	hg38_genes_introns	inter:4696	hg38_cpg_opensea
chr4:113192136	0.015625	1	28	0.65	0.647059	0.428571	0.37037	0.7	0.461538	0.56	0.433333	0.692308	0.611111	0.451613	0.0882353	0.5	0.461538	chr4:113174518-113196367	+	intron:313800	ENST00000672955.1	287	ANK2	hg38_genes_introns	inter:4696	hg38_cpg_opensea
chr4:113192136	0.015625	1	28	0.65	0.647059	0.428571	0.37037	0.7	0.461538	0.56	0.433333	0.692308	0.611111	0.451613	0.0882353	0.5	0.461538	chr4:113174518-113196367	+	intron:313845	ENST00000672315.1	287	ANK2	hg38_genes_introns	inter:4696	hg38_cpg_opensea
chr4:113192136	0.015625	1	28	0.65	0.647059	0.428571	0.37037	0.7	0.461538	0.56	0.433333	0.692308	0.611111	0.451613	0.0882353	0.5	0.461538	chr4:113174518-113196367	+	intron:313888	ENST00000672696.1	287	ANK2	hg38_genes_introns	inter:4696	hg38_cpg_opensea
chr4:113192136	0.015625	1	28	0.65	0.647059	0.428571	0.37037	0.7	0.461538	0.56	0.433333	0.692308	0.611111	0.451613	0.0882353	0.5	0.461538	chr4:113174518-113196367	+	intron:313933	ENST00000673044.1	287	ANK2	hg38_genes_introns	inter:4696	hg38_cpg_opensea
chr4:113192136	0.015625	1	28	0.65	0.647059	0.428571	0.37037	0.7	0.461538	0.56	0.433333	0.692308	0.611111	0.451613	0.0882353	0.5	0.461538	chr4:113174518-113196367	+	intron:313976	ENST00000672088.1	287	ANK2	hg38_genes_introns	inter:4696	hg38_cpg_opensea
chr4:113192136	0.015625	1	28	0.65	0.647059	0.428571	0.37037	0.7	0.461538	0.56	0.433333	0.692308	0.611111	0.451613	0.0882353	0.5	0.461538	chr4:113174518-113196367	+	intron:314020	ENST00000671793.1	287	ANK2	hg38_genes_introns	inter:4696	hg38_cpg_opensea
chr4:113192136	0.015625	1	28	0.65	0.647059	0.428571	0.37037	0.7	0.461538	0.56	0.433333	0.692308	0.611111	0.451613	0.0882353	0.5	0.461538	chr4:113174518-113196367	+	intron:314067	ENST00000672402.1	287	ANK2	hg38_genes_introns	inter:4696	hg38_cpg_opensea
chr4:113192136	0.015625	1	28	0.65	0.647059	0.428571	0.37037	0.7	0.461538	0.56	0.433333	0.692308	0.611111	0.451613	0.0882353	0.5	0.461538	chr4:113174518-113196367	+	intron:314113	ENST00000671825.1	287	ANK2	hg38_genes_introns	inter:4696	hg38_cpg_opensea
chr4:113192136	0.015625	1	28	0.65	0.647059	0.428571	0.37037	0.7	0.461538	0.56	0.433333	0.692308	0.611111	0.451613	0.0882353	0.5	0.461538	chr4:113174518-113196367	+	intron:314158	ENST00000672312.1	287	ANK2	hg38_genes_introns	inter:4696	hg38_cpg_opensea
chr4:113192136	0.015625	1	28	0.65	0.647059	0.428571	0.37037	0.7	0.461538	0.56	0.433333	0.692308	0.611111	0.451613	0.0882353	0.5	0.461538	chr4:113174518-113196367	+	intron:314202	ENST00000672830.1	287	ANK2	hg38_genes_introns	inter:4696	hg38_cpg_opensea
chr4:113192136	0.015625	1	28	0.65	0.647059	0.428571	0.37037	0.7	0.461538	0.56	0.433333	0.692308	0.611111	0.451613	0.0882353	0.5	0.461538	chr4:113174518-113196367	+	intron:314248	ENST00000683360.1	287	ANK2	hg38_genes_introns	inter:4696	hg38_cpg_opensea
chr4:113192136	0.015625	1	28	0.65	0.647059	0.428571	0.37037	0.7	0.461538	0.56	0.433333	0.692308	0.611111	0.451613	0.0882353	0.5	0.461538	chr4:113174518-113196367	+	intron:314259	ENST00000682189.1	287	ANK2	hg38_genes_introns	inter:4696	hg38_cpg_opensea
chr4:113192136	0.015625	1	28	0.65	0.647059	0.428571	0.37037	0.7	0.461538	0.56	0.433333	0.692308	0.611111	0.451613	0.0882353	0.5	0.461538	chr4:113174518-113196367	+	intron:314290	ENST00000672731.1	287	ANK2	hg38_genes_introns	inter:4696	hg38_cpg_opensea
chr4:113192136	0.015625	1	28	0.65	0.647059	0.428571	0.37037	0.7	0.461538	0.56	0.433333	0.692308	0.611111	0.451613	0.0882353	0.5	0.461538	chr4:113174518-113196367	+	intron:314332	ENST00000671854.1	287	ANK2	hg38_genes_introns	inter:4696	hg38_cpg_opensea
chr4:113192136	0.015625	1	28	0.65	0.647059	0.428571	0.37037	0.7	0.461538	0.56	0.433333	0.692308	0.611111	0.451613	0.0882353	0.5	0.461538	chr4:113174518-113196367	+	intron:314376	ENST00000672350.1	287	ANK2	hg38_genes_introns	inter:4696	hg38_cpg_opensea
chr4:113192136	0.015625	1	28	0.65	0.647059	0.428571	0.37037	0.7	0.461538	0.56	0.433333	0.692308	0.611111	0.451613	0.0882353	0.5	0.461538	chr4:113174518-113196367	+	intron:314421	ENST00000672684.1	287	ANK2	hg38_genes_introns	inter:4696	hg38_cpg_opensea
chr4:113192136	0.015625	1	28	0.65	0.647059	0.428571	0.37037	0.7	0.461538	0.56	0.433333	0.692308	0.611111	0.451613	0.0882353	0.5	0.461538	chr4:113174518-113196367	+	intron:314464	ENST00000672934.1	287	ANK2	hg38_genes_introns	inter:4696	hg38_cpg_opensea
chr4:113192136	0.015625	1	28	0.65	0.647059	0.428571	0.37037	0.7	0.461538	0.56	0.433333	0.692308	0.611111	0.451613	0.0882353	0.5	0.461538	chr4:113174518-113196367	+	intron:314508	ENST00000673546.1	287	ANK2	hg38_genes_introns	inter:4696	hg38_cpg_opensea
chr4:113192136	0.015625	1	28	0.65	0.647059	0.428571	0.37037	0.7	0.461538	0.56	0.433333	0.692308	0.611111	0.451613	0.0882353	0.5	0.461538	chr4:113174518-113196367	+	intron:314552	ENST00000673573.1	287	ANK2	hg38_genes_introns	inter:4696	hg38_cpg_opensea
chr4:113192136	0.015625	1	28	0.65	0.647059	0.428571	0.37037	0.7	0.461538	0.56	0.433333	0.692308	0.611111	0.451613	0.0882353	0.5	0.461538	chr4:113174518-113196367	+	intron:314597	ENST00000683070.1	287	ANK2	hg38_genes_introns	inter:4696	hg38_cpg_opensea
chr4:113192136	0.015625	1	28	0.65	0.647059	0.428571	0.37037	0.7	0.461538	0.56	0.433333	0.692308	0.611111	0.451613	0.0882353	0.5	0.461538	chr4:113174518-113196367	+	intron:314604	ENST00000683310.1	287	ANK2	hg38_genes_introns	inter:4696	hg38_cpg_opensea
chr4:113192136	0.015625	1	28	0.65	0.647059	0.428571	0.37037	0.7	0.461538	0.56	0.433333	0.692308	0.611111	0.451613	0.0882353	0.5	0.461538	chr4:113174518-113196367	+	intron:314638	ENST00000503423.6	287	ANK2	hg38_genes_introns	inter:4696	hg38_cpg_opensea
chr4:113192136	0.015625	1	28	0.65	0.647059	0.428571	0.37037	0.7	0.461538	0.56	0.433333	0.692308	0.611111	0.451613	0.0882353	0.5	0.461538	chr4:113174518-113196367	+	intron:314683	ENST00000673255.1	287	ANK2	hg38_genes_introns	inter:4696	hg38_cpg_opensea
chr4:113192136	0.015625	1	28	0.65	0.647059	0.428571	0.37037	0.7	0.461538	0.56	0.433333	0.692308	0.611111	0.451613	0.0882353	0.5	0.461538	chr4:113174518-113196367	+	intron:314728	ENST00000671893.1	287	ANK2	hg38_genes_introns	inter:4696	hg38_cpg_opensea
chr4:113192136	0.015625	1	28	0.65	0.647059	0.428571	0.37037	0.7	0.461538	0.56	0.433333	0.692308	0.611111	0.451613	0.0882353	0.5	0.461538	chr4:113174518-113196367	+	intron:314768	ENST00000672246.1	287	ANK2	hg38_genes_introns	inter:4696	hg38_cpg_opensea
chr4:113192136	0.015625	1	28	0.65	0.647059	0.428571	0.37037	0.7	0.461538	0.56	0.433333	0.692308	0.611111	0.451613	0.0882353	0.5	0.461538	chr4:113174518-113196367	+	intron:314811	ENST00000672930.1	287	ANK2	hg38_genes_introns	inter:4696	hg38_cpg_opensea
chr4:113192136	0.015625	1	28	0.65	0.647059	0.428571	0.37037	0.7	0.461538	0.56	0.433333	0.692308	0.611111	0.451613	0.0882353	0.5	0.461538	chr4:113174518-113196367	+	intron:314855	ENST00000673334.1	287	ANK2	hg38_genes_introns	inter:4696	hg38_cpg_opensea
chr4:113192136	0.015625	1	28	0.65	0.647059	0.428571	0.37037	0.7	0.461538	0.56	0.433333	0.692308	0.611111	0.451613	0.0882353	0.5	0.461538	chr4:113174518-113196367	+	intron:314898	ENST00000673453.1	287	ANK2	hg38_genes_introns	inter:4696	hg38_cpg_opensea
chr4:113192136	0.015625	1	28	0.65	0.647059	0.428571	0.37037	0.7	0.461538	0.56	0.433333	0.692308	0.611111	0.451613	0.0882353	0.5	0.461538	chr4:113174518-113196367	+	intron:314940	ENST00000673555.1	287	ANK2	hg38_genes_introns	inter:4696	hg38_cpg_opensea
chr4:113192136	0.015625	1	28	0.65	0.647059	0.428571	0.37037	0.7	0.461538	0.56	0.433333	0.692308	0.611111	0.451613	0.0882353	0.5	0.461538	chr4:113174518-113196367	+	intron:314985	ENST00000672880.1	287	ANK2	hg38_genes_introns	inter:4696	hg38_cpg_opensea
chr4:113192136	0.015625	1	28	0.65	0.647059	0.428571	0.37037	0.7	0.461538	0.56	0.433333	0.692308	0.611111	0.451613	0.0882353	0.5	0.461538	chr4:113174518-113196367	+	intron:315030	ENST00000672990.1	287	ANK2	hg38_genes_introns	inter:4696	hg38_cpg_opensea
chr4:113192136	0.015625	1	28	0.65	0.647059	0.428571	0.37037	0.7	0.461538	0.56	0.433333	0.692308	0.611111	0.451613	0.0882353	0.5	0.461538	chr4:113174518-113196367	+	intron:315076	ENST00000673430.1	287	ANK2	hg38_genes_introns	inter:4696	hg38_cpg_opensea
chr4:113192136	0.015625	1	28	0.65	0.647059	0.428571	0.37037	0.7	0.461538	0.56	0.433333	0.692308	0.611111	0.451613	0.0882353	0.5	0.461538	chr4:113174518-113196367	+	intron:315122	ENST00000673298.1	287	ANK2	hg38_genes_introns	inter:4696	hg38_cpg_opensea
chr4:113192136	0.015625	1	28	0.65	0.647059	0.428571	0.37037	0.7	0.461538	0.56	0.433333	0.692308	0.611111	0.451613	0.0882353	0.5	0.461538	chr4:113174518-113196367	+	intron:315168	ENST00000672068.1	287	ANK2	hg38_genes_introns	inter:4696	hg38_cpg_opensea
chr4:113192136	0.015625	1	28	0.65	0.647059	0.428571	0.37037	0.7	0.461538	0.56	0.433333	0.692308	0.611111	0.451613	0.0882353	0.5	0.461538	chr4:113174518-113196367	+	intron:315214	ENST00000672362.1	287	ANK2	hg38_genes_introns	inter:4696	hg38_cpg_opensea
chr4:113192136	0.015625	1	28	0.65	0.647059	0.428571	0.37037	0.7	0.461538	0.56	0.433333	0.692308	0.611111	0.451613	0.0882353	0.5	0.461538	chr4:113174518-113196367	+	intron:315261	ENST00000672793.1	287	ANK2	hg38_genes_introns	inter:4696	hg38_cpg_opensea
chr4:113192136	0.015625	1	28	0.65	0.647059	0.428571	0.37037	0.7	0.461538	0.56	0.433333	0.692308	0.611111	0.451613	0.0882353	0.5	0.461538	chr4:113174518-113196367	+	intron:315306	ENST00000672209.1	287	ANK2	hg38_genes_introns	inter:4696	hg38_cpg_opensea
chr4:113192136	0.015625	1	28	0.65	0.647059	0.428571	0.37037	0.7	0.461538	0.56	0.433333	0.692308	0.611111	0.451613	0.0882353	0.5	0.461538	chr4:113174518-113196367	+	intron:315353	ENST00000671756.1	287	ANK2	hg38_genes_introns	inter:4696	hg38_cpg_opensea
chr4:113192136	0.015625	1	28	0.65	0.647059	0.428571	0.37037	0.7	0.461538	0.56	0.433333	0.692308	0.611111	0.451613	0.0882353	0.5	0.461538	chr4:113174518-113196367	+	intron:315396	ENST00000671809.1	287	ANK2	hg38_genes_introns	inter:4696	hg38_cpg_opensea
chr4:113192136	0.015625	1	28	0.65	0.647059	0.428571	0.37037	0.7	0.461538	0.56	0.433333	0.692308	0.611111	0.451613	0.0882353	0.5	0.461538	chr4:113174518-113196367	+	intron:315442	ENST00000671863.1	287	ANK2	hg38_genes_introns	inter:4696	hg38_cpg_opensea
chr4:113192136	0.015625	1	28	0.65	0.647059	0.428571	0.37037	0.7	0.461538	0.56	0.433333	0.692308	0.611111	0.451613	0.0882353	0.5	0.461538	chr4:113174518-113196367	+	intron:315485	ENST00000671906.1	287	ANK2	hg38_genes_introns	inter:4696	hg38_cpg_opensea
chr4:113192136	0.015625	1	28	0.65	0.647059	0.428571	0.37037	0.7	0.461538	0.56	0.433333	0.692308	0.611111	0.451613	0.0882353	0.5	0.461538	chr4:113174518-113196367	+	intron:315529	ENST00000672090.1	287	ANK2	hg38_genes_introns	inter:4696	hg38_cpg_opensea
chr4:113192136	0.015625	1	28	0.65	0.647059	0.428571	0.37037	0.7	0.461538	0.56	0.433333	0.692308	0.611111	0.451613	0.0882353	0.5	0.461538	chr4:113174518-113196367	+	intron:315574	ENST00000672177.1	287	ANK2	hg38_genes_introns	inter:4696	hg38_cpg_opensea
chr4:113192136	0.015625	1	28	0.65	0.647059	0.428571	0.37037	0.7	0.461538	0.56	0.433333	0.692308	0.611111	0.451613	0.0882353	0.5	0.461538	chr4:113174518-113196367	+	intron:315618	ENST00000672759.1	287	ANK2	hg38_genes_introns	inter:4696	hg38_cpg_opensea
chr4:113192136	0.015625	1	28	0.65	0.647059	0.428571	0.37037	0.7	0.461538	0.56	0.433333	0.692308	0.611111	0.451613	0.0882353	0.5	0.461538	chr4:113174518-113196367	+	intron:315660	ENST00000672965.1	287	ANK2	hg38_genes_introns	inter:4696	hg38_cpg_opensea
chr4:113192136	0.015625	1	28	0.65	0.647059	0.428571	0.37037	0.7	0.461538	0.56	0.433333	0.692308	0.611111	0.451613	0.0882353	0.5	0.461538	chr4:113174518-113196367	+	intron:315705	ENST00000673109.1	287	ANK2	hg38_genes_introns	inter:4696	hg38_cpg_opensea
chr4:113192136	0.015625	1	28	0.65	0.647059	0.428571	0.37037	0.7	0.461538	0.56	0.433333	0.692308	0.611111	0.451613	0.0882353	0.5	0.461538	chr4:113174518-113196367	+	intron:315748	ENST00000503271.5	287	ANK2	hg38_genes_introns	inter:4696	hg38_cpg_opensea
chr4:113192136	0.015625	1	28	0.65	0.647059	0.428571	0.37037	0.7	0.461538	0.56	0.433333	0.692308	0.611111	0.451613	0.0882353	0.5	0.461538	chr4:113174518-113196367	+	intron:315778	ENST00000506722.5	287	ANK2	hg38_genes_introns	inter:4696	hg38_cpg_opensea
chr4:113192136	0.015625	1	28	0.65	0.647059	0.428571	0.37037	0.7	0.461538	0.56	0.433333	0.692308	0.611111	0.451613	0.0882353	0.5	0.461538	chr4:113174518-113196367	+	intron:315825	ENST00000673536.1	287	ANK2	hg38_genes_introns	inter:4696	hg38_cpg_opensea
chr4:113192136	0.015625	1	28	0.65	0.647059	0.428571	0.37037	0.7	0.461538	0.56	0.433333	0.692308	0.611111	0.451613	0.0882353	0.5	0.461538	chr4:113174518-113196367	+	intron:315870	ENST00000684681.1	287	ANK2	hg38_genes_introns	inter:4696	hg38_cpg_opensea
chr4:113192136	0.015625	1	28	0.65	0.647059	0.428571	0.37037	0.7	0.461538	0.56	0.433333	0.692308	0.611111	0.451613	0.0882353	0.5	0.461538	chr4:113174518-113196367	+	intron:315876	ENST00000672986.1	287	ANK2	hg38_genes_introns	inter:4696	hg38_cpg_opensea
chr4:113192136	0.015625	1	28	0.65	0.647059	0.428571	0.37037	0.7	0.461538	0.56	0.433333	0.692308	0.611111	0.451613	0.0882353	0.5	0.461538	chr4:113174518-113196367	+	intron:315917	ENST00000671951.1	287	ANK2	hg38_genes_introns	inter:4696	hg38_cpg_opensea
chr4:113192136	0.015625	1	28	0.65	0.647059	0.428571	0.37037	0.7	0.461538	0.56	0.433333	0.692308	0.611111	0.451613	0.0882353	0.5	0.461538	chr4:113174518-113196367	+	intron:315960	ENST00000671704.1	287	ANK2	hg38_genes_introns	inter:4696	hg38_cpg_opensea
chr4:113192136	0.015625	1	28	0.65	0.647059	0.428571	0.37037	0.7	0.461538	0.56	0.433333	0.692308	0.611111	0.451613	0.0882353	0.5	0.461538	chr4:113174518-113196367	+	intron:316003	ENST00000672221.1	287	ANK2	hg38_genes_introns	inter:4696	hg38_cpg_opensea
chr4:113192136	0.015625	1	28	0.65	0.647059	0.428571	0.37037	0.7	0.461538	0.56	0.433333	0.692308	0.611111	0.451613	0.0882353	0.5	0.461538	chr4:113174518-113196367	+	intron:316046	ENST00000684727.1	287	ANK2	hg38_genes_introns	inter:4696	hg38_cpg_opensea
chr4:113192136	0.015625	1	28	0.65	0.647059	0.428571	0.37037	0.7	0.461538	0.56	0.433333	0.692308	0.611111	0.451613	0.0882353	0.5	0.461538	chr4:113174518-113196367	+	intron:316051	ENST00000682211.1	287	ANK2	hg38_genes_introns	inter:4696	hg38_cpg_opensea
chr4:113192136	0.015625	1	28	0.65	0.647059	0.428571	0.37037	0.7	0.461538	0.56	0.433333	0.692308	0.611111	0.451613	0.0882353	0.5	0.461538	chr4:113174518-113196367	+	intron:316073	ENST00000671727.1	287	ANK2	hg38_genes_introns	inter:4696	hg38_cpg_opensea
chr4:113192136	0.015625	1	28	0.65	0.647059	0.428571	0.37037	0.7	0.461538	0.56	0.433333	0.692308	0.611111	0.451613	0.0882353	0.5	0.461538	chr4:113174518-113196367	+	intron:316118	ENST00000671762.1	287	ANK2	hg38_genes_introns	inter:4696	hg38_cpg_opensea
chr4:113192136	0.015625	1	28	0.65	0.647059	0.428571	0.37037	0.7	0.461538	0.56	0.433333	0.692308	0.611111	0.451613	0.0882353	0.5	0.461538	chr4:113174518-113196367	+	intron:316164	ENST00000672366.1	287	ANK2	hg38_genes_introns	inter:4696	hg38_cpg_opensea
chr4:113192136	0.015625	1	28	0.65	0.647059	0.428571	0.37037	0.7	0.461538	0.56	0.433333	0.692308	0.611111	0.451613	0.0882353	0.5	0.461538	chr4:113174518-113196367	+	intron:316207	ENST00000672502.1	287	ANK2	hg38_genes_introns	inter:4696	hg38_cpg_opensea
chr4:113192136	0.015625	1	28	0.65	0.647059	0.428571	0.37037	0.7	0.461538	0.56	0.433333	0.692308	0.611111	0.451613	0.0882353	0.5	0.461538	chr4:113174518-113196367	+	intron:316251	ENST00000672045.1	287	ANK2	hg38_genes_introns	inter:4696	hg38_cpg_opensea
chr4:113192136	0.015625	1	28	0.65	0.647059	0.428571	0.37037	0.7	0.461538	0.56	0.433333	0.692308	0.611111	0.451613	0.0882353	0.5	0.461538	chr4:113174518-113196367	+	intron:316295	ENST00000672251.1	287	ANK2	hg38_genes_introns	inter:4696	hg38_cpg_opensea
chr4:113192136	0.015625	1	28	0.65	0.647059	0.428571	0.37037	0.7	0.461538	0.56	0.433333	0.692308	0.611111	0.451613	0.0882353	0.5	0.461538	chr4:113174518-113196367	+	intron:316338	ENST00000672854.1	287	ANK2	hg38_genes_introns	inter:4696	hg38_cpg_opensea
chr4:113192136	0.015625	1	28	0.65	0.647059	0.428571	0.37037	0.7	0.461538	0.56	0.433333	0.692308	0.611111	0.451613	0.0882353	0.5	0.461538	chr4:113174518-113196367	+	intron:316380	ENST00000682346.1	287	ANK2	hg38_genes_introns	inter:4696	hg38_cpg_opensea
chr4:113192136	0.015625	1	28	0.65	0.647059	0.428571	0.37037	0.7	0.461538	0.56	0.433333	0.692308	0.611111	0.451613	0.0882353	0.5	0.461538	chr4:113174518-113196367	+	intron:316386	ENST00000504454.5	287	ANK2	hg38_genes_introns	inter:4696	hg38_cpg_opensea
chr4:113192136	0.015625	1	28	0.65	0.647059	0.428571	0.37037	0.7	0.461538	0.56	0.433333	0.692308	0.611111	0.451613	0.0882353	0.5	0.461538	chr4:113174518-113196367	+	intron:316423	ENST00000357077.9	287	ANK2	hg38_genes_introns	inter:4696	hg38_cpg_opensea
chr4:113192136	0.015625	1	28	0.65	0.647059	0.428571	0.37037	0.7	0.461538	0.56	0.433333	0.692308	0.611111	0.451613	0.0882353	0.5	0.461538	chr4:113174518-113196367	+	intron:316469	ENST00000683568.1	287	ANK2	hg38_genes_introns	inter:4696	hg38_cpg_opensea
chr4:113192136	0.015625	1	28	0.65	0.647059	0.428571	0.37037	0.7	0.461538	0.56	0.433333	0.692308	0.611111	0.451613	0.0882353	0.5	0.461538	chr4:113174518-113196367	+	intron:316477	ENST00000394537.7	287	ANK2	hg38_genes_introns	inter:4696	hg38_cpg_opensea
chr4:113192136	0.015625	1	28	0.65	0.647059	0.428571	0.37037	0.7	0.461538	0.56	0.433333	0.692308	0.611111	0.451613	0.0882353	0.5	0.461538	chr4:113174518-113196367	+	intron:316522	ENST00000672779.1	287	ANK2	hg38_genes_introns	inter:4696	hg38_cpg_opensea
chr4:113192136	0.015625	1	28	0.65	0.647059	0.428571	0.37037	0.7	0.461538	0.56	0.433333	0.692308	0.611111	0.451613	0.0882353	0.5	0.461538	chr4:113174518-113196367	+	intron:316566	ENST00000264366.10	287	ANK2	hg38_genes_introns	inter:4696	hg38_cpg_opensea
chr4:113192136	0.015625	1	28	0.65	0.647059	0.428571	0.37037	0.7	0.461538	0.56	0.433333	0.692308	0.611111	0.451613	0.0882353	0.5	0.461538	chr4:113174518-113196367	+	intron:316611	ENST00000683595.1	287	ANK2	hg38_genes_introns	inter:4696	hg38_cpg_opensea
chr4:113192136	0.015625	1	28	0.65	0.647059	0.428571	0.37037	0.7	0.461538	0.56	0.433333	0.692308	0.611111	0.451613	0.0882353	0.5	0.461538	chr4:113174518-113196367	+	intron:316635	ENST00000671971.1	287	ANK2	hg38_genes_introns	inter:4696	hg38_cpg_opensea
chr4:113192136	0.015625	1	28	0.65	0.647059	0.428571	0.37037	0.7	0.461538	0.56	0.433333	0.692308	0.611111	0.451613	0.0882353	0.5	0.461538	chr4:113174518-113196367	+	intron:316680	ENST00000672240.1	287	ANK2	hg38_genes_introns	inter:4696	hg38_cpg_opensea
chr4:113192136	0.015625	1	28	0.65	0.647059	0.428571	0.37037	0.7	0.461538	0.56	0.433333	0.692308	0.611111	0.451613	0.0882353	0.5	0.461538	chr4:113174518-113196367	+	intron:316726	ENST00000673240.1	287	ANK2	hg38_genes_introns	inter:4696	hg38_cpg_opensea
chr4:113192136	0.015625	1	28	0.65	0.647059	0.428571	0.37037	0.7	0.461538	0.56	0.433333	0.692308	0.611111	0.451613	0.0882353	0.5	0.461538	chr4:113174518-113196367	+	intron:316770	ENST00000673363.1	287	ANK2	hg38_genes_introns	inter:4696	hg38_cpg_opensea
chr4:113192136	0.015625	1	28	0.65	0.647059	0.428571	0.37037	0.7	0.461538	0.56	0.433333	0.692308	0.611111	0.451613	0.0882353	0.5	0.461538	chr4:113174518-113196367	+	intron:316814	ENST00000682678.1	287	ANK2	hg38_genes_introns	inter:4696	hg38_cpg_opensea
chr4:113192136	0.015625	1	28	0.65	0.647059	0.428571	0.37037	0.7	0.461538	0.56	0.433333	0.692308	0.611111	0.451613	0.0882353	0.5	0.461538	chr4:113174518-113196367	+	intron:316824	ENST00000683089.1	287	ANK2	hg38_genes_introns	inter:4696	hg38_cpg_opensea
chr4:113192136	0.015625	1	28	0.65	0.647059	0.428571	0.37037	0.7	0.461538	0.56	0.433333	0.692308	0.611111	0.451613	0.0882353	0.5	0.461538	chr4:113174518-113196367	+	intron:316831	ENST00000682900.1	287	ANK2	hg38_genes_introns	inter:4696	hg38_cpg_opensea
chr4:113192136	0.015625	1	28	0.65	0.647059	0.428571	0.37037	0.7	0.461538	0.56	0.433333	0.692308	0.611111	0.451613	0.0882353	0.5	0.461538	chr4:113174518-113196367	+	intron:316847	ENST00000511380.1	287	ANK2	hg38_genes_introns	inter:4696	hg38_cpg_opensea
chr4:113192136	0.015625	1	28	0.65	0.647059	0.428571	0.37037	0.7	0.461538	0.56	0.433333	0.692308	0.611111	0.451613	0.0882353	0.5	0.461538	chr4:113174518-113196367	+	intron:316849	ENST00000515034.1	287	ANK2	hg38_genes_introns	inter:4696	hg38_cpg_opensea
chr4:113192136	0.015625	1	28	0.65	0.647059	0.428571	0.37037	0.7	0.461538	0.56	0.433333	0.692308	0.611111	0.451613	0.0882353	0.5	0.461538	chr4:113174518-113196367	+	intron:316853	ENST00000634436.1	287	ANK2	hg38_genes_introns	inter:4696	hg38_cpg_opensea
chr4:113192136	0.015625	1	28	0.65	0.647059	0.428571	0.37037	0.7	0.461538	0.56	0.433333	0.692308	0.611111	0.451613	0.0882353	0.5	0.461538	chr4:113174518-113196367	+	intron:316883	ENST00000671882.1	287	ANK2	hg38_genes_introns	inter:4696	hg38_cpg_opensea
chr4:113192136	0.015625	1	28	0.65	0.647059	0.428571	0.37037	0.7	0.461538	0.56	0.433333	0.692308	0.611111	0.451613	0.0882353	0.5	0.461538	chr4:113174518-113196367	+	intron:316925	ENST00000673943.1	287	ANK2	hg38_genes_introns	inter:4696	hg38_cpg_opensea
chr4:113228557	0.015625	1	28	0.973684	0.947368	1	0.96875	0.944444	0.833333	0.956522	0.954545	0.966667	0.965517	1	0.962963	1	0.92	chr4:113199110-113232160	+	intron:313759	ENST00000672356.1	287	ANK2	hg38_genes_introns	inter:4696	hg38_cpg_opensea
chr4:113228557	0.015625	1	28	0.973684	0.947368	1	0.96875	0.944444	0.833333	0.956522	0.954545	0.966667	0.965517	1	0.962963	1	0.92	chr4:113199110-113232160	+	intron:313802	ENST00000672955.1	287	ANK2	hg38_genes_introns	inter:4696	hg38_cpg_opensea
chr4:113228557	0.015625	1	28	0.973684	0.947368	1	0.96875	0.944444	0.833333	0.956522	0.954545	0.966667	0.965517	1	0.962963	1	0.92	chr4:113199110-113232160	+	intron:313847	ENST00000672315.1	287	ANK2	hg38_genes_introns	inter:4696	hg38_cpg_opensea
chr4:113228557	0.015625	1	28	0.973684	0.947368	1	0.96875	0.944444	0.833333	0.956522	0.954545	0.966667	0.965517	1	0.962963	1	0.92	chr4:113199110-113232160	+	intron:313890	ENST00000672696.1	287	ANK2	hg38_genes_introns	inter:4696	hg38_cpg_opensea
chr4:113228557	0.015625	1	28	0.973684	0.947368	1	0.96875	0.944444	0.833333	0.956522	0.954545	0.966667	0.965517	1	0.962963	1	0.92	chr4:113199110-113232160	+	intron:313935	ENST00000673044.1	287	ANK2	hg38_genes_introns	inter:4696	hg38_cpg_opensea
chr4:113228557	0.015625	1	28	0.973684	0.947368	1	0.96875	0.944444	0.833333	0.956522	0.954545	0.966667	0.965517	1	0.962963	1	0.92	chr4:113199110-113232160	+	intron:313978	ENST00000672088.1	287	ANK2	hg38_genes_introns	inter:4696	hg38_cpg_opensea
chr4:113228557	0.015625	1	28	0.973684	0.947368	1	0.96875	0.944444	0.833333	0.956522	0.954545	0.966667	0.965517	1	0.962963	1	0.92	chr4:113199110-113232160	+	intron:314022	ENST00000671793.1	287	ANK2	hg38_genes_introns	inter:4696	hg38_cpg_opensea
chr4:113228557	0.015625	1	28	0.973684	0.947368	1	0.96875	0.944444	0.833333	0.956522	0.954545	0.966667	0.965517	1	0.962963	1	0.92	chr4:113199110-113232160	+	intron:314069	ENST00000672402.1	287	ANK2	hg38_genes_introns	inter:4696	hg38_cpg_opensea
chr4:113228557	0.015625	1	28	0.973684	0.947368	1	0.96875	0.944444	0.833333	0.956522	0.954545	0.966667	0.965517	1	0.962963	1	0.92	chr4:113199110-113232160	+	intron:314115	ENST00000671825.1	287	ANK2	hg38_genes_introns	inter:4696	hg38_cpg_opensea
chr4:113228557	0.015625	1	28	0.973684	0.947368	1	0.96875	0.944444	0.833333	0.956522	0.954545	0.966667	0.965517	1	0.962963	1	0.92	chr4:113199110-113232160	+	intron:314160	ENST00000672312.1	287	ANK2	hg38_genes_introns	inter:4696	hg38_cpg_opensea
chr4:113228557	0.015625	1	28	0.973684	0.947368	1	0.96875	0.944444	0.833333	0.956522	0.954545	0.966667	0.965517	1	0.962963	1	0.92	chr4:113199110-113232160	+	intron:314204	ENST00000672830.1	287	ANK2	hg38_genes_introns	inter:4696	hg38_cpg_opensea
chr4:113228557	0.015625	1	28	0.973684	0.947368	1	0.96875	0.944444	0.833333	0.956522	0.954545	0.966667	0.965517	1	0.962963	1	0.92	chr4:113199110-113232160	+	intron:314250	ENST00000683360.1	287	ANK2	hg38_genes_introns	inter:4696	hg38_cpg_opensea
chr4:113228557	0.015625	1	28	0.973684	0.947368	1	0.96875	0.944444	0.833333	0.956522	0.954545	0.966667	0.965517	1	0.962963	1	0.92	chr4:113199110-113232160	+	intron:314261	ENST00000682189.1	287	ANK2	hg38_genes_introns	inter:4696	hg38_cpg_opensea
chr4:113228557	0.015625	1	28	0.973684	0.947368	1	0.96875	0.944444	0.833333	0.956522	0.954545	0.966667	0.965517	1	0.962963	1	0.92	chr4:113199110-113232160	+	intron:314292	ENST00000672731.1	287	ANK2	hg38_genes_introns	inter:4696	hg38_cpg_opensea
chr4:113228557	0.015625	1	28	0.973684	0.947368	1	0.96875	0.944444	0.833333	0.956522	0.954545	0.966667	0.965517	1	0.962963	1	0.92	chr4:113199110-113232160	+	intron:314334	ENST00000671854.1	287	ANK2	hg38_genes_introns	inter:4696	hg38_cpg_opensea
chr4:113228557	0.015625	1	28	0.973684	0.947368	1	0.96875	0.944444	0.833333	0.956522	0.954545	0.966667	0.965517	1	0.962963	1	0.92	chr4:113199110-113232160	+	intron:314378	ENST00000672350.1	287	ANK2	hg38_genes_introns	inter:4696	hg38_cpg_opensea
chr4:113228557	0.015625	1	28	0.973684	0.947368	1	0.96875	0.944444	0.833333	0.956522	0.954545	0.966667	0.965517	1	0.962963	1	0.92	chr4:113199110-113232160	+	intron:314423	ENST00000672684.1	287	ANK2	hg38_genes_introns	inter:4696	hg38_cpg_opensea
chr4:113228557	0.015625	1	28	0.973684	0.947368	1	0.96875	0.944444	0.833333	0.956522	0.954545	0.966667	0.965517	1	0.962963	1	0.92	chr4:113199110-113232160	+	intron:314466	ENST00000672934.1	287	ANK2	hg38_genes_introns	inter:4696	hg38_cpg_opensea
chr4:113228557	0.015625	1	28	0.973684	0.947368	1	0.96875	0.944444	0.833333	0.956522	0.954545	0.966667	0.965517	1	0.962963	1	0.92	chr4:113199110-113232160	+	intron:314510	ENST00000673546.1	287	ANK2	hg38_genes_introns	inter:4696	hg38_cpg_opensea
chr4:113228557	0.015625	1	28	0.973684	0.947368	1	0.96875	0.944444	0.833333	0.956522	0.954545	0.966667	0.965517	1	0.962963	1	0.92	chr4:113199110-113232160	+	intron:314554	ENST00000673573.1	287	ANK2	hg38_genes_introns	inter:4696	hg38_cpg_opensea
chr4:113228557	0.015625	1	28	0.973684	0.947368	1	0.96875	0.944444	0.833333	0.956522	0.954545	0.966667	0.965517	1	0.962963	1	0.92	chr4:113199110-113232160	+	intron:314599	ENST00000683070.1	287	ANK2	hg38_genes_introns	inter:4696	hg38_cpg_opensea
chr4:113228557	0.015625	1	28	0.973684	0.947368	1	0.96875	0.944444	0.833333	0.956522	0.954545	0.966667	0.965517	1	0.962963	1	0.92	chr4:113199110-113232160	+	intron:314606	ENST00000683310.1	287	ANK2	hg38_genes_introns	inter:4696	hg38_cpg_opensea
chr4:113228557	0.015625	1	28	0.973684	0.947368	1	0.96875	0.944444	0.833333	0.956522	0.954545	0.966667	0.965517	1	0.962963	1	0.92	chr4:113199110-113232160	+	intron:314640	ENST00000503423.6	287	ANK2	hg38_genes_introns	inter:4696	hg38_cpg_opensea
chr4:113228557	0.015625	1	28	0.973684	0.947368	1	0.96875	0.944444	0.833333	0.956522	0.954545	0.966667	0.965517	1	0.962963	1	0.92	chr4:113199110-113232160	+	intron:314685	ENST00000673255.1	287	ANK2	hg38_genes_introns	inter:4696	hg38_cpg_opensea
chr4:113228557	0.015625	1	28	0.973684	0.947368	1	0.96875	0.944444	0.833333	0.956522	0.954545	0.966667	0.965517	1	0.962963	1	0.92	chr4:113199110-113232160	+	intron:314730	ENST00000671893.1	287	ANK2	hg38_genes_introns	inter:4696	hg38_cpg_opensea
chr4:113228557	0.015625	1	28	0.973684	0.947368	1	0.96875	0.944444	0.833333	0.956522	0.954545	0.966667	0.965517	1	0.962963	1	0.92	chr4:113199110-113232160	+	intron:314770	ENST00000672246.1	287	ANK2	hg38_genes_introns	inter:4696	hg38_cpg_opensea
chr4:113228557	0.015625	1	28	0.973684	0.947368	1	0.96875	0.944444	0.833333	0.956522	0.954545	0.966667	0.965517	1	0.962963	1	0.92	chr4:113199110-113232160	+	intron:314813	ENST00000672930.1	287	ANK2	hg38_genes_introns	inter:4696	hg38_cpg_opensea
chr4:113228557	0.015625	1	28	0.973684	0.947368	1	0.96875	0.944444	0.833333	0.956522	0.954545	0.966667	0.965517	1	0.962963	1	0.92	chr4:113199110-113232160	+	intron:314857	ENST00000673334.1	287	ANK2	hg38_genes_introns	inter:4696	hg38_cpg_opensea
chr4:113228557	0.015625	1	28	0.973684	0.947368	1	0.96875	0.944444	0.833333	0.956522	0.954545	0.966667	0.965517	1	0.962963	1	0.92	chr4:113199110-113232160	+	intron:314900	ENST00000673453.1	287	ANK2	hg38_genes_introns	inter:4696	hg38_cpg_opensea
chr4:113228557	0.015625	1	28	0.973684	0.947368	1	0.96875	0.944444	0.833333	0.956522	0.954545	0.966667	0.965517	1	0.962963	1	0.92	chr4:113199110-113232160	+	intron:314942	ENST00000673555.1	287	ANK2	hg38_genes_introns	inter:4696	hg38_cpg_opensea
chr4:113228557	0.015625	1	28	0.973684	0.947368	1	0.96875	0.944444	0.833333	0.956522	0.954545	0.966667	0.965517	1	0.962963	1	0.92	chr4:113199110-113232160	+	intron:314987	ENST00000672880.1	287	ANK2	hg38_genes_introns	inter:4696	hg38_cpg_opensea
chr4:113228557	0.015625	1	28	0.973684	0.947368	1	0.96875	0.944444	0.833333	0.956522	0.954545	0.966667	0.965517	1	0.962963	1	0.92	chr4:113199110-113232160	+	intron:315032	ENST00000672990.1	287	ANK2	hg38_genes_introns	inter:4696	hg38_cpg_opensea
chr4:113228557	0.015625	1	28	0.973684	0.947368	1	0.96875	0.944444	0.833333	0.956522	0.954545	0.966667	0.965517	1	0.962963	1	0.92	chr4:113199110-113232160	+	intron:315078	ENST00000673430.1	287	ANK2	hg38_genes_introns	inter:4696	hg38_cpg_opensea
chr4:113228557	0.015625	1	28	0.973684	0.947368	1	0.96875	0.944444	0.833333	0.956522	0.954545	0.966667	0.965517	1	0.962963	1	0.92	chr4:113199110-113232160	+	intron:315124	ENST00000673298.1	287	ANK2	hg38_genes_introns	inter:4696	hg38_cpg_opensea
chr4:113228557	0.015625	1	28	0.973684	0.947368	1	0.96875	0.944444	0.833333	0.956522	0.954545	0.966667	0.965517	1	0.962963	1	0.92	chr4:113199110-113232160	+	intron:315170	ENST00000672068.1	287	ANK2	hg38_genes_introns	inter:4696	hg38_cpg_opensea
chr4:113228557	0.015625	1	28	0.973684	0.947368	1	0.96875	0.944444	0.833333	0.956522	0.954545	0.966667	0.965517	1	0.962963	1	0.92	chr4:113199110-113232160	+	intron:315216	ENST00000672362.1	287	ANK2	hg38_genes_introns	inter:4696	hg38_cpg_opensea
chr4:113228557	0.015625	1	28	0.973684	0.947368	1	0.96875	0.944444	0.833333	0.956522	0.954545	0.966667	0.965517	1	0.962963	1	0.92	chr4:113199110-113232160	+	intron:315263	ENST00000672793.1	287	ANK2	hg38_genes_introns	inter:4696	hg38_cpg_opensea
chr4:113228557	0.015625	1	28	0.973684	0.947368	1	0.96875	0.944444	0.833333	0.956522	0.954545	0.966667	0.965517	1	0.962963	1	0.92	chr4:113199110-113232160	+	intron:315308	ENST00000672209.1	287	ANK2	hg38_genes_introns	inter:4696	hg38_cpg_opensea
chr4:113228557	0.015625	1	28	0.973684	0.947368	1	0.96875	0.944444	0.833333	0.956522	0.954545	0.966667	0.965517	1	0.962963	1	0.92	chr4:113199110-113232160	+	intron:315355	ENST00000671756.1	287	ANK2	hg38_genes_introns	inter:4696	hg38_cpg_opensea
chr4:113228557	0.015625	1	28	0.973684	0.947368	1	0.96875	0.944444	0.833333	0.956522	0.954545	0.966667	0.965517	1	0.962963	1	0.92	chr4:113199110-113232160	+	intron:315398	ENST00000671809.1	287	ANK2	hg38_genes_introns	inter:4696	hg38_cpg_opensea
chr4:113228557	0.015625	1	28	0.973684	0.947368	1	0.96875	0.944444	0.833333	0.956522	0.954545	0.966667	0.965517	1	0.962963	1	0.92	chr4:113199110-113232160	+	intron:315444	ENST00000671863.1	287	ANK2	hg38_genes_introns	inter:4696	hg38_cpg_opensea
chr4:113228557	0.015625	1	28	0.973684	0.947368	1	0.96875	0.944444	0.833333	0.956522	0.954545	0.966667	0.965517	1	0.962963	1	0.92	chr4:113199110-113232160	+	intron:315487	ENST00000671906.1	287	ANK2	hg38_genes_introns	inter:4696	hg38_cpg_opensea
chr4:113228557	0.015625	1	28	0.973684	0.947368	1	0.96875	0.944444	0.833333	0.956522	0.954545	0.966667	0.965517	1	0.962963	1	0.92	chr4:113199110-113232160	+	intron:315531	ENST00000672090.1	287	ANK2	hg38_genes_introns	inter:4696	hg38_cpg_opensea
chr4:113228557	0.015625	1	28	0.973684	0.947368	1	0.96875	0.944444	0.833333	0.956522	0.954545	0.966667	0.965517	1	0.962963	1	0.92	chr4:113199110-113232160	+	intron:315576	ENST00000672177.1	287	ANK2	hg38_genes_introns	inter:4696	hg38_cpg_opensea
chr4:113228557	0.015625	1	28	0.973684	0.947368	1	0.96875	0.944444	0.833333	0.956522	0.954545	0.966667	0.965517	1	0.962963	1	0.92	chr4:113199110-113232160	+	intron:315620	ENST00000672759.1	287	ANK2	hg38_genes_introns	inter:4696	hg38_cpg_opensea
chr4:113228557	0.015625	1	28	0.973684	0.947368	1	0.96875	0.944444	0.833333	0.956522	0.954545	0.966667	0.965517	1	0.962963	1	0.92	chr4:113199110-113232160	+	intron:315662	ENST00000672965.1	287	ANK2	hg38_genes_introns	inter:4696	hg38_cpg_opensea
chr4:113228557	0.015625	1	28	0.973684	0.947368	1	0.96875	0.944444	0.833333	0.956522	0.954545	0.966667	0.965517	1	0.962963	1	0.92	chr4:113199110-113232160	+	intron:315707	ENST00000673109.1	287	ANK2	hg38_genes_introns	inter:4696	hg38_cpg_opensea
chr4:113228557	0.015625	1	28	0.973684	0.947368	1	0.96875	0.944444	0.833333	0.956522	0.954545	0.966667	0.965517	1	0.962963	1	0.92	chr4:113199110-113232160	+	intron:315750	ENST00000503271.5	287	ANK2	hg38_genes_introns	inter:4696	hg38_cpg_opensea
chr4:113228557	0.015625	1	28	0.973684	0.947368	1	0.96875	0.944444	0.833333	0.956522	0.954545	0.966667	0.965517	1	0.962963	1	0.92	chr4:113199110-113232160	+	intron:315780	ENST00000506722.5	287	ANK2	hg38_genes_introns	inter:4696	hg38_cpg_opensea
chr4:113228557	0.015625	1	28	0.973684	0.947368	1	0.96875	0.944444	0.833333	0.956522	0.954545	0.966667	0.965517	1	0.962963	1	0.92	chr4:113199110-113232160	+	intron:315827	ENST00000673536.1	287	ANK2	hg38_genes_introns	inter:4696	hg38_cpg_opensea
chr4:113228557	0.015625	1	28	0.973684	0.947368	1	0.96875	0.944444	0.833333	0.956522	0.954545	0.966667	0.965517	1	0.962963	1	0.92	chr4:113199110-113232160	+	intron:315872	ENST00000684681.1	287	ANK2	hg38_genes_introns	inter:4696	hg38_cpg_opensea
chr4:113228557	0.015625	1	28	0.973684	0.947368	1	0.96875	0.944444	0.833333	0.956522	0.954545	0.966667	0.965517	1	0.962963	1	0.92	chr4:113199110-113232160	+	intron:315878	ENST00000672986.1	287	ANK2	hg38_genes_introns	inter:4696	hg38_cpg_opensea
chr4:113228557	0.015625	1	28	0.973684	0.947368	1	0.96875	0.944444	0.833333	0.956522	0.954545	0.966667	0.965517	1	0.962963	1	0.92	chr4:113199110-113232160	+	intron:315919	ENST00000671951.1	287	ANK2	hg38_genes_introns	inter:4696	hg38_cpg_opensea
chr4:113228557	0.015625	1	28	0.973684	0.947368	1	0.96875	0.944444	0.833333	0.956522	0.954545	0.966667	0.965517	1	0.962963	1	0.92	chr4:113199110-113232160	+	intron:315962	ENST00000671704.1	287	ANK2	hg38_genes_introns	inter:4696	hg38_cpg_opensea
chr4:113228557	0.015625	1	28	0.973684	0.947368	1	0.96875	0.944444	0.833333	0.956522	0.954545	0.966667	0.965517	1	0.962963	1	0.92	chr4:113199110-113232160	+	intron:316005	ENST00000672221.1	287	ANK2	hg38_genes_introns	inter:4696	hg38_cpg_opensea
chr4:113228557	0.015625	1	28	0.973684	0.947368	1	0.96875	0.944444	0.833333	0.956522	0.954545	0.966667	0.965517	1	0.962963	1	0.92	chr4:113199110-113232160	+	intron:316048	ENST00000684727.1	287	ANK2	hg38_genes_introns	inter:4696	hg38_cpg_opensea
chr4:113228557	0.015625	1	28	0.973684	0.947368	1	0.96875	0.944444	0.833333	0.956522	0.954545	0.966667	0.965517	1	0.962963	1	0.92	chr4:113199110-113232160	+	intron:316053	ENST00000682211.1	287	ANK2	hg38_genes_introns	inter:4696	hg38_cpg_opensea
chr4:113228557	0.015625	1	28	0.973684	0.947368	1	0.96875	0.944444	0.833333	0.956522	0.954545	0.966667	0.965517	1	0.962963	1	0.92	chr4:113199110-113232160	+	intron:316075	ENST00000671727.1	287	ANK2	hg38_genes_introns	inter:4696	hg38_cpg_opensea
chr4:113228557	0.015625	1	28	0.973684	0.947368	1	0.96875	0.944444	0.833333	0.956522	0.954545	0.966667	0.965517	1	0.962963	1	0.92	chr4:113199110-113232160	+	intron:316120	ENST00000671762.1	287	ANK2	hg38_genes_introns	inter:4696	hg38_cpg_opensea
chr4:113228557	0.015625	1	28	0.973684	0.947368	1	0.96875	0.944444	0.833333	0.956522	0.954545	0.966667	0.965517	1	0.962963	1	0.92	chr4:113199110-113232160	+	intron:316166	ENST00000672366.1	287	ANK2	hg38_genes_introns	inter:4696	hg38_cpg_opensea
chr4:113228557	0.015625	1	28	0.973684	0.947368	1	0.96875	0.944444	0.833333	0.956522	0.954545	0.966667	0.965517	1	0.962963	1	0.92	chr4:113199110-113232160	+	intron:316209	ENST00000672502.1	287	ANK2	hg38_genes_introns	inter:4696	hg38_cpg_opensea
chr4:113228557	0.015625	1	28	0.973684	0.947368	1	0.96875	0.944444	0.833333	0.956522	0.954545	0.966667	0.965517	1	0.962963	1	0.92	chr4:113199110-113232160	+	intron:316253	ENST00000672045.1	287	ANK2	hg38_genes_introns	inter:4696	hg38_cpg_opensea
chr4:113228557	0.015625	1	28	0.973684	0.947368	1	0.96875	0.944444	0.833333	0.956522	0.954545	0.966667	0.965517	1	0.962963	1	0.92	chr4:113199110-113232160	+	intron:316297	ENST00000672251.1	287	ANK2	hg38_genes_introns	inter:4696	hg38_cpg_opensea
chr4:113228557	0.015625	1	28	0.973684	0.947368	1	0.96875	0.944444	0.833333	0.956522	0.954545	0.966667	0.965517	1	0.962963	1	0.92	chr4:113199110-113232160	+	intron:316340	ENST00000672854.1	287	ANK2	hg38_genes_introns	inter:4696	hg38_cpg_opensea
chr4:113228557	0.015625	1	28	0.973684	0.947368	1	0.96875	0.944444	0.833333	0.956522	0.954545	0.966667	0.965517	1	0.962963	1	0.92	chr4:113199110-113232160	+	intron:316382	ENST00000682346.1	287	ANK2	hg38_genes_introns	inter:4696	hg38_cpg_opensea
chr4:113228557	0.015625	1	28	0.973684	0.947368	1	0.96875	0.944444	0.833333	0.956522	0.954545	0.966667	0.965517	1	0.962963	1	0.92	chr4:113199110-113232160	+	intron:316388	ENST00000504454.5	287	ANK2	hg38_genes_introns	inter:4696	hg38_cpg_opensea
chr4:113228557	0.015625	1	28	0.973684	0.947368	1	0.96875	0.944444	0.833333	0.956522	0.954545	0.966667	0.965517	1	0.962963	1	0.92	chr4:113199110-113232160	+	intron:316425	ENST00000357077.9	287	ANK2	hg38_genes_introns	inter:4696	hg38_cpg_opensea
chr4:113228557	0.015625	1	28	0.973684	0.947368	1	0.96875	0.944444	0.833333	0.956522	0.954545	0.966667	0.965517	1	0.962963	1	0.92	chr4:113199110-113232160	+	intron:316471	ENST00000683568.1	287	ANK2	hg38_genes_introns	inter:4696	hg38_cpg_opensea
chr4:113228557	0.015625	1	28	0.973684	0.947368	1	0.96875	0.944444	0.833333	0.956522	0.954545	0.966667	0.965517	1	0.962963	1	0.92	chr4:113199110-113232160	+	intron:316479	ENST00000394537.7	287	ANK2	hg38_genes_introns	inter:4696	hg38_cpg_opensea
chr4:113228557	0.015625	1	28	0.973684	0.947368	1	0.96875	0.944444	0.833333	0.956522	0.954545	0.966667	0.965517	1	0.962963	1	0.92	chr4:113199110-113232160	+	intron:316524	ENST00000672779.1	287	ANK2	hg38_genes_introns	inter:4696	hg38_cpg_opensea
chr4:113228557	0.015625	1	28	0.973684	0.947368	1	0.96875	0.944444	0.833333	0.956522	0.954545	0.966667	0.965517	1	0.962963	1	0.92	chr4:113199110-113232160	+	intron:316568	ENST00000264366.10	287	ANK2	hg38_genes_introns	inter:4696	hg38_cpg_opensea
chr4:113228557	0.015625	1	28	0.973684	0.947368	1	0.96875	0.944444	0.833333	0.956522	0.954545	0.966667	0.965517	1	0.962963	1	0.92	chr4:113199110-113232160	+	intron:316613	ENST00000683595.1	287	ANK2	hg38_genes_introns	inter:4696	hg38_cpg_opensea
chr4:113228557	0.015625	1	28	0.973684	0.947368	1	0.96875	0.944444	0.833333	0.956522	0.954545	0.966667	0.965517	1	0.962963	1	0.92	chr4:113199110-113232160	+	intron:316637	ENST00000671971.1	287	ANK2	hg38_genes_introns	inter:4696	hg38_cpg_opensea
chr4:113228557	0.015625	1	28	0.973684	0.947368	1	0.96875	0.944444	0.833333	0.956522	0.954545	0.966667	0.965517	1	0.962963	1	0.92	chr4:113199110-113232160	+	intron:316682	ENST00000672240.1	287	ANK2	hg38_genes_introns	inter:4696	hg38_cpg_opensea
chr4:113228557	0.015625	1	28	0.973684	0.947368	1	0.96875	0.944444	0.833333	0.956522	0.954545	0.966667	0.965517	1	0.962963	1	0.92	chr4:113199110-113232160	+	intron:316728	ENST00000673240.1	287	ANK2	hg38_genes_introns	inter:4696	hg38_cpg_opensea
chr4:113228557	0.015625	1	28	0.973684	0.947368	1	0.96875	0.944444	0.833333	0.956522	0.954545	0.966667	0.965517	1	0.962963	1	0.92	chr4:113199110-113232160	+	intron:316772	ENST00000673363.1	287	ANK2	hg38_genes_introns	inter:4696	hg38_cpg_opensea
chr4:113228557	0.015625	1	28	0.973684	0.947368	1	0.96875	0.944444	0.833333	0.956522	0.954545	0.966667	0.965517	1	0.962963	1	0.92	chr4:113199110-113232160	+	intron:316816	ENST00000682678.1	287	ANK2	hg38_genes_introns	inter:4696	hg38_cpg_opensea
chr4:113228557	0.015625	1	28	0.973684	0.947368	1	0.96875	0.944444	0.833333	0.956522	0.954545	0.966667	0.965517	1	0.962963	1	0.92	chr4:113199110-113232160	+	intron:316826	ENST00000683089.1	287	ANK2	hg38_genes_introns	inter:4696	hg38_cpg_opensea
chr4:113228557	0.015625	1	28	0.973684	0.947368	1	0.96875	0.944444	0.833333	0.956522	0.954545	0.966667	0.965517	1	0.962963	1	0.92	chr4:113199110-113232160	+	intron:316833	ENST00000682900.1	287	ANK2	hg38_genes_introns	inter:4696	hg38_cpg_opensea
chr4:113228557	0.015625	1	28	0.973684	0.947368	1	0.96875	0.944444	0.833333	0.956522	0.954545	0.966667	0.965517	1	0.962963	1	0.92	chr4:113199110-113232160	+	intron:316851	ENST00000515034.1	287	ANK2	hg38_genes_introns	inter:4696	hg38_cpg_opensea
chr4:113228557	0.015625	1	28	0.973684	0.947368	1	0.96875	0.944444	0.833333	0.956522	0.954545	0.966667	0.965517	1	0.962963	1	0.92	chr4:113199110-113232160	+	intron:316855	ENST00000634436.1	287	ANK2	hg38_genes_introns	inter:4696	hg38_cpg_opensea
chr4:113228557	0.015625	1	28	0.973684	0.947368	1	0.96875	0.944444	0.833333	0.956522	0.954545	0.966667	0.965517	1	0.962963	1	0.92	chr4:113199110-113232160	+	intron:316885	ENST00000671882.1	287	ANK2	hg38_genes_introns	inter:4696	hg38_cpg_opensea
chr4:113228557	0.015625	1	28	0.973684	0.947368	1	0.96875	0.944444	0.833333	0.956522	0.954545	0.966667	0.965517	1	0.962963	1	0.92	chr4:113199110-113232160	+	intron:316927	ENST00000673943.1	287	ANK2	hg38_genes_introns	inter:4696	hg38_cpg_opensea
chr4:113333195	0.015625	1	28	1	0.851852	1	0.941176	1	0.769231	1	0.904762	1	0.857143	0.904762	0.888889	0.95	0.9375	chr4:113331344-113335343	+	1to5kb:56176	ENST00000504887.1	287	ANK2	hg38_genes_1to5kb	inter:4696	hg38_cpg_opensea
chr4:113333195	0.015625	1	28	1	0.851852	1	0.941176	1	0.769231	1	0.904762	1	0.857143	0.904762	0.888889	0.95	0.9375	chr4:113331647-113333208	+	exon:373474	ENST00000514160.2	287	ANK2	hg38_genes_exons	inter:4696	hg38_cpg_opensea
chr4:113333195	0.015625	1	28	1	0.851852	1	0.941176	1	0.769231	1	0.904762	1	0.857143	0.904762	0.888889	0.95	0.9375	chr4:113332985-113333208	+	exon:373481	ENST00000682049.1	287	ANK2	hg38_genes_exons	inter:4696	hg38_cpg_opensea
chr4:113333195	0.015625	1	28	1	0.851852	1	0.941176	1	0.769231	1	0.904762	1	0.857143	0.904762	0.888889	0.95	0.9375	chr4:113332985-113333208	+	exon:373498	ENST00000683972.1	287	ANK2	hg38_genes_exons	inter:4696	hg38_cpg_opensea
chr4:113333195	0.015625	1	28	1	0.851852	1	0.941176	1	0.769231	1	0.904762	1	0.857143	0.904762	0.888889	0.95	0.9375	chr4:113333054-113333208	+	exon:369839	ENST00000672356.1	287	ANK2	hg38_genes_exons	inter:4696	hg38_cpg_opensea
chr4:113333195	0.015625	1	28	1	0.851852	1	0.941176	1	0.769231	1	0.904762	1	0.857143	0.904762	0.888889	0.95	0.9375	chr4:113333054-113333208	+	exon:369884	ENST00000672955.1	287	ANK2	hg38_genes_exons	inter:4696	hg38_cpg_opensea
chr4:113333195	0.015625	1	28	1	0.851852	1	0.941176	1	0.769231	1	0.904762	1	0.857143	0.904762	0.888889	0.95	0.9375	chr4:113333054-113333208	+	exon:369933	ENST00000672315.1	287	ANK2	hg38_genes_exons	inter:4696	hg38_cpg_opensea
chr4:113333195	0.015625	1	28	1	0.851852	1	0.941176	1	0.769231	1	0.904762	1	0.857143	0.904762	0.888889	0.95	0.9375	chr4:113333054-113333208	+	exon:369977	ENST00000672696.1	287	ANK2	hg38_genes_exons	inter:4696	hg38_cpg_opensea
chr4:113333195	0.015625	1	28	1	0.851852	1	0.941176	1	0.769231	1	0.904762	1	0.857143	0.904762	0.888889	0.95	0.9375	chr4:113333054-113333208	+	exon:370023	ENST00000673044.1	287	ANK2	hg38_genes_exons	inter:4696	hg38_cpg_opensea
chr4:113333195	0.015625	1	28	1	0.851852	1	0.941176	1	0.769231	1	0.904762	1	0.857143	0.904762	0.888889	0.95	0.9375	chr4:113333054-113333208	+	exon:370065	ENST00000672088.1	287	ANK2	hg38_genes_exons	inter:4696	hg38_cpg_opensea
chr4:113333195	0.015625	1	28	1	0.851852	1	0.941176	1	0.769231	1	0.904762	1	0.857143	0.904762	0.888889	0.95	0.9375	chr4:113333054-113333208	+	exon:370112	ENST00000671793.1	287	ANK2	hg38_genes_exons	inter:4696	hg38_cpg_opensea
chr4:113333195	0.015625	1	28	1	0.851852	1	0.941176	1	0.769231	1	0.904762	1	0.857143	0.904762	0.888889	0.95	0.9375	chr4:113333054-113333208	+	exon:370160	ENST00000672402.1	287	ANK2	hg38_genes_exons	inter:4696	hg38_cpg_opensea
chr4:113333195	0.015625	1	28	1	0.851852	1	0.941176	1	0.769231	1	0.904762	1	0.857143	0.904762	0.888889	0.95	0.9375	chr4:113333054-113333208	+	exon:370207	ENST00000671825.1	287	ANK2	hg38_genes_exons	inter:4696	hg38_cpg_opensea
chr4:113333195	0.015625	1	28	1	0.851852	1	0.941176	1	0.769231	1	0.904762	1	0.857143	0.904762	0.888889	0.95	0.9375	chr4:113333054-113333208	+	exon:370252	ENST00000672312.1	287	ANK2	hg38_genes_exons	inter:4696	hg38_cpg_opensea
chr4:113333195	0.015625	1	28	1	0.851852	1	0.941176	1	0.769231	1	0.904762	1	0.857143	0.904762	0.888889	0.95	0.9375	chr4:113333054-113333208	+	exon:370298	ENST00000672830.1	287	ANK2	hg38_genes_exons	inter:4696	hg38_cpg_opensea
chr4:113333195	0.015625	1	28	1	0.851852	1	0.941176	1	0.769231	1	0.904762	1	0.857143	0.904762	0.888889	0.95	0.9375	chr4:113333054-113333208	+	exon:370354	ENST00000682189.1	287	ANK2	hg38_genes_exons	inter:4696	hg38_cpg_opensea
chr4:113333195	0.015625	1	28	1	0.851852	1	0.941176	1	0.769231	1	0.904762	1	0.857143	0.904762	0.888889	0.95	0.9375	chr4:113333054-113333208	+	exon:370387	ENST00000672731.1	287	ANK2	hg38_genes_exons	inter:4696	hg38_cpg_opensea
chr4:113333195	0.015625	1	28	1	0.851852	1	0.941176	1	0.769231	1	0.904762	1	0.857143	0.904762	0.888889	0.95	0.9375	chr4:113333054-113333208	+	exon:370430	ENST00000671854.1	287	ANK2	hg38_genes_exons	inter:4696	hg38_cpg_opensea
chr4:113333195	0.015625	1	28	1	0.851852	1	0.941176	1	0.769231	1	0.904762	1	0.857143	0.904762	0.888889	0.95	0.9375	chr4:113333054-113333208	+	exon:370476	ENST00000672350.1	287	ANK2	hg38_genes_exons	inter:4696	hg38_cpg_opensea
chr4:113333195	0.015625	1	28	1	0.851852	1	0.941176	1	0.769231	1	0.904762	1	0.857143	0.904762	0.888889	0.95	0.9375	chr4:113333054-113333208	+	exon:370521	ENST00000672684.1	287	ANK2	hg38_genes_exons	inter:4696	hg38_cpg_opensea
chr4:113333195	0.015625	1	28	1	0.851852	1	0.941176	1	0.769231	1	0.904762	1	0.857143	0.904762	0.888889	0.95	0.9375	chr4:113333054-113333208	+	exon:370565	ENST00000672934.1	287	ANK2	hg38_genes_exons	inter:4696	hg38_cpg_opensea
chr4:113333195	0.015625	1	28	1	0.851852	1	0.941176	1	0.769231	1	0.904762	1	0.857143	0.904762	0.888889	0.95	0.9375	chr4:113333054-113333208	+	exon:370611	ENST00000673546.1	287	ANK2	hg38_genes_exons	inter:4696	hg38_cpg_opensea
chr4:113333195	0.015625	1	28	1	0.851852	1	0.941176	1	0.769231	1	0.904762	1	0.857143	0.904762	0.888889	0.95	0.9375	chr4:113333054-113333208	+	exon:370656	ENST00000673573.1	287	ANK2	hg38_genes_exons	inter:4696	hg38_cpg_opensea
chr4:113333195	0.015625	1	28	1	0.851852	1	0.941176	1	0.769231	1	0.904762	1	0.857143	0.904762	0.888889	0.95	0.9375	chr4:113333054-113333208	+	exon:370710	ENST00000683310.1	287	ANK2	hg38_genes_exons	inter:4696	hg38_cpg_opensea
chr4:113333195	0.015625	1	28	1	0.851852	1	0.941176	1	0.769231	1	0.904762	1	0.857143	0.904762	0.888889	0.95	0.9375	chr4:113333054-113333208	+	exon:370745	ENST00000503423.6	287	ANK2	hg38_genes_exons	inter:4696	hg38_cpg_opensea
chr4:113333195	0.015625	1	28	1	0.851852	1	0.941176	1	0.769231	1	0.904762	1	0.857143	0.904762	0.888889	0.95	0.9375	chr4:113333054-113333208	+	exon:370791	ENST00000673255.1	287	ANK2	hg38_genes_exons	inter:4696	hg38_cpg_opensea
chr4:113333195	0.015625	1	28	1	0.851852	1	0.941176	1	0.769231	1	0.904762	1	0.857143	0.904762	0.888889	0.95	0.9375	chr4:113333054-113333208	+	exon:370834	ENST00000671893.1	287	ANK2	hg38_genes_exons	inter:4696	hg38_cpg_opensea
chr4:113333195	0.015625	1	28	1	0.851852	1	0.941176	1	0.769231	1	0.904762	1	0.857143	0.904762	0.888889	0.95	0.9375	chr4:113333054-113333208	+	exon:370878	ENST00000672246.1	287	ANK2	hg38_genes_exons	inter:4696	hg38_cpg_opensea
chr4:113333195	0.015625	1	28	1	0.851852	1	0.941176	1	0.769231	1	0.904762	1	0.857143	0.904762	0.888889	0.95	0.9375	chr4:113333054-113333208	+	exon:370922	ENST00000672930.1	287	ANK2	hg38_genes_exons	inter:4696	hg38_cpg_opensea
chr4:113333195	0.015625	1	28	1	0.851852	1	0.941176	1	0.769231	1	0.904762	1	0.857143	0.904762	0.888889	0.95	0.9375	chr4:113333054-113333208	+	exon:370967	ENST00000673334.1	287	ANK2	hg38_genes_exons	inter:4696	hg38_cpg_opensea
chr4:113333195	0.015625	1	28	1	0.851852	1	0.941176	1	0.769231	1	0.904762	1	0.857143	0.904762	0.888889	0.95	0.9375	chr4:113333054-113333208	+	exon:371010	ENST00000673453.1	287	ANK2	hg38_genes_exons	inter:4696	hg38_cpg_opensea
chr4:113333195	0.015625	1	28	1	0.851852	1	0.941176	1	0.769231	1	0.904762	1	0.857143	0.904762	0.888889	0.95	0.9375	chr4:113333054-113333208	+	exon:371054	ENST00000673555.1	287	ANK2	hg38_genes_exons	inter:4696	hg38_cpg_opensea
chr4:113333195	0.015625	1	28	1	0.851852	1	0.941176	1	0.769231	1	0.904762	1	0.857143	0.904762	0.888889	0.95	0.9375	chr4:113333054-113333208	+	exon:371100	ENST00000672880.1	287	ANK2	hg38_genes_exons	inter:4696	hg38_cpg_opensea
chr4:113333195	0.015625	1	28	1	0.851852	1	0.941176	1	0.769231	1	0.904762	1	0.857143	0.904762	0.888889	0.95	0.9375	chr4:113333054-113333208	+	exon:371147	ENST00000672990.1	287	ANK2	hg38_genes_exons	inter:4696	hg38_cpg_opensea
chr4:113333195	0.015625	1	28	1	0.851852	1	0.941176	1	0.769231	1	0.904762	1	0.857143	0.904762	0.888889	0.95	0.9375	chr4:113333054-113333208	+	exon:371193	ENST00000673430.1	287	ANK2	hg38_genes_exons	inter:4696	hg38_cpg_opensea
chr4:113333195	0.015625	1	28	1	0.851852	1	0.941176	1	0.769231	1	0.904762	1	0.857143	0.904762	0.888889	0.95	0.9375	chr4:113333054-113333208	+	exon:371240	ENST00000673298.1	287	ANK2	hg38_genes_exons	inter:4696	hg38_cpg_opensea
chr4:113333195	0.015625	1	28	1	0.851852	1	0.941176	1	0.769231	1	0.904762	1	0.857143	0.904762	0.888889	0.95	0.9375	chr4:113333054-113333208	+	exon:371287	ENST00000672068.1	287	ANK2	hg38_genes_exons	inter:4696	hg38_cpg_opensea
chr4:113333195	0.015625	1	28	1	0.851852	1	0.941176	1	0.769231	1	0.904762	1	0.857143	0.904762	0.888889	0.95	0.9375	chr4:113333054-113333208	+	exon:371336	ENST00000672362.1	287	ANK2	hg38_genes_exons	inter:4696	hg38_cpg_opensea
chr4:113333195	0.015625	1	28	1	0.851852	1	0.941176	1	0.769231	1	0.904762	1	0.857143	0.904762	0.888889	0.95	0.9375	chr4:113333054-113333208	+	exon:371382	ENST00000672793.1	287	ANK2	hg38_genes_exons	inter:4696	hg38_cpg_opensea
chr4:113333195	0.015625	1	28	1	0.851852	1	0.941176	1	0.769231	1	0.904762	1	0.857143	0.904762	0.888889	0.95	0.9375	chr4:113333054-113333208	+	exon:371428	ENST00000672209.1	287	ANK2	hg38_genes_exons	inter:4696	hg38_cpg_opensea
chr4:113333195	0.015625	1	28	1	0.851852	1	0.941176	1	0.769231	1	0.904762	1	0.857143	0.904762	0.888889	0.95	0.9375	chr4:113333054-113333208	+	exon:371476	ENST00000671756.1	287	ANK2	hg38_genes_exons	inter:4696	hg38_cpg_opensea
chr4:113333195	0.015625	1	28	1	0.851852	1	0.941176	1	0.769231	1	0.904762	1	0.857143	0.904762	0.888889	0.95	0.9375	chr4:113333054-113333208	+	exon:371521	ENST00000671809.1	287	ANK2	hg38_genes_exons	inter:4696	hg38_cpg_opensea
chr4:113333195	0.015625	1	28	1	0.851852	1	0.941176	1	0.769231	1	0.904762	1	0.857143	0.904762	0.888889	0.95	0.9375	chr4:113333054-113333208	+	exon:371567	ENST00000671863.1	287	ANK2	hg38_genes_exons	inter:4696	hg38_cpg_opensea
chr4:113333195	0.015625	1	28	1	0.851852	1	0.941176	1	0.769231	1	0.904762	1	0.857143	0.904762	0.888889	0.95	0.9375	chr4:113333054-113333208	+	exon:371610	ENST00000671906.1	287	ANK2	hg38_genes_exons	inter:4696	hg38_cpg_opensea
chr4:113333195	0.015625	1	28	1	0.851852	1	0.941176	1	0.769231	1	0.904762	1	0.857143	0.904762	0.888889	0.95	0.9375	chr4:113333054-113333208	+	exon:371656	ENST00000672090.1	287	ANK2	hg38_genes_exons	inter:4696	hg38_cpg_opensea
chr4:113333195	0.015625	1	28	1	0.851852	1	0.941176	1	0.769231	1	0.904762	1	0.857143	0.904762	0.888889	0.95	0.9375	chr4:113333054-113333208	+	exon:371702	ENST00000672177.1	287	ANK2	hg38_genes_exons	inter:4696	hg38_cpg_opensea
chr4:113333195	0.015625	1	28	1	0.851852	1	0.941176	1	0.769231	1	0.904762	1	0.857143	0.904762	0.888889	0.95	0.9375	chr4:113333054-113333208	+	exon:371745	ENST00000672759.1	287	ANK2	hg38_genes_exons	inter:4696	hg38_cpg_opensea
chr4:113333195	0.015625	1	28	1	0.851852	1	0.941176	1	0.769231	1	0.904762	1	0.857143	0.904762	0.888889	0.95	0.9375	chr4:113333054-113333208	+	exon:371791	ENST00000672965.1	287	ANK2	hg38_genes_exons	inter:4696	hg38_cpg_opensea
chr4:113333195	0.015625	1	28	1	0.851852	1	0.941176	1	0.769231	1	0.904762	1	0.857143	0.904762	0.888889	0.95	0.9375	chr4:113333054-113333208	+	exon:371834	ENST00000673109.1	287	ANK2	hg38_genes_exons	inter:4696	hg38_cpg_opensea
chr4:113333195	0.015625	1	28	1	0.851852	1	0.941176	1	0.769231	1	0.904762	1	0.857143	0.904762	0.888889	0.95	0.9375	chr4:113333054-113333208	+	exon:371881	ENST00000503271.5	287	ANK2	hg38_genes_exons	inter:4696	hg38_cpg_opensea
chr4:113333195	0.015625	1	28	1	0.851852	1	0.941176	1	0.769231	1	0.904762	1	0.857143	0.904762	0.888889	0.95	0.9375	chr4:113333054-113333208	+	exon:371913	ENST00000506722.5	287	ANK2	hg38_genes_exons	inter:4696	hg38_cpg_opensea
chr4:113333195	0.015625	1	28	1	0.851852	1	0.941176	1	0.769231	1	0.904762	1	0.857143	0.904762	0.888889	0.95	0.9375	chr4:113333054-113333208	+	exon:371959	ENST00000673536.1	287	ANK2	hg38_genes_exons	inter:4696	hg38_cpg_opensea
chr4:113333195	0.015625	1	28	1	0.851852	1	0.941176	1	0.769231	1	0.904762	1	0.857143	0.904762	0.888889	0.95	0.9375	chr4:113333054-113333208	+	exon:372008	ENST00000672986.1	287	ANK2	hg38_genes_exons	inter:4696	hg38_cpg_opensea
chr4:113333195	0.015625	1	28	1	0.851852	1	0.941176	1	0.769231	1	0.904762	1	0.857143	0.904762	0.888889	0.95	0.9375	chr4:113333054-113333208	+	exon:372053	ENST00000671951.1	287	ANK2	hg38_genes_exons	inter:4696	hg38_cpg_opensea
chr4:113333195	0.015625	1	28	1	0.851852	1	0.941176	1	0.769231	1	0.904762	1	0.857143	0.904762	0.888889	0.95	0.9375	chr4:113333054-113333208	+	exon:372099	ENST00000671704.1	287	ANK2	hg38_genes_exons	inter:4696	hg38_cpg_opensea
chr4:113333195	0.015625	1	28	1	0.851852	1	0.941176	1	0.769231	1	0.904762	1	0.857143	0.904762	0.888889	0.95	0.9375	chr4:113333054-113333208	+	exon:372143	ENST00000672221.1	287	ANK2	hg38_genes_exons	inter:4696	hg38_cpg_opensea
chr4:113333195	0.015625	1	28	1	0.851852	1	0.941176	1	0.769231	1	0.904762	1	0.857143	0.904762	0.888889	0.95	0.9375	chr4:113333054-113333208	+	exon:372217	ENST00000671727.1	287	ANK2	hg38_genes_exons	inter:4696	hg38_cpg_opensea
chr4:113333195	0.015625	1	28	1	0.851852	1	0.941176	1	0.769231	1	0.904762	1	0.857143	0.904762	0.888889	0.95	0.9375	chr4:113333054-113333208	+	exon:372265	ENST00000671762.1	287	ANK2	hg38_genes_exons	inter:4696	hg38_cpg_opensea
chr4:113333195	0.015625	1	28	1	0.851852	1	0.941176	1	0.769231	1	0.904762	1	0.857143	0.904762	0.888889	0.95	0.9375	chr4:113333054-113333208	+	exon:372310	ENST00000672366.1	287	ANK2	hg38_genes_exons	inter:4696	hg38_cpg_opensea
chr4:113333195	0.015625	1	28	1	0.851852	1	0.941176	1	0.769231	1	0.904762	1	0.857143	0.904762	0.888889	0.95	0.9375	chr4:113333054-113333208	+	exon:372354	ENST00000672502.1	287	ANK2	hg38_genes_exons	inter:4696	hg38_cpg_opensea
chr4:113333195	0.015625	1	28	1	0.851852	1	0.941176	1	0.769231	1	0.904762	1	0.857143	0.904762	0.888889	0.95	0.9375	chr4:113333054-113333208	+	exon:372399	ENST00000672045.1	287	ANK2	hg38_genes_exons	inter:4696	hg38_cpg_opensea
chr4:113333195	0.015625	1	28	1	0.851852	1	0.941176	1	0.769231	1	0.904762	1	0.857143	0.904762	0.888889	0.95	0.9375	chr4:113333054-113333208	+	exon:372443	ENST00000672251.1	287	ANK2	hg38_genes_exons	inter:4696	hg38_cpg_opensea
chr4:113333195	0.015625	1	28	1	0.851852	1	0.941176	1	0.769231	1	0.904762	1	0.857143	0.904762	0.888889	0.95	0.9375	chr4:113333054-113333208	+	exon:372487	ENST00000672854.1	287	ANK2	hg38_genes_exons	inter:4696	hg38_cpg_opensea
chr4:113333195	0.015625	1	28	1	0.851852	1	0.941176	1	0.769231	1	0.904762	1	0.857143	0.904762	0.888889	0.95	0.9375	chr4:113333054-113333208	+	exon:372539	ENST00000504454.5	287	ANK2	hg38_genes_exons	inter:4696	hg38_cpg_opensea
chr4:113333195	0.015625	1	28	1	0.851852	1	0.941176	1	0.769231	1	0.904762	1	0.857143	0.904762	0.888889	0.95	0.9375	chr4:113333054-113333208	+	exon:372577	ENST00000357077.9	287	ANK2	hg38_genes_exons	inter:4696	hg38_cpg_opensea
chr4:113333195	0.015625	1	28	1	0.851852	1	0.941176	1	0.769231	1	0.904762	1	0.857143	0.904762	0.888889	0.95	0.9375	chr4:113333054-113333208	+	exon:372634	ENST00000394537.7	287	ANK2	hg38_genes_exons	inter:4696	hg38_cpg_opensea
chr4:113333195	0.015625	1	28	1	0.851852	1	0.941176	1	0.769231	1	0.904762	1	0.857143	0.904762	0.888889	0.95	0.9375	chr4:113333054-113333208	+	exon:372680	ENST00000672779.1	287	ANK2	hg38_genes_exons	inter:4696	hg38_cpg_opensea
chr4:113333195	0.015625	1	28	1	0.851852	1	0.941176	1	0.769231	1	0.904762	1	0.857143	0.904762	0.888889	0.95	0.9375	chr4:113333054-113333208	+	exon:372724	ENST00000264366.10	287	ANK2	hg38_genes_exons	inter:4696	hg38_cpg_opensea
chr4:113333195	0.015625	1	28	1	0.851852	1	0.941176	1	0.769231	1	0.904762	1	0.857143	0.904762	0.888889	0.95	0.9375	chr4:113333054-113333208	+	exon:372798	ENST00000671971.1	287	ANK2	hg38_genes_exons	inter:4696	hg38_cpg_opensea
chr4:113333195	0.015625	1	28	1	0.851852	1	0.941176	1	0.769231	1	0.904762	1	0.857143	0.904762	0.888889	0.95	0.9375	chr4:113333054-113333208	+	exon:372845	ENST00000672240.1	287	ANK2	hg38_genes_exons	inter:4696	hg38_cpg_opensea
chr4:113333195	0.015625	1	28	1	0.851852	1	0.941176	1	0.769231	1	0.904762	1	0.857143	0.904762	0.888889	0.95	0.9375	chr4:113333054-113333208	+	exon:372891	ENST00000673240.1	287	ANK2	hg38_genes_exons	inter:4696	hg38_cpg_opensea
chr4:113333195	0.015625	1	28	1	0.851852	1	0.941176	1	0.769231	1	0.904762	1	0.857143	0.904762	0.888889	0.95	0.9375	chr4:113333054-113333208	+	exon:372935	ENST00000673363.1	287	ANK2	hg38_genes_exons	inter:4696	hg38_cpg_opensea
chr4:113333195	0.015625	1	28	1	0.851852	1	0.941176	1	0.769231	1	0.904762	1	0.857143	0.904762	0.888889	0.95	0.9375	chr4:113333054-113333208	+	exon:373028	ENST00000634436.1	287	ANK2	hg38_genes_exons	inter:4696	hg38_cpg_opensea
chr4:113333195	0.015625	1	28	1	0.851852	1	0.941176	1	0.769231	1	0.904762	1	0.857143	0.904762	0.888889	0.95	0.9375	chr4:113333054-113333208	+	exon:373057	ENST00000671882.1	287	ANK2	hg38_genes_exons	inter:4696	hg38_cpg_opensea
chr4:113333195	0.015625	1	28	1	0.851852	1	0.941176	1	0.769231	1	0.904762	1	0.857143	0.904762	0.888889	0.95	0.9375	chr4:113333054-113333208	+	exon:373099	ENST00000673943.1	287	ANK2	hg38_genes_exons	inter:4696	hg38_cpg_opensea
chr4:113333195	0.015625	1	28	1	0.851852	1	0.941176	1	0.769231	1	0.904762	1	0.857143	0.904762	0.888889	0.95	0.9375	chr4:113333054-113333208	+	exon:373135	ENST00000683723.1	287	ANK2	hg38_genes_exons	inter:4696	hg38_cpg_opensea
chr4:113333195	0.015625	1	28	1	0.851852	1	0.941176	1	0.769231	1	0.904762	1	0.857143	0.904762	0.888889	0.95	0.9375	chr4:113333054-113333208	+	exon:373156	ENST00000683662.1	287	ANK2	hg38_genes_exons	inter:4696	hg38_cpg_opensea
chr4:113333195	0.015625	1	28	1	0.851852	1	0.941176	1	0.769231	1	0.904762	1	0.857143	0.904762	0.888889	0.95	0.9375	chr4:113333054-113333208	+	exon:373173	ENST00000672411.1	287	ANK2	hg38_genes_exons	inter:4696	hg38_cpg_opensea
chr4:113333195	0.015625	1	28	1	0.851852	1	0.941176	1	0.769231	1	0.904762	1	0.857143	0.904762	0.888889	0.95	0.9375	chr4:113333054-113333208	+	exon:373197	ENST00000673231.1	287	ANK2	hg38_genes_exons	inter:4696	hg38_cpg_opensea
chr4:113333195	0.015625	1	28	1	0.851852	1	0.941176	1	0.769231	1	0.904762	1	0.857143	0.904762	0.888889	0.95	0.9375	chr4:113333054-113333208	+	exon:373221	ENST00000673353.1	287	ANK2	hg38_genes_exons	inter:4696	hg38_cpg_opensea
chr4:113333195	0.015625	1	28	1	0.851852	1	0.941176	1	0.769231	1	0.904762	1	0.857143	0.904762	0.888889	0.95	0.9375	chr4:113333054-113333208	+	exon:373246	ENST00000505342.6	287	ANK2	hg38_genes_exons	inter:4696	hg38_cpg_opensea
chr4:113333195	0.015625	1	28	1	0.851852	1	0.941176	1	0.769231	1	0.904762	1	0.857143	0.904762	0.888889	0.95	0.9375	chr4:113333054-113333208	+	exon:373271	ENST00000672915.1	287	ANK2	hg38_genes_exons	inter:4696	hg38_cpg_opensea
chr4:113333195	0.015625	1	28	1	0.851852	1	0.941176	1	0.769231	1	0.904762	1	0.857143	0.904762	0.888889	0.95	0.9375	chr4:113333054-113333208	+	exon:373295	ENST00000509550.5	287	ANK2	hg38_genes_exons	inter:4696	hg38_cpg_opensea
chr4:113333195	0.015625	1	28	1	0.851852	1	0.941176	1	0.769231	1	0.904762	1	0.857143	0.904762	0.888889	0.95	0.9375	chr4:113333054-113333208	+	exon:373319	ENST00000673538.1	287	ANK2	hg38_genes_exons	inter:4696	hg38_cpg_opensea
chr4:113333195	0.015625	1	28	1	0.851852	1	0.941176	1	0.769231	1	0.904762	1	0.857143	0.904762	0.888889	0.95	0.9375	chr4:113333054-113333208	+	exon:373342	ENST00000673048.1	287	ANK2	hg38_genes_exons	inter:4696	hg38_cpg_opensea
chr4:113333195	0.015625	1	28	1	0.851852	1	0.941176	1	0.769231	1	0.904762	1	0.857143	0.904762	0.888889	0.95	0.9375	chr4:113333054-113333208	+	exon:373365	ENST00000681990.1	287	ANK2	hg38_genes_exons	inter:4696	hg38_cpg_opensea
chr4:113333195	0.015625	1	28	1	0.851852	1	0.941176	1	0.769231	1	0.904762	1	0.857143	0.904762	0.888889	0.95	0.9375	chr4:113333054-113333208	+	exon:373389	ENST00000684225.1	287	ANK2	hg38_genes_exons	inter:4696	hg38_cpg_opensea
chr4:113333195	0.015625	1	28	1	0.851852	1	0.941176	1	0.769231	1	0.904762	1	0.857143	0.904762	0.888889	0.95	0.9375	chr4:113333054-113333208	+	exon:373412	ENST00000683826.1	287	ANK2	hg38_genes_exons	inter:4696	hg38_cpg_opensea
chr4:113333195	0.015625	1	28	1	0.851852	1	0.941176	1	0.769231	1	0.904762	1	0.857143	0.904762	0.888889	0.95	0.9375	chr4:113333054-113333208	+	exon:373431	ENST00000684470.1	287	ANK2	hg38_genes_exons	inter:4696	hg38_cpg_opensea
chr4:113333195	0.015625	1	28	1	0.851852	1	0.941176	1	0.769231	1	0.904762	1	0.857143	0.904762	0.888889	0.95	0.9375	chr4:113333054-113333208	+	exon:373451	ENST00000514960.5	287	ANK2	hg38_genes_exons	inter:4696	hg38_cpg_opensea
chr4:113333195	0.015625	1	28	1	0.851852	1	0.941176	1	0.769231	1	0.904762	1	0.857143	0.904762	0.888889	0.95	0.9375	chr4:113333054-113333208	+	exon:373470	ENST00000684591.1	287	ANK2	hg38_genes_exons	inter:4696	hg38_cpg_opensea
chr4:113333195	0.015625	1	28	1	0.851852	1	0.941176	1	0.769231	1	0.904762	1	0.857143	0.904762	0.888889	0.95	0.9375	chr4:113333073-113333208	+	exon:373516	ENST00000683354.1	287	ANK2	hg38_genes_exons	inter:4696	hg38_cpg_opensea
chr4:113333195	0.015625	1	28	1	0.851852	1	0.941176	1	0.769231	1	0.904762	1	0.857143	0.904762	0.888889	0.95	0.9375	chr4:113333148-113333208	+	exon:373522	ENST00000510275.8	287	ANK2	hg38_genes_exons	inter:4696	hg38_cpg_opensea
chr4:113348395	0.015625	1	0	0.545455	0.65	0.4	0.611111	0.851852	0.875	0.538462	0.589744	0.882353	1	0.861111	0.916667	0.368421	0.488372	chr4:113346023-113350227	+	intron:314929	ENST00000673453.1	287	ANK2	hg38_genes_introns	inter:4696	hg38_cpg_opensea
chr4:113348395	0.015625	1	0	0.545455	0.65	0.4	0.611111	0.851852	0.875	0.538462	0.589744	0.882353	1	0.861111	0.916667	0.368421	0.488372	chr4:113346023-113350227	+	intron:317289	ENST00000514960.5	287	ANK2	hg38_genes_introns	inter:4696	hg38_cpg_opensea
chr4:113348395	0.015625	1	0	0.545455	0.65	0.4	0.611111	0.851852	0.875	0.538462	0.589744	0.882353	1	0.861111	0.916667	0.368421	0.488372	chr4:113348309-113360822	+	intron:315475	ENST00000671863.1	287	ANK2	hg38_genes_introns	inter:4696	hg38_cpg_opensea
chr4:113348395	0.015625	1	0	0.545455	0.65	0.4	0.611111	0.851852	0.875	0.538462	0.589744	0.882353	1	0.861111	0.916667	0.368421	0.488372	chr4:113348309-113360822	+	intron:317165	ENST00000673538.1	287	ANK2	hg38_genes_introns	inter:4696	hg38_cpg_opensea
chr4:113348395	0.015625	1	0	0.545455	0.65	0.4	0.611111	0.851852	0.875	0.538462	0.589744	0.882353	1	0.861111	0.916667	0.368421	0.488372	chr4:113348309-113350227	+	intron:313788	ENST00000672356.1	287	ANK2	hg38_genes_introns	inter:4696	hg38_cpg_opensea
chr4:113348395	0.015625	1	0	0.545455	0.65	0.4	0.611111	0.851852	0.875	0.538462	0.589744	0.882353	1	0.861111	0.916667	0.368421	0.488372	chr4:113348309-113350227	+	intron:313832	ENST00000672955.1	287	ANK2	hg38_genes_introns	inter:4696	hg38_cpg_opensea
chr4:113348395	0.015625	1	0	0.545455	0.65	0.4	0.611111	0.851852	0.875	0.538462	0.589744	0.882353	1	0.861111	0.916667	0.368421	0.488372	chr4:113348309-113350227	+	intron:313879	ENST00000672315.1	287	ANK2	hg38_genes_introns	inter:4696	hg38_cpg_opensea
chr4:113348395	0.015625	1	0	0.545455	0.65	0.4	0.611111	0.851852	0.875	0.538462	0.589744	0.882353	1	0.861111	0.916667	0.368421	0.488372	chr4:113348309-113350227	+	intron:313922	ENST00000672696.1	287	ANK2	hg38_genes_introns	inter:4696	hg38_cpg_opensea
chr4:113348395	0.015625	1	0	0.545455	0.65	0.4	0.611111	0.851852	0.875	0.538462	0.589744	0.882353	1	0.861111	0.916667	0.368421	0.488372	chr4:113348309-113350227	+	intron:313967	ENST00000673044.1	287	ANK2	hg38_genes_introns	inter:4696	hg38_cpg_opensea
chr4:113348395	0.015625	1	0	0.545455	0.65	0.4	0.611111	0.851852	0.875	0.538462	0.589744	0.882353	1	0.861111	0.916667	0.368421	0.488372	chr4:113348309-113350227	+	intron:314008	ENST00000672088.1	287	ANK2	hg38_genes_introns	inter:4696	hg38_cpg_opensea
chr4:113348395	0.015625	1	0	0.545455	0.65	0.4	0.611111	0.851852	0.875	0.538462	0.589744	0.882353	1	0.861111	0.916667	0.368421	0.488372	chr4:113348309-113350227	+	intron:314054	ENST00000671793.1	287	ANK2	hg38_genes_introns	inter:4696	hg38_cpg_opensea
chr4:113348395	0.015625	1	0	0.545455	0.65	0.4	0.611111	0.851852	0.875	0.538462	0.589744	0.882353	1	0.861111	0.916667	0.368421	0.488372	chr4:113348309-113350227	+	intron:314101	ENST00000672402.1	287	ANK2	hg38_genes_introns	inter:4696	hg38_cpg_opensea
chr4:113348395	0.015625	1	0	0.545455	0.65	0.4	0.611111	0.851852	0.875	0.538462	0.589744	0.882353	1	0.861111	0.916667	0.368421	0.488372	chr4:113348309-113350227	+	intron:314147	ENST00000671825.1	287	ANK2	hg38_genes_introns	inter:4696	hg38_cpg_opensea
chr4:113348395	0.015625	1	0	0.545455	0.65	0.4	0.611111	0.851852	0.875	0.538462	0.589744	0.882353	1	0.861111	0.916667	0.368421	0.488372	chr4:113348309-113350227	+	intron:314191	ENST00000672312.1	287	ANK2	hg38_genes_introns	inter:4696	hg38_cpg_opensea
chr4:113348395	0.015625	1	0	0.545455	0.65	0.4	0.611111	0.851852	0.875	0.538462	0.589744	0.882353	1	0.861111	0.916667	0.368421	0.488372	chr4:113348309-113350227	+	intron:314236	ENST00000672830.1	287	ANK2	hg38_genes_introns	inter:4696	hg38_cpg_opensea
chr4:113348395	0.015625	1	0	0.545455	0.65	0.4	0.611111	0.851852	0.875	0.538462	0.589744	0.882353	1	0.861111	0.916667	0.368421	0.488372	chr4:113348309-113350227	+	intron:314322	ENST00000672731.1	287	ANK2	hg38_genes_introns	inter:4696	hg38_cpg_opensea
chr4:113348395	0.015625	1	0	0.545455	0.65	0.4	0.611111	0.851852	0.875	0.538462	0.589744	0.882353	1	0.861111	0.916667	0.368421	0.488372	chr4:113348309-113350227	+	intron:314364	ENST00000671854.1	287	ANK2	hg38_genes_introns	inter:4696	hg38_cpg_opensea
chr4:113348395	0.015625	1	0	0.545455	0.65	0.4	0.611111	0.851852	0.875	0.538462	0.589744	0.882353	1	0.861111	0.916667	0.368421	0.488372	chr4:113348309-113350227	+	intron:314409	ENST00000672350.1	287	ANK2	hg38_genes_introns	inter:4696	hg38_cpg_opensea
chr4:113348395	0.015625	1	0	0.545455	0.65	0.4	0.611111	0.851852	0.875	0.538462	0.589744	0.882353	1	0.861111	0.916667	0.368421	0.488372	chr4:113348309-113350227	+	intron:314453	ENST00000672684.1	287	ANK2	hg38_genes_introns	inter:4696	hg38_cpg_opensea
chr4:113348395	0.015625	1	0	0.545455	0.65	0.4	0.611111	0.851852	0.875	0.538462	0.589744	0.882353	1	0.861111	0.916667	0.368421	0.488372	chr4:113348309-113350227	+	intron:314496	ENST00000672934.1	287	ANK2	hg38_genes_introns	inter:4696	hg38_cpg_opensea
chr4:113348395	0.015625	1	0	0.545455	0.65	0.4	0.611111	0.851852	0.875	0.538462	0.589744	0.882353	1	0.861111	0.916667	0.368421	0.488372	chr4:113348309-113350227	+	intron:314541	ENST00000673546.1	287	ANK2	hg38_genes_introns	inter:4696	hg38_cpg_opensea
chr4:113348395	0.015625	1	0	0.545455	0.65	0.4	0.611111	0.851852	0.875	0.538462	0.589744	0.882353	1	0.861111	0.916667	0.368421	0.488372	chr4:113348309-113350227	+	intron:314585	ENST00000673573.1	287	ANK2	hg38_genes_introns	inter:4696	hg38_cpg_opensea
chr4:113348395	0.015625	1	0	0.545455	0.65	0.4	0.611111	0.851852	0.875	0.538462	0.589744	0.882353	1	0.861111	0.916667	0.368421	0.488372	chr4:113348309-113350227	+	intron:314671	ENST00000503423.6	287	ANK2	hg38_genes_introns	inter:4696	hg38_cpg_opensea
chr4:113348395	0.015625	1	0	0.545455	0.65	0.4	0.611111	0.851852	0.875	0.538462	0.589744	0.882353	1	0.861111	0.916667	0.368421	0.488372	chr4:113348309-113350227	+	intron:314716	ENST00000673255.1	287	ANK2	hg38_genes_introns	inter:4696	hg38_cpg_opensea
chr4:113348395	0.015625	1	0	0.545455	0.65	0.4	0.611111	0.851852	0.875	0.538462	0.589744	0.882353	1	0.861111	0.916667	0.368421	0.488372	chr4:113348309-113350227	+	intron:314758	ENST00000671893.1	287	ANK2	hg38_genes_introns	inter:4696	hg38_cpg_opensea
chr4:113348395	0.015625	1	0	0.545455	0.65	0.4	0.611111	0.851852	0.875	0.538462	0.589744	0.882353	1	0.861111	0.916667	0.368421	0.488372	chr4:113348309-113350227	+	intron:314801	ENST00000672246.1	287	ANK2	hg38_genes_introns	inter:4696	hg38_cpg_opensea
chr4:113348395	0.015625	1	0	0.545455	0.65	0.4	0.611111	0.851852	0.875	0.538462	0.589744	0.882353	1	0.861111	0.916667	0.368421	0.488372	chr4:113348309-113350227	+	intron:314844	ENST00000672930.1	287	ANK2	hg38_genes_introns	inter:4696	hg38_cpg_opensea
chr4:113348395	0.015625	1	0	0.545455	0.65	0.4	0.611111	0.851852	0.875	0.538462	0.589744	0.882353	1	0.861111	0.916667	0.368421	0.488372	chr4:113348309-113350227	+	intron:314888	ENST00000673334.1	287	ANK2	hg38_genes_introns	inter:4696	hg38_cpg_opensea
chr4:113348395	0.015625	1	0	0.545455	0.65	0.4	0.611111	0.851852	0.875	0.538462	0.589744	0.882353	1	0.861111	0.916667	0.368421	0.488372	chr4:113348309-113350227	+	intron:314973	ENST00000673555.1	287	ANK2	hg38_genes_introns	inter:4696	hg38_cpg_opensea
chr4:113348395	0.015625	1	0	0.545455	0.65	0.4	0.611111	0.851852	0.875	0.538462	0.589744	0.882353	1	0.861111	0.916667	0.368421	0.488372	chr4:113348309-113350227	+	intron:315018	ENST00000672880.1	287	ANK2	hg38_genes_introns	inter:4696	hg38_cpg_opensea
chr4:113348395	0.015625	1	0	0.545455	0.65	0.4	0.611111	0.851852	0.875	0.538462	0.589744	0.882353	1	0.861111	0.916667	0.368421	0.488372	chr4:113348309-113350227	+	intron:315064	ENST00000672990.1	287	ANK2	hg38_genes_introns	inter:4696	hg38_cpg_opensea
chr4:113348395	0.015625	1	0	0.545455	0.65	0.4	0.611111	0.851852	0.875	0.538462	0.589744	0.882353	1	0.861111	0.916667	0.368421	0.488372	chr4:113348309-113350227	+	intron:315109	ENST00000673430.1	287	ANK2	hg38_genes_introns	inter:4696	hg38_cpg_opensea
chr4:113348395	0.015625	1	0	0.545455	0.65	0.4	0.611111	0.851852	0.875	0.538462	0.589744	0.882353	1	0.861111	0.916667	0.368421	0.488372	chr4:113348309-113350227	+	intron:315155	ENST00000673298.1	287	ANK2	hg38_genes_introns	inter:4696	hg38_cpg_opensea
chr4:113348395	0.015625	1	0	0.545455	0.65	0.4	0.611111	0.851852	0.875	0.538462	0.589744	0.882353	1	0.861111	0.916667	0.368421	0.488372	chr4:113348309-113350227	+	intron:315201	ENST00000672068.1	287	ANK2	hg38_genes_introns	inter:4696	hg38_cpg_opensea
chr4:113348395	0.015625	1	0	0.545455	0.65	0.4	0.611111	0.851852	0.875	0.538462	0.589744	0.882353	1	0.861111	0.916667	0.368421	0.488372	chr4:113348309-113350227	+	intron:315249	ENST00000672362.1	287	ANK2	hg38_genes_introns	inter:4696	hg38_cpg_opensea
chr4:113348395	0.015625	1	0	0.545455	0.65	0.4	0.611111	0.851852	0.875	0.538462	0.589744	0.882353	1	0.861111	0.916667	0.368421	0.488372	chr4:113348309-113350227	+	intron:315294	ENST00000672793.1	287	ANK2	hg38_genes_introns	inter:4696	hg38_cpg_opensea
chr4:113348395	0.015625	1	0	0.545455	0.65	0.4	0.611111	0.851852	0.875	0.538462	0.589744	0.882353	1	0.861111	0.916667	0.368421	0.488372	chr4:113348309-113350227	+	intron:315339	ENST00000672209.1	287	ANK2	hg38_genes_introns	inter:4696	hg38_cpg_opensea
chr4:113348395	0.015625	1	0	0.545455	0.65	0.4	0.611111	0.851852	0.875	0.538462	0.589744	0.882353	1	0.861111	0.916667	0.368421	0.488372	chr4:113348309-113350227	+	intron:315386	ENST00000671756.1	287	ANK2	hg38_genes_introns	inter:4696	hg38_cpg_opensea
chr4:113348395	0.015625	1	0	0.545455	0.65	0.4	0.611111	0.851852	0.875	0.538462	0.589744	0.882353	1	0.861111	0.916667	0.368421	0.488372	chr4:113348309-113350227	+	intron:315430	ENST00000671809.1	287	ANK2	hg38_genes_introns	inter:4696	hg38_cpg_opensea
chr4:113348395	0.015625	1	0	0.545455	0.65	0.4	0.611111	0.851852	0.875	0.538462	0.589744	0.882353	1	0.861111	0.916667	0.368421	0.488372	chr4:113348309-113350227	+	intron:315517	ENST00000671906.1	287	ANK2	hg38_genes_introns	inter:4696	hg38_cpg_opensea
chr4:113348395	0.015625	1	0	0.545455	0.65	0.4	0.611111	0.851852	0.875	0.538462	0.589744	0.882353	1	0.861111	0.916667	0.368421	0.488372	chr4:113348309-113350227	+	intron:315562	ENST00000672090.1	287	ANK2	hg38_genes_introns	inter:4696	hg38_cpg_opensea
chr4:113348395	0.015625	1	0	0.545455	0.65	0.4	0.611111	0.851852	0.875	0.538462	0.589744	0.882353	1	0.861111	0.916667	0.368421	0.488372	chr4:113348309-113350227	+	intron:315607	ENST00000672177.1	287	ANK2	hg38_genes_introns	inter:4696	hg38_cpg_opensea
chr4:113348395	0.015625	1	0	0.545455	0.65	0.4	0.611111	0.851852	0.875	0.538462	0.589744	0.882353	1	0.861111	0.916667	0.368421	0.488372	chr4:113348309-113350227	+	intron:315649	ENST00000672759.1	287	ANK2	hg38_genes_introns	inter:4696	hg38_cpg_opensea
chr4:113348395	0.015625	1	0	0.545455	0.65	0.4	0.611111	0.851852	0.875	0.538462	0.589744	0.882353	1	0.861111	0.916667	0.368421	0.488372	chr4:113348309-113350227	+	intron:315694	ENST00000672965.1	287	ANK2	hg38_genes_introns	inter:4696	hg38_cpg_opensea
chr4:113348395	0.015625	1	0	0.545455	0.65	0.4	0.611111	0.851852	0.875	0.538462	0.589744	0.882353	1	0.861111	0.916667	0.368421	0.488372	chr4:113348309-113350227	+	intron:315736	ENST00000673109.1	287	ANK2	hg38_genes_introns	inter:4696	hg38_cpg_opensea
chr4:113348395	0.015625	1	0	0.545455	0.65	0.4	0.611111	0.851852	0.875	0.538462	0.589744	0.882353	1	0.861111	0.916667	0.368421	0.488372	chr4:113348309-113350227	+	intron:315813	ENST00000506722.5	287	ANK2	hg38_genes_introns	inter:4696	hg38_cpg_opensea
chr4:113348395	0.015625	1	0	0.545455	0.65	0.4	0.611111	0.851852	0.875	0.538462	0.589744	0.882353	1	0.861111	0.916667	0.368421	0.488372	chr4:113348309-113350227	+	intron:315858	ENST00000673536.1	287	ANK2	hg38_genes_introns	inter:4696	hg38_cpg_opensea
chr4:113348395	0.015625	1	0	0.545455	0.65	0.4	0.611111	0.851852	0.875	0.538462	0.589744	0.882353	1	0.861111	0.916667	0.368421	0.488372	chr4:113348309-113350227	+	intron:315905	ENST00000672986.1	287	ANK2	hg38_genes_introns	inter:4696	hg38_cpg_opensea
chr4:113348395	0.015625	1	0	0.545455	0.65	0.4	0.611111	0.851852	0.875	0.538462	0.589744	0.882353	1	0.861111	0.916667	0.368421	0.488372	chr4:113348309-113350227	+	intron:315948	ENST00000671951.1	287	ANK2	hg38_genes_introns	inter:4696	hg38_cpg_opensea
chr4:113348395	0.015625	1	0	0.545455	0.65	0.4	0.611111	0.851852	0.875	0.538462	0.589744	0.882353	1	0.861111	0.916667	0.368421	0.488372	chr4:113348309-113350227	+	intron:315992	ENST00000671704.1	287	ANK2	hg38_genes_introns	inter:4696	hg38_cpg_opensea
chr4:113348395	0.015625	1	0	0.545455	0.65	0.4	0.611111	0.851852	0.875	0.538462	0.589744	0.882353	1	0.861111	0.916667	0.368421	0.488372	chr4:113348309-113350227	+	intron:316035	ENST00000672221.1	287	ANK2	hg38_genes_introns	inter:4696	hg38_cpg_opensea
chr4:113348395	0.015625	1	0	0.545455	0.65	0.4	0.611111	0.851852	0.875	0.538462	0.589744	0.882353	1	0.861111	0.916667	0.368421	0.488372	chr4:113348309-113350227	+	intron:316106	ENST00000671727.1	287	ANK2	hg38_genes_introns	inter:4696	hg38_cpg_opensea
chr4:113348395	0.015625	1	0	0.545455	0.65	0.4	0.611111	0.851852	0.875	0.538462	0.589744	0.882353	1	0.861111	0.916667	0.368421	0.488372	chr4:113348309-113350227	+	intron:316153	ENST00000671762.1	287	ANK2	hg38_genes_introns	inter:4696	hg38_cpg_opensea
chr4:113348395	0.015625	1	0	0.545455	0.65	0.4	0.611111	0.851852	0.875	0.538462	0.589744	0.882353	1	0.861111	0.916667	0.368421	0.488372	chr4:113348309-113350227	+	intron:316197	ENST00000672366.1	287	ANK2	hg38_genes_introns	inter:4696	hg38_cpg_opensea
chr4:113348395	0.015625	1	0	0.545455	0.65	0.4	0.611111	0.851852	0.875	0.538462	0.589744	0.882353	1	0.861111	0.916667	0.368421	0.488372	chr4:113348309-113350227	+	intron:316240	ENST00000672502.1	287	ANK2	hg38_genes_introns	inter:4696	hg38_cpg_opensea
chr4:113348395	0.015625	1	0	0.545455	0.65	0.4	0.611111	0.851852	0.875	0.538462	0.589744	0.882353	1	0.861111	0.916667	0.368421	0.488372	chr4:113348309-113350227	+	intron:316284	ENST00000672045.1	287	ANK2	hg38_genes_introns	inter:4696	hg38_cpg_opensea
chr4:113348395	0.015625	1	0	0.545455	0.65	0.4	0.611111	0.851852	0.875	0.538462	0.589744	0.882353	1	0.861111	0.916667	0.368421	0.488372	chr4:113348309-113350227	+	intron:316327	ENST00000672251.1	287	ANK2	hg38_genes_introns	inter:4696	hg38_cpg_opensea
chr4:113348395	0.015625	1	0	0.545455	0.65	0.4	0.611111	0.851852	0.875	0.538462	0.589744	0.882353	1	0.861111	0.916667	0.368421	0.488372	chr4:113348309-113350227	+	intron:316370	ENST00000672854.1	287	ANK2	hg38_genes_introns	inter:4696	hg38_cpg_opensea
chr4:113348395	0.015625	1	0	0.545455	0.65	0.4	0.611111	0.851852	0.875	0.538462	0.589744	0.882353	1	0.861111	0.916667	0.368421	0.488372	chr4:113348309-113350227	+	intron:316420	ENST00000504454.5	287	ANK2	hg38_genes_introns	inter:4696	hg38_cpg_opensea
chr4:113348395	0.015625	1	0	0.545455	0.65	0.4	0.611111	0.851852	0.875	0.538462	0.589744	0.882353	1	0.861111	0.916667	0.368421	0.488372	chr4:113348309-113350227	+	intron:316457	ENST00000357077.9	287	ANK2	hg38_genes_introns	inter:4696	hg38_cpg_opensea
chr4:113348395	0.015625	1	0	0.545455	0.65	0.4	0.611111	0.851852	0.875	0.538462	0.589744	0.882353	1	0.861111	0.916667	0.368421	0.488372	chr4:113348309-113350227	+	intron:316511	ENST00000394537.7	287	ANK2	hg38_genes_introns	inter:4696	hg38_cpg_opensea
chr4:113348395	0.015625	1	0	0.545455	0.65	0.4	0.611111	0.851852	0.875	0.538462	0.589744	0.882353	1	0.861111	0.916667	0.368421	0.488372	chr4:113348309-113350227	+	intron:316556	ENST00000672779.1	287	ANK2	hg38_genes_introns	inter:4696	hg38_cpg_opensea
chr4:113348395	0.015625	1	0	0.545455	0.65	0.4	0.611111	0.851852	0.875	0.538462	0.589744	0.882353	1	0.861111	0.916667	0.368421	0.488372	chr4:113348309-113350227	+	intron:316599	ENST00000264366.10	287	ANK2	hg38_genes_introns	inter:4696	hg38_cpg_opensea
chr4:113348395	0.015625	1	0	0.545455	0.65	0.4	0.611111	0.851852	0.875	0.538462	0.589744	0.882353	1	0.861111	0.916667	0.368421	0.488372	chr4:113348309-113350227	+	intron:316669	ENST00000671971.1	287	ANK2	hg38_genes_introns	inter:4696	hg38_cpg_opensea
chr4:113348395	0.015625	1	0	0.545455	0.65	0.4	0.611111	0.851852	0.875	0.538462	0.589744	0.882353	1	0.861111	0.916667	0.368421	0.488372	chr4:113348309-113350227	+	intron:316715	ENST00000672240.1	287	ANK2	hg38_genes_introns	inter:4696	hg38_cpg_opensea
chr4:113348395	0.015625	1	0	0.545455	0.65	0.4	0.611111	0.851852	0.875	0.538462	0.589744	0.882353	1	0.861111	0.916667	0.368421	0.488372	chr4:113348309-113350227	+	intron:316760	ENST00000673240.1	287	ANK2	hg38_genes_introns	inter:4696	hg38_cpg_opensea
chr4:113348395	0.015625	1	0	0.545455	0.65	0.4	0.611111	0.851852	0.875	0.538462	0.589744	0.882353	1	0.861111	0.916667	0.368421	0.488372	chr4:113348309-113350227	+	intron:316803	ENST00000673363.1	287	ANK2	hg38_genes_introns	inter:4696	hg38_cpg_opensea
chr4:113348395	0.015625	1	0	0.545455	0.65	0.4	0.611111	0.851852	0.875	0.538462	0.589744	0.882353	1	0.861111	0.916667	0.368421	0.488372	chr4:113348309-113350227	+	intron:316916	ENST00000671882.1	287	ANK2	hg38_genes_introns	inter:4696	hg38_cpg_opensea
chr4:113348395	0.015625	1	0	0.545455	0.65	0.4	0.611111	0.851852	0.875	0.538462	0.589744	0.882353	1	0.861111	0.916667	0.368421	0.488372	chr4:113348309-113350227	+	intron:316990	ENST00000683723.1	287	ANK2	hg38_genes_introns	inter:4696	hg38_cpg_opensea
chr4:113348395	0.015625	1	0	0.545455	0.65	0.4	0.611111	0.851852	0.875	0.538462	0.589744	0.882353	1	0.861111	0.916667	0.368421	0.488372	chr4:113348309-113350227	+	intron:317009	ENST00000683662.1	287	ANK2	hg38_genes_introns	inter:4696	hg38_cpg_opensea
chr4:113348395	0.015625	1	0	0.545455	0.65	0.4	0.611111	0.851852	0.875	0.538462	0.589744	0.882353	1	0.861111	0.916667	0.368421	0.488372	chr4:113348309-113350227	+	intron:317025	ENST00000672411.1	287	ANK2	hg38_genes_introns	inter:4696	hg38_cpg_opensea
chr4:113348395	0.015625	1	0	0.545455	0.65	0.4	0.611111	0.851852	0.875	0.538462	0.589744	0.882353	1	0.861111	0.916667	0.368421	0.488372	chr4:113348309-113350227	+	intron:317048	ENST00000673231.1	287	ANK2	hg38_genes_introns	inter:4696	hg38_cpg_opensea
chr4:113348395	0.015625	1	0	0.545455	0.65	0.4	0.611111	0.851852	0.875	0.538462	0.589744	0.882353	1	0.861111	0.916667	0.368421	0.488372	chr4:113348309-113350227	+	intron:317071	ENST00000673353.1	287	ANK2	hg38_genes_introns	inter:4696	hg38_cpg_opensea
chr4:113348395	0.015625	1	0	0.545455	0.65	0.4	0.611111	0.851852	0.875	0.538462	0.589744	0.882353	1	0.861111	0.916667	0.368421	0.488372	chr4:113348309-113350227	+	intron:317095	ENST00000505342.6	287	ANK2	hg38_genes_introns	inter:4696	hg38_cpg_opensea
chr4:113348395	0.015625	1	0	0.545455	0.65	0.4	0.611111	0.851852	0.875	0.538462	0.589744	0.882353	1	0.861111	0.916667	0.368421	0.488372	chr4:113348309-113350227	+	intron:317119	ENST00000672915.1	287	ANK2	hg38_genes_introns	inter:4696	hg38_cpg_opensea
chr4:113348395	0.015625	1	0	0.545455	0.65	0.4	0.611111	0.851852	0.875	0.538462	0.589744	0.882353	1	0.861111	0.916667	0.368421	0.488372	chr4:113348309-113350227	+	intron:317142	ENST00000509550.5	287	ANK2	hg38_genes_introns	inter:4696	hg38_cpg_opensea
chr4:113348395	0.015625	1	0	0.545455	0.65	0.4	0.611111	0.851852	0.875	0.538462	0.589744	0.882353	1	0.861111	0.916667	0.368421	0.488372	chr4:113348309-113350227	+	intron:317187	ENST00000673048.1	287	ANK2	hg38_genes_introns	inter:4696	hg38_cpg_opensea
chr4:113348395	0.015625	1	0	0.545455	0.65	0.4	0.611111	0.851852	0.875	0.538462	0.589744	0.882353	1	0.861111	0.916667	0.368421	0.488372	chr4:113348309-113350227	+	intron:317209	ENST00000681990.1	287	ANK2	hg38_genes_introns	inter:4696	hg38_cpg_opensea
chr4:113348395	0.015625	1	0	0.545455	0.65	0.4	0.611111	0.851852	0.875	0.538462	0.589744	0.882353	1	0.861111	0.916667	0.368421	0.488372	chr4:113348309-113350227	+	intron:317232	ENST00000684225.1	287	ANK2	hg38_genes_introns	inter:4696	hg38_cpg_opensea
chr4:113348395	0.015625	1	0	0.545455	0.65	0.4	0.611111	0.851852	0.875	0.538462	0.589744	0.882353	1	0.861111	0.916667	0.368421	0.488372	chr4:113348309-113350227	+	intron:317253	ENST00000683826.1	287	ANK2	hg38_genes_introns	inter:4696	hg38_cpg_opensea
chr4:113348395	0.015625	1	0	0.545455	0.65	0.4	0.611111	0.851852	0.875	0.538462	0.589744	0.882353	1	0.861111	0.916667	0.368421	0.488372	chr4:113348309-113350227	+	intron:317271	ENST00000684470.1	287	ANK2	hg38_genes_introns	inter:4696	hg38_cpg_opensea
chr4:113348395	0.015625	1	0	0.545455	0.65	0.4	0.611111	0.851852	0.875	0.538462	0.589744	0.882353	1	0.861111	0.916667	0.368421	0.488372	chr4:113348309-113350227	+	intron:317317	ENST00000682049.1	287	ANK2	hg38_genes_introns	inter:4696	hg38_cpg_opensea
chr4:113348395	0.015625	1	0	0.545455	0.65	0.4	0.611111	0.851852	0.875	0.538462	0.589744	0.882353	1	0.861111	0.916667	0.368421	0.488372	chr4:113348309-113350227	+	intron:317333	ENST00000683972.1	287	ANK2	hg38_genes_introns	inter:4696	hg38_cpg_opensea
chr4:113348395	0.015625	1	0	0.545455	0.65	0.4	0.611111	0.851852	0.875	0.538462	0.589744	0.882353	1	0.861111	0.916667	0.368421	0.488372	chr4:113348309-113350227	+	intron:317355	ENST00000510275.8	287	ANK2	hg38_genes_introns	inter:4696	hg38_cpg_opensea
chr4:113348395	0.015625	1	0	0.545455	0.65	0.4	0.611111	0.851852	0.875	0.538462	0.589744	0.882353	1	0.861111	0.916667	0.368421	0.488372	chr4:113348309-113350227	+	intron:317367	ENST00000504415.5	287	ANK2	hg38_genes_introns	inter:4696	hg38_cpg_opensea
chr4:113348395	0.015625	1	0	0.545455	0.65	0.4	0.611111	0.851852	0.875	0.538462	0.589744	0.882353	1	0.861111	0.916667	0.368421	0.488372	chr4:113348309-113350227	+	intron:317370	ENST00000508007.5	287	ANK2	hg38_genes_introns	inter:4696	hg38_cpg_opensea
chr4:113348395	0.015625	1	0	0.545455	0.65	0.4	0.611111	0.851852	0.875	0.538462	0.589744	0.882353	1	0.861111	0.916667	0.368421	0.488372	chr4:113348309-113350227	+	intron:317374	ENST00000512298.2	287	ANK2	hg38_genes_introns	inter:4696	hg38_cpg_opensea
chr4:113355492	0.015625	1	28	0.827586	0.814815	0.954545	0.809524	0.857143	0.8	0.851852	0.842105	1	0.923077	0.774194	0.729167	0.833333	0.8	chr4:113348309-113360822	+	intron:315475	ENST00000671863.1	287	ANK2	hg38_genes_introns	inter:4696	hg38_cpg_opensea
chr4:113355492	0.015625	1	28	0.827586	0.814815	0.954545	0.809524	0.857143	0.8	0.851852	0.842105	1	0.923077	0.774194	0.729167	0.833333	0.8	chr4:113348309-113360822	+	intron:317165	ENST00000673538.1	287	ANK2	hg38_genes_introns	inter:4696	hg38_cpg_opensea
chr4:113355492	0.015625	1	28	0.827586	0.814815	0.954545	0.809524	0.857143	0.8	0.851852	0.842105	1	0.923077	0.774194	0.729167	0.833333	0.8	chr4:113350250-113360822	+	intron:313789	ENST00000672356.1	287	ANK2	hg38_genes_introns	inter:4696	hg38_cpg_opensea
chr4:113355492	0.015625	1	28	0.827586	0.814815	0.954545	0.809524	0.857143	0.8	0.851852	0.842105	1	0.923077	0.774194	0.729167	0.833333	0.8	chr4:113350250-113360822	+	intron:313833	ENST00000672955.1	287	ANK2	hg38_genes_introns	inter:4696	hg38_cpg_opensea
chr4:113355492	0.015625	1	28	0.827586	0.814815	0.954545	0.809524	0.857143	0.8	0.851852	0.842105	1	0.923077	0.774194	0.729167	0.833333	0.8	chr4:113350250-113360822	+	intron:313880	ENST00000672315.1	287	ANK2	hg38_genes_introns	inter:4696	hg38_cpg_opensea
chr4:113355492	0.015625	1	28	0.827586	0.814815	0.954545	0.809524	0.857143	0.8	0.851852	0.842105	1	0.923077	0.774194	0.729167	0.833333	0.8	chr4:113350250-113360822	+	intron:313923	ENST00000672696.1	287	ANK2	hg38_genes_introns	inter:4696	hg38_cpg_opensea
chr4:113355492	0.015625	1	28	0.827586	0.814815	0.954545	0.809524	0.857143	0.8	0.851852	0.842105	1	0.923077	0.774194	0.729167	0.833333	0.8	chr4:113350250-113360822	+	intron:313968	ENST00000673044.1	287	ANK2	hg38_genes_introns	inter:4696	hg38_cpg_opensea
chr4:113355492	0.015625	1	28	0.827586	0.814815	0.954545	0.809524	0.857143	0.8	0.851852	0.842105	1	0.923077	0.774194	0.729167	0.833333	0.8	chr4:113350250-113360822	+	intron:314009	ENST00000672088.1	287	ANK2	hg38_genes_introns	inter:4696	hg38_cpg_opensea
chr4:113355492	0.015625	1	28	0.827586	0.814815	0.954545	0.809524	0.857143	0.8	0.851852	0.842105	1	0.923077	0.774194	0.729167	0.833333	0.8	chr4:113350250-113360822	+	intron:314055	ENST00000671793.1	287	ANK2	hg38_genes_introns	inter:4696	hg38_cpg_opensea
chr4:113355492	0.015625	1	28	0.827586	0.814815	0.954545	0.809524	0.857143	0.8	0.851852	0.842105	1	0.923077	0.774194	0.729167	0.833333	0.8	chr4:113350250-113360822	+	intron:314102	ENST00000672402.1	287	ANK2	hg38_genes_introns	inter:4696	hg38_cpg_opensea
chr4:113355492	0.015625	1	28	0.827586	0.814815	0.954545	0.809524	0.857143	0.8	0.851852	0.842105	1	0.923077	0.774194	0.729167	0.833333	0.8	chr4:113350250-113360822	+	intron:314148	ENST00000671825.1	287	ANK2	hg38_genes_introns	inter:4696	hg38_cpg_opensea
chr4:113355492	0.015625	1	28	0.827586	0.814815	0.954545	0.809524	0.857143	0.8	0.851852	0.842105	1	0.923077	0.774194	0.729167	0.833333	0.8	chr4:113350250-113360822	+	intron:314192	ENST00000672312.1	287	ANK2	hg38_genes_introns	inter:4696	hg38_cpg_opensea
chr4:113355492	0.015625	1	28	0.827586	0.814815	0.954545	0.809524	0.857143	0.8	0.851852	0.842105	1	0.923077	0.774194	0.729167	0.833333	0.8	chr4:113350250-113360822	+	intron:314323	ENST00000672731.1	287	ANK2	hg38_genes_introns	inter:4696	hg38_cpg_opensea
chr4:113355492	0.015625	1	28	0.827586	0.814815	0.954545	0.809524	0.857143	0.8	0.851852	0.842105	1	0.923077	0.774194	0.729167	0.833333	0.8	chr4:113350250-113360822	+	intron:314365	ENST00000671854.1	287	ANK2	hg38_genes_introns	inter:4696	hg38_cpg_opensea
chr4:113355492	0.015625	1	28	0.827586	0.814815	0.954545	0.809524	0.857143	0.8	0.851852	0.842105	1	0.923077	0.774194	0.729167	0.833333	0.8	chr4:113350250-113360822	+	intron:314410	ENST00000672350.1	287	ANK2	hg38_genes_introns	inter:4696	hg38_cpg_opensea
chr4:113355492	0.015625	1	28	0.827586	0.814815	0.954545	0.809524	0.857143	0.8	0.851852	0.842105	1	0.923077	0.774194	0.729167	0.833333	0.8	chr4:113350250-113360822	+	intron:314454	ENST00000672684.1	287	ANK2	hg38_genes_introns	inter:4696	hg38_cpg_opensea
chr4:113355492	0.015625	1	28	0.827586	0.814815	0.954545	0.809524	0.857143	0.8	0.851852	0.842105	1	0.923077	0.774194	0.729167	0.833333	0.8	chr4:113350250-113360822	+	intron:314542	ENST00000673546.1	287	ANK2	hg38_genes_introns	inter:4696	hg38_cpg_opensea
chr4:113355492	0.015625	1	28	0.827586	0.814815	0.954545	0.809524	0.857143	0.8	0.851852	0.842105	1	0.923077	0.774194	0.729167	0.833333	0.8	chr4:113350250-113360822	+	intron:314717	ENST00000673255.1	287	ANK2	hg38_genes_introns	inter:4696	hg38_cpg_opensea
chr4:113355492	0.015625	1	28	0.827586	0.814815	0.954545	0.809524	0.857143	0.8	0.851852	0.842105	1	0.923077	0.774194	0.729167	0.833333	0.8	chr4:113350250-113360822	+	intron:314759	ENST00000671893.1	287	ANK2	hg38_genes_introns	inter:4696	hg38_cpg_opensea
chr4:113355492	0.015625	1	28	0.827586	0.814815	0.954545	0.809524	0.857143	0.8	0.851852	0.842105	1	0.923077	0.774194	0.729167	0.833333	0.8	chr4:113350250-113360822	+	intron:314802	ENST00000672246.1	287	ANK2	hg38_genes_introns	inter:4696	hg38_cpg_opensea
chr4:113355492	0.015625	1	28	0.827586	0.814815	0.954545	0.809524	0.857143	0.8	0.851852	0.842105	1	0.923077	0.774194	0.729167	0.833333	0.8	chr4:113350250-113360822	+	intron:314930	ENST00000673453.1	287	ANK2	hg38_genes_introns	inter:4696	hg38_cpg_opensea
chr4:113355492	0.015625	1	28	0.827586	0.814815	0.954545	0.809524	0.857143	0.8	0.851852	0.842105	1	0.923077	0.774194	0.729167	0.833333	0.8	chr4:113350250-113360822	+	intron:315019	ENST00000672880.1	287	ANK2	hg38_genes_introns	inter:4696	hg38_cpg_opensea
chr4:113355492	0.015625	1	28	0.827586	0.814815	0.954545	0.809524	0.857143	0.8	0.851852	0.842105	1	0.923077	0.774194	0.729167	0.833333	0.8	chr4:113350250-113360822	+	intron:315065	ENST00000672990.1	287	ANK2	hg38_genes_introns	inter:4696	hg38_cpg_opensea
chr4:113355492	0.015625	1	28	0.827586	0.814815	0.954545	0.809524	0.857143	0.8	0.851852	0.842105	1	0.923077	0.774194	0.729167	0.833333	0.8	chr4:113350250-113360822	+	intron:315110	ENST00000673430.1	287	ANK2	hg38_genes_introns	inter:4696	hg38_cpg_opensea
chr4:113355492	0.015625	1	28	0.827586	0.814815	0.954545	0.809524	0.857143	0.8	0.851852	0.842105	1	0.923077	0.774194	0.729167	0.833333	0.8	chr4:113350250-113360822	+	intron:315250	ENST00000672362.1	287	ANK2	hg38_genes_introns	inter:4696	hg38_cpg_opensea
chr4:113355492	0.015625	1	28	0.827586	0.814815	0.954545	0.809524	0.857143	0.8	0.851852	0.842105	1	0.923077	0.774194	0.729167	0.833333	0.8	chr4:113350250-113360822	+	intron:315295	ENST00000672793.1	287	ANK2	hg38_genes_introns	inter:4696	hg38_cpg_opensea
chr4:113355492	0.015625	1	28	0.827586	0.814815	0.954545	0.809524	0.857143	0.8	0.851852	0.842105	1	0.923077	0.774194	0.729167	0.833333	0.8	chr4:113350250-113360822	+	intron:315387	ENST00000671756.1	287	ANK2	hg38_genes_introns	inter:4696	hg38_cpg_opensea
chr4:113355492	0.015625	1	28	0.827586	0.814815	0.954545	0.809524	0.857143	0.8	0.851852	0.842105	1	0.923077	0.774194	0.729167	0.833333	0.8	chr4:113350250-113360822	+	intron:315608	ENST00000672177.1	287	ANK2	hg38_genes_introns	inter:4696	hg38_cpg_opensea
chr4:113355492	0.015625	1	28	0.827586	0.814815	0.954545	0.809524	0.857143	0.8	0.851852	0.842105	1	0.923077	0.774194	0.729167	0.833333	0.8	chr4:113350250-113360822	+	intron:315650	ENST00000672759.1	287	ANK2	hg38_genes_introns	inter:4696	hg38_cpg_opensea
chr4:113355492	0.015625	1	28	0.827586	0.814815	0.954545	0.809524	0.857143	0.8	0.851852	0.842105	1	0.923077	0.774194	0.729167	0.833333	0.8	chr4:113350250-113360822	+	intron:315695	ENST00000672965.1	287	ANK2	hg38_genes_introns	inter:4696	hg38_cpg_opensea
chr4:113355492	0.015625	1	28	0.827586	0.814815	0.954545	0.809524	0.857143	0.8	0.851852	0.842105	1	0.923077	0.774194	0.729167	0.833333	0.8	chr4:113350250-113360822	+	intron:315814	ENST00000506722.5	287	ANK2	hg38_genes_introns	inter:4696	hg38_cpg_opensea
chr4:113355492	0.015625	1	28	0.827586	0.814815	0.954545	0.809524	0.857143	0.8	0.851852	0.842105	1	0.923077	0.774194	0.729167	0.833333	0.8	chr4:113350250-113360822	+	intron:315859	ENST00000673536.1	287	ANK2	hg38_genes_introns	inter:4696	hg38_cpg_opensea
chr4:113355492	0.015625	1	28	0.827586	0.814815	0.954545	0.809524	0.857143	0.8	0.851852	0.842105	1	0.923077	0.774194	0.729167	0.833333	0.8	chr4:113350250-113360822	+	intron:315906	ENST00000672986.1	287	ANK2	hg38_genes_introns	inter:4696	hg38_cpg_opensea
chr4:113355492	0.015625	1	28	0.827586	0.814815	0.954545	0.809524	0.857143	0.8	0.851852	0.842105	1	0.923077	0.774194	0.729167	0.833333	0.8	chr4:113350250-113360822	+	intron:315949	ENST00000671951.1	287	ANK2	hg38_genes_introns	inter:4696	hg38_cpg_opensea
chr4:113355492	0.015625	1	28	0.827586	0.814815	0.954545	0.809524	0.857143	0.8	0.851852	0.842105	1	0.923077	0.774194	0.729167	0.833333	0.8	chr4:113350250-113360822	+	intron:315993	ENST00000671704.1	287	ANK2	hg38_genes_introns	inter:4696	hg38_cpg_opensea
chr4:113355492	0.015625	1	28	0.827586	0.814815	0.954545	0.809524	0.857143	0.8	0.851852	0.842105	1	0.923077	0.774194	0.729167	0.833333	0.8	chr4:113350250-113360822	+	intron:316036	ENST00000672221.1	287	ANK2	hg38_genes_introns	inter:4696	hg38_cpg_opensea
chr4:113355492	0.015625	1	28	0.827586	0.814815	0.954545	0.809524	0.857143	0.8	0.851852	0.842105	1	0.923077	0.774194	0.729167	0.833333	0.8	chr4:113350250-113360822	+	intron:316107	ENST00000671727.1	287	ANK2	hg38_genes_introns	inter:4696	hg38_cpg_opensea
chr4:113355492	0.015625	1	28	0.827586	0.814815	0.954545	0.809524	0.857143	0.8	0.851852	0.842105	1	0.923077	0.774194	0.729167	0.833333	0.8	chr4:113350250-113360822	+	intron:316154	ENST00000671762.1	287	ANK2	hg38_genes_introns	inter:4696	hg38_cpg_opensea
chr4:113355492	0.015625	1	28	0.827586	0.814815	0.954545	0.809524	0.857143	0.8	0.851852	0.842105	1	0.923077	0.774194	0.729167	0.833333	0.8	chr4:113350250-113360822	+	intron:316198	ENST00000672366.1	287	ANK2	hg38_genes_introns	inter:4696	hg38_cpg_opensea
chr4:113355492	0.015625	1	28	0.827586	0.814815	0.954545	0.809524	0.857143	0.8	0.851852	0.842105	1	0.923077	0.774194	0.729167	0.833333	0.8	chr4:113350250-113360822	+	intron:316285	ENST00000672045.1	287	ANK2	hg38_genes_introns	inter:4696	hg38_cpg_opensea
chr4:113355492	0.015625	1	28	0.827586	0.814815	0.954545	0.809524	0.857143	0.8	0.851852	0.842105	1	0.923077	0.774194	0.729167	0.833333	0.8	chr4:113350250-113360822	+	intron:316371	ENST00000672854.1	287	ANK2	hg38_genes_introns	inter:4696	hg38_cpg_opensea
chr4:113355492	0.015625	1	28	0.827586	0.814815	0.954545	0.809524	0.857143	0.8	0.851852	0.842105	1	0.923077	0.774194	0.729167	0.833333	0.8	chr4:113350250-113360822	+	intron:316512	ENST00000394537.7	287	ANK2	hg38_genes_introns	inter:4696	hg38_cpg_opensea
chr4:113355492	0.015625	1	28	0.827586	0.814815	0.954545	0.809524	0.857143	0.8	0.851852	0.842105	1	0.923077	0.774194	0.729167	0.833333	0.8	chr4:113350250-113360822	+	intron:316557	ENST00000672779.1	287	ANK2	hg38_genes_introns	inter:4696	hg38_cpg_opensea
chr4:113355492	0.015625	1	28	0.827586	0.814815	0.954545	0.809524	0.857143	0.8	0.851852	0.842105	1	0.923077	0.774194	0.729167	0.833333	0.8	chr4:113350250-113360822	+	intron:316761	ENST00000673240.1	287	ANK2	hg38_genes_introns	inter:4696	hg38_cpg_opensea
chr4:113355492	0.015625	1	28	0.827586	0.814815	0.954545	0.809524	0.857143	0.8	0.851852	0.842105	1	0.923077	0.774194	0.729167	0.833333	0.8	chr4:113350250-113360822	+	intron:316991	ENST00000683723.1	287	ANK2	hg38_genes_introns	inter:4696	hg38_cpg_opensea
chr4:113355492	0.015625	1	28	0.827586	0.814815	0.954545	0.809524	0.857143	0.8	0.851852	0.842105	1	0.923077	0.774194	0.729167	0.833333	0.8	chr4:113350250-113360822	+	intron:317026	ENST00000672411.1	287	ANK2	hg38_genes_introns	inter:4696	hg38_cpg_opensea
chr4:113355492	0.015625	1	28	0.827586	0.814815	0.954545	0.809524	0.857143	0.8	0.851852	0.842105	1	0.923077	0.774194	0.729167	0.833333	0.8	chr4:113350250-113360822	+	intron:317049	ENST00000673231.1	287	ANK2	hg38_genes_introns	inter:4696	hg38_cpg_opensea
chr4:113355492	0.015625	1	28	0.827586	0.814815	0.954545	0.809524	0.857143	0.8	0.851852	0.842105	1	0.923077	0.774194	0.729167	0.833333	0.8	chr4:113350250-113360822	+	intron:317072	ENST00000673353.1	287	ANK2	hg38_genes_introns	inter:4696	hg38_cpg_opensea
chr4:113355492	0.015625	1	28	0.827586	0.814815	0.954545	0.809524	0.857143	0.8	0.851852	0.842105	1	0.923077	0.774194	0.729167	0.833333	0.8	chr4:113350250-113360822	+	intron:317096	ENST00000505342.6	287	ANK2	hg38_genes_introns	inter:4696	hg38_cpg_opensea
chr4:113355492	0.015625	1	28	0.827586	0.814815	0.954545	0.809524	0.857143	0.8	0.851852	0.842105	1	0.923077	0.774194	0.729167	0.833333	0.8	chr4:113350250-113360822	+	intron:317120	ENST00000672915.1	287	ANK2	hg38_genes_introns	inter:4696	hg38_cpg_opensea
chr4:113355492	0.015625	1	28	0.827586	0.814815	0.954545	0.809524	0.857143	0.8	0.851852	0.842105	1	0.923077	0.774194	0.729167	0.833333	0.8	chr4:113350250-113360822	+	intron:317143	ENST00000509550.5	287	ANK2	hg38_genes_introns	inter:4696	hg38_cpg_opensea
chr4:113355492	0.015625	1	28	0.827586	0.814815	0.954545	0.809524	0.857143	0.8	0.851852	0.842105	1	0.923077	0.774194	0.729167	0.833333	0.8	chr4:113350250-113360822	+	intron:317188	ENST00000673048.1	287	ANK2	hg38_genes_introns	inter:4696	hg38_cpg_opensea
chr4:113355492	0.015625	1	28	0.827586	0.814815	0.954545	0.809524	0.857143	0.8	0.851852	0.842105	1	0.923077	0.774194	0.729167	0.833333	0.8	chr4:113350250-113360822	+	intron:317210	ENST00000681990.1	287	ANK2	hg38_genes_introns	inter:4696	hg38_cpg_opensea
chr4:113355492	0.015625	1	28	0.827586	0.814815	0.954545	0.809524	0.857143	0.8	0.851852	0.842105	1	0.923077	0.774194	0.729167	0.833333	0.8	chr4:113350250-113360822	+	intron:317233	ENST00000684225.1	287	ANK2	hg38_genes_introns	inter:4696	hg38_cpg_opensea
chr4:113355492	0.015625	1	28	0.827586	0.814815	0.954545	0.809524	0.857143	0.8	0.851852	0.842105	1	0.923077	0.774194	0.729167	0.833333	0.8	chr4:113350250-113360822	+	intron:317254	ENST00000683826.1	287	ANK2	hg38_genes_introns	inter:4696	hg38_cpg_opensea
chr4:113355492	0.015625	1	28	0.827586	0.814815	0.954545	0.809524	0.857143	0.8	0.851852	0.842105	1	0.923077	0.774194	0.729167	0.833333	0.8	chr4:113350250-113360822	+	intron:317272	ENST00000684470.1	287	ANK2	hg38_genes_introns	inter:4696	hg38_cpg_opensea
chr4:113355492	0.015625	1	28	0.827586	0.814815	0.954545	0.809524	0.857143	0.8	0.851852	0.842105	1	0.923077	0.774194	0.729167	0.833333	0.8	chr4:113350250-113360822	+	intron:317290	ENST00000514960.5	287	ANK2	hg38_genes_introns	inter:4696	hg38_cpg_opensea
chr4:113355492	0.015625	1	28	0.827586	0.814815	0.954545	0.809524	0.857143	0.8	0.851852	0.842105	1	0.923077	0.774194	0.729167	0.833333	0.8	chr4:113350250-113360822	+	intron:317318	ENST00000682049.1	287	ANK2	hg38_genes_introns	inter:4696	hg38_cpg_opensea
chr4:113355492	0.015625	1	28	0.827586	0.814815	0.954545	0.809524	0.857143	0.8	0.851852	0.842105	1	0.923077	0.774194	0.729167	0.833333	0.8	chr4:113350250-113360822	+	intron:317356	ENST00000510275.8	287	ANK2	hg38_genes_introns	inter:4696	hg38_cpg_opensea
chr4:113355492	0.015625	1	28	0.827586	0.814815	0.954545	0.809524	0.857143	0.8	0.851852	0.842105	1	0.923077	0.774194	0.729167	0.833333	0.8	chr4:113350250-113360822	+	intron:317368	ENST00000504415.5	287	ANK2	hg38_genes_introns	inter:4696	hg38_cpg_opensea
chr4:113355492	0.015625	1	28	0.827586	0.814815	0.954545	0.809524	0.857143	0.8	0.851852	0.842105	1	0.923077	0.774194	0.729167	0.833333	0.8	chr4:113350250-113360822	+	intron:317371	ENST00000508007.5	287	ANK2	hg38_genes_introns	inter:4696	hg38_cpg_opensea
chr4:113355492	0.015625	1	28	0.827586	0.814815	0.954545	0.809524	0.857143	0.8	0.851852	0.842105	1	0.923077	0.774194	0.729167	0.833333	0.8	chr4:113352694-113356693	+	1to5kb:56180	ENST00000612754.2	287	ANK2	hg38_genes_1to5kb	inter:4696	hg38_cpg_opensea
chr4:113355492	0.015625	1	28	0.827586	0.814815	0.954545	0.809524	0.857143	0.8	0.851852	0.842105	1	0.923077	0.774194	0.729167	0.833333	0.8	chr4:113353045-113359299	+	exon:370307	ENST00000672830.1	287	ANK2	hg38_genes_exons	inter:4696	hg38_cpg_opensea
chr4:113355492	0.015625	1	28	0.827586	0.814815	0.954545	0.809524	0.857143	0.8	0.851852	0.842105	1	0.923077	0.774194	0.729167	0.833333	0.8	chr4:113353045-113359299	+	exon:370574	ENST00000672934.1	287	ANK2	hg38_genes_exons	inter:4696	hg38_cpg_opensea
chr4:113355492	0.015625	1	28	0.827586	0.814815	0.954545	0.809524	0.857143	0.8	0.851852	0.842105	1	0.923077	0.774194	0.729167	0.833333	0.8	chr4:113353045-113359299	+	exon:370665	ENST00000673573.1	287	ANK2	hg38_genes_exons	inter:4696	hg38_cpg_opensea
chr4:113355492	0.015625	1	28	0.827586	0.814815	0.954545	0.809524	0.857143	0.8	0.851852	0.842105	1	0.923077	0.774194	0.729167	0.833333	0.8	chr4:113353045-113359299	+	exon:370754	ENST00000503423.6	287	ANK2	hg38_genes_exons	inter:4696	hg38_cpg_opensea
chr4:113355492	0.015625	1	28	0.827586	0.814815	0.954545	0.809524	0.857143	0.8	0.851852	0.842105	1	0.923077	0.774194	0.729167	0.833333	0.8	chr4:113353045-113359299	+	exon:370931	ENST00000672930.1	287	ANK2	hg38_genes_exons	inter:4696	hg38_cpg_opensea
chr4:113355492	0.015625	1	28	0.827586	0.814815	0.954545	0.809524	0.857143	0.8	0.851852	0.842105	1	0.923077	0.774194	0.729167	0.833333	0.8	chr4:113353045-113359299	+	exon:370976	ENST00000673334.1	287	ANK2	hg38_genes_exons	inter:4696	hg38_cpg_opensea
chr4:113355492	0.015625	1	28	0.827586	0.814815	0.954545	0.809524	0.857143	0.8	0.851852	0.842105	1	0.923077	0.774194	0.729167	0.833333	0.8	chr4:113353045-113359299	+	exon:371063	ENST00000673555.1	287	ANK2	hg38_genes_exons	inter:4696	hg38_cpg_opensea
chr4:113355492	0.015625	1	28	0.827586	0.814815	0.954545	0.809524	0.857143	0.8	0.851852	0.842105	1	0.923077	0.774194	0.729167	0.833333	0.8	chr4:113353045-113359299	+	exon:371249	ENST00000673298.1	287	ANK2	hg38_genes_exons	inter:4696	hg38_cpg_opensea
chr4:113355492	0.015625	1	28	0.827586	0.814815	0.954545	0.809524	0.857143	0.8	0.851852	0.842105	1	0.923077	0.774194	0.729167	0.833333	0.8	chr4:113353045-113359299	+	exon:371296	ENST00000672068.1	287	ANK2	hg38_genes_exons	inter:4696	hg38_cpg_opensea
chr4:113355492	0.015625	1	28	0.827586	0.814815	0.954545	0.809524	0.857143	0.8	0.851852	0.842105	1	0.923077	0.774194	0.729167	0.833333	0.8	chr4:113353045-113359299	+	exon:371437	ENST00000672209.1	287	ANK2	hg38_genes_exons	inter:4696	hg38_cpg_opensea
chr4:113355492	0.015625	1	28	0.827586	0.814815	0.954545	0.809524	0.857143	0.8	0.851852	0.842105	1	0.923077	0.774194	0.729167	0.833333	0.8	chr4:113353045-113359299	+	exon:371530	ENST00000671809.1	287	ANK2	hg38_genes_exons	inter:4696	hg38_cpg_opensea
chr4:113355492	0.015625	1	28	0.827586	0.814815	0.954545	0.809524	0.857143	0.8	0.851852	0.842105	1	0.923077	0.774194	0.729167	0.833333	0.8	chr4:113353045-113359299	+	exon:371619	ENST00000671906.1	287	ANK2	hg38_genes_exons	inter:4696	hg38_cpg_opensea
chr4:113355492	0.015625	1	28	0.827586	0.814815	0.954545	0.809524	0.857143	0.8	0.851852	0.842105	1	0.923077	0.774194	0.729167	0.833333	0.8	chr4:113353045-113359299	+	exon:371665	ENST00000672090.1	287	ANK2	hg38_genes_exons	inter:4696	hg38_cpg_opensea
chr4:113355492	0.015625	1	28	0.827586	0.814815	0.954545	0.809524	0.857143	0.8	0.851852	0.842105	1	0.923077	0.774194	0.729167	0.833333	0.8	chr4:113353045-113359299	+	exon:371843	ENST00000673109.1	287	ANK2	hg38_genes_exons	inter:4696	hg38_cpg_opensea
chr4:113355492	0.015625	1	28	0.827586	0.814815	0.954545	0.809524	0.857143	0.8	0.851852	0.842105	1	0.923077	0.774194	0.729167	0.833333	0.8	chr4:113353045-113359299	+	exon:372363	ENST00000672502.1	287	ANK2	hg38_genes_exons	inter:4696	hg38_cpg_opensea
chr4:113355492	0.015625	1	28	0.827586	0.814815	0.954545	0.809524	0.857143	0.8	0.851852	0.842105	1	0.923077	0.774194	0.729167	0.833333	0.8	chr4:113353045-113359299	+	exon:372452	ENST00000672251.1	287	ANK2	hg38_genes_exons	inter:4696	hg38_cpg_opensea
chr4:113355492	0.015625	1	28	0.827586	0.814815	0.954545	0.809524	0.857143	0.8	0.851852	0.842105	1	0.923077	0.774194	0.729167	0.833333	0.8	chr4:113353045-113359299	+	exon:372586	ENST00000357077.9	287	ANK2	hg38_genes_exons	inter:4696	hg38_cpg_opensea
chr4:113355492	0.015625	1	28	0.827586	0.814815	0.954545	0.809524	0.857143	0.8	0.851852	0.842105	1	0.923077	0.774194	0.729167	0.833333	0.8	chr4:113353045-113359299	+	exon:372733	ENST00000264366.10	287	ANK2	hg38_genes_exons	inter:4696	hg38_cpg_opensea
chr4:113355492	0.015625	1	28	0.827586	0.814815	0.954545	0.809524	0.857143	0.8	0.851852	0.842105	1	0.923077	0.774194	0.729167	0.833333	0.8	chr4:113353045-113359299	+	exon:372807	ENST00000671971.1	287	ANK2	hg38_genes_exons	inter:4696	hg38_cpg_opensea
chr4:113355492	0.015625	1	28	0.827586	0.814815	0.954545	0.809524	0.857143	0.8	0.851852	0.842105	1	0.923077	0.774194	0.729167	0.833333	0.8	chr4:113353045-113359299	+	exon:372854	ENST00000672240.1	287	ANK2	hg38_genes_exons	inter:4696	hg38_cpg_opensea
chr4:113355492	0.015625	1	28	0.827586	0.814815	0.954545	0.809524	0.857143	0.8	0.851852	0.842105	1	0.923077	0.774194	0.729167	0.833333	0.8	chr4:113353045-113359299	+	exon:372944	ENST00000673363.1	287	ANK2	hg38_genes_exons	inter:4696	hg38_cpg_opensea
chr4:113355492	0.015625	1	28	0.827586	0.814815	0.954545	0.809524	0.857143	0.8	0.851852	0.842105	1	0.923077	0.774194	0.729167	0.833333	0.8	chr4:113353045-113359299	+	exon:373066	ENST00000671882.1	287	ANK2	hg38_genes_exons	inter:4696	hg38_cpg_opensea
chr4:113355492	0.015625	1	28	0.827586	0.814815	0.954545	0.809524	0.857143	0.8	0.851852	0.842105	1	0.923077	0.774194	0.729167	0.833333	0.8	chr4:113353045-113359299	+	exon:373507	ENST00000683972.1	287	ANK2	hg38_genes_exons	inter:4696	hg38_cpg_opensea
chr4:113355492	0.015625	1	28	0.827586	0.814815	0.954545	0.809524	0.857143	0.8	0.851852	0.842105	1	0.923077	0.774194	0.729167	0.833333	0.8	chr4:113353808-113357807	+	1to5kb:56181	ENST00000682959.1	287	ANK2	hg38_genes_1to5kb	inter:4696	hg38_cpg_opensea
chr4:113355492	0.015625	1	28	0.827586	0.814815	0.954545	0.809524	0.857143	0.8	0.851852	0.842105	1	0.923077	0.774194	0.729167	0.833333	0.8	chr4:113354643-113358642	+	1to5kb:56182	ENST00000683908.1	287	ANK2	hg38_genes_1to5kb	inter:4696	hg38_cpg_opensea
chr4:113355492	0.015625	1	28	0.827586	0.814815	0.954545	0.809524	0.857143	0.8	0.851852	0.842105	1	0.923077	0.774194	0.729167	0.833333	0.8	chr4:113354979-113358978	+	1to5kb:56183	ENST00000683389.1	287	ANK2	hg38_genes_1to5kb	inter:4696	hg38_cpg_opensea
chr4:186591495	0.015625	1	0	0.807692	0.809524	0.933333	0.961538	0.88	0.9375	0.947368	0.96	0.909091	0.916667	0.916667	1	0.875	1	chr4:186589221-186595688	-	intron:350227	ENST00000441802.7	2195	FAT1	hg38_genes_introns	inter:4920	hg38_cpg_opensea
chr4:186591495	0.015625	1	0	0.807692	0.809524	0.933333	0.961538	0.88	0.9375	0.947368	0.96	0.909091	0.916667	0.916667	1	0.875	1	chr4:186589221-186595688	-	intron:350253	ENST00000614102.4	2195	FAT1	hg38_genes_introns	inter:4920	hg38_cpg_opensea
chr4:186591495	0.015625	1	0	0.807692	0.809524	0.933333	0.961538	0.88	0.9375	0.947368	0.96	0.909091	0.916667	0.916667	1	0.875	1	chr4:186589221-186595688	-	intron:350281	ENST00000500085.2	2195	FAT1	hg38_genes_introns	inter:4920	hg38_cpg_opensea
chr4:186591495	0.015625	1	0	0.807692	0.809524	0.933333	0.961538	0.88	0.9375	0.947368	0.96	0.909091	0.916667	0.916667	1	0.875	1	chr4:186589221-186595688	-	intron:350286	ENST00000507105.1	2195	FAT1	hg38_genes_introns	inter:4920	hg38_cpg_opensea
chr4:186591495	0.015625	1	0	0.807692	0.809524	0.933333	0.961538	0.88	0.9375	0.947368	0.96	0.909091	0.916667	0.916667	1	0.875	1	chr4:186590404-186595688	-	intron:350284	ENST00000512772.5	2195	FAT1	hg38_genes_introns	inter:4920	hg38_cpg_opensea
chr4:186591495	0.015625	1	0	0.807692	0.809524	0.933333	0.961538	0.88	0.9375	0.947368	0.96	0.909091	0.916667	0.916667	1	0.875	1	chr4:186590404-186592692	-	intron:350293	ENST00000509927.1	2195	FAT1	hg38_genes_introns	inter:4920	hg38_cpg_opensea
chr4:186591495	0.015625	1	0	0.807692	0.809524	0.933333	0.961538	0.88	0.9375	0.947368	0.96	0.909091	0.916667	0.916667	1	0.875	1	chr4:186590696-186595688	-	intron:350291	ENST00000509537.1	2195	FAT1	hg38_genes_introns	inter:4920	hg38_cpg_opensea
chr4:186670832	0.015625	1	0	0.0952381	0.172414	0	0.0625	0.172414	0.181818	0.0625	0.1	0.0434783	0.0714286	0	0.0909091	0	0.0588235	chr4:186663614-186706562	-	intron:350251	ENST00000441802.7	2195	FAT1	hg38_genes_introns	inter:4920	hg38_cpg_opensea
chr4:186670832	0.015625	1	0	0.0952381	0.172414	0	0.0625	0.172414	0.181818	0.0625	0.1	0.0434783	0.0714286	0	0.0909091	0	0.0588235	chr4:186663614-186706562	-	intron:350279	ENST00000614102.4	2195	FAT1	hg38_genes_introns	inter:4920	hg38_cpg_opensea
chr4:186684812	0.015625	1	28	0.740741	0.666667	0.823529	0.576923	1	0.727273	0.866667	0.695652	0.882353	0.736842	0.772727	0.678571	0.928571	0.923077	chr4:186663614-186706562	-	intron:350251	ENST00000441802.7	2195	FAT1	hg38_genes_introns	inter:4920	hg38_cpg_opensea
chr4:186684812	0.015625	1	28	0.740741	0.666667	0.823529	0.576923	1	0.727273	0.866667	0.695652	0.882353	0.736842	0.772727	0.678571	0.928571	0.923077	chr4:186663614-186706562	-	intron:350279	ENST00000614102.4	2195	FAT1	hg38_genes_introns	inter:4920	hg38_cpg_opensea
chr5:328752	0.015625	1	0	0.793103	0.888889	0.807692	0.8125	0.85	0.944444	0.823529	0.84	0.807692	0.875	0.939394	0.958333	0.866667	0.909091	chr5:304222-343892	+	intron:350720	ENST00000505113.6	116412618	PDCD6-AHRR	hg38_genes_introns	inter:4956	hg38_cpg_opensea
chr5:328752	0.015625	1	0	0.793103	0.888889	0.807692	0.8125	0.85	0.944444	0.823529	0.84	0.807692	0.875	0.939394	0.958333	0.866667	0.909091	chr5:304222-343892	+	intron:350732	ENST00000675395.1	116412618	PDCD6-AHRR	hg38_genes_introns	inter:4956	hg38_cpg_opensea
chr5:328752	0.015625	1	0	0.793103	0.888889	0.807692	0.8125	0.85	0.944444	0.823529	0.84	0.807692	0.875	0.939394	0.958333	0.866667	0.909091	chr5:304222-343892	+	intron:350746	ENST00000512529.6	116412618	PDCD6-AHRR	hg38_genes_introns	inter:4956	hg38_cpg_opensea
chr5:328752	0.015625	1	0	0.793103	0.888889	0.807692	0.8125	0.85	0.944444	0.823529	0.84	0.807692	0.875	0.939394	0.958333	0.866667	0.909091	chr5:321820-343892	+	intron:350758	ENST00000684583.1	57491	AHRR	hg38_genes_introns	inter:4956	hg38_cpg_opensea
chr5:328752	0.015625	1	0	0.793103	0.888889	0.807692	0.8125	0.85	0.944444	0.823529	0.84	0.807692	0.875	0.939394	0.958333	0.866667	0.909091	chr5:321820-343892	+	intron:350768	ENST00000514523.1	57491	AHRR	hg38_genes_introns	inter:4956	hg38_cpg_opensea
chr5:328752	0.015625	1	0	0.793103	0.888889	0.807692	0.8125	0.85	0.944444	0.823529	0.84	0.807692	0.875	0.939394	0.958333	0.866667	0.909091	chr5:322663-343892	+	intron:350773	ENST00000510400.5	57491	AHRR	hg38_genes_introns	inter:4956	hg38_cpg_opensea
chr5:328752	0.015625	1	0	0.793103	0.888889	0.807692	0.8125	0.85	0.944444	0.823529	0.84	0.807692	0.875	0.939394	0.958333	0.866667	0.909091	chr5:322663-343892	+	intron:350778	ENST00000316418.10	57491	AHRR	hg38_genes_introns	inter:4956	hg38_cpg_opensea
chr5:328752	0.015625	1	0	0.793103	0.888889	0.807692	0.8125	0.85	0.944444	0.823529	0.84	0.807692	0.875	0.939394	0.958333	0.866667	0.909091	chr5:322663-343892	+	intron:350788	ENST00000652417.2	57491	AHRR	hg38_genes_introns	inter:4956	hg38_cpg_opensea
chr5:328752	0.015625	1	0	0.793103	0.888889	0.807692	0.8125	0.85	0.944444	0.823529	0.84	0.807692	0.875	0.939394	0.958333	0.866667	0.909091	chr5:322663-343892	+	intron:350791	ENST00000515206.6	57491	AHRR	hg38_genes_introns	inter:4956	hg38_cpg_opensea
chr6:334097	0.015625	1	28	0.850746	0.76	0.977273	0.916667	0.95122	0.818182	0.90625	0.870968	0.969697	0.95122	0.979592	0.952381	1	0.925926	chr6:292561-345853	+	intron:407306	ENST00000605315.5	56940	DUSP22	hg38_genes_introns	inter:5832	hg38_cpg_opensea
chr6:334097	0.015625	1	28	0.850746	0.76	0.977273	0.916667	0.95122	0.818182	0.90625	0.870968	0.969697	0.95122	0.979592	0.952381	1	0.925926	chr6:292561-345853	+	intron:407321	ENST00000605863.5	56940	DUSP22	hg38_genes_introns	inter:5832	hg38_cpg_opensea
chr6:334097	0.015625	1	28	0.850746	0.76	0.977273	0.916667	0.95122	0.818182	0.90625	0.870968	0.969697	0.95122	0.979592	0.952381	1	0.925926	chr6:304662-335113	+	intron:407302	ENST00000603453.5	56940	DUSP22	hg38_genes_introns	inter:5832	hg38_cpg_opensea
chr6:334097	0.015625	1	28	0.850746	0.76	0.977273	0.916667	0.95122	0.818182	0.90625	0.870968	0.969697	0.95122	0.979592	0.952381	1	0.925926	chr6:311915-345853	+	intron:407331	ENST00000603005.5	56940	DUSP22	hg38_genes_introns	inter:5832	hg38_cpg_opensea
chr6:334097	0.015625	1	28	0.850746	0.76	0.977273	0.916667	0.95122	0.818182	0.90625	0.870968	0.969697	0.95122	0.979592	0.952381	1	0.925926	chr6:311963-345853	+	intron:407310	ENST00000603881.5	56940	DUSP22	hg38_genes_introns	inter:5832	hg38_cpg_opensea
chr6:334097	0.015625	1	28	0.850746	0.76	0.977273	0.916667	0.95122	0.818182	0.90625	0.870968	0.969697	0.95122	0.979592	0.952381	1	0.925926	chr6:311963-345853	+	intron:407314	ENST00000603795.5	56940	DUSP22	hg38_genes_introns	inter:5832	hg38_cpg_opensea
chr6:334097	0.015625	1	28	0.850746	0.76	0.977273	0.916667	0.95122	0.818182	0.90625	0.870968	0.969697	0.95122	0.979592	0.952381	1	0.925926	chr6:311963-345853	+	intron:407319	ENST00000605035.5	56940	DUSP22	hg38_genes_introns	inter:5832	hg38_cpg_opensea
chr6:334097	0.015625	1	28	0.850746	0.76	0.977273	0.916667	0.95122	0.818182	0.90625	0.870968	0.969697	0.95122	0.979592	0.952381	1	0.925926	chr6:311963-345853	+	intron:407335	ENST00000603726.5	56940	DUSP22	hg38_genes_introns	inter:5832	hg38_cpg_opensea
chr6:334097	0.015625	1	28	0.850746	0.76	0.977273	0.916667	0.95122	0.818182	0.90625	0.870968	0.969697	0.95122	0.979592	0.952381	1	0.925926	chr6:311963-335113	+	intron:407291	ENST00000603296.5	56940	DUSP22	hg38_genes_introns	inter:5832	hg38_cpg_opensea
chr6:334097	0.015625	1	28	0.850746	0.76	0.977273	0.916667	0.95122	0.818182	0.90625	0.870968	0.969697	0.95122	0.979592	0.952381	1	0.925926	chr6:311963-335113	+	intron:407296	ENST00000344450.9	56940	DUSP22	hg38_genes_introns	inter:5832	hg38_cpg_opensea
chr6:334097	0.015625	1	28	0.850746	0.76	0.977273	0.916667	0.95122	0.818182	0.90625	0.870968	0.969697	0.95122	0.979592	0.952381	1	0.925926	chr6:311963-335113	+	intron:407325	ENST00000419235.7	56940	DUSP22	hg38_genes_introns	inter:5832	hg38_cpg_opensea
chr6:334097	0.015625	1	28	0.850746	0.76	0.977273	0.916667	0.95122	0.818182	0.90625	0.870968	0.969697	0.95122	0.979592	0.952381	1	0.925926	chr6:320365-345853	+	intron:407341	ENST00000605391.5	56940	DUSP22	hg38_genes_introns	inter:5832	hg38_cpg_opensea
chr6:334097	0.015625	1	28	0.850746	0.76	0.977273	0.916667	0.95122	0.818182	0.90625	0.870968	0.969697	0.95122	0.979592	0.952381	1	0.925926	chr6:320365-335113	+	intron:407339	ENST00000603290.1	56940	DUSP22	hg38_genes_introns	inter:5832	hg38_cpg_opensea
chr6:334097	0.015625	1	28	0.850746	0.76	0.977273	0.916667	0.95122	0.818182	0.90625	0.870968	0.969697	0.95122	0.979592	0.952381	1	0.925926	chr6:326159-345853	+	intron:407343	ENST00000604971.5	56940	DUSP22	hg38_genes_introns	inter:5832	hg38_cpg_opensea
chr6:334097	0.015625	1	28	0.850746	0.76	0.977273	0.916667	0.95122	0.818182	0.90625	0.870968	0.969697	0.95122	0.979592	0.952381	1	0.925926	chr6:332039-336038	+	1to5kb:74021	ENST00000604914.5	56940	DUSP22	hg38_genes_1to5kb	inter:5832	hg38_cpg_opensea
chr6:334097	0.015625	1	28	0.850746	0.76	0.977273	0.916667	0.95122	0.818182	0.90625	0.870968	0.969697	0.95122	0.979592	0.952381	1	0.925926	chr6:333006-337005	+	1to5kb:74022	ENST00000604988.1	56940	DUSP22	hg38_genes_1to5kb	inter:5832	hg38_cpg_opensea
chr6:143998651	0.015625	1	0	0.864865	1	0.8	0.911765	0.75	0.866667	0.923077	0.942857	0.826087	0.9	0.962963	0.974359	0.9	0.909091	chr6:143968979-144064467	-	intron:462260	ENST00000437412.5	5325	PLAGL1	hg38_genes_introns	inter:6579	hg38_cpg_opensea
chr6:143998651	0.015625	1	0	0.864865	1	0.8	0.911765	0.75	0.866667	0.923077	0.942857	0.826087	0.9	0.962963	0.974359	0.9	0.909091	chr6:143968979-144064450	-	intron:462307	ENST00000628651.2	5325	PLAGL1	hg38_genes_introns	inter:6579	hg38_cpg_opensea
chr6:143998651	0.015625	1	0	0.864865	1	0.8	0.911765	0.75	0.866667	0.923077	0.942857	0.826087	0.9	0.962963	0.974359	0.9	0.909091	chr6:143968979-144064450	-	intron:462331	ENST00000626373.2	5325	PLAGL1	hg38_genes_introns	inter:6579	hg38_cpg_opensea
chr6:143998651	0.015625	1	0	0.864865	1	0.8	0.911765	0.75	0.866667	0.923077	0.942857	0.826087	0.9	0.962963	0.974359	0.9	0.909091	chr6:143968979-144064450	-	intron:462341	ENST00000628069.2	5325	PLAGL1	hg38_genes_introns	inter:6579	hg38_cpg_opensea
chr6:143998651	0.015625	1	0	0.864865	1	0.8	0.911765	0.75	0.866667	0.923077	0.942857	0.826087	0.9	0.962963	0.974359	0.9	0.909091	chr6:143968979-144008734	-	intron:462352	ENST00000631184.1	5325	PLAGL1	hg38_genes_introns	inter:6579	hg38_cpg_opensea
chr6:143998651	0.015625	1	0	0.864865	1	0.8	0.911765	0.75	0.866667	0.923077	0.942857	0.826087	0.9	0.962963	0.974359	0.9	0.909091	chr6:143968979-144008089	-	intron:462237	ENST00000649307.1	5325	PLAGL1	hg38_genes_introns	inter:6579	hg38_cpg_opensea
chr6:143998651	0.015625	1	0	0.864865	1	0.8	0.911765	0.75	0.866667	0.923077	0.942857	0.826087	0.9	0.962963	0.974359	0.9	0.909091	chr6:143968979-144008089	-	intron:462257	ENST00000416623.5	5325	PLAGL1	hg38_genes_introns	inter:6579	hg38_cpg_opensea
chr6:143998651	0.015625	1	0	0.864865	1	0.8	0.911765	0.75	0.866667	0.923077	0.942857	0.826087	0.9	0.962963	0.974359	0.9	0.909091	chr6:143968979-144008089	-	intron:462273	ENST00000649211.1	5325	PLAGL1	hg38_genes_introns	inter:6579	hg38_cpg_opensea
chr6:143998651	0.015625	1	0	0.864865	1	0.8	0.911765	0.75	0.866667	0.923077	0.942857	0.826087	0.9	0.962963	0.974359	0.9	0.909091	chr6:143968979-144008089	-	intron:462281	ENST00000625622.2	5325	PLAGL1	hg38_genes_introns	inter:6579	hg38_cpg_opensea
chr6:143998651	0.015625	1	0	0.864865	1	0.8	0.911765	0.75	0.866667	0.923077	0.942857	0.826087	0.9	0.962963	0.974359	0.9	0.909091	chr6:143968979-144008089	-	intron:462288	ENST00000650125.1	5325	PLAGL1	hg38_genes_introns	inter:6579	hg38_cpg_opensea
chr6:143998651	0.015625	1	0	0.864865	1	0.8	0.911765	0.75	0.866667	0.923077	0.942857	0.826087	0.9	0.962963	0.974359	0.9	0.909091	chr6:143968979-144008089	-	intron:462293	ENST00000647880.1	5325	PLAGL1	hg38_genes_introns	inter:6579	hg38_cpg_opensea
chr6:143998651	0.015625	1	0	0.864865	1	0.8	0.911765	0.75	0.866667	0.923077	0.942857	0.826087	0.9	0.962963	0.974359	0.9	0.909091	chr6:143968979-144008089	-	intron:462300	ENST00000417959.4	5325	PLAGL1	hg38_genes_introns	inter:6579	hg38_cpg_opensea
chr6:143998651	0.015625	1	0	0.864865	1	0.8	0.911765	0.75	0.866667	0.923077	0.942857	0.826087	0.9	0.962963	0.974359	0.9	0.909091	chr6:143968979-144008089	-	intron:462327	ENST00000629195.2	5325	PLAGL1	hg38_genes_introns	inter:6579	hg38_cpg_opensea
chr6:143998651	0.015625	1	0	0.864865	1	0.8	0.911765	0.75	0.866667	0.923077	0.942857	0.826087	0.9	0.962963	0.974359	0.9	0.909091	chr6:143968979-144007231	-	intron:462336	ENST00000626022.2	5325	PLAGL1	hg38_genes_introns	inter:6579	hg38_cpg_opensea
chr6:143998651	0.015625	1	0	0.864865	1	0.8	0.911765	0.75	0.866667	0.923077	0.942857	0.826087	0.9	0.962963	0.974359	0.9	0.909091	chr6:143985175-144064467	-	intron:462266	ENST00000444202.5	5325	PLAGL1	hg38_genes_introns	inter:6579	hg38_cpg_opensea
chr6:143998651	0.015625	1	0	0.864865	1	0.8	0.911765	0.75	0.866667	0.923077	0.942857	0.826087	0.9	0.962963	0.974359	0.9	0.909091	chr6:143985175-144064467	-	intron:462312	ENST00000626294.2	5325	PLAGL1	hg38_genes_introns	inter:6579	hg38_cpg_opensea
chr6:143998651	0.015625	1	0	0.864865	1	0.8	0.911765	0.75	0.866667	0.923077	0.942857	0.826087	0.9	0.962963	0.974359	0.9	0.909091	chr6:143985175-144064467	-	intron:462317	ENST00000626462.2	5325	PLAGL1	hg38_genes_introns	inter:6579	hg38_cpg_opensea
chr6:143998651	0.015625	1	0	0.864865	1	0.8	0.911765	0.75	0.866667	0.923077	0.942857	0.826087	0.9	0.962963	0.974359	0.9	0.909091	chr6:143985175-144064467	-	intron:462322	ENST00000627449.2	5325	PLAGL1	hg38_genes_introns	inter:6579	hg38_cpg_opensea
chr6:143998651	0.015625	1	0	0.864865	1	0.8	0.911765	0.75	0.866667	0.923077	0.942857	0.826087	0.9	0.962963	0.974359	0.9	0.909091	chr6:143985175-144064450	-	intron:462347	ENST00000628630.2	5325	PLAGL1	hg38_genes_introns	inter:6579	hg38_cpg_opensea
chr6:143998651	0.015625	1	0	0.864865	1	0.8	0.911765	0.75	0.866667	0.923077	0.942857	0.826087	0.9	0.962963	0.974359	0.9	0.909091	chr6:143985175-144008734	-	intron:462350	ENST00000629890.2	5325	PLAGL1	hg38_genes_introns	inter:6579	hg38_cpg_opensea
chr6:143998651	0.015625	1	0	0.864865	1	0.8	0.911765	0.75	0.866667	0.923077	0.942857	0.826087	0.9	0.962963	0.974359	0.9	0.909091	chr6:143985175-144008089	-	intron:462244	ENST00000674357.1	5325	PLAGL1	hg38_genes_introns	inter:6579	hg38_cpg_opensea
chr6:143998651	0.015625	1	0	0.864865	1	0.8	0.911765	0.75	0.866667	0.923077	0.942857	0.826087	0.9	0.962963	0.974359	0.9	0.909091	chr6:143985175-144008089	-	intron:462254	ENST00000354765.6	5325	PLAGL1	hg38_genes_introns	inter:6579	hg38_cpg_opensea
chr6:143998651	0.015625	1	0	0.864865	1	0.8	0.911765	0.75	0.866667	0.923077	0.942857	0.826087	0.9	0.962963	0.974359	0.9	0.909091	chr6:143985197-144064467	-	intron:462354	ENST00000493898.1	5325	PLAGL1	hg38_genes_introns	inter:6579	hg38_cpg_opensea
chr6:169467902	0.015625	1	28	0.666667	0.526316	0.678571	0.564103	0.730769	0.636364	0.571429	0.5	1	0.904762	0.76087	0.636364	0.9375	0.736842	chr6:169433403-169582835	-	intron:467012	ENST00000648086.1	253769	WDR27	hg38_genes_introns	inter:6765	hg38_cpg_opensea
chr6:169467902	0.015625	1	28	0.666667	0.526316	0.678571	0.564103	0.730769	0.636364	0.571429	0.5	1	0.904762	0.76087	0.636364	0.9375	0.736842	chr6:169457635-169582835	-	intron:467042	ENST00000479310.5	253769	WDR27	hg38_genes_introns	inter:6765	hg38_cpg_opensea
chr6:169467902	0.015625	1	28	0.666667	0.526316	0.678571	0.564103	0.730769	0.636364	0.571429	0.5	1	0.904762	0.76087	0.636364	0.9375	0.736842	chr6:169457635-169582835	-	intron:467097	ENST00000423258.5	253769	WDR27	hg38_genes_introns	inter:6765	hg38_cpg_opensea
chr6:169467902	0.015625	1	28	0.666667	0.526316	0.678571	0.564103	0.730769	0.636364	0.571429	0.5	1	0.904762	0.76087	0.636364	0.9375	0.736842	chr6:169457635-169572418	-	intron:467051	ENST00000448612.6	253769	WDR27	hg38_genes_introns	inter:6765	hg38_cpg_opensea
chr6:169467902	0.015625	1	28	0.666667	0.526316	0.678571	0.564103	0.730769	0.636364	0.571429	0.5	1	0.904762	0.76087	0.636364	0.9375	0.736842	chr6:169457635-169572418	-	intron:467118	ENST00000647790.1	253769	WDR27	hg38_genes_introns	inter:6765	hg38_cpg_opensea
chr6:169467902	0.015625	1	28	0.666667	0.526316	0.678571	0.564103	0.730769	0.636364	0.571429	0.5	1	0.904762	0.76087	0.636364	0.9375	0.736842	chr6:169458465-169582835	-	intron:467021	ENST00000650382.1	253769	WDR27	hg38_genes_introns	inter:6765	hg38_cpg_opensea
chr6:169467902	0.015625	1	28	0.666667	0.526316	0.678571	0.564103	0.730769	0.636364	0.571429	0.5	1	0.904762	0.76087	0.636364	0.9375	0.736842	chr6:169458465-169572418	-	intron:467033	ENST00000649579.1	253769	WDR27	hg38_genes_introns	inter:6765	hg38_cpg_opensea
chr6:169467902	0.015625	1	28	0.666667	0.526316	0.678571	0.564103	0.730769	0.636364	0.571429	0.5	1	0.904762	0.76087	0.636364	0.9375	0.736842	chr6:169458465-169572418	-	intron:467077	ENST00000648472.1	253769	WDR27	hg38_genes_introns	inter:6765	hg38_cpg_opensea
chr7:139757164	0.015625	1	28	0.941176	0.933333	0.962963	0.903226	1	0.857143	1	0.882353	1	0.961538	0.958333	0.888889	0.909091	0.857143	chr7:139717016-139777604	-	intron:523232	ENST00000406875.8	28996	HIPK2	hg38_genes_introns	inter:7687	hg38_cpg_opensea
chr7:139757164	0.015625	1	28	0.941176	0.933333	0.962963	0.903226	1	0.857143	1	0.882353	1	0.961538	0.958333	0.888889	0.909091	0.857143	chr7:139717016-139777604	-	intron:523246	ENST00000428878.6	28996	HIPK2	hg38_genes_introns	inter:7687	hg38_cpg_opensea
chr7:139774426	0.015625	1	28	0.892857	0.833333	1	0.793103	1	0.916667	1	0.956522	0.958333	0.73913	1	0.96	0.923077	0.85	chr7:139717016-139777604	-	intron:523232	ENST00000406875.8	28996	HIPK2	hg38_genes_introns	shelf:16148	hg38_cpg_shelves
chr7:139774426	0.015625	1	28	0.892857	0.833333	1	0.793103	1	0.916667	1	0.956522	0.958333	0.73913	1	0.96	0.923077	0.85	chr7:139717016-139777604	-	intron:523246	ENST00000428878.6	28996	HIPK2	hg38_genes_introns	shelf:16148	hg38_cpg_shelves
chr7:139774426	0.015625	1	28	0.892857	0.833333	1	0.793103	1	0.916667	1	0.956522	0.958333	0.73913	1	0.96	0.923077	0.85	chr7:139772051-139776050	+	1to5kb:89830	ENST00000493340.5	6916	TBXAS1	hg38_genes_1to5kb	shelf:16148	hg38_cpg_shelves
chr7:139774426	0.015625	1	28	0.892857	0.833333	1	0.793103	1	0.916667	1	0.956522	0.958333	0.73913	1	0.96	0.923077	0.85	chr7:139772147-139776146	+	1to5kb:89831	ENST00000462053.5	6916	TBXAS1	hg38_genes_1to5kb	shelf:16148	hg38_cpg_shelves
chr7:139774426	0.015625	1	28	0.892857	0.833333	1	0.793103	1	0.916667	1	0.956522	0.958333	0.73913	1	0.96	0.923077	0.85	chr7:139773136-139777135	+	1to5kb:89832	ENST00000473948.6	6916	TBXAS1	hg38_genes_1to5kb	shelf:16148	hg38_cpg_shelves
chr7:139774426	0.015625	1	28	0.892857	0.833333	1	0.793103	1	0.916667	1	0.956522	0.958333	0.73913	1	0.96	0.923077	0.85	chr7:139773248-139777247	+	1to5kb:89833	ENST00000425687.5	6916	TBXAS1	hg38_genes_1to5kb	shelf:16148	hg38_cpg_shelves
chr7:139774426	0.015625	1	28	0.892857	0.833333	1	0.793103	1	0.916667	1	0.956522	0.958333	0.73913	1	0.96	0.923077	0.85	chr7:139773248-139777247	+	1to5kb:89834	ENST00000416849.6	6916	TBXAS1	hg38_genes_1to5kb	shelf:16148	hg38_cpg_shelves
chr7:139774426	0.015625	1	28	0.892857	0.833333	1	0.793103	1	0.916667	1	0.956522	0.958333	0.73913	1	0.96	0.923077	0.85	chr7:139773248-139777247	+	1to5kb:89835	ENST00000650822.1	6916	TBXAS1	hg38_genes_1to5kb	shelf:16148	hg38_cpg_shelves
chr7:139774426	0.015625	1	28	0.892857	0.833333	1	0.793103	1	0.916667	1	0.956522	0.958333	0.73913	1	0.96	0.923077	0.85	chr7:139773254-139777253	+	1to5kb:89836	ENST00000474763.5	6916	TBXAS1	hg38_genes_1to5kb	shelf:16148	hg38_cpg_shelves
chr7:139774426	0.015625	1	28	0.892857	0.833333	1	0.793103	1	0.916667	1	0.956522	0.958333	0.73913	1	0.96	0.923077	0.85	chr7:139773256-139777255	+	1to5kb:89837	ENST00000481440.5	6916	TBXAS1	hg38_genes_1to5kb	shelf:16148	hg38_cpg_shelves
chr7:139774426	0.015625	1	28	0.892857	0.833333	1	0.793103	1	0.916667	1	0.956522	0.958333	0.73913	1	0.96	0.923077	0.85	chr7:139773338-139777337	+	1to5kb:89838	ENST00000438104.6	6916	TBXAS1	hg38_genes_1to5kb	shelf:16148	hg38_cpg_shelves
chr7:139774426	0.015625	1	28	0.892857	0.833333	1	0.793103	1	0.916667	1	0.956522	0.958333	0.73913	1	0.96	0.923077	0.85	chr7:139773400-139777399	+	1to5kb:89839	ENST00000336425.10	6916	TBXAS1	hg38_genes_1to5kb	shelf:16148	hg38_cpg_shelves
chr7:158222561	0.015625	1	0	0.875	0.888889	0.85	0.866667	0.894737	0.956522	0.95	0.962963	0.818182	0.944444	0.935484	1	0.923077	1	chr7:158205274-158489734	-	intron:527406	ENST00000409483.5	5799	PTPRN2	hg38_genes_introns	inter:7869	hg38_cpg_opensea
chr7:158222561	0.015625	1	0	0.875	0.888889	0.85	0.866667	0.894737	0.956522	0.95	0.962963	0.818182	0.944444	0.935484	1	0.923077	1	chr7:158205274-158316818	-	intron:527384	ENST00000389413.7	5799	PTPRN2	hg38_genes_introns	inter:7869	hg38_cpg_opensea
chr7:158222561	0.015625	1	0	0.875	0.888889	0.85	0.866667	0.894737	0.956522	0.95	0.962963	0.818182	0.944444	0.935484	1	0.923077	1	chr7:158205274-158316818	-	intron:527427	ENST00000389418.9	5799	PTPRN2	hg38_genes_introns	inter:7869	hg38_cpg_opensea
chr7:158222561	0.015625	1	0	0.875	0.888889	0.85	0.866667	0.894737	0.956522	0.95	0.962963	0.818182	0.944444	0.935484	1	0.923077	1	chr7:158205274-158316818	-	intron:527449	ENST00000389416.8	5799	PTPRN2	hg38_genes_introns	inter:7869	hg38_cpg_opensea
chr9:69549148	0.015625	1	28	0.8	0.694444	0.25	0.181818	0.764706	0.75	0.6875	0.6	0.722222	0.352941	0.555556	0.510204	0.777778	0.633333	chr9:69517280-69672152	-	intron:605583	ENST00000265381.7	320	APBA1	hg38_genes_introns	inter:8953	hg38_cpg_opensea
chr11:134116550	0.015625	1	0	0.724138	0.785714	0.393939	0.545455	0.571429	0.681818	0.466667	0.766667	0.714286	0.9375	0.477273	0.48	0.857143	0.869565	chr11:134070279-134139850	+	intron:706228	ENST00000532252.5	83700	JAM3	hg38_genes_introns	inter:11447	hg38_cpg_opensea
chr11:134116550	0.015625	1	0	0.724138	0.785714	0.393939	0.545455	0.571429	0.681818	0.466667	0.766667	0.714286	0.9375	0.477273	0.48	0.857143	0.869565	chr11:134069160-134144240	+	intron:706232	ENST00000534549.5	83700	JAM3	hg38_genes_introns	inter:11447	hg38_cpg_opensea
chr11:134116550	0.015625	1	0	0.724138	0.785714	0.393939	0.545455	0.571429	0.681818	0.466667	0.766667	0.714286	0.9375	0.477273	0.48	0.857143	0.869565	chr11:134069160-134139850	+	intron:706234	ENST00000441717.3	83700	JAM3	hg38_genes_introns	inter:11447	hg38_cpg_opensea
chr11:134116550	0.015625	1	0	0.724138	0.785714	0.393939	0.545455	0.571429	0.681818	0.466667	0.766667	0.714286	0.9375	0.477273	0.48	0.857143	0.869565	chr11:134069160-134139850	+	intron:706241	ENST00000299106.9	83700	JAM3	hg38_genes_introns	inter:11447	hg38_cpg_opensea
chr11:134116550	0.015625	1	0	0.724138	0.785714	0.393939	0.545455	0.571429	0.681818	0.466667	0.766667	0.714286	0.9375	0.477273	0.48	0.857143	0.869565	chr11:134069160-134139850	+	intron:706249	ENST00000531302.5	83700	JAM3	hg38_genes_introns	inter:11447	hg38_cpg_opensea
chr16:73210306	0.015625	1	28	0.941176	0.928571	0.894737	0.761905	0.941176	0.818182	0.923077	0.9	0.947368	0.923077	0.964286	0.761905	0.928571	0.857143	chr16:73143832-73257046	-	intron:982209	ENST00000641206.2	463	ZFHX3	hg38_genes_introns	inter:14768	hg38_cpg_opensea
chr16:73380633	0.015625	1	28	0.931818	0.863636	0.916667	0.769231	1	0.970588	0.965517	0.896552	0.942857	0.92	0.873016	0.868421	0.9	0.833333	chr16:73318337-73456002	-	intron:982211	ENST00000641206.2	463	ZFHX3	hg38_genes_introns	inter:14768	hg38_cpg_opensea
chr16:73584210	0.015625	1	28	0.954545	0.818182	0.852459	0.849057	0.931034	0.888889	0.846154	0.804878	0.964912	0.954545	0.888889	0.8	0.866667	0.736842	chr16:73456259-73680179	-	intron:982212	ENST00000641206.2	463	ZFHX3	hg38_genes_introns	inter:14768	hg38_cpg_opensea
chr17:70053345	0.015625	1	28	0.84375	0.821429	0.826087	0.62069	0.818182	0.785714	1	0.947368	0.913043	0.764706	0.75	0.653846	0.85	0.833333	chr17:70052429-70053428	+	promoter:187799	ENST00000591891.5	3773	KCNJ16	hg38_genes_promoters	inter:15852	hg38_cpg_opensea
chr17:70053345	0.015625	1	28	0.84375	0.821429	0.826087	0.62069	0.818182	0.785714	1	0.947368	0.913043	0.764706	0.75	0.653846	0.85	0.833333	chr17:70053299-70053480	-	exon:1246579	ENST00000587325.1	112267896	LOC112267896	hg38_genes_exons	inter:15852	hg38_cpg_opensea
chr17:70053345	0.015625	1	28	0.84375	0.821429	0.826087	0.62069	0.818182	0.785714	1	0.947368	0.913043	0.764706	0.75	0.653846	0.85	0.833333	chr17:70051411-70067184	+	intron:1012811	ENST00000586373.1	101928141	LINC01028	hg38_genes_introns	inter:15852	hg38_cpg_opensea
chr17:70053345	0.015625	1	28	0.84375	0.821429	0.826087	0.62069	0.818182	0.785714	1	0.947368	0.913043	0.764706	0.75	0.653846	0.85	0.833333	chr17:70051411-70062210	+	intron:1012812	ENST00000588782.1	101928141	LINC01028	hg38_genes_introns	inter:15852	hg38_cpg_opensea
chr17:70053345	0.015625	1	28	0.84375	0.821429	0.826087	0.62069	0.818182	0.785714	1	0.947368	0.913043	0.764706	0.75	0.653846	0.85	0.833333	chr17:70022198-70128068	-	intron:1051687	ENST00000435112.5	112267896	LOC112267896	hg38_genes_introns	inter:15852	hg38_cpg_opensea
chr18:75214231	0.015625	1	0	0.375	0.5	0.423077	0.4375	0.555556	0.6	0.428571	0.666667	0.428571	0.541667	0.448276	0.7	0.583333	0.727273	chr18:75211244-75285447	+	intron:1069227	ENST00000322038.5	10194	TSHZ1	hg38_genes_introns	shelf:34758	hg38_cpg_shelves
chr18:75214231	0.015625	1	0	0.375	0.5	0.423077	0.4375	0.555556	0.6	0.428571	0.666667	0.428571	0.541667	0.448276	0.7	0.583333	0.727273	chr18:75211917-75285447	+	intron:1069228	ENST00000580243.3	10194	TSHZ1	hg38_genes_introns	shelf:34758	hg38_cpg_shelves
chr20:58882897	0.015625	1	0	0.925	0.954545	0.85	1	0.875	1	0.7	0.9	0.947368	1	0.84375	0.973684	0.833333	0.923077	chr20:58840887-58895611	+	intron:1160337	ENST00000313949.11	2778	GNAS	hg38_genes_introns	inter:18294	hg38_cpg_opensea
chr20:58882897	0.015625	1	0	0.925	0.954545	0.85	1	0.875	1	0.7	0.9	0.947368	1	0.84375	0.973684	0.833333	0.923077	chr20:58840887-58895611	+	intron:1160349	ENST00000371098.6	2778	GNAS	hg38_genes_introns	inter:18294	hg38_cpg_opensea
chr20:58882897	0.015625	1	0	0.925	0.954545	0.85	1	0.875	1	0.7	0.9	0.947368	1	0.84375	0.973684	0.833333	0.923077	chr20:58840887-58895611	+	intron:1160352	ENST00000371075.7	2778	GNAS	hg38_genes_introns	inter:18294	hg38_cpg_opensea
chr20:58882897	0.015625	1	0	0.925	0.954545	0.85	1	0.875	1	0.7	0.9	0.947368	1	0.84375	0.973684	0.833333	0.923077	chr20:58840887-58895611	+	intron:1160364	ENST00000419558.7	2778	GNAS	hg38_genes_introns	inter:18294	hg38_cpg_opensea
chr20:58882897	0.015625	1	0	0.925	0.954545	0.85	1	0.875	1	0.7	0.9	0.947368	1	0.84375	0.973684	0.833333	0.923077	chr20:58839941-58895611	+	intron:1160375	ENST00000657090.1	2778	GNAS	hg38_genes_introns	inter:18294	hg38_cpg_opensea
chr20:58882897	0.015625	1	0	0.925	0.954545	0.85	1	0.875	1	0.7	0.9	0.947368	1	0.84375	0.973684	0.833333	0.923077	chr20:58840887-58895611	+	intron:1160387	ENST00000453292.7	2778	GNAS	hg38_genes_introns	inter:18294	hg38_cpg_opensea
chr20:58882897	0.015625	1	0	0.925	0.954545	0.85	1	0.875	1	0.7	0.9	0.947368	1	0.84375	0.973684	0.833333	0.923077	chr20:58840887-58895611	+	intron:1160398	ENST00000306090.12	2778	GNAS	hg38_genes_introns	inter:18294	hg38_cpg_opensea
chr20:58882897	0.015625	1	0	0.925	0.954545	0.85	1	0.875	1	0.7	0.9	0.947368	1	0.84375	0.973684	0.833333	0.923077	chr20:58841876-58895611	+	intron:1160410	ENST00000491348.5	2778	GNAS	hg38_genes_introns	inter:18294	hg38_cpg_opensea
chr20:58882897	0.015625	1	0	0.925	0.954545	0.85	1	0.875	1	0.7	0.9	0.947368	1	0.84375	0.973684	0.833333	0.923077	chr20:58841876-58895611	+	intron:1160412	ENST00000472183.6	2778	GNAS	hg38_genes_introns	inter:18294	hg38_cpg_opensea
chr20:58882897	0.015625	1	0	0.925	0.954545	0.85	1	0.875	1	0.7	0.9	0.947368	1	0.84375	0.973684	0.833333	0.923077	chr20:58841876-58895611	+	intron:1160424	ENST00000462499.6	2778	GNAS	hg38_genes_introns	inter:18294	hg38_cpg_opensea
chr20:58882897	0.015625	1	0	0.925	0.954545	0.85	1	0.875	1	0.7	0.9	0.947368	1	0.84375	0.973684	0.833333	0.923077	chr20:58841876-58895611	+	intron:1160435	ENST00000482112.6	2778	GNAS	hg38_genes_introns	inter:18294	hg38_cpg_opensea
chr20:58882897	0.015625	1	0	0.925	0.954545	0.85	1	0.875	1	0.7	0.9	0.947368	1	0.84375	0.973684	0.833333	0.923077	chr20:58841876-58895611	+	intron:1160446	ENST00000663479.2	2778	GNAS	hg38_genes_introns	inter:18294	hg38_cpg_opensea
chr20:58882897	0.015625	1	0	0.925	0.954545	0.85	1	0.875	1	0.7	0.9	0.947368	1	0.84375	0.973684	0.833333	0.923077	chr20:58841876-58895611	+	intron:1160458	ENST00000493744.5	2778	GNAS	hg38_genes_introns	inter:18294	hg38_cpg_opensea
chr20:58882897	0.015625	1	0	0.925	0.954545	0.85	1	0.875	1	0.7	0.9	0.947368	1	0.84375	0.973684	0.833333	0.923077	chr20:58841876-58895611	+	intron:1160461	ENST00000490374.6	2778	GNAS	hg38_genes_introns	inter:18294	hg38_cpg_opensea
chr20:58882897	0.015625	1	0	0.925	0.954545	0.85	1	0.875	1	0.7	0.9	0.947368	1	0.84375	0.973684	0.833333	0.923077	chr20:58844075-58895611	+	intron:1160469	ENST00000467227.6	2778	GNAS	hg38_genes_introns	inter:18294	hg38_cpg_opensea
chr20:58882897	0.015625	1	0	0.925	0.954545	0.85	1	0.875	1	0.7	0.9	0.947368	1	0.84375	0.973684	0.833333	0.923077	chr20:58856214-58895611	+	intron:1160482	ENST00000481768.6	2778	GNAS	hg38_genes_introns	inter:18294	hg38_cpg_opensea
chr20:58882897	0.015625	1	0	0.925	0.954545	0.85	1	0.875	1	0.7	0.9	0.947368	1	0.84375	0.973684	0.833333	0.923077	chr20:58855334-58895611	+	intron:1160485	ENST00000676826.2	2778	GNAS	hg38_genes_introns	inter:18294	hg38_cpg_opensea
chr20:58882897	0.015625	1	0	0.925	0.954545	0.85	1	0.875	1	0.7	0.9	0.947368	1	0.84375	0.973684	0.833333	0.923077	chr20:58855334-58895611	+	intron:1160497	ENST00000371100.9	2778	GNAS	hg38_genes_introns	inter:18294	hg38_cpg_opensea
chr20:58882897	0.015625	1	0	0.925	0.954545	0.85	1	0.875	1	0.7	0.9	0.947368	1	0.84375	0.973684	0.833333	0.923077	chr20:58855334-58895611	+	intron:1160510	ENST00000371102.8	2778	GNAS	hg38_genes_introns	inter:18294	hg38_cpg_opensea
chr20:58882897	0.015625	1	0	0.925	0.954545	0.85	1	0.875	1	0.7	0.9	0.947368	1	0.84375	0.973684	0.833333	0.923077	chr20:58855645-58895611	+	intron:1160522	ENST00000464624.7	2778	GNAS	hg38_genes_introns	inter:18294	hg38_cpg_opensea
chr20:58882897	0.015625	1	0	0.925	0.954545	0.85	1	0.875	1	0.7	0.9	0.947368	1	0.84375	0.973684	0.833333	0.923077	chr20:58855334-58895611	+	intron:1160534	ENST00000423897.7	2778	GNAS	hg38_genes_introns	inter:18294	hg38_cpg_opensea
chr20:58882897	0.015625	1	0	0.925	0.954545	0.85	1	0.875	1	0.7	0.9	0.947368	1	0.84375	0.973684	0.833333	0.923077	chr20:58855334-58895611	+	intron:1160537	ENST00000349036.9	2778	GNAS	hg38_genes_introns	inter:18294	hg38_cpg_opensea
chr20:58882897	0.015625	1	0	0.925	0.954545	0.85	1	0.875	1	0.7	0.9	0.947368	1	0.84375	0.973684	0.833333	0.923077	chr20:58881799-58882916	-	intron:1175049	ENST00000441270.6	101927932	LOC101927932	hg38_genes_introns	inter:18294	hg38_cpg_opensea
chr20:58882897	0.015625	1	0	0.925	0.954545	0.85	1	0.875	1	0.7	0.9	0.947368	1	0.84375	0.973684	0.833333	0.923077	chr20:58881799-58882916	-	intron:1175051	ENST00000652204.1	101927932	LOC101927932	hg38_genes_introns	inter:18294	hg38_cpg_opensea
chr20:58882897	0.015625	1	0	0.925	0.954545	0.85	1	0.875	1	0.7	0.9	0.947368	1	0.84375	0.973684	0.833333	0.923077	chr20:58881799-58882916	-	intron:1175053	ENST00000424434.1	101927932	LOC101927932	hg38_genes_introns	inter:18294	hg38_cpg_opensea
chr18:75233528	0.0222541	1	0	0.958333	1	0.818182	0.88	0.9375	1	0.9375	1	0.933333	1	0.941176	1	0.833333	0.9375	chr18:75211244-75285447	+	intron:1069227	ENST00000322038.5	10194	TSHZ1	hg38_genes_introns	inter:16418	hg38_cpg_opensea
chr18:75233528	0.0222541	1	0	0.958333	1	0.818182	0.88	0.9375	1	0.9375	1	0.933333	1	0.941176	1	0.833333	0.9375	chr18:75211917-75285447	+	intron:1069228	ENST00000580243.3	10194	TSHZ1	hg38_genes_introns	inter:16418	hg38_cpg_opensea
chr18:75233528	0.0222541	1	0	0.958333	1	0.818182	0.88	0.9375	1	0.9375	1	0.933333	1	0.941176	1	0.833333	0.9375	chr18:75221155-75285447	+	intron:1069229	ENST00000560918.2	10194	TSHZ1	hg38_genes_introns	inter:16418	hg38_cpg_opensea
chr1:78649291	0.03125	1	27	0.62069	0.592593	0.608696	0.527778	0.463415	0.3125	0.631579	0.64	0.769231	0.636364	0.6875	0.514286	0.833333	0.588235	chr1:78648796-78649795	+	promoter:4518	ENST00000470323.5	10561	IFI44	hg38_genes_promoters	inter:897	hg38_cpg_opensea
chr1:78649291	0.03125	1	27	0.62069	0.592593	0.608696	0.527778	0.463415	0.3125	0.631579	0.64	0.769231	0.636364	0.6875	0.514286	0.833333	0.588235	chr1:78648831-78649830	+	promoter:4519	ENST00000370747.9	10561	IFI44	hg38_genes_promoters	inter:897	hg38_cpg_opensea
chr1:78649291	0.03125	1	27	0.62069	0.592593	0.608696	0.527778	0.463415	0.3125	0.631579	0.64	0.769231	0.636364	0.6875	0.514286	0.833333	0.588235	chr1:78648832-78649831	+	promoter:4520	ENST00000438486.1	10561	IFI44	hg38_genes_promoters	inter:897	hg38_cpg_opensea
chr1:78649291	0.03125	1	27	0.62069	0.592593	0.608696	0.527778	0.463415	0.3125	0.631579	0.64	0.769231	0.636364	0.6875	0.514286	0.833333	0.588235	chr1:78648833-78649832	+	promoter:4521	ENST00000495254.5	10561	IFI44	hg38_genes_promoters	inter:897	hg38_cpg_opensea
chr1:78649291	0.03125	1	27	0.62069	0.592593	0.608696	0.527778	0.463415	0.3125	0.631579	0.64	0.769231	0.636364	0.6875	0.514286	0.833333	0.588235	chr1:78648842-78649841	+	promoter:4522	ENST00000467790.5	10561	IFI44	hg38_genes_promoters	inter:897	hg38_cpg_opensea
chr1:78649291	0.03125	1	27	0.62069	0.592593	0.608696	0.527778	0.463415	0.3125	0.631579	0.64	0.769231	0.636364	0.6875	0.514286	0.833333	0.588235	chr1:78648858-78649857	+	promoter:4523	ENST00000472152.5	10561	IFI44	hg38_genes_promoters	inter:897	hg38_cpg_opensea
chr2:108588389	0.03125	1	27	0.972222	0.935484	1	0.972222	0.875	0.8	1	0.964286	0.956522	0.928571	0.967742	0.96875	1	0.833333	chr2:108534595-108659604	+	intron:135268	ENST00000544547.5	3987	LIMS1	hg38_genes_introns	inter:2524	hg38_cpg_opensea
chr2:108588389	0.03125	1	27	0.972222	0.935484	1	0.972222	0.875	0.8	1	0.964286	0.956522	0.928571	0.967742	0.96875	1	0.833333	chr2:108534595-108659604	+	intron:135277	ENST00000428064.5	3987	LIMS1	hg38_genes_introns	inter:2524	hg38_cpg_opensea
chr2:108588389	0.03125	1	27	0.972222	0.935484	1	0.972222	0.875	0.8	1	0.964286	0.956522	0.928571	0.967742	0.96875	1	0.833333	chr2:108587466-108588465	+	promoter:24493	ENST00000393310.5	3987	LIMS1	hg38_genes_promoters	inter:2524	hg38_cpg_opensea
chr2:108588389	0.03125	1	27	0.972222	0.935484	1	0.972222	0.875	0.8	1	0.964286	0.956522	0.928571	0.967742	0.96875	1	0.833333	chr2:108588311-108588425	+	5UTR:16248	ENST00000332345.10	3987	LIMS1	hg38_genes_5UTRs	inter:2524	hg38_cpg_opensea
chr2:108588389	0.03125	1	27	0.972222	0.935484	1	0.972222	0.875	0.8	1	0.964286	0.956522	0.928571	0.967742	0.96875	1	0.833333	chr2:108588311-108588425	+	exon:159772	ENST00000332345.10	3987	LIMS1	hg38_genes_exons	inter:2524	hg38_cpg_opensea
chr9:2838508	0.03125	1	27	0.756098	0.6	0.724138	0.631579	0.725	0.736842	0.894737	0.83871	0.772727	0.689655	0.833333	0.651163	0.888889	0.761905	chr9:2838426-2838517	-	exon:709454	ENST00000397885.3	9933	PUM3	hg38_genes_exons	inter:8680	hg38_cpg_opensea
chr9:2838508	0.03125	1	27	0.756098	0.6	0.724138	0.631579	0.725	0.736842	0.894737	0.83871	0.772727	0.689655	0.833333	0.651163	0.888889	0.761905	chr9:2838508-2838517	-	5UTR:73668	ENST00000397885.3	9933	PUM3	hg38_genes_5UTRs	inter:8680	hg38_cpg_opensea
chr1:214441438	0.03125	1	27	0.866667	0.882353	1	0.9	0.75	0.692308	0.904762	0.809524	0.8125	0.75	0.96	0.885714	1	0.774194	chr1:214414727-214451804	-	intron:110214	ENST00000366956.10	5784	PTPN14	hg38_genes_introns	inter:1671	hg38_cpg_opensea
chr1:214441438	0.03125	1	27	0.866667	0.882353	1	0.9	0.75	0.692308	0.904762	0.809524	0.8125	0.75	0.96	0.885714	1	0.774194	chr1:214414727-214451804	-	intron:110231	ENST00000543945.5	5784	PTPN14	hg38_genes_introns	inter:1671	hg38_cpg_opensea
chr3:64324576	0.03125	1	1	0.928571	1	0.964286	1	0.952381	1	0.925	0.909091	0.96	1	0.916667	0.969697	0.913043	1	chr3:64198968-64444482	-	intron:274330	ENST00000295902.11	166336	PRICKLE2	hg38_genes_introns	inter:3623	hg38_cpg_opensea
chr3:64324576	0.03125	1	1	0.928571	1	0.964286	1	0.952381	1	0.925	0.909091	0.96	1	0.916667	0.969697	0.913043	1	chr3:64198968-64444482	-	intron:274341	ENST00000498162.2	166336	PRICKLE2	hg38_genes_introns	inter:3623	hg38_cpg_opensea
chr3:64324576	0.03125	1	1	0.928571	1	0.964286	1	0.952381	1	0.925	0.909091	0.96	1	0.916667	0.969697	0.913043	1	chr3:64198968-64444482	-	intron:274344	ENST00000485770.2	166336	PRICKLE2	hg38_genes_introns	inter:3623	hg38_cpg_opensea
chr3:64382669	0.03125	1	1	0.882353	0.967742	0.9	0.93617	0.954545	1	0.8	0.909091	0.914286	0.954545	0.95	0.944444	0.857143	0.923077	chr3:64198968-64444482	-	intron:274330	ENST00000295902.11	166336	PRICKLE2	hg38_genes_introns	inter:3623	hg38_cpg_opensea
chr3:64382669	0.03125	1	1	0.882353	0.967742	0.9	0.93617	0.954545	1	0.8	0.909091	0.914286	0.954545	0.95	0.944444	0.857143	0.923077	chr3:64198968-64444482	-	intron:274341	ENST00000498162.2	166336	PRICKLE2	hg38_genes_introns	inter:3623	hg38_cpg_opensea
chr3:64382669	0.03125	1	1	0.882353	0.967742	0.9	0.93617	0.954545	1	0.8	0.909091	0.914286	0.954545	0.95	0.944444	0.857143	0.923077	chr3:64198968-64444482	-	intron:274344	ENST00000485770.2	166336	PRICKLE2	hg38_genes_introns	inter:3623	hg38_cpg_opensea
chr4:112849547	0.03125	1	1	0.868421	0.95	0.866667	1	0.925	1	0.933333	0.962963	0.934783	1	0.878788	0.933333	0.944444	0.931034	chr4:112818265-112904454	+	intron:313755	ENST00000672356.1	287	ANK2	hg38_genes_introns	inter:4696	hg38_cpg_opensea
chr4:112849547	0.03125	1	1	0.868421	0.95	0.866667	1	0.925	1	0.933333	0.962963	0.934783	1	0.878788	0.933333	0.944444	0.931034	chr4:112818265-112904454	+	intron:313798	ENST00000672955.1	287	ANK2	hg38_genes_introns	inter:4696	hg38_cpg_opensea
chr4:112849547	0.03125	1	1	0.868421	0.95	0.866667	1	0.925	1	0.933333	0.962963	0.934783	1	0.878788	0.933333	0.944444	0.931034	chr4:112818265-112904454	+	intron:313841	ENST00000683464.1	287	ANK2	hg38_genes_introns	inter:4696	hg38_cpg_opensea
chr4:112849547	0.03125	1	1	0.868421	0.95	0.866667	1	0.925	1	0.933333	0.962963	0.934783	1	0.878788	0.933333	0.944444	0.931034	chr4:112818265-112904454	+	intron:313843	ENST00000672315.1	287	ANK2	hg38_genes_introns	inter:4696	hg38_cpg_opensea
chr4:112849547	0.03125	1	1	0.868421	0.95	0.866667	1	0.925	1	0.933333	0.962963	0.934783	1	0.878788	0.933333	0.944444	0.931034	chr4:112818265-112904454	+	intron:313886	ENST00000672696.1	287	ANK2	hg38_genes_introns	inter:4696	hg38_cpg_opensea
chr4:112849547	0.03125	1	1	0.868421	0.95	0.866667	1	0.925	1	0.933333	0.962963	0.934783	1	0.878788	0.933333	0.944444	0.931034	chr4:112818265-112904454	+	intron:313931	ENST00000673044.1	287	ANK2	hg38_genes_introns	inter:4696	hg38_cpg_opensea
chr4:112849547	0.03125	1	1	0.868421	0.95	0.866667	1	0.925	1	0.933333	0.962963	0.934783	1	0.878788	0.933333	0.944444	0.931034	chr4:112818265-112904454	+	intron:313974	ENST00000672088.1	287	ANK2	hg38_genes_introns	inter:4696	hg38_cpg_opensea
chr4:112849547	0.03125	1	1	0.868421	0.95	0.866667	1	0.925	1	0.933333	0.962963	0.934783	1	0.878788	0.933333	0.944444	0.931034	chr4:112818265-112904454	+	intron:314018	ENST00000671793.1	287	ANK2	hg38_genes_introns	inter:4696	hg38_cpg_opensea
chr4:112849547	0.03125	1	1	0.868421	0.95	0.866667	1	0.925	1	0.933333	0.962963	0.934783	1	0.878788	0.933333	0.944444	0.931034	chr4:112818265-112904454	+	intron:314065	ENST00000672402.1	287	ANK2	hg38_genes_introns	inter:4696	hg38_cpg_opensea
chr4:112849547	0.03125	1	1	0.868421	0.95	0.866667	1	0.925	1	0.933333	0.962963	0.934783	1	0.878788	0.933333	0.944444	0.931034	chr4:112818265-112904454	+	intron:314111	ENST00000671825.1	287	ANK2	hg38_genes_introns	inter:4696	hg38_cpg_opensea
chr4:112849547	0.03125	1	1	0.868421	0.95	0.866667	1	0.925	1	0.933333	0.962963	0.934783	1	0.878788	0.933333	0.944444	0.931034	chr4:112818265-112904454	+	intron:314156	ENST00000672312.1	287	ANK2	hg38_genes_introns	inter:4696	hg38_cpg_opensea
chr4:112849547	0.03125	1	1	0.868421	0.95	0.866667	1	0.925	1	0.933333	0.962963	0.934783	1	0.878788	0.933333	0.944444	0.931034	chr4:112818265-112904454	+	intron:314200	ENST00000672830.1	287	ANK2	hg38_genes_introns	inter:4696	hg38_cpg_opensea
chr4:112849547	0.03125	1	1	0.868421	0.95	0.866667	1	0.925	1	0.933333	0.962963	0.934783	1	0.878788	0.933333	0.944444	0.931034	chr4:112818265-112904454	+	intron:314246	ENST00000683360.1	287	ANK2	hg38_genes_introns	inter:4696	hg38_cpg_opensea
chr4:112849547	0.03125	1	1	0.868421	0.95	0.866667	1	0.925	1	0.933333	0.962963	0.934783	1	0.878788	0.933333	0.944444	0.931034	chr4:112818265-112904454	+	intron:314257	ENST00000682189.1	287	ANK2	hg38_genes_introns	inter:4696	hg38_cpg_opensea
chr4:112849547	0.03125	1	1	0.868421	0.95	0.866667	1	0.925	1	0.933333	0.962963	0.934783	1	0.878788	0.933333	0.944444	0.931034	chr4:112818265-112904454	+	intron:314288	ENST00000672731.1	287	ANK2	hg38_genes_introns	inter:4696	hg38_cpg_opensea
chr4:112849547	0.03125	1	1	0.868421	0.95	0.866667	1	0.925	1	0.933333	0.962963	0.934783	1	0.878788	0.933333	0.944444	0.931034	chr4:112818265-112904454	+	intron:314330	ENST00000671854.1	287	ANK2	hg38_genes_introns	inter:4696	hg38_cpg_opensea
chr4:112849547	0.03125	1	1	0.868421	0.95	0.866667	1	0.925	1	0.933333	0.962963	0.934783	1	0.878788	0.933333	0.944444	0.931034	chr4:112818265-112904454	+	intron:314374	ENST00000672350.1	287	ANK2	hg38_genes_introns	inter:4696	hg38_cpg_opensea
chr4:112849547	0.03125	1	1	0.868421	0.95	0.866667	1	0.925	1	0.933333	0.962963	0.934783	1	0.878788	0.933333	0.944444	0.931034	chr4:112818265-112904454	+	intron:314419	ENST00000672684.1	287	ANK2	hg38_genes_introns	inter:4696	hg38_cpg_opensea
chr4:112849547	0.03125	1	1	0.868421	0.95	0.866667	1	0.925	1	0.933333	0.962963	0.934783	1	0.878788	0.933333	0.944444	0.931034	chr4:112818265-112904454	+	intron:314462	ENST00000672934.1	287	ANK2	hg38_genes_introns	inter:4696	hg38_cpg_opensea
chr4:112849547	0.03125	1	1	0.868421	0.95	0.866667	1	0.925	1	0.933333	0.962963	0.934783	1	0.878788	0.933333	0.944444	0.931034	chr4:112818265-112904454	+	intron:314506	ENST00000673546.1	287	ANK2	hg38_genes_introns	inter:4696	hg38_cpg_opensea
chr4:112849547	0.03125	1	1	0.868421	0.95	0.866667	1	0.925	1	0.933333	0.962963	0.934783	1	0.878788	0.933333	0.944444	0.931034	chr4:112818265-112904454	+	intron:314550	ENST00000673573.1	287	ANK2	hg38_genes_introns	inter:4696	hg38_cpg_opensea
chr4:112849547	0.03125	1	1	0.868421	0.95	0.866667	1	0.925	1	0.933333	0.962963	0.934783	1	0.878788	0.933333	0.944444	0.931034	chr4:112818265-112904454	+	intron:314595	ENST00000683070.1	287	ANK2	hg38_genes_introns	inter:4696	hg38_cpg_opensea
chr4:112849547	0.03125	1	1	0.868421	0.95	0.866667	1	0.925	1	0.933333	0.962963	0.934783	1	0.878788	0.933333	0.944444	0.931034	chr4:112818265-112904454	+	intron:314602	ENST00000683310.1	287	ANK2	hg38_genes_introns	inter:4696	hg38_cpg_opensea
chr4:112849547	0.03125	1	1	0.868421	0.95	0.866667	1	0.925	1	0.933333	0.962963	0.934783	1	0.878788	0.933333	0.944444	0.931034	chr4:112818265-112904454	+	intron:314636	ENST00000503423.6	287	ANK2	hg38_genes_introns	inter:4696	hg38_cpg_opensea
chr4:112849547	0.03125	1	1	0.868421	0.95	0.866667	1	0.925	1	0.933333	0.962963	0.934783	1	0.878788	0.933333	0.944444	0.931034	chr4:112818265-112904454	+	intron:314681	ENST00000673255.1	287	ANK2	hg38_genes_introns	inter:4696	hg38_cpg_opensea
chr4:112849547	0.03125	1	1	0.868421	0.95	0.866667	1	0.925	1	0.933333	0.962963	0.934783	1	0.878788	0.933333	0.944444	0.931034	chr4:112818265-112904454	+	intron:314726	ENST00000671893.1	287	ANK2	hg38_genes_introns	inter:4696	hg38_cpg_opensea
chr4:112849547	0.03125	1	1	0.868421	0.95	0.866667	1	0.925	1	0.933333	0.962963	0.934783	1	0.878788	0.933333	0.944444	0.931034	chr4:112818265-112904454	+	intron:314766	ENST00000672246.1	287	ANK2	hg38_genes_introns	inter:4696	hg38_cpg_opensea
chr4:112849547	0.03125	1	1	0.868421	0.95	0.866667	1	0.925	1	0.933333	0.962963	0.934783	1	0.878788	0.933333	0.944444	0.931034	chr4:112818265-112904454	+	intron:314809	ENST00000672930.1	287	ANK2	hg38_genes_introns	inter:4696	hg38_cpg_opensea
chr4:112849547	0.03125	1	1	0.868421	0.95	0.866667	1	0.925	1	0.933333	0.962963	0.934783	1	0.878788	0.933333	0.944444	0.931034	chr4:112818265-112904454	+	intron:314853	ENST00000673334.1	287	ANK2	hg38_genes_introns	inter:4696	hg38_cpg_opensea
chr4:112849547	0.03125	1	1	0.868421	0.95	0.866667	1	0.925	1	0.933333	0.962963	0.934783	1	0.878788	0.933333	0.944444	0.931034	chr4:112818265-112904454	+	intron:314896	ENST00000673453.1	287	ANK2	hg38_genes_introns	inter:4696	hg38_cpg_opensea
chr4:112849547	0.03125	1	1	0.868421	0.95	0.866667	1	0.925	1	0.933333	0.962963	0.934783	1	0.878788	0.933333	0.944444	0.931034	chr4:112818265-112904454	+	intron:314938	ENST00000673555.1	287	ANK2	hg38_genes_introns	inter:4696	hg38_cpg_opensea
chr4:112849547	0.03125	1	1	0.868421	0.95	0.866667	1	0.925	1	0.933333	0.962963	0.934783	1	0.878788	0.933333	0.944444	0.931034	chr4:112818265-112904454	+	intron:314983	ENST00000672880.1	287	ANK2	hg38_genes_introns	inter:4696	hg38_cpg_opensea
chr4:112849547	0.03125	1	1	0.868421	0.95	0.866667	1	0.925	1	0.933333	0.962963	0.934783	1	0.878788	0.933333	0.944444	0.931034	chr4:112818265-112904454	+	intron:315028	ENST00000672990.1	287	ANK2	hg38_genes_introns	inter:4696	hg38_cpg_opensea
chr4:112849547	0.03125	1	1	0.868421	0.95	0.866667	1	0.925	1	0.933333	0.962963	0.934783	1	0.878788	0.933333	0.944444	0.931034	chr4:112818265-112904454	+	intron:315074	ENST00000673430.1	287	ANK2	hg38_genes_introns	inter:4696	hg38_cpg_opensea
chr4:112849547	0.03125	1	1	0.868421	0.95	0.866667	1	0.925	1	0.933333	0.962963	0.934783	1	0.878788	0.933333	0.944444	0.931034	chr4:112818265-112904454	+	intron:315120	ENST00000673298.1	287	ANK2	hg38_genes_introns	inter:4696	hg38_cpg_opensea
chr4:112849547	0.03125	1	1	0.868421	0.95	0.866667	1	0.925	1	0.933333	0.962963	0.934783	1	0.878788	0.933333	0.944444	0.931034	chr4:112818265-112904454	+	intron:315166	ENST00000672068.1	287	ANK2	hg38_genes_introns	inter:4696	hg38_cpg_opensea
chr4:112849547	0.03125	1	1	0.868421	0.95	0.866667	1	0.925	1	0.933333	0.962963	0.934783	1	0.878788	0.933333	0.944444	0.931034	chr4:112818265-112904454	+	intron:315212	ENST00000672362.1	287	ANK2	hg38_genes_introns	inter:4696	hg38_cpg_opensea
chr4:112849547	0.03125	1	1	0.868421	0.95	0.866667	1	0.925	1	0.933333	0.962963	0.934783	1	0.878788	0.933333	0.944444	0.931034	chr4:112818265-112904454	+	intron:315259	ENST00000672793.1	287	ANK2	hg38_genes_introns	inter:4696	hg38_cpg_opensea
chr4:112849547	0.03125	1	1	0.868421	0.95	0.866667	1	0.925	1	0.933333	0.962963	0.934783	1	0.878788	0.933333	0.944444	0.931034	chr4:112818265-112904454	+	intron:315304	ENST00000672209.1	287	ANK2	hg38_genes_introns	inter:4696	hg38_cpg_opensea
chr4:112849547	0.03125	1	1	0.868421	0.95	0.866667	1	0.925	1	0.933333	0.962963	0.934783	1	0.878788	0.933333	0.944444	0.931034	chr4:112818265-112904454	+	intron:315351	ENST00000671756.1	287	ANK2	hg38_genes_introns	inter:4696	hg38_cpg_opensea
chr4:112849547	0.03125	1	1	0.868421	0.95	0.866667	1	0.925	1	0.933333	0.962963	0.934783	1	0.878788	0.933333	0.944444	0.931034	chr4:112818265-112904454	+	intron:315394	ENST00000671809.1	287	ANK2	hg38_genes_introns	inter:4696	hg38_cpg_opensea
chr4:112849547	0.03125	1	1	0.868421	0.95	0.866667	1	0.925	1	0.933333	0.962963	0.934783	1	0.878788	0.933333	0.944444	0.931034	chr4:112818265-112904454	+	intron:315440	ENST00000671863.1	287	ANK2	hg38_genes_introns	inter:4696	hg38_cpg_opensea
chr4:112849547	0.03125	1	1	0.868421	0.95	0.866667	1	0.925	1	0.933333	0.962963	0.934783	1	0.878788	0.933333	0.944444	0.931034	chr4:112818265-112904454	+	intron:315483	ENST00000671906.1	287	ANK2	hg38_genes_introns	inter:4696	hg38_cpg_opensea
chr4:112849547	0.03125	1	1	0.868421	0.95	0.866667	1	0.925	1	0.933333	0.962963	0.934783	1	0.878788	0.933333	0.944444	0.931034	chr4:112818265-112904454	+	intron:315527	ENST00000672090.1	287	ANK2	hg38_genes_introns	inter:4696	hg38_cpg_opensea
chr4:112849547	0.03125	1	1	0.868421	0.95	0.866667	1	0.925	1	0.933333	0.962963	0.934783	1	0.878788	0.933333	0.944444	0.931034	chr4:112818265-112904454	+	intron:315572	ENST00000672177.1	287	ANK2	hg38_genes_introns	inter:4696	hg38_cpg_opensea
chr4:112849547	0.03125	1	1	0.868421	0.95	0.866667	1	0.925	1	0.933333	0.962963	0.934783	1	0.878788	0.933333	0.944444	0.931034	chr4:112818265-112904454	+	intron:315616	ENST00000672759.1	287	ANK2	hg38_genes_introns	inter:4696	hg38_cpg_opensea
chr4:112849547	0.03125	1	1	0.868421	0.95	0.866667	1	0.925	1	0.933333	0.962963	0.934783	1	0.878788	0.933333	0.944444	0.931034	chr4:112818265-112904454	+	intron:315658	ENST00000672965.1	287	ANK2	hg38_genes_introns	inter:4696	hg38_cpg_opensea
chr4:112849547	0.03125	1	1	0.868421	0.95	0.866667	1	0.925	1	0.933333	0.962963	0.934783	1	0.878788	0.933333	0.944444	0.931034	chr4:112818265-112904454	+	intron:315703	ENST00000673109.1	287	ANK2	hg38_genes_introns	inter:4696	hg38_cpg_opensea
chr4:112849547	0.03125	1	1	0.868421	0.95	0.866667	1	0.925	1	0.933333	0.962963	0.934783	1	0.878788	0.933333	0.944444	0.931034	chr4:112818265-112904454	+	intron:315746	ENST00000503271.5	287	ANK2	hg38_genes_introns	inter:4696	hg38_cpg_opensea
chr4:112849547	0.03125	1	1	0.868421	0.95	0.866667	1	0.925	1	0.933333	0.962963	0.934783	1	0.878788	0.933333	0.944444	0.931034	chr4:112818265-112904454	+	intron:315776	ENST00000506722.5	287	ANK2	hg38_genes_introns	inter:4696	hg38_cpg_opensea
chr4:112849547	0.03125	1	1	0.868421	0.95	0.866667	1	0.925	1	0.933333	0.962963	0.934783	1	0.878788	0.933333	0.944444	0.931034	chr4:112818265-112904454	+	intron:315822	ENST00000673536.1	287	ANK2	hg38_genes_introns	inter:4696	hg38_cpg_opensea
chr4:112849547	0.03125	1	1	0.868421	0.95	0.866667	1	0.925	1	0.933333	0.962963	0.934783	1	0.878788	0.933333	0.944444	0.931034	chr4:112818265-112904454	+	intron:315867	ENST00000684681.1	287	ANK2	hg38_genes_introns	inter:4696	hg38_cpg_opensea
chr4:112849547	0.03125	1	1	0.868421	0.95	0.866667	1	0.925	1	0.933333	0.962963	0.934783	1	0.878788	0.933333	0.944444	0.931034	chr4:112818265-112904454	+	intron:315874	ENST00000672986.1	287	ANK2	hg38_genes_introns	inter:4696	hg38_cpg_opensea
chr4:112859094	0.03125	1	27	1	0.956522	1	0.961538	1	0.833333	1	0.96	1	0.925926	1	0.965517	0.933333	0.954545	chr4:112818265-112904454	+	intron:313755	ENST00000672356.1	287	ANK2	hg38_genes_introns	inter:4696	hg38_cpg_opensea
chr4:112859094	0.03125	1	27	1	0.956522	1	0.961538	1	0.833333	1	0.96	1	0.925926	1	0.965517	0.933333	0.954545	chr4:112818265-112904454	+	intron:313798	ENST00000672955.1	287	ANK2	hg38_genes_introns	inter:4696	hg38_cpg_opensea
chr4:112859094	0.03125	1	27	1	0.956522	1	0.961538	1	0.833333	1	0.96	1	0.925926	1	0.965517	0.933333	0.954545	chr4:112818265-112904454	+	intron:313841	ENST00000683464.1	287	ANK2	hg38_genes_introns	inter:4696	hg38_cpg_opensea
chr4:112859094	0.03125	1	27	1	0.956522	1	0.961538	1	0.833333	1	0.96	1	0.925926	1	0.965517	0.933333	0.954545	chr4:112818265-112904454	+	intron:313843	ENST00000672315.1	287	ANK2	hg38_genes_introns	inter:4696	hg38_cpg_opensea
chr4:112859094	0.03125	1	27	1	0.956522	1	0.961538	1	0.833333	1	0.96	1	0.925926	1	0.965517	0.933333	0.954545	chr4:112818265-112904454	+	intron:313886	ENST00000672696.1	287	ANK2	hg38_genes_introns	inter:4696	hg38_cpg_opensea
chr4:112859094	0.03125	1	27	1	0.956522	1	0.961538	1	0.833333	1	0.96	1	0.925926	1	0.965517	0.933333	0.954545	chr4:112818265-112904454	+	intron:313931	ENST00000673044.1	287	ANK2	hg38_genes_introns	inter:4696	hg38_cpg_opensea
chr4:112859094	0.03125	1	27	1	0.956522	1	0.961538	1	0.833333	1	0.96	1	0.925926	1	0.965517	0.933333	0.954545	chr4:112818265-112904454	+	intron:313974	ENST00000672088.1	287	ANK2	hg38_genes_introns	inter:4696	hg38_cpg_opensea
chr4:112859094	0.03125	1	27	1	0.956522	1	0.961538	1	0.833333	1	0.96	1	0.925926	1	0.965517	0.933333	0.954545	chr4:112818265-112904454	+	intron:314018	ENST00000671793.1	287	ANK2	hg38_genes_introns	inter:4696	hg38_cpg_opensea
chr4:112859094	0.03125	1	27	1	0.956522	1	0.961538	1	0.833333	1	0.96	1	0.925926	1	0.965517	0.933333	0.954545	chr4:112818265-112904454	+	intron:314065	ENST00000672402.1	287	ANK2	hg38_genes_introns	inter:4696	hg38_cpg_opensea
chr4:112859094	0.03125	1	27	1	0.956522	1	0.961538	1	0.833333	1	0.96	1	0.925926	1	0.965517	0.933333	0.954545	chr4:112818265-112904454	+	intron:314111	ENST00000671825.1	287	ANK2	hg38_genes_introns	inter:4696	hg38_cpg_opensea
chr4:112859094	0.03125	1	27	1	0.956522	1	0.961538	1	0.833333	1	0.96	1	0.925926	1	0.965517	0.933333	0.954545	chr4:112818265-112904454	+	intron:314156	ENST00000672312.1	287	ANK2	hg38_genes_introns	inter:4696	hg38_cpg_opensea
chr4:112859094	0.03125	1	27	1	0.956522	1	0.961538	1	0.833333	1	0.96	1	0.925926	1	0.965517	0.933333	0.954545	chr4:112818265-112904454	+	intron:314200	ENST00000672830.1	287	ANK2	hg38_genes_introns	inter:4696	hg38_cpg_opensea
chr4:112859094	0.03125	1	27	1	0.956522	1	0.961538	1	0.833333	1	0.96	1	0.925926	1	0.965517	0.933333	0.954545	chr4:112818265-112904454	+	intron:314246	ENST00000683360.1	287	ANK2	hg38_genes_introns	inter:4696	hg38_cpg_opensea
chr4:112859094	0.03125	1	27	1	0.956522	1	0.961538	1	0.833333	1	0.96	1	0.925926	1	0.965517	0.933333	0.954545	chr4:112818265-112904454	+	intron:314257	ENST00000682189.1	287	ANK2	hg38_genes_introns	inter:4696	hg38_cpg_opensea
chr4:112859094	0.03125	1	27	1	0.956522	1	0.961538	1	0.833333	1	0.96	1	0.925926	1	0.965517	0.933333	0.954545	chr4:112818265-112904454	+	intron:314288	ENST00000672731.1	287	ANK2	hg38_genes_introns	inter:4696	hg38_cpg_opensea
chr4:112859094	0.03125	1	27	1	0.956522	1	0.961538	1	0.833333	1	0.96	1	0.925926	1	0.965517	0.933333	0.954545	chr4:112818265-112904454	+	intron:314330	ENST00000671854.1	287	ANK2	hg38_genes_introns	inter:4696	hg38_cpg_opensea
chr4:112859094	0.03125	1	27	1	0.956522	1	0.961538	1	0.833333	1	0.96	1	0.925926	1	0.965517	0.933333	0.954545	chr4:112818265-112904454	+	intron:314374	ENST00000672350.1	287	ANK2	hg38_genes_introns	inter:4696	hg38_cpg_opensea
chr4:112859094	0.03125	1	27	1	0.956522	1	0.961538	1	0.833333	1	0.96	1	0.925926	1	0.965517	0.933333	0.954545	chr4:112818265-112904454	+	intron:314419	ENST00000672684.1	287	ANK2	hg38_genes_introns	inter:4696	hg38_cpg_opensea
chr4:112859094	0.03125	1	27	1	0.956522	1	0.961538	1	0.833333	1	0.96	1	0.925926	1	0.965517	0.933333	0.954545	chr4:112818265-112904454	+	intron:314462	ENST00000672934.1	287	ANK2	hg38_genes_introns	inter:4696	hg38_cpg_opensea
chr4:112859094	0.03125	1	27	1	0.956522	1	0.961538	1	0.833333	1	0.96	1	0.925926	1	0.965517	0.933333	0.954545	chr4:112818265-112904454	+	intron:314506	ENST00000673546.1	287	ANK2	hg38_genes_introns	inter:4696	hg38_cpg_opensea
chr4:112859094	0.03125	1	27	1	0.956522	1	0.961538	1	0.833333	1	0.96	1	0.925926	1	0.965517	0.933333	0.954545	chr4:112818265-112904454	+	intron:314550	ENST00000673573.1	287	ANK2	hg38_genes_introns	inter:4696	hg38_cpg_opensea
chr4:112859094	0.03125	1	27	1	0.956522	1	0.961538	1	0.833333	1	0.96	1	0.925926	1	0.965517	0.933333	0.954545	chr4:112818265-112904454	+	intron:314595	ENST00000683070.1	287	ANK2	hg38_genes_introns	inter:4696	hg38_cpg_opensea
chr4:112859094	0.03125	1	27	1	0.956522	1	0.961538	1	0.833333	1	0.96	1	0.925926	1	0.965517	0.933333	0.954545	chr4:112818265-112904454	+	intron:314602	ENST00000683310.1	287	ANK2	hg38_genes_introns	inter:4696	hg38_cpg_opensea
chr4:112859094	0.03125	1	27	1	0.956522	1	0.961538	1	0.833333	1	0.96	1	0.925926	1	0.965517	0.933333	0.954545	chr4:112818265-112904454	+	intron:314636	ENST00000503423.6	287	ANK2	hg38_genes_introns	inter:4696	hg38_cpg_opensea
chr4:112859094	0.03125	1	27	1	0.956522	1	0.961538	1	0.833333	1	0.96	1	0.925926	1	0.965517	0.933333	0.954545	chr4:112818265-112904454	+	intron:314681	ENST00000673255.1	287	ANK2	hg38_genes_introns	inter:4696	hg38_cpg_opensea
chr4:112859094	0.03125	1	27	1	0.956522	1	0.961538	1	0.833333	1	0.96	1	0.925926	1	0.965517	0.933333	0.954545	chr4:112818265-112904454	+	intron:314726	ENST00000671893.1	287	ANK2	hg38_genes_introns	inter:4696	hg38_cpg_opensea
chr4:112859094	0.03125	1	27	1	0.956522	1	0.961538	1	0.833333	1	0.96	1	0.925926	1	0.965517	0.933333	0.954545	chr4:112818265-112904454	+	intron:314766	ENST00000672246.1	287	ANK2	hg38_genes_introns	inter:4696	hg38_cpg_opensea
chr4:112859094	0.03125	1	27	1	0.956522	1	0.961538	1	0.833333	1	0.96	1	0.925926	1	0.965517	0.933333	0.954545	chr4:112818265-112904454	+	intron:314809	ENST00000672930.1	287	ANK2	hg38_genes_introns	inter:4696	hg38_cpg_opensea
chr4:112859094	0.03125	1	27	1	0.956522	1	0.961538	1	0.833333	1	0.96	1	0.925926	1	0.965517	0.933333	0.954545	chr4:112818265-112904454	+	intron:314853	ENST00000673334.1	287	ANK2	hg38_genes_introns	inter:4696	hg38_cpg_opensea
chr4:112859094	0.03125	1	27	1	0.956522	1	0.961538	1	0.833333	1	0.96	1	0.925926	1	0.965517	0.933333	0.954545	chr4:112818265-112904454	+	intron:314896	ENST00000673453.1	287	ANK2	hg38_genes_introns	inter:4696	hg38_cpg_opensea
chr4:112859094	0.03125	1	27	1	0.956522	1	0.961538	1	0.833333	1	0.96	1	0.925926	1	0.965517	0.933333	0.954545	chr4:112818265-112904454	+	intron:314938	ENST00000673555.1	287	ANK2	hg38_genes_introns	inter:4696	hg38_cpg_opensea
chr4:112859094	0.03125	1	27	1	0.956522	1	0.961538	1	0.833333	1	0.96	1	0.925926	1	0.965517	0.933333	0.954545	chr4:112818265-112904454	+	intron:314983	ENST00000672880.1	287	ANK2	hg38_genes_introns	inter:4696	hg38_cpg_opensea
chr4:112859094	0.03125	1	27	1	0.956522	1	0.961538	1	0.833333	1	0.96	1	0.925926	1	0.965517	0.933333	0.954545	chr4:112818265-112904454	+	intron:315028	ENST00000672990.1	287	ANK2	hg38_genes_introns	inter:4696	hg38_cpg_opensea
chr4:112859094	0.03125	1	27	1	0.956522	1	0.961538	1	0.833333	1	0.96	1	0.925926	1	0.965517	0.933333	0.954545	chr4:112818265-112904454	+	intron:315074	ENST00000673430.1	287	ANK2	hg38_genes_introns	inter:4696	hg38_cpg_opensea
chr4:112859094	0.03125	1	27	1	0.956522	1	0.961538	1	0.833333	1	0.96	1	0.925926	1	0.965517	0.933333	0.954545	chr4:112818265-112904454	+	intron:315120	ENST00000673298.1	287	ANK2	hg38_genes_introns	inter:4696	hg38_cpg_opensea
chr4:112859094	0.03125	1	27	1	0.956522	1	0.961538	1	0.833333	1	0.96	1	0.925926	1	0.965517	0.933333	0.954545	chr4:112818265-112904454	+	intron:315166	ENST00000672068.1	287	ANK2	hg38_genes_introns	inter:4696	hg38_cpg_opensea
chr4:112859094	0.03125	1	27	1	0.956522	1	0.961538	1	0.833333	1	0.96	1	0.925926	1	0.965517	0.933333	0.954545	chr4:112818265-112904454	+	intron:315212	ENST00000672362.1	287	ANK2	hg38_genes_introns	inter:4696	hg38_cpg_opensea
chr4:112859094	0.03125	1	27	1	0.956522	1	0.961538	1	0.833333	1	0.96	1	0.925926	1	0.965517	0.933333	0.954545	chr4:112818265-112904454	+	intron:315259	ENST00000672793.1	287	ANK2	hg38_genes_introns	inter:4696	hg38_cpg_opensea
chr4:112859094	0.03125	1	27	1	0.956522	1	0.961538	1	0.833333	1	0.96	1	0.925926	1	0.965517	0.933333	0.954545	chr4:112818265-112904454	+	intron:315304	ENST00000672209.1	287	ANK2	hg38_genes_introns	inter:4696	hg38_cpg_opensea
chr4:112859094	0.03125	1	27	1	0.956522	1	0.961538	1	0.833333	1	0.96	1	0.925926	1	0.965517	0.933333	0.954545	chr4:112818265-112904454	+	intron:315351	ENST00000671756.1	287	ANK2	hg38_genes_introns	inter:4696	hg38_cpg_opensea
chr4:112859094	0.03125	1	27	1	0.956522	1	0.961538	1	0.833333	1	0.96	1	0.925926	1	0.965517	0.933333	0.954545	chr4:112818265-112904454	+	intron:315394	ENST00000671809.1	287	ANK2	hg38_genes_introns	inter:4696	hg38_cpg_opensea
chr4:112859094	0.03125	1	27	1	0.956522	1	0.961538	1	0.833333	1	0.96	1	0.925926	1	0.965517	0.933333	0.954545	chr4:112818265-112904454	+	intron:315440	ENST00000671863.1	287	ANK2	hg38_genes_introns	inter:4696	hg38_cpg_opensea
chr4:112859094	0.03125	1	27	1	0.956522	1	0.961538	1	0.833333	1	0.96	1	0.925926	1	0.965517	0.933333	0.954545	chr4:112818265-112904454	+	intron:315483	ENST00000671906.1	287	ANK2	hg38_genes_introns	inter:4696	hg38_cpg_opensea
chr4:112859094	0.03125	1	27	1	0.956522	1	0.961538	1	0.833333	1	0.96	1	0.925926	1	0.965517	0.933333	0.954545	chr4:112818265-112904454	+	intron:315527	ENST00000672090.1	287	ANK2	hg38_genes_introns	inter:4696	hg38_cpg_opensea
chr4:112859094	0.03125	1	27	1	0.956522	1	0.961538	1	0.833333	1	0.96	1	0.925926	1	0.965517	0.933333	0.954545	chr4:112818265-112904454	+	intron:315572	ENST00000672177.1	287	ANK2	hg38_genes_introns	inter:4696	hg38_cpg_opensea
chr4:112859094	0.03125	1	27	1	0.956522	1	0.961538	1	0.833333	1	0.96	1	0.925926	1	0.965517	0.933333	0.954545	chr4:112818265-112904454	+	intron:315616	ENST00000672759.1	287	ANK2	hg38_genes_introns	inter:4696	hg38_cpg_opensea
chr4:112859094	0.03125	1	27	1	0.956522	1	0.961538	1	0.833333	1	0.96	1	0.925926	1	0.965517	0.933333	0.954545	chr4:112818265-112904454	+	intron:315658	ENST00000672965.1	287	ANK2	hg38_genes_introns	inter:4696	hg38_cpg_opensea
chr4:112859094	0.03125	1	27	1	0.956522	1	0.961538	1	0.833333	1	0.96	1	0.925926	1	0.965517	0.933333	0.954545	chr4:112818265-112904454	+	intron:315703	ENST00000673109.1	287	ANK2	hg38_genes_introns	inter:4696	hg38_cpg_opensea
chr4:112859094	0.03125	1	27	1	0.956522	1	0.961538	1	0.833333	1	0.96	1	0.925926	1	0.965517	0.933333	0.954545	chr4:112818265-112904454	+	intron:315746	ENST00000503271.5	287	ANK2	hg38_genes_introns	inter:4696	hg38_cpg_opensea
chr4:112859094	0.03125	1	27	1	0.956522	1	0.961538	1	0.833333	1	0.96	1	0.925926	1	0.965517	0.933333	0.954545	chr4:112818265-112904454	+	intron:315776	ENST00000506722.5	287	ANK2	hg38_genes_introns	inter:4696	hg38_cpg_opensea
chr4:112859094	0.03125	1	27	1	0.956522	1	0.961538	1	0.833333	1	0.96	1	0.925926	1	0.965517	0.933333	0.954545	chr4:112818265-112904454	+	intron:315822	ENST00000673536.1	287	ANK2	hg38_genes_introns	inter:4696	hg38_cpg_opensea
chr4:112859094	0.03125	1	27	1	0.956522	1	0.961538	1	0.833333	1	0.96	1	0.925926	1	0.965517	0.933333	0.954545	chr4:112818265-112904454	+	intron:315867	ENST00000684681.1	287	ANK2	hg38_genes_introns	inter:4696	hg38_cpg_opensea
chr4:112859094	0.03125	1	27	1	0.956522	1	0.961538	1	0.833333	1	0.96	1	0.925926	1	0.965517	0.933333	0.954545	chr4:112818265-112904454	+	intron:315874	ENST00000672986.1	287	ANK2	hg38_genes_introns	inter:4696	hg38_cpg_opensea
chr4:112859094	0.03125	1	27	1	0.956522	1	0.961538	1	0.833333	1	0.96	1	0.925926	1	0.965517	0.933333	0.954545	chr4:112855943-112859942	+	1to5kb:56113	ENST00000671951.1	287	ANK2	hg38_genes_1to5kb	inter:4696	hg38_cpg_opensea
chr4:112859094	0.03125	1	27	1	0.956522	1	0.961538	1	0.833333	1	0.96	1	0.925926	1	0.965517	0.933333	0.954545	chr4:112855993-112859992	+	1to5kb:56114	ENST00000683180.1	287	ANK2	hg38_genes_1to5kb	inter:4696	hg38_cpg_opensea
chr4:112859094	0.03125	1	27	1	0.956522	1	0.961538	1	0.833333	1	0.96	1	0.925926	1	0.965517	0.933333	0.954545	chr4:112856020-112860019	+	1to5kb:56115	ENST00000671704.1	287	ANK2	hg38_genes_1to5kb	inter:4696	hg38_cpg_opensea
chr4:112859094	0.03125	1	27	1	0.956522	1	0.961538	1	0.833333	1	0.96	1	0.925926	1	0.965517	0.933333	0.954545	chr4:112856065-112860064	+	1to5kb:56116	ENST00000672221.1	287	ANK2	hg38_genes_1to5kb	inter:4696	hg38_cpg_opensea
chr4:112859094	0.03125	1	27	1	0.956522	1	0.961538	1	0.833333	1	0.96	1	0.925926	1	0.965517	0.933333	0.954545	chr4:112856078-112860077	+	1to5kb:56117	ENST00000684727.1	287	ANK2	hg38_genes_1to5kb	inter:4696	hg38_cpg_opensea
chr4:112938226	0.03125	1	27	1	0.923077	0.958333	0.9375	0.925926	0.866667	0.923077	0.931034	1	0.928571	0.933333	0.882353	1	0.9	chr4:112904515-113174415	+	intron:313756	ENST00000672356.1	287	ANK2	hg38_genes_introns	inter:4696	hg38_cpg_opensea
chr4:112938226	0.03125	1	27	1	0.923077	0.958333	0.9375	0.925926	0.866667	0.923077	0.931034	1	0.928571	0.933333	0.882353	1	0.9	chr4:112904515-113174415	+	intron:313799	ENST00000672955.1	287	ANK2	hg38_genes_introns	inter:4696	hg38_cpg_opensea
chr4:112938226	0.03125	1	27	1	0.923077	0.958333	0.9375	0.925926	0.866667	0.923077	0.931034	1	0.928571	0.933333	0.882353	1	0.9	chr4:112904515-113174415	+	intron:313844	ENST00000672315.1	287	ANK2	hg38_genes_introns	inter:4696	hg38_cpg_opensea
chr4:112938226	0.03125	1	27	1	0.923077	0.958333	0.9375	0.925926	0.866667	0.923077	0.931034	1	0.928571	0.933333	0.882353	1	0.9	chr4:112904515-113174415	+	intron:313887	ENST00000672696.1	287	ANK2	hg38_genes_introns	inter:4696	hg38_cpg_opensea
chr4:112938226	0.03125	1	27	1	0.923077	0.958333	0.9375	0.925926	0.866667	0.923077	0.931034	1	0.928571	0.933333	0.882353	1	0.9	chr4:112904515-113174415	+	intron:313932	ENST00000673044.1	287	ANK2	hg38_genes_introns	inter:4696	hg38_cpg_opensea
chr4:112938226	0.03125	1	27	1	0.923077	0.958333	0.9375	0.925926	0.866667	0.923077	0.931034	1	0.928571	0.933333	0.882353	1	0.9	chr4:112904515-113174415	+	intron:313975	ENST00000672088.1	287	ANK2	hg38_genes_introns	inter:4696	hg38_cpg_opensea
chr4:112938226	0.03125	1	27	1	0.923077	0.958333	0.9375	0.925926	0.866667	0.923077	0.931034	1	0.928571	0.933333	0.882353	1	0.9	chr4:112904515-113174415	+	intron:314019	ENST00000671793.1	287	ANK2	hg38_genes_introns	inter:4696	hg38_cpg_opensea
chr4:112938226	0.03125	1	27	1	0.923077	0.958333	0.9375	0.925926	0.866667	0.923077	0.931034	1	0.928571	0.933333	0.882353	1	0.9	chr4:112904515-113174415	+	intron:314066	ENST00000672402.1	287	ANK2	hg38_genes_introns	inter:4696	hg38_cpg_opensea
chr4:112938226	0.03125	1	27	1	0.923077	0.958333	0.9375	0.925926	0.866667	0.923077	0.931034	1	0.928571	0.933333	0.882353	1	0.9	chr4:112904515-113174415	+	intron:314112	ENST00000671825.1	287	ANK2	hg38_genes_introns	inter:4696	hg38_cpg_opensea
chr4:112938226	0.03125	1	27	1	0.923077	0.958333	0.9375	0.925926	0.866667	0.923077	0.931034	1	0.928571	0.933333	0.882353	1	0.9	chr4:112904515-113174415	+	intron:314157	ENST00000672312.1	287	ANK2	hg38_genes_introns	inter:4696	hg38_cpg_opensea
chr4:112938226	0.03125	1	27	1	0.923077	0.958333	0.9375	0.925926	0.866667	0.923077	0.931034	1	0.928571	0.933333	0.882353	1	0.9	chr4:112904515-113174415	+	intron:314201	ENST00000672830.1	287	ANK2	hg38_genes_introns	inter:4696	hg38_cpg_opensea
chr4:112938226	0.03125	1	27	1	0.923077	0.958333	0.9375	0.925926	0.866667	0.923077	0.931034	1	0.928571	0.933333	0.882353	1	0.9	chr4:112904515-113174415	+	intron:314247	ENST00000683360.1	287	ANK2	hg38_genes_introns	inter:4696	hg38_cpg_opensea
chr4:112938226	0.03125	1	27	1	0.923077	0.958333	0.9375	0.925926	0.866667	0.923077	0.931034	1	0.928571	0.933333	0.882353	1	0.9	chr4:112904515-113174415	+	intron:314258	ENST00000682189.1	287	ANK2	hg38_genes_introns	inter:4696	hg38_cpg_opensea
chr4:112938226	0.03125	1	27	1	0.923077	0.958333	0.9375	0.925926	0.866667	0.923077	0.931034	1	0.928571	0.933333	0.882353	1	0.9	chr4:112904515-113174415	+	intron:314289	ENST00000672731.1	287	ANK2	hg38_genes_introns	inter:4696	hg38_cpg_opensea
chr4:112938226	0.03125	1	27	1	0.923077	0.958333	0.9375	0.925926	0.866667	0.923077	0.931034	1	0.928571	0.933333	0.882353	1	0.9	chr4:112904515-113174415	+	intron:314331	ENST00000671854.1	287	ANK2	hg38_genes_introns	inter:4696	hg38_cpg_opensea
chr4:112938226	0.03125	1	27	1	0.923077	0.958333	0.9375	0.925926	0.866667	0.923077	0.931034	1	0.928571	0.933333	0.882353	1	0.9	chr4:112904515-113174415	+	intron:314375	ENST00000672350.1	287	ANK2	hg38_genes_introns	inter:4696	hg38_cpg_opensea
chr4:112938226	0.03125	1	27	1	0.923077	0.958333	0.9375	0.925926	0.866667	0.923077	0.931034	1	0.928571	0.933333	0.882353	1	0.9	chr4:112904515-113174415	+	intron:314420	ENST00000672684.1	287	ANK2	hg38_genes_introns	inter:4696	hg38_cpg_opensea
chr4:112938226	0.03125	1	27	1	0.923077	0.958333	0.9375	0.925926	0.866667	0.923077	0.931034	1	0.928571	0.933333	0.882353	1	0.9	chr4:112904515-113174415	+	intron:314463	ENST00000672934.1	287	ANK2	hg38_genes_introns	inter:4696	hg38_cpg_opensea
chr4:112938226	0.03125	1	27	1	0.923077	0.958333	0.9375	0.925926	0.866667	0.923077	0.931034	1	0.928571	0.933333	0.882353	1	0.9	chr4:112904515-113174415	+	intron:314507	ENST00000673546.1	287	ANK2	hg38_genes_introns	inter:4696	hg38_cpg_opensea
chr4:112938226	0.03125	1	27	1	0.923077	0.958333	0.9375	0.925926	0.866667	0.923077	0.931034	1	0.928571	0.933333	0.882353	1	0.9	chr4:112904515-113174415	+	intron:314551	ENST00000673573.1	287	ANK2	hg38_genes_introns	inter:4696	hg38_cpg_opensea
chr4:112938226	0.03125	1	27	1	0.923077	0.958333	0.9375	0.925926	0.866667	0.923077	0.931034	1	0.928571	0.933333	0.882353	1	0.9	chr4:112904515-113174415	+	intron:314596	ENST00000683070.1	287	ANK2	hg38_genes_introns	inter:4696	hg38_cpg_opensea
chr4:112938226	0.03125	1	27	1	0.923077	0.958333	0.9375	0.925926	0.866667	0.923077	0.931034	1	0.928571	0.933333	0.882353	1	0.9	chr4:112904515-113174415	+	intron:314603	ENST00000683310.1	287	ANK2	hg38_genes_introns	inter:4696	hg38_cpg_opensea
chr4:112938226	0.03125	1	27	1	0.923077	0.958333	0.9375	0.925926	0.866667	0.923077	0.931034	1	0.928571	0.933333	0.882353	1	0.9	chr4:112904515-113174415	+	intron:314637	ENST00000503423.6	287	ANK2	hg38_genes_introns	inter:4696	hg38_cpg_opensea
chr4:112938226	0.03125	1	27	1	0.923077	0.958333	0.9375	0.925926	0.866667	0.923077	0.931034	1	0.928571	0.933333	0.882353	1	0.9	chr4:112904515-113174415	+	intron:314682	ENST00000673255.1	287	ANK2	hg38_genes_introns	inter:4696	hg38_cpg_opensea
chr4:112938226	0.03125	1	27	1	0.923077	0.958333	0.9375	0.925926	0.866667	0.923077	0.931034	1	0.928571	0.933333	0.882353	1	0.9	chr4:112904515-113174415	+	intron:314727	ENST00000671893.1	287	ANK2	hg38_genes_introns	inter:4696	hg38_cpg_opensea
chr4:112938226	0.03125	1	27	1	0.923077	0.958333	0.9375	0.925926	0.866667	0.923077	0.931034	1	0.928571	0.933333	0.882353	1	0.9	chr4:112904515-113174415	+	intron:314767	ENST00000672246.1	287	ANK2	hg38_genes_introns	inter:4696	hg38_cpg_opensea
chr4:112938226	0.03125	1	27	1	0.923077	0.958333	0.9375	0.925926	0.866667	0.923077	0.931034	1	0.928571	0.933333	0.882353	1	0.9	chr4:112904515-113174415	+	intron:314810	ENST00000672930.1	287	ANK2	hg38_genes_introns	inter:4696	hg38_cpg_opensea
chr4:112938226	0.03125	1	27	1	0.923077	0.958333	0.9375	0.925926	0.866667	0.923077	0.931034	1	0.928571	0.933333	0.882353	1	0.9	chr4:112904515-113174415	+	intron:314854	ENST00000673334.1	287	ANK2	hg38_genes_introns	inter:4696	hg38_cpg_opensea
chr4:112938226	0.03125	1	27	1	0.923077	0.958333	0.9375	0.925926	0.866667	0.923077	0.931034	1	0.928571	0.933333	0.882353	1	0.9	chr4:112904515-113174415	+	intron:314897	ENST00000673453.1	287	ANK2	hg38_genes_introns	inter:4696	hg38_cpg_opensea
chr4:112938226	0.03125	1	27	1	0.923077	0.958333	0.9375	0.925926	0.866667	0.923077	0.931034	1	0.928571	0.933333	0.882353	1	0.9	chr4:112904515-113174415	+	intron:314939	ENST00000673555.1	287	ANK2	hg38_genes_introns	inter:4696	hg38_cpg_opensea
chr4:112938226	0.03125	1	27	1	0.923077	0.958333	0.9375	0.925926	0.866667	0.923077	0.931034	1	0.928571	0.933333	0.882353	1	0.9	chr4:112904515-113174415	+	intron:314984	ENST00000672880.1	287	ANK2	hg38_genes_introns	inter:4696	hg38_cpg_opensea
chr4:112938226	0.03125	1	27	1	0.923077	0.958333	0.9375	0.925926	0.866667	0.923077	0.931034	1	0.928571	0.933333	0.882353	1	0.9	chr4:112904515-113174415	+	intron:315029	ENST00000672990.1	287	ANK2	hg38_genes_introns	inter:4696	hg38_cpg_opensea
chr4:112938226	0.03125	1	27	1	0.923077	0.958333	0.9375	0.925926	0.866667	0.923077	0.931034	1	0.928571	0.933333	0.882353	1	0.9	chr4:112904515-113174415	+	intron:315075	ENST00000673430.1	287	ANK2	hg38_genes_introns	inter:4696	hg38_cpg_opensea
chr4:112938226	0.03125	1	27	1	0.923077	0.958333	0.9375	0.925926	0.866667	0.923077	0.931034	1	0.928571	0.933333	0.882353	1	0.9	chr4:112904515-113174415	+	intron:315121	ENST00000673298.1	287	ANK2	hg38_genes_introns	inter:4696	hg38_cpg_opensea
chr4:112938226	0.03125	1	27	1	0.923077	0.958333	0.9375	0.925926	0.866667	0.923077	0.931034	1	0.928571	0.933333	0.882353	1	0.9	chr4:112904515-113174415	+	intron:315167	ENST00000672068.1	287	ANK2	hg38_genes_introns	inter:4696	hg38_cpg_opensea
chr4:112938226	0.03125	1	27	1	0.923077	0.958333	0.9375	0.925926	0.866667	0.923077	0.931034	1	0.928571	0.933333	0.882353	1	0.9	chr4:112904515-113174415	+	intron:315213	ENST00000672362.1	287	ANK2	hg38_genes_introns	inter:4696	hg38_cpg_opensea
chr4:112938226	0.03125	1	27	1	0.923077	0.958333	0.9375	0.925926	0.866667	0.923077	0.931034	1	0.928571	0.933333	0.882353	1	0.9	chr4:112904515-113174415	+	intron:315260	ENST00000672793.1	287	ANK2	hg38_genes_introns	inter:4696	hg38_cpg_opensea
chr4:112938226	0.03125	1	27	1	0.923077	0.958333	0.9375	0.925926	0.866667	0.923077	0.931034	1	0.928571	0.933333	0.882353	1	0.9	chr4:112904515-113174415	+	intron:315305	ENST00000672209.1	287	ANK2	hg38_genes_introns	inter:4696	hg38_cpg_opensea
chr4:112938226	0.03125	1	27	1	0.923077	0.958333	0.9375	0.925926	0.866667	0.923077	0.931034	1	0.928571	0.933333	0.882353	1	0.9	chr4:112904515-113174415	+	intron:315352	ENST00000671756.1	287	ANK2	hg38_genes_introns	inter:4696	hg38_cpg_opensea
chr4:112938226	0.03125	1	27	1	0.923077	0.958333	0.9375	0.925926	0.866667	0.923077	0.931034	1	0.928571	0.933333	0.882353	1	0.9	chr4:112904515-113174415	+	intron:315395	ENST00000671809.1	287	ANK2	hg38_genes_introns	inter:4696	hg38_cpg_opensea
chr4:112938226	0.03125	1	27	1	0.923077	0.958333	0.9375	0.925926	0.866667	0.923077	0.931034	1	0.928571	0.933333	0.882353	1	0.9	chr4:112904515-113174415	+	intron:315441	ENST00000671863.1	287	ANK2	hg38_genes_introns	inter:4696	hg38_cpg_opensea
chr4:112938226	0.03125	1	27	1	0.923077	0.958333	0.9375	0.925926	0.866667	0.923077	0.931034	1	0.928571	0.933333	0.882353	1	0.9	chr4:112904515-113174415	+	intron:315484	ENST00000671906.1	287	ANK2	hg38_genes_introns	inter:4696	hg38_cpg_opensea
chr4:112938226	0.03125	1	27	1	0.923077	0.958333	0.9375	0.925926	0.866667	0.923077	0.931034	1	0.928571	0.933333	0.882353	1	0.9	chr4:112904515-113174415	+	intron:315528	ENST00000672090.1	287	ANK2	hg38_genes_introns	inter:4696	hg38_cpg_opensea
chr4:112938226	0.03125	1	27	1	0.923077	0.958333	0.9375	0.925926	0.866667	0.923077	0.931034	1	0.928571	0.933333	0.882353	1	0.9	chr4:112904515-113174415	+	intron:315573	ENST00000672177.1	287	ANK2	hg38_genes_introns	inter:4696	hg38_cpg_opensea
chr4:112938226	0.03125	1	27	1	0.923077	0.958333	0.9375	0.925926	0.866667	0.923077	0.931034	1	0.928571	0.933333	0.882353	1	0.9	chr4:112904515-113174415	+	intron:315617	ENST00000672759.1	287	ANK2	hg38_genes_introns	inter:4696	hg38_cpg_opensea
chr4:112938226	0.03125	1	27	1	0.923077	0.958333	0.9375	0.925926	0.866667	0.923077	0.931034	1	0.928571	0.933333	0.882353	1	0.9	chr4:112904515-113174415	+	intron:315659	ENST00000672965.1	287	ANK2	hg38_genes_introns	inter:4696	hg38_cpg_opensea
chr4:112938226	0.03125	1	27	1	0.923077	0.958333	0.9375	0.925926	0.866667	0.923077	0.931034	1	0.928571	0.933333	0.882353	1	0.9	chr4:112904515-113174415	+	intron:315704	ENST00000673109.1	287	ANK2	hg38_genes_introns	inter:4696	hg38_cpg_opensea
chr4:112938226	0.03125	1	27	1	0.923077	0.958333	0.9375	0.925926	0.866667	0.923077	0.931034	1	0.928571	0.933333	0.882353	1	0.9	chr4:112904515-113174415	+	intron:315747	ENST00000503271.5	287	ANK2	hg38_genes_introns	inter:4696	hg38_cpg_opensea
chr4:112938226	0.03125	1	27	1	0.923077	0.958333	0.9375	0.925926	0.866667	0.923077	0.931034	1	0.928571	0.933333	0.882353	1	0.9	chr4:112904515-113174415	+	intron:315777	ENST00000506722.5	287	ANK2	hg38_genes_introns	inter:4696	hg38_cpg_opensea
chr4:112938226	0.03125	1	27	1	0.923077	0.958333	0.9375	0.925926	0.866667	0.923077	0.931034	1	0.928571	0.933333	0.882353	1	0.9	chr4:112904515-113174415	+	intron:315875	ENST00000672986.1	287	ANK2	hg38_genes_introns	inter:4696	hg38_cpg_opensea
chr4:112938226	0.03125	1	27	1	0.923077	0.958333	0.9375	0.925926	0.866667	0.923077	0.931034	1	0.928571	0.933333	0.882353	1	0.9	chr4:112904515-113174415	+	intron:315916	ENST00000671951.1	287	ANK2	hg38_genes_introns	inter:4696	hg38_cpg_opensea
chr4:112938226	0.03125	1	27	1	0.923077	0.958333	0.9375	0.925926	0.866667	0.923077	0.931034	1	0.928571	0.933333	0.882353	1	0.9	chr4:112904515-113174415	+	intron:315959	ENST00000671704.1	287	ANK2	hg38_genes_introns	inter:4696	hg38_cpg_opensea
chr4:112938226	0.03125	1	27	1	0.923077	0.958333	0.9375	0.925926	0.866667	0.923077	0.931034	1	0.928571	0.933333	0.882353	1	0.9	chr4:112904515-113174415	+	intron:316002	ENST00000672221.1	287	ANK2	hg38_genes_introns	inter:4696	hg38_cpg_opensea
chr4:112938226	0.03125	1	27	1	0.923077	0.958333	0.9375	0.925926	0.866667	0.923077	0.931034	1	0.928571	0.933333	0.882353	1	0.9	chr4:112904515-113174415	+	intron:316045	ENST00000684727.1	287	ANK2	hg38_genes_introns	inter:4696	hg38_cpg_opensea
chr4:112938226	0.03125	1	27	1	0.923077	0.958333	0.9375	0.925926	0.866667	0.923077	0.931034	1	0.928571	0.933333	0.882353	1	0.9	chr4:112904515-113151079	+	intron:315868	ENST00000684681.1	287	ANK2	hg38_genes_introns	inter:4696	hg38_cpg_opensea
chr4:112938226	0.03125	1	27	1	0.923077	0.958333	0.9375	0.925926	0.866667	0.923077	0.931034	1	0.928571	0.933333	0.882353	1	0.9	chr4:112904515-113026100	+	intron:313842	ENST00000683464.1	287	ANK2	hg38_genes_introns	inter:4696	hg38_cpg_opensea
chr4:112938226	0.03125	1	27	1	0.923077	0.958333	0.9375	0.925926	0.866667	0.923077	0.931034	1	0.928571	0.933333	0.882353	1	0.9	chr4:112904515-112949104	+	intron:315823	ENST00000673536.1	287	ANK2	hg38_genes_introns	inter:4696	hg38_cpg_opensea
chr4:113160536	0.03125	1	27	0.92	0.823529	0.892857	0.857143	0.903226	0.928571	1	0.903226	0.965517	0.925926	1	0.83871	1	0.884615	chr4:112904515-113174415	+	intron:313756	ENST00000672356.1	287	ANK2	hg38_genes_introns	inter:4696	hg38_cpg_opensea
chr4:113160536	0.03125	1	27	0.92	0.823529	0.892857	0.857143	0.903226	0.928571	1	0.903226	0.965517	0.925926	1	0.83871	1	0.884615	chr4:112904515-113174415	+	intron:313799	ENST00000672955.1	287	ANK2	hg38_genes_introns	inter:4696	hg38_cpg_opensea
chr4:113160536	0.03125	1	27	0.92	0.823529	0.892857	0.857143	0.903226	0.928571	1	0.903226	0.965517	0.925926	1	0.83871	1	0.884615	chr4:112904515-113174415	+	intron:313844	ENST00000672315.1	287	ANK2	hg38_genes_introns	inter:4696	hg38_cpg_opensea
chr4:113160536	0.03125	1	27	0.92	0.823529	0.892857	0.857143	0.903226	0.928571	1	0.903226	0.965517	0.925926	1	0.83871	1	0.884615	chr4:112904515-113174415	+	intron:313887	ENST00000672696.1	287	ANK2	hg38_genes_introns	inter:4696	hg38_cpg_opensea
chr4:113160536	0.03125	1	27	0.92	0.823529	0.892857	0.857143	0.903226	0.928571	1	0.903226	0.965517	0.925926	1	0.83871	1	0.884615	chr4:112904515-113174415	+	intron:313932	ENST00000673044.1	287	ANK2	hg38_genes_introns	inter:4696	hg38_cpg_opensea
chr4:113160536	0.03125	1	27	0.92	0.823529	0.892857	0.857143	0.903226	0.928571	1	0.903226	0.965517	0.925926	1	0.83871	1	0.884615	chr4:112904515-113174415	+	intron:313975	ENST00000672088.1	287	ANK2	hg38_genes_introns	inter:4696	hg38_cpg_opensea
chr4:113160536	0.03125	1	27	0.92	0.823529	0.892857	0.857143	0.903226	0.928571	1	0.903226	0.965517	0.925926	1	0.83871	1	0.884615	chr4:112904515-113174415	+	intron:314019	ENST00000671793.1	287	ANK2	hg38_genes_introns	inter:4696	hg38_cpg_opensea
chr4:113160536	0.03125	1	27	0.92	0.823529	0.892857	0.857143	0.903226	0.928571	1	0.903226	0.965517	0.925926	1	0.83871	1	0.884615	chr4:112904515-113174415	+	intron:314066	ENST00000672402.1	287	ANK2	hg38_genes_introns	inter:4696	hg38_cpg_opensea
chr4:113160536	0.03125	1	27	0.92	0.823529	0.892857	0.857143	0.903226	0.928571	1	0.903226	0.965517	0.925926	1	0.83871	1	0.884615	chr4:112904515-113174415	+	intron:314112	ENST00000671825.1	287	ANK2	hg38_genes_introns	inter:4696	hg38_cpg_opensea
chr4:113160536	0.03125	1	27	0.92	0.823529	0.892857	0.857143	0.903226	0.928571	1	0.903226	0.965517	0.925926	1	0.83871	1	0.884615	chr4:112904515-113174415	+	intron:314157	ENST00000672312.1	287	ANK2	hg38_genes_introns	inter:4696	hg38_cpg_opensea
chr4:113160536	0.03125	1	27	0.92	0.823529	0.892857	0.857143	0.903226	0.928571	1	0.903226	0.965517	0.925926	1	0.83871	1	0.884615	chr4:112904515-113174415	+	intron:314201	ENST00000672830.1	287	ANK2	hg38_genes_introns	inter:4696	hg38_cpg_opensea
chr4:113160536	0.03125	1	27	0.92	0.823529	0.892857	0.857143	0.903226	0.928571	1	0.903226	0.965517	0.925926	1	0.83871	1	0.884615	chr4:112904515-113174415	+	intron:314247	ENST00000683360.1	287	ANK2	hg38_genes_introns	inter:4696	hg38_cpg_opensea
chr4:113160536	0.03125	1	27	0.92	0.823529	0.892857	0.857143	0.903226	0.928571	1	0.903226	0.965517	0.925926	1	0.83871	1	0.884615	chr4:112904515-113174415	+	intron:314258	ENST00000682189.1	287	ANK2	hg38_genes_introns	inter:4696	hg38_cpg_opensea
chr4:113160536	0.03125	1	27	0.92	0.823529	0.892857	0.857143	0.903226	0.928571	1	0.903226	0.965517	0.925926	1	0.83871	1	0.884615	chr4:112904515-113174415	+	intron:314289	ENST00000672731.1	287	ANK2	hg38_genes_introns	inter:4696	hg38_cpg_opensea
chr4:113160536	0.03125	1	27	0.92	0.823529	0.892857	0.857143	0.903226	0.928571	1	0.903226	0.965517	0.925926	1	0.83871	1	0.884615	chr4:112904515-113174415	+	intron:314331	ENST00000671854.1	287	ANK2	hg38_genes_introns	inter:4696	hg38_cpg_opensea
chr4:113160536	0.03125	1	27	0.92	0.823529	0.892857	0.857143	0.903226	0.928571	1	0.903226	0.965517	0.925926	1	0.83871	1	0.884615	chr4:112904515-113174415	+	intron:314375	ENST00000672350.1	287	ANK2	hg38_genes_introns	inter:4696	hg38_cpg_opensea
chr4:113160536	0.03125	1	27	0.92	0.823529	0.892857	0.857143	0.903226	0.928571	1	0.903226	0.965517	0.925926	1	0.83871	1	0.884615	chr4:112904515-113174415	+	intron:314420	ENST00000672684.1	287	ANK2	hg38_genes_introns	inter:4696	hg38_cpg_opensea
chr4:113160536	0.03125	1	27	0.92	0.823529	0.892857	0.857143	0.903226	0.928571	1	0.903226	0.965517	0.925926	1	0.83871	1	0.884615	chr4:112904515-113174415	+	intron:314463	ENST00000672934.1	287	ANK2	hg38_genes_introns	inter:4696	hg38_cpg_opensea
chr4:113160536	0.03125	1	27	0.92	0.823529	0.892857	0.857143	0.903226	0.928571	1	0.903226	0.965517	0.925926	1	0.83871	1	0.884615	chr4:112904515-113174415	+	intron:314507	ENST00000673546.1	287	ANK2	hg38_genes_introns	inter:4696	hg38_cpg_opensea
chr4:113160536	0.03125	1	27	0.92	0.823529	0.892857	0.857143	0.903226	0.928571	1	0.903226	0.965517	0.925926	1	0.83871	1	0.884615	chr4:112904515-113174415	+	intron:314551	ENST00000673573.1	287	ANK2	hg38_genes_introns	inter:4696	hg38_cpg_opensea
chr4:113160536	0.03125	1	27	0.92	0.823529	0.892857	0.857143	0.903226	0.928571	1	0.903226	0.965517	0.925926	1	0.83871	1	0.884615	chr4:112904515-113174415	+	intron:314596	ENST00000683070.1	287	ANK2	hg38_genes_introns	inter:4696	hg38_cpg_opensea
chr4:113160536	0.03125	1	27	0.92	0.823529	0.892857	0.857143	0.903226	0.928571	1	0.903226	0.965517	0.925926	1	0.83871	1	0.884615	chr4:112904515-113174415	+	intron:314603	ENST00000683310.1	287	ANK2	hg38_genes_introns	inter:4696	hg38_cpg_opensea
chr4:113160536	0.03125	1	27	0.92	0.823529	0.892857	0.857143	0.903226	0.928571	1	0.903226	0.965517	0.925926	1	0.83871	1	0.884615	chr4:112904515-113174415	+	intron:314637	ENST00000503423.6	287	ANK2	hg38_genes_introns	inter:4696	hg38_cpg_opensea
chr4:113160536	0.03125	1	27	0.92	0.823529	0.892857	0.857143	0.903226	0.928571	1	0.903226	0.965517	0.925926	1	0.83871	1	0.884615	chr4:112904515-113174415	+	intron:314682	ENST00000673255.1	287	ANK2	hg38_genes_introns	inter:4696	hg38_cpg_opensea
chr4:113160536	0.03125	1	27	0.92	0.823529	0.892857	0.857143	0.903226	0.928571	1	0.903226	0.965517	0.925926	1	0.83871	1	0.884615	chr4:112904515-113174415	+	intron:314727	ENST00000671893.1	287	ANK2	hg38_genes_introns	inter:4696	hg38_cpg_opensea
chr4:113160536	0.03125	1	27	0.92	0.823529	0.892857	0.857143	0.903226	0.928571	1	0.903226	0.965517	0.925926	1	0.83871	1	0.884615	chr4:112904515-113174415	+	intron:314767	ENST00000672246.1	287	ANK2	hg38_genes_introns	inter:4696	hg38_cpg_opensea
chr4:113160536	0.03125	1	27	0.92	0.823529	0.892857	0.857143	0.903226	0.928571	1	0.903226	0.965517	0.925926	1	0.83871	1	0.884615	chr4:112904515-113174415	+	intron:314810	ENST00000672930.1	287	ANK2	hg38_genes_introns	inter:4696	hg38_cpg_opensea
chr4:113160536	0.03125	1	27	0.92	0.823529	0.892857	0.857143	0.903226	0.928571	1	0.903226	0.965517	0.925926	1	0.83871	1	0.884615	chr4:112904515-113174415	+	intron:314854	ENST00000673334.1	287	ANK2	hg38_genes_introns	inter:4696	hg38_cpg_opensea
chr4:113160536	0.03125	1	27	0.92	0.823529	0.892857	0.857143	0.903226	0.928571	1	0.903226	0.965517	0.925926	1	0.83871	1	0.884615	chr4:112904515-113174415	+	intron:314897	ENST00000673453.1	287	ANK2	hg38_genes_introns	inter:4696	hg38_cpg_opensea
chr4:113160536	0.03125	1	27	0.92	0.823529	0.892857	0.857143	0.903226	0.928571	1	0.903226	0.965517	0.925926	1	0.83871	1	0.884615	chr4:112904515-113174415	+	intron:314939	ENST00000673555.1	287	ANK2	hg38_genes_introns	inter:4696	hg38_cpg_opensea
chr4:113160536	0.03125	1	27	0.92	0.823529	0.892857	0.857143	0.903226	0.928571	1	0.903226	0.965517	0.925926	1	0.83871	1	0.884615	chr4:112904515-113174415	+	intron:314984	ENST00000672880.1	287	ANK2	hg38_genes_introns	inter:4696	hg38_cpg_opensea
chr4:113160536	0.03125	1	27	0.92	0.823529	0.892857	0.857143	0.903226	0.928571	1	0.903226	0.965517	0.925926	1	0.83871	1	0.884615	chr4:112904515-113174415	+	intron:315029	ENST00000672990.1	287	ANK2	hg38_genes_introns	inter:4696	hg38_cpg_opensea
chr4:113160536	0.03125	1	27	0.92	0.823529	0.892857	0.857143	0.903226	0.928571	1	0.903226	0.965517	0.925926	1	0.83871	1	0.884615	chr4:112904515-113174415	+	intron:315075	ENST00000673430.1	287	ANK2	hg38_genes_introns	inter:4696	hg38_cpg_opensea
chr4:113160536	0.03125	1	27	0.92	0.823529	0.892857	0.857143	0.903226	0.928571	1	0.903226	0.965517	0.925926	1	0.83871	1	0.884615	chr4:112904515-113174415	+	intron:315121	ENST00000673298.1	287	ANK2	hg38_genes_introns	inter:4696	hg38_cpg_opensea
chr4:113160536	0.03125	1	27	0.92	0.823529	0.892857	0.857143	0.903226	0.928571	1	0.903226	0.965517	0.925926	1	0.83871	1	0.884615	chr4:112904515-113174415	+	intron:315167	ENST00000672068.1	287	ANK2	hg38_genes_introns	inter:4696	hg38_cpg_opensea
chr4:113160536	0.03125	1	27	0.92	0.823529	0.892857	0.857143	0.903226	0.928571	1	0.903226	0.965517	0.925926	1	0.83871	1	0.884615	chr4:112904515-113174415	+	intron:315213	ENST00000672362.1	287	ANK2	hg38_genes_introns	inter:4696	hg38_cpg_opensea
chr4:113160536	0.03125	1	27	0.92	0.823529	0.892857	0.857143	0.903226	0.928571	1	0.903226	0.965517	0.925926	1	0.83871	1	0.884615	chr4:112904515-113174415	+	intron:315260	ENST00000672793.1	287	ANK2	hg38_genes_introns	inter:4696	hg38_cpg_opensea
chr4:113160536	0.03125	1	27	0.92	0.823529	0.892857	0.857143	0.903226	0.928571	1	0.903226	0.965517	0.925926	1	0.83871	1	0.884615	chr4:112904515-113174415	+	intron:315305	ENST00000672209.1	287	ANK2	hg38_genes_introns	inter:4696	hg38_cpg_opensea
chr4:113160536	0.03125	1	27	0.92	0.823529	0.892857	0.857143	0.903226	0.928571	1	0.903226	0.965517	0.925926	1	0.83871	1	0.884615	chr4:112904515-113174415	+	intron:315352	ENST00000671756.1	287	ANK2	hg38_genes_introns	inter:4696	hg38_cpg_opensea
chr4:113160536	0.03125	1	27	0.92	0.823529	0.892857	0.857143	0.903226	0.928571	1	0.903226	0.965517	0.925926	1	0.83871	1	0.884615	chr4:112904515-113174415	+	intron:315395	ENST00000671809.1	287	ANK2	hg38_genes_introns	inter:4696	hg38_cpg_opensea
chr4:113160536	0.03125	1	27	0.92	0.823529	0.892857	0.857143	0.903226	0.928571	1	0.903226	0.965517	0.925926	1	0.83871	1	0.884615	chr4:112904515-113174415	+	intron:315441	ENST00000671863.1	287	ANK2	hg38_genes_introns	inter:4696	hg38_cpg_opensea
chr4:113160536	0.03125	1	27	0.92	0.823529	0.892857	0.857143	0.903226	0.928571	1	0.903226	0.965517	0.925926	1	0.83871	1	0.884615	chr4:112904515-113174415	+	intron:315484	ENST00000671906.1	287	ANK2	hg38_genes_introns	inter:4696	hg38_cpg_opensea
chr4:113160536	0.03125	1	27	0.92	0.823529	0.892857	0.857143	0.903226	0.928571	1	0.903226	0.965517	0.925926	1	0.83871	1	0.884615	chr4:112904515-113174415	+	intron:315528	ENST00000672090.1	287	ANK2	hg38_genes_introns	inter:4696	hg38_cpg_opensea
chr4:113160536	0.03125	1	27	0.92	0.823529	0.892857	0.857143	0.903226	0.928571	1	0.903226	0.965517	0.925926	1	0.83871	1	0.884615	chr4:112904515-113174415	+	intron:315573	ENST00000672177.1	287	ANK2	hg38_genes_introns	inter:4696	hg38_cpg_opensea
chr4:113160536	0.03125	1	27	0.92	0.823529	0.892857	0.857143	0.903226	0.928571	1	0.903226	0.965517	0.925926	1	0.83871	1	0.884615	chr4:112904515-113174415	+	intron:315617	ENST00000672759.1	287	ANK2	hg38_genes_introns	inter:4696	hg38_cpg_opensea
chr4:113160536	0.03125	1	27	0.92	0.823529	0.892857	0.857143	0.903226	0.928571	1	0.903226	0.965517	0.925926	1	0.83871	1	0.884615	chr4:112904515-113174415	+	intron:315659	ENST00000672965.1	287	ANK2	hg38_genes_introns	inter:4696	hg38_cpg_opensea
chr4:113160536	0.03125	1	27	0.92	0.823529	0.892857	0.857143	0.903226	0.928571	1	0.903226	0.965517	0.925926	1	0.83871	1	0.884615	chr4:112904515-113174415	+	intron:315704	ENST00000673109.1	287	ANK2	hg38_genes_introns	inter:4696	hg38_cpg_opensea
chr4:113160536	0.03125	1	27	0.92	0.823529	0.892857	0.857143	0.903226	0.928571	1	0.903226	0.965517	0.925926	1	0.83871	1	0.884615	chr4:112904515-113174415	+	intron:315747	ENST00000503271.5	287	ANK2	hg38_genes_introns	inter:4696	hg38_cpg_opensea
chr4:113160536	0.03125	1	27	0.92	0.823529	0.892857	0.857143	0.903226	0.928571	1	0.903226	0.965517	0.925926	1	0.83871	1	0.884615	chr4:112904515-113174415	+	intron:315777	ENST00000506722.5	287	ANK2	hg38_genes_introns	inter:4696	hg38_cpg_opensea
chr4:113160536	0.03125	1	27	0.92	0.823529	0.892857	0.857143	0.903226	0.928571	1	0.903226	0.965517	0.925926	1	0.83871	1	0.884615	chr4:112904515-113174415	+	intron:315875	ENST00000672986.1	287	ANK2	hg38_genes_introns	inter:4696	hg38_cpg_opensea
chr4:113160536	0.03125	1	27	0.92	0.823529	0.892857	0.857143	0.903226	0.928571	1	0.903226	0.965517	0.925926	1	0.83871	1	0.884615	chr4:112904515-113174415	+	intron:315916	ENST00000671951.1	287	ANK2	hg38_genes_introns	inter:4696	hg38_cpg_opensea
chr4:113160536	0.03125	1	27	0.92	0.823529	0.892857	0.857143	0.903226	0.928571	1	0.903226	0.965517	0.925926	1	0.83871	1	0.884615	chr4:112904515-113174415	+	intron:315959	ENST00000671704.1	287	ANK2	hg38_genes_introns	inter:4696	hg38_cpg_opensea
chr4:113160536	0.03125	1	27	0.92	0.823529	0.892857	0.857143	0.903226	0.928571	1	0.903226	0.965517	0.925926	1	0.83871	1	0.884615	chr4:112904515-113174415	+	intron:316002	ENST00000672221.1	287	ANK2	hg38_genes_introns	inter:4696	hg38_cpg_opensea
chr4:113160536	0.03125	1	27	0.92	0.823529	0.892857	0.857143	0.903226	0.928571	1	0.903226	0.965517	0.925926	1	0.83871	1	0.884615	chr4:112904515-113174415	+	intron:316045	ENST00000684727.1	287	ANK2	hg38_genes_introns	inter:4696	hg38_cpg_opensea
chr4:113160536	0.03125	1	27	0.92	0.823529	0.892857	0.857143	0.903226	0.928571	1	0.903226	0.965517	0.925926	1	0.83871	1	0.884615	chr4:112949216-113174415	+	intron:315824	ENST00000673536.1	287	ANK2	hg38_genes_introns	inter:4696	hg38_cpg_opensea
chr4:113160536	0.03125	1	27	0.92	0.823529	0.892857	0.857143	0.903226	0.928571	1	0.903226	0.965517	0.925926	1	0.83871	1	0.884615	chr4:113049813-113174415	+	intron:316050	ENST00000682211.1	287	ANK2	hg38_genes_introns	inter:4696	hg38_cpg_opensea
chr4:113160536	0.03125	1	27	0.92	0.823529	0.892857	0.857143	0.903226	0.928571	1	0.903226	0.965517	0.925926	1	0.83871	1	0.884615	chr4:113049813-113174415	+	intron:316072	ENST00000671727.1	287	ANK2	hg38_genes_introns	inter:4696	hg38_cpg_opensea
chr4:113160536	0.03125	1	27	0.92	0.823529	0.892857	0.857143	0.903226	0.928571	1	0.903226	0.965517	0.925926	1	0.83871	1	0.884615	chr4:113049813-113174415	+	intron:316117	ENST00000671762.1	287	ANK2	hg38_genes_introns	inter:4696	hg38_cpg_opensea
chr4:113160536	0.03125	1	27	0.92	0.823529	0.892857	0.857143	0.903226	0.928571	1	0.903226	0.965517	0.925926	1	0.83871	1	0.884615	chr4:113049813-113174415	+	intron:316163	ENST00000672366.1	287	ANK2	hg38_genes_introns	inter:4696	hg38_cpg_opensea
chr4:113160536	0.03125	1	27	0.92	0.823529	0.892857	0.857143	0.903226	0.928571	1	0.903226	0.965517	0.925926	1	0.83871	1	0.884615	chr4:113049813-113174415	+	intron:316206	ENST00000672502.1	287	ANK2	hg38_genes_introns	inter:4696	hg38_cpg_opensea
chr4:113160536	0.03125	1	27	0.92	0.823529	0.892857	0.857143	0.903226	0.928571	1	0.903226	0.965517	0.925926	1	0.83871	1	0.884615	chr4:113049813-113174415	+	intron:316250	ENST00000672045.1	287	ANK2	hg38_genes_introns	inter:4696	hg38_cpg_opensea
chr4:113160536	0.03125	1	27	0.92	0.823529	0.892857	0.857143	0.903226	0.928571	1	0.903226	0.965517	0.925926	1	0.83871	1	0.884615	chr4:113049813-113174415	+	intron:316294	ENST00000672251.1	287	ANK2	hg38_genes_introns	inter:4696	hg38_cpg_opensea
chr4:113160536	0.03125	1	27	0.92	0.823529	0.892857	0.857143	0.903226	0.928571	1	0.903226	0.965517	0.925926	1	0.83871	1	0.884615	chr4:113049813-113174415	+	intron:316337	ENST00000672854.1	287	ANK2	hg38_genes_introns	inter:4696	hg38_cpg_opensea
chr4:113160536	0.03125	1	27	0.92	0.823529	0.892857	0.857143	0.903226	0.928571	1	0.903226	0.965517	0.925926	1	0.83871	1	0.884615	chr4:113049813-113174415	+	intron:316379	ENST00000682346.1	287	ANK2	hg38_genes_introns	inter:4696	hg38_cpg_opensea
chr4:113160536	0.03125	1	27	0.92	0.823529	0.892857	0.857143	0.903226	0.928571	1	0.903226	0.965517	0.925926	1	0.83871	1	0.884615	chr4:113049813-113174415	+	intron:316422	ENST00000357077.9	287	ANK2	hg38_genes_introns	inter:4696	hg38_cpg_opensea
chr4:113160536	0.03125	1	27	0.92	0.823529	0.892857	0.857143	0.903226	0.928571	1	0.903226	0.965517	0.925926	1	0.83871	1	0.884615	chr4:113049813-113174415	+	intron:316468	ENST00000683568.1	287	ANK2	hg38_genes_introns	inter:4696	hg38_cpg_opensea
chr4:113160536	0.03125	1	27	0.92	0.823529	0.892857	0.857143	0.903226	0.928571	1	0.903226	0.965517	0.925926	1	0.83871	1	0.884615	chr4:113049813-113174415	+	intron:316476	ENST00000394537.7	287	ANK2	hg38_genes_introns	inter:4696	hg38_cpg_opensea
chr4:113160536	0.03125	1	27	0.92	0.823529	0.892857	0.857143	0.903226	0.928571	1	0.903226	0.965517	0.925926	1	0.83871	1	0.884615	chr4:113049813-113174415	+	intron:316565	ENST00000264366.10	287	ANK2	hg38_genes_introns	inter:4696	hg38_cpg_opensea
chr4:113160536	0.03125	1	27	0.92	0.823529	0.892857	0.857143	0.903226	0.928571	1	0.903226	0.965517	0.925926	1	0.83871	1	0.884615	chr4:113113780-113174415	+	intron:316633	ENST00000673778.1	287	ANK2	hg38_genes_introns	inter:4696	hg38_cpg_opensea
chr4:113160536	0.03125	1	27	0.92	0.823529	0.892857	0.857143	0.903226	0.928571	1	0.903226	0.965517	0.925926	1	0.83871	1	0.884615	chr4:113117419-113174415	+	intron:316634	ENST00000671971.1	287	ANK2	hg38_genes_introns	inter:4696	hg38_cpg_opensea
chr4:113160536	0.03125	1	27	0.92	0.823529	0.892857	0.857143	0.903226	0.928571	1	0.903226	0.965517	0.925926	1	0.83871	1	0.884615	chr4:113117419-113174415	+	intron:316679	ENST00000672240.1	287	ANK2	hg38_genes_introns	inter:4696	hg38_cpg_opensea
chr4:113160536	0.03125	1	27	0.92	0.823529	0.892857	0.857143	0.903226	0.928571	1	0.903226	0.965517	0.925926	1	0.83871	1	0.884615	chr4:113117419-113174415	+	intron:316725	ENST00000673240.1	287	ANK2	hg38_genes_introns	inter:4696	hg38_cpg_opensea
chr4:113160536	0.03125	1	27	0.92	0.823529	0.892857	0.857143	0.903226	0.928571	1	0.903226	0.965517	0.925926	1	0.83871	1	0.884615	chr4:113117419-113174415	+	intron:316769	ENST00000673363.1	287	ANK2	hg38_genes_introns	inter:4696	hg38_cpg_opensea
chr4:113160536	0.03125	1	27	0.92	0.823529	0.892857	0.857143	0.903226	0.928571	1	0.903226	0.965517	0.925926	1	0.83871	1	0.884615	chr4:113117419-113174415	+	intron:316813	ENST00000682678.1	287	ANK2	hg38_genes_introns	inter:4696	hg38_cpg_opensea
chr4:113160536	0.03125	1	27	0.92	0.823529	0.892857	0.857143	0.903226	0.928571	1	0.903226	0.965517	0.925926	1	0.83871	1	0.884615	chr4:113117419-113174415	+	intron:316823	ENST00000683089.1	287	ANK2	hg38_genes_introns	inter:4696	hg38_cpg_opensea
chr4:113160536	0.03125	1	27	0.92	0.823529	0.892857	0.857143	0.903226	0.928571	1	0.903226	0.965517	0.925926	1	0.83871	1	0.884615	chr4:113117419-113174415	+	intron:316830	ENST00000682900.1	287	ANK2	hg38_genes_introns	inter:4696	hg38_cpg_opensea
chr4:113160536	0.03125	1	27	0.92	0.823529	0.892857	0.857143	0.903226	0.928571	1	0.903226	0.965517	0.925926	1	0.83871	1	0.884615	chr4:113146004-113174415	+	intron:316846	ENST00000511380.1	287	ANK2	hg38_genes_introns	inter:4696	hg38_cpg_opensea
chr4:113160536	0.03125	1	27	0.92	0.823529	0.892857	0.857143	0.903226	0.928571	1	0.903226	0.965517	0.925926	1	0.83871	1	0.884615	chr4:113151125-113174415	+	intron:315869	ENST00000684681.1	287	ANK2	hg38_genes_introns	inter:4696	hg38_cpg_opensea
chr4:113160536	0.03125	1	27	0.92	0.823529	0.892857	0.857143	0.903226	0.928571	1	0.903226	0.965517	0.925926	1	0.83871	1	0.884615	chr4:113151125-113174415	+	intron:316385	ENST00000504454.5	287	ANK2	hg38_genes_introns	inter:4696	hg38_cpg_opensea
chr4:113160536	0.03125	1	27	0.92	0.823529	0.892857	0.857143	0.903226	0.928571	1	0.903226	0.965517	0.925926	1	0.83871	1	0.884615	chr4:113151125-113174415	+	intron:316521	ENST00000672779.1	287	ANK2	hg38_genes_introns	inter:4696	hg38_cpg_opensea
chr4:113160536	0.03125	1	27	0.92	0.823529	0.892857	0.857143	0.903226	0.928571	1	0.903226	0.965517	0.925926	1	0.83871	1	0.884615	chr4:113151125-113174415	+	intron:316610	ENST00000683595.1	287	ANK2	hg38_genes_introns	inter:4696	hg38_cpg_opensea
chr4:113162497	0.03125	1	27	0.972973	0.964286	0.978261	0.96875	0.90625	0.909091	1	0.958333	1	0.925926	0.972973	0.947368	1	0.933333	chr4:112904515-113174415	+	intron:313756	ENST00000672356.1	287	ANK2	hg38_genes_introns	inter:4696	hg38_cpg_opensea
chr4:113162497	0.03125	1	27	0.972973	0.964286	0.978261	0.96875	0.90625	0.909091	1	0.958333	1	0.925926	0.972973	0.947368	1	0.933333	chr4:112904515-113174415	+	intron:313799	ENST00000672955.1	287	ANK2	hg38_genes_introns	inter:4696	hg38_cpg_opensea
chr4:113162497	0.03125	1	27	0.972973	0.964286	0.978261	0.96875	0.90625	0.909091	1	0.958333	1	0.925926	0.972973	0.947368	1	0.933333	chr4:112904515-113174415	+	intron:313844	ENST00000672315.1	287	ANK2	hg38_genes_introns	inter:4696	hg38_cpg_opensea
chr4:113162497	0.03125	1	27	0.972973	0.964286	0.978261	0.96875	0.90625	0.909091	1	0.958333	1	0.925926	0.972973	0.947368	1	0.933333	chr4:112904515-113174415	+	intron:313887	ENST00000672696.1	287	ANK2	hg38_genes_introns	inter:4696	hg38_cpg_opensea
chr4:113162497	0.03125	1	27	0.972973	0.964286	0.978261	0.96875	0.90625	0.909091	1	0.958333	1	0.925926	0.972973	0.947368	1	0.933333	chr4:112904515-113174415	+	intron:313932	ENST00000673044.1	287	ANK2	hg38_genes_introns	inter:4696	hg38_cpg_opensea
chr4:113162497	0.03125	1	27	0.972973	0.964286	0.978261	0.96875	0.90625	0.909091	1	0.958333	1	0.925926	0.972973	0.947368	1	0.933333	chr4:112904515-113174415	+	intron:313975	ENST00000672088.1	287	ANK2	hg38_genes_introns	inter:4696	hg38_cpg_opensea
chr4:113162497	0.03125	1	27	0.972973	0.964286	0.978261	0.96875	0.90625	0.909091	1	0.958333	1	0.925926	0.972973	0.947368	1	0.933333	chr4:112904515-113174415	+	intron:314019	ENST00000671793.1	287	ANK2	hg38_genes_introns	inter:4696	hg38_cpg_opensea
chr4:113162497	0.03125	1	27	0.972973	0.964286	0.978261	0.96875	0.90625	0.909091	1	0.958333	1	0.925926	0.972973	0.947368	1	0.933333	chr4:112904515-113174415	+	intron:314066	ENST00000672402.1	287	ANK2	hg38_genes_introns	inter:4696	hg38_cpg_opensea
chr4:113162497	0.03125	1	27	0.972973	0.964286	0.978261	0.96875	0.90625	0.909091	1	0.958333	1	0.925926	0.972973	0.947368	1	0.933333	chr4:112904515-113174415	+	intron:314112	ENST00000671825.1	287	ANK2	hg38_genes_introns	inter:4696	hg38_cpg_opensea
chr4:113162497	0.03125	1	27	0.972973	0.964286	0.978261	0.96875	0.90625	0.909091	1	0.958333	1	0.925926	0.972973	0.947368	1	0.933333	chr4:112904515-113174415	+	intron:314157	ENST00000672312.1	287	ANK2	hg38_genes_introns	inter:4696	hg38_cpg_opensea
chr4:113162497	0.03125	1	27	0.972973	0.964286	0.978261	0.96875	0.90625	0.909091	1	0.958333	1	0.925926	0.972973	0.947368	1	0.933333	chr4:112904515-113174415	+	intron:314201	ENST00000672830.1	287	ANK2	hg38_genes_introns	inter:4696	hg38_cpg_opensea
chr4:113162497	0.03125	1	27	0.972973	0.964286	0.978261	0.96875	0.90625	0.909091	1	0.958333	1	0.925926	0.972973	0.947368	1	0.933333	chr4:112904515-113174415	+	intron:314247	ENST00000683360.1	287	ANK2	hg38_genes_introns	inter:4696	hg38_cpg_opensea
chr4:113162497	0.03125	1	27	0.972973	0.964286	0.978261	0.96875	0.90625	0.909091	1	0.958333	1	0.925926	0.972973	0.947368	1	0.933333	chr4:112904515-113174415	+	intron:314258	ENST00000682189.1	287	ANK2	hg38_genes_introns	inter:4696	hg38_cpg_opensea
chr4:113162497	0.03125	1	27	0.972973	0.964286	0.978261	0.96875	0.90625	0.909091	1	0.958333	1	0.925926	0.972973	0.947368	1	0.933333	chr4:112904515-113174415	+	intron:314289	ENST00000672731.1	287	ANK2	hg38_genes_introns	inter:4696	hg38_cpg_opensea
chr4:113162497	0.03125	1	27	0.972973	0.964286	0.978261	0.96875	0.90625	0.909091	1	0.958333	1	0.925926	0.972973	0.947368	1	0.933333	chr4:112904515-113174415	+	intron:314331	ENST00000671854.1	287	ANK2	hg38_genes_introns	inter:4696	hg38_cpg_opensea
chr4:113162497	0.03125	1	27	0.972973	0.964286	0.978261	0.96875	0.90625	0.909091	1	0.958333	1	0.925926	0.972973	0.947368	1	0.933333	chr4:112904515-113174415	+	intron:314375	ENST00000672350.1	287	ANK2	hg38_genes_introns	inter:4696	hg38_cpg_opensea
chr4:113162497	0.03125	1	27	0.972973	0.964286	0.978261	0.96875	0.90625	0.909091	1	0.958333	1	0.925926	0.972973	0.947368	1	0.933333	chr4:112904515-113174415	+	intron:314420	ENST00000672684.1	287	ANK2	hg38_genes_introns	inter:4696	hg38_cpg_opensea
chr4:113162497	0.03125	1	27	0.972973	0.964286	0.978261	0.96875	0.90625	0.909091	1	0.958333	1	0.925926	0.972973	0.947368	1	0.933333	chr4:112904515-113174415	+	intron:314463	ENST00000672934.1	287	ANK2	hg38_genes_introns	inter:4696	hg38_cpg_opensea
chr4:113162497	0.03125	1	27	0.972973	0.964286	0.978261	0.96875	0.90625	0.909091	1	0.958333	1	0.925926	0.972973	0.947368	1	0.933333	chr4:112904515-113174415	+	intron:314507	ENST00000673546.1	287	ANK2	hg38_genes_introns	inter:4696	hg38_cpg_opensea
chr4:113162497	0.03125	1	27	0.972973	0.964286	0.978261	0.96875	0.90625	0.909091	1	0.958333	1	0.925926	0.972973	0.947368	1	0.933333	chr4:112904515-113174415	+	intron:314551	ENST00000673573.1	287	ANK2	hg38_genes_introns	inter:4696	hg38_cpg_opensea
chr4:113162497	0.03125	1	27	0.972973	0.964286	0.978261	0.96875	0.90625	0.909091	1	0.958333	1	0.925926	0.972973	0.947368	1	0.933333	chr4:112904515-113174415	+	intron:314596	ENST00000683070.1	287	ANK2	hg38_genes_introns	inter:4696	hg38_cpg_opensea
chr4:113162497	0.03125	1	27	0.972973	0.964286	0.978261	0.96875	0.90625	0.909091	1	0.958333	1	0.925926	0.972973	0.947368	1	0.933333	chr4:112904515-113174415	+	intron:314603	ENST00000683310.1	287	ANK2	hg38_genes_introns	inter:4696	hg38_cpg_opensea
chr4:113162497	0.03125	1	27	0.972973	0.964286	0.978261	0.96875	0.90625	0.909091	1	0.958333	1	0.925926	0.972973	0.947368	1	0.933333	chr4:112904515-113174415	+	intron:314637	ENST00000503423.6	287	ANK2	hg38_genes_introns	inter:4696	hg38_cpg_opensea
chr4:113162497	0.03125	1	27	0.972973	0.964286	0.978261	0.96875	0.90625	0.909091	1	0.958333	1	0.925926	0.972973	0.947368	1	0.933333	chr4:112904515-113174415	+	intron:314682	ENST00000673255.1	287	ANK2	hg38_genes_introns	inter:4696	hg38_cpg_opensea
chr4:113162497	0.03125	1	27	0.972973	0.964286	0.978261	0.96875	0.90625	0.909091	1	0.958333	1	0.925926	0.972973	0.947368	1	0.933333	chr4:112904515-113174415	+	intron:314727	ENST00000671893.1	287	ANK2	hg38_genes_introns	inter:4696	hg38_cpg_opensea
chr4:113162497	0.03125	1	27	0.972973	0.964286	0.978261	0.96875	0.90625	0.909091	1	0.958333	1	0.925926	0.972973	0.947368	1	0.933333	chr4:112904515-113174415	+	intron:314767	ENST00000672246.1	287	ANK2	hg38_genes_introns	inter:4696	hg38_cpg_opensea
chr4:113162497	0.03125	1	27	0.972973	0.964286	0.978261	0.96875	0.90625	0.909091	1	0.958333	1	0.925926	0.972973	0.947368	1	0.933333	chr4:112904515-113174415	+	intron:314810	ENST00000672930.1	287	ANK2	hg38_genes_introns	inter:4696	hg38_cpg_opensea
chr4:113162497	0.03125	1	27	0.972973	0.964286	0.978261	0.96875	0.90625	0.909091	1	0.958333	1	0.925926	0.972973	0.947368	1	0.933333	chr4:112904515-113174415	+	intron:314854	ENST00000673334.1	287	ANK2	hg38_genes_introns	inter:4696	hg38_cpg_opensea
chr4:113162497	0.03125	1	27	0.972973	0.964286	0.978261	0.96875	0.90625	0.909091	1	0.958333	1	0.925926	0.972973	0.947368	1	0.933333	chr4:112904515-113174415	+	intron:314897	ENST00000673453.1	287	ANK2	hg38_genes_introns	inter:4696	hg38_cpg_opensea
chr4:113162497	0.03125	1	27	0.972973	0.964286	0.978261	0.96875	0.90625	0.909091	1	0.958333	1	0.925926	0.972973	0.947368	1	0.933333	chr4:112904515-113174415	+	intron:314939	ENST00000673555.1	287	ANK2	hg38_genes_introns	inter:4696	hg38_cpg_opensea
chr4:113162497	0.03125	1	27	0.972973	0.964286	0.978261	0.96875	0.90625	0.909091	1	0.958333	1	0.925926	0.972973	0.947368	1	0.933333	chr4:112904515-113174415	+	intron:314984	ENST00000672880.1	287	ANK2	hg38_genes_introns	inter:4696	hg38_cpg_opensea
chr4:113162497	0.03125	1	27	0.972973	0.964286	0.978261	0.96875	0.90625	0.909091	1	0.958333	1	0.925926	0.972973	0.947368	1	0.933333	chr4:112904515-113174415	+	intron:315029	ENST00000672990.1	287	ANK2	hg38_genes_introns	inter:4696	hg38_cpg_opensea
chr4:113162497	0.03125	1	27	0.972973	0.964286	0.978261	0.96875	0.90625	0.909091	1	0.958333	1	0.925926	0.972973	0.947368	1	0.933333	chr4:112904515-113174415	+	intron:315075	ENST00000673430.1	287	ANK2	hg38_genes_introns	inter:4696	hg38_cpg_opensea
chr4:113162497	0.03125	1	27	0.972973	0.964286	0.978261	0.96875	0.90625	0.909091	1	0.958333	1	0.925926	0.972973	0.947368	1	0.933333	chr4:112904515-113174415	+	intron:315121	ENST00000673298.1	287	ANK2	hg38_genes_introns	inter:4696	hg38_cpg_opensea
chr4:113162497	0.03125	1	27	0.972973	0.964286	0.978261	0.96875	0.90625	0.909091	1	0.958333	1	0.925926	0.972973	0.947368	1	0.933333	chr4:112904515-113174415	+	intron:315167	ENST00000672068.1	287	ANK2	hg38_genes_introns	inter:4696	hg38_cpg_opensea
chr4:113162497	0.03125	1	27	0.972973	0.964286	0.978261	0.96875	0.90625	0.909091	1	0.958333	1	0.925926	0.972973	0.947368	1	0.933333	chr4:112904515-113174415	+	intron:315213	ENST00000672362.1	287	ANK2	hg38_genes_introns	inter:4696	hg38_cpg_opensea
chr4:113162497	0.03125	1	27	0.972973	0.964286	0.978261	0.96875	0.90625	0.909091	1	0.958333	1	0.925926	0.972973	0.947368	1	0.933333	chr4:112904515-113174415	+	intron:315260	ENST00000672793.1	287	ANK2	hg38_genes_introns	inter:4696	hg38_cpg_opensea
chr4:113162497	0.03125	1	27	0.972973	0.964286	0.978261	0.96875	0.90625	0.909091	1	0.958333	1	0.925926	0.972973	0.947368	1	0.933333	chr4:112904515-113174415	+	intron:315305	ENST00000672209.1	287	ANK2	hg38_genes_introns	inter:4696	hg38_cpg_opensea
chr4:113162497	0.03125	1	27	0.972973	0.964286	0.978261	0.96875	0.90625	0.909091	1	0.958333	1	0.925926	0.972973	0.947368	1	0.933333	chr4:112904515-113174415	+	intron:315352	ENST00000671756.1	287	ANK2	hg38_genes_introns	inter:4696	hg38_cpg_opensea
chr4:113162497	0.03125	1	27	0.972973	0.964286	0.978261	0.96875	0.90625	0.909091	1	0.958333	1	0.925926	0.972973	0.947368	1	0.933333	chr4:112904515-113174415	+	intron:315395	ENST00000671809.1	287	ANK2	hg38_genes_introns	inter:4696	hg38_cpg_opensea
chr4:113162497	0.03125	1	27	0.972973	0.964286	0.978261	0.96875	0.90625	0.909091	1	0.958333	1	0.925926	0.972973	0.947368	1	0.933333	chr4:112904515-113174415	+	intron:315441	ENST00000671863.1	287	ANK2	hg38_genes_introns	inter:4696	hg38_cpg_opensea
chr4:113162497	0.03125	1	27	0.972973	0.964286	0.978261	0.96875	0.90625	0.909091	1	0.958333	1	0.925926	0.972973	0.947368	1	0.933333	chr4:112904515-113174415	+	intron:315484	ENST00000671906.1	287	ANK2	hg38_genes_introns	inter:4696	hg38_cpg_opensea
chr4:113162497	0.03125	1	27	0.972973	0.964286	0.978261	0.96875	0.90625	0.909091	1	0.958333	1	0.925926	0.972973	0.947368	1	0.933333	chr4:112904515-113174415	+	intron:315528	ENST00000672090.1	287	ANK2	hg38_genes_introns	inter:4696	hg38_cpg_opensea
chr4:113162497	0.03125	1	27	0.972973	0.964286	0.978261	0.96875	0.90625	0.909091	1	0.958333	1	0.925926	0.972973	0.947368	1	0.933333	chr4:112904515-113174415	+	intron:315573	ENST00000672177.1	287	ANK2	hg38_genes_introns	inter:4696	hg38_cpg_opensea
chr4:113162497	0.03125	1	27	0.972973	0.964286	0.978261	0.96875	0.90625	0.909091	1	0.958333	1	0.925926	0.972973	0.947368	1	0.933333	chr4:112904515-113174415	+	intron:315617	ENST00000672759.1	287	ANK2	hg38_genes_introns	inter:4696	hg38_cpg_opensea
chr4:113162497	0.03125	1	27	0.972973	0.964286	0.978261	0.96875	0.90625	0.909091	1	0.958333	1	0.925926	0.972973	0.947368	1	0.933333	chr4:112904515-113174415	+	intron:315659	ENST00000672965.1	287	ANK2	hg38_genes_introns	inter:4696	hg38_cpg_opensea
chr4:113162497	0.03125	1	27	0.972973	0.964286	0.978261	0.96875	0.90625	0.909091	1	0.958333	1	0.925926	0.972973	0.947368	1	0.933333	chr4:112904515-113174415	+	intron:315704	ENST00000673109.1	287	ANK2	hg38_genes_introns	inter:4696	hg38_cpg_opensea
chr4:113162497	0.03125	1	27	0.972973	0.964286	0.978261	0.96875	0.90625	0.909091	1	0.958333	1	0.925926	0.972973	0.947368	1	0.933333	chr4:112904515-113174415	+	intron:315747	ENST00000503271.5	287	ANK2	hg38_genes_introns	inter:4696	hg38_cpg_opensea
chr4:113162497	0.03125	1	27	0.972973	0.964286	0.978261	0.96875	0.90625	0.909091	1	0.958333	1	0.925926	0.972973	0.947368	1	0.933333	chr4:112904515-113174415	+	intron:315777	ENST00000506722.5	287	ANK2	hg38_genes_introns	inter:4696	hg38_cpg_opensea
chr4:113162497	0.03125	1	27	0.972973	0.964286	0.978261	0.96875	0.90625	0.909091	1	0.958333	1	0.925926	0.972973	0.947368	1	0.933333	chr4:112904515-113174415	+	intron:315875	ENST00000672986.1	287	ANK2	hg38_genes_introns	inter:4696	hg38_cpg_opensea
chr4:113162497	0.03125	1	27	0.972973	0.964286	0.978261	0.96875	0.90625	0.909091	1	0.958333	1	0.925926	0.972973	0.947368	1	0.933333	chr4:112904515-113174415	+	intron:315916	ENST00000671951.1	287	ANK2	hg38_genes_introns	inter:4696	hg38_cpg_opensea
chr4:113162497	0.03125	1	27	0.972973	0.964286	0.978261	0.96875	0.90625	0.909091	1	0.958333	1	0.925926	0.972973	0.947368	1	0.933333	chr4:112904515-113174415	+	intron:315959	ENST00000671704.1	287	ANK2	hg38_genes_introns	inter:4696	hg38_cpg_opensea
chr4:113162497	0.03125	1	27	0.972973	0.964286	0.978261	0.96875	0.90625	0.909091	1	0.958333	1	0.925926	0.972973	0.947368	1	0.933333	chr4:112904515-113174415	+	intron:316002	ENST00000672221.1	287	ANK2	hg38_genes_introns	inter:4696	hg38_cpg_opensea
chr4:113162497	0.03125	1	27	0.972973	0.964286	0.978261	0.96875	0.90625	0.909091	1	0.958333	1	0.925926	0.972973	0.947368	1	0.933333	chr4:112904515-113174415	+	intron:316045	ENST00000684727.1	287	ANK2	hg38_genes_introns	inter:4696	hg38_cpg_opensea
chr4:113162497	0.03125	1	27	0.972973	0.964286	0.978261	0.96875	0.90625	0.909091	1	0.958333	1	0.925926	0.972973	0.947368	1	0.933333	chr4:112949216-113174415	+	intron:315824	ENST00000673536.1	287	ANK2	hg38_genes_introns	inter:4696	hg38_cpg_opensea
chr4:113162497	0.03125	1	27	0.972973	0.964286	0.978261	0.96875	0.90625	0.909091	1	0.958333	1	0.925926	0.972973	0.947368	1	0.933333	chr4:113049813-113174415	+	intron:316050	ENST00000682211.1	287	ANK2	hg38_genes_introns	inter:4696	hg38_cpg_opensea
chr4:113162497	0.03125	1	27	0.972973	0.964286	0.978261	0.96875	0.90625	0.909091	1	0.958333	1	0.925926	0.972973	0.947368	1	0.933333	chr4:113049813-113174415	+	intron:316072	ENST00000671727.1	287	ANK2	hg38_genes_introns	inter:4696	hg38_cpg_opensea
chr4:113162497	0.03125	1	27	0.972973	0.964286	0.978261	0.96875	0.90625	0.909091	1	0.958333	1	0.925926	0.972973	0.947368	1	0.933333	chr4:113049813-113174415	+	intron:316117	ENST00000671762.1	287	ANK2	hg38_genes_introns	inter:4696	hg38_cpg_opensea
chr4:113162497	0.03125	1	27	0.972973	0.964286	0.978261	0.96875	0.90625	0.909091	1	0.958333	1	0.925926	0.972973	0.947368	1	0.933333	chr4:113049813-113174415	+	intron:316163	ENST00000672366.1	287	ANK2	hg38_genes_introns	inter:4696	hg38_cpg_opensea
chr4:113162497	0.03125	1	27	0.972973	0.964286	0.978261	0.96875	0.90625	0.909091	1	0.958333	1	0.925926	0.972973	0.947368	1	0.933333	chr4:113049813-113174415	+	intron:316206	ENST00000672502.1	287	ANK2	hg38_genes_introns	inter:4696	hg38_cpg_opensea
chr4:113162497	0.03125	1	27	0.972973	0.964286	0.978261	0.96875	0.90625	0.909091	1	0.958333	1	0.925926	0.972973	0.947368	1	0.933333	chr4:113049813-113174415	+	intron:316250	ENST00000672045.1	287	ANK2	hg38_genes_introns	inter:4696	hg38_cpg_opensea
chr4:113162497	0.03125	1	27	0.972973	0.964286	0.978261	0.96875	0.90625	0.909091	1	0.958333	1	0.925926	0.972973	0.947368	1	0.933333	chr4:113049813-113174415	+	intron:316294	ENST00000672251.1	287	ANK2	hg38_genes_introns	inter:4696	hg38_cpg_opensea
chr4:113162497	0.03125	1	27	0.972973	0.964286	0.978261	0.96875	0.90625	0.909091	1	0.958333	1	0.925926	0.972973	0.947368	1	0.933333	chr4:113049813-113174415	+	intron:316337	ENST00000672854.1	287	ANK2	hg38_genes_introns	inter:4696	hg38_cpg_opensea
chr4:113162497	0.03125	1	27	0.972973	0.964286	0.978261	0.96875	0.90625	0.909091	1	0.958333	1	0.925926	0.972973	0.947368	1	0.933333	chr4:113049813-113174415	+	intron:316379	ENST00000682346.1	287	ANK2	hg38_genes_introns	inter:4696	hg38_cpg_opensea
chr4:113162497	0.03125	1	27	0.972973	0.964286	0.978261	0.96875	0.90625	0.909091	1	0.958333	1	0.925926	0.972973	0.947368	1	0.933333	chr4:113049813-113174415	+	intron:316422	ENST00000357077.9	287	ANK2	hg38_genes_introns	inter:4696	hg38_cpg_opensea
chr4:113162497	0.03125	1	27	0.972973	0.964286	0.978261	0.96875	0.90625	0.909091	1	0.958333	1	0.925926	0.972973	0.947368	1	0.933333	chr4:113049813-113174415	+	intron:316468	ENST00000683568.1	287	ANK2	hg38_genes_introns	inter:4696	hg38_cpg_opensea
chr4:113162497	0.03125	1	27	0.972973	0.964286	0.978261	0.96875	0.90625	0.909091	1	0.958333	1	0.925926	0.972973	0.947368	1	0.933333	chr4:113049813-113174415	+	intron:316476	ENST00000394537.7	287	ANK2	hg38_genes_introns	inter:4696	hg38_cpg_opensea
chr4:113162497	0.03125	1	27	0.972973	0.964286	0.978261	0.96875	0.90625	0.909091	1	0.958333	1	0.925926	0.972973	0.947368	1	0.933333	chr4:113049813-113174415	+	intron:316565	ENST00000264366.10	287	ANK2	hg38_genes_introns	inter:4696	hg38_cpg_opensea
chr4:113162497	0.03125	1	27	0.972973	0.964286	0.978261	0.96875	0.90625	0.909091	1	0.958333	1	0.925926	0.972973	0.947368	1	0.933333	chr4:113113780-113174415	+	intron:316633	ENST00000673778.1	287	ANK2	hg38_genes_introns	inter:4696	hg38_cpg_opensea
chr4:113162497	0.03125	1	27	0.972973	0.964286	0.978261	0.96875	0.90625	0.909091	1	0.958333	1	0.925926	0.972973	0.947368	1	0.933333	chr4:113117419-113174415	+	intron:316634	ENST00000671971.1	287	ANK2	hg38_genes_introns	inter:4696	hg38_cpg_opensea
chr4:113162497	0.03125	1	27	0.972973	0.964286	0.978261	0.96875	0.90625	0.909091	1	0.958333	1	0.925926	0.972973	0.947368	1	0.933333	chr4:113117419-113174415	+	intron:316679	ENST00000672240.1	287	ANK2	hg38_genes_introns	inter:4696	hg38_cpg_opensea
chr4:113162497	0.03125	1	27	0.972973	0.964286	0.978261	0.96875	0.90625	0.909091	1	0.958333	1	0.925926	0.972973	0.947368	1	0.933333	chr4:113117419-113174415	+	intron:316725	ENST00000673240.1	287	ANK2	hg38_genes_introns	inter:4696	hg38_cpg_opensea
chr4:113162497	0.03125	1	27	0.972973	0.964286	0.978261	0.96875	0.90625	0.909091	1	0.958333	1	0.925926	0.972973	0.947368	1	0.933333	chr4:113117419-113174415	+	intron:316769	ENST00000673363.1	287	ANK2	hg38_genes_introns	inter:4696	hg38_cpg_opensea
chr4:113162497	0.03125	1	27	0.972973	0.964286	0.978261	0.96875	0.90625	0.909091	1	0.958333	1	0.925926	0.972973	0.947368	1	0.933333	chr4:113117419-113174415	+	intron:316813	ENST00000682678.1	287	ANK2	hg38_genes_introns	inter:4696	hg38_cpg_opensea
chr4:113162497	0.03125	1	27	0.972973	0.964286	0.978261	0.96875	0.90625	0.909091	1	0.958333	1	0.925926	0.972973	0.947368	1	0.933333	chr4:113117419-113174415	+	intron:316823	ENST00000683089.1	287	ANK2	hg38_genes_introns	inter:4696	hg38_cpg_opensea
chr4:113162497	0.03125	1	27	0.972973	0.964286	0.978261	0.96875	0.90625	0.909091	1	0.958333	1	0.925926	0.972973	0.947368	1	0.933333	chr4:113117419-113174415	+	intron:316830	ENST00000682900.1	287	ANK2	hg38_genes_introns	inter:4696	hg38_cpg_opensea
chr4:113162497	0.03125	1	27	0.972973	0.964286	0.978261	0.96875	0.90625	0.909091	1	0.958333	1	0.925926	0.972973	0.947368	1	0.933333	chr4:113146004-113174415	+	intron:316846	ENST00000511380.1	287	ANK2	hg38_genes_introns	inter:4696	hg38_cpg_opensea
chr4:113162497	0.03125	1	27	0.972973	0.964286	0.978261	0.96875	0.90625	0.909091	1	0.958333	1	0.925926	0.972973	0.947368	1	0.933333	chr4:113151125-113174415	+	intron:315869	ENST00000684681.1	287	ANK2	hg38_genes_introns	inter:4696	hg38_cpg_opensea
chr4:113162497	0.03125	1	27	0.972973	0.964286	0.978261	0.96875	0.90625	0.909091	1	0.958333	1	0.925926	0.972973	0.947368	1	0.933333	chr4:113151125-113174415	+	intron:316385	ENST00000504454.5	287	ANK2	hg38_genes_introns	inter:4696	hg38_cpg_opensea
chr4:113162497	0.03125	1	27	0.972973	0.964286	0.978261	0.96875	0.90625	0.909091	1	0.958333	1	0.925926	0.972973	0.947368	1	0.933333	chr4:113151125-113174415	+	intron:316521	ENST00000672779.1	287	ANK2	hg38_genes_introns	inter:4696	hg38_cpg_opensea
chr4:113162497	0.03125	1	27	0.972973	0.964286	0.978261	0.96875	0.90625	0.909091	1	0.958333	1	0.925926	0.972973	0.947368	1	0.933333	chr4:113151125-113174415	+	intron:316610	ENST00000683595.1	287	ANK2	hg38_genes_introns	inter:4696	hg38_cpg_opensea
chr4:113166024	0.03125	1	27	0.869565	0.714286	0.88	0.791667	0.769231	0.636364	0.888889	0.857143	0.869565	0.75	0.894737	0.848485	0.882353	0.894737	chr4:112904515-113174415	+	intron:313756	ENST00000672356.1	287	ANK2	hg38_genes_introns	inter:4696	hg38_cpg_opensea
chr4:113166024	0.03125	1	27	0.869565	0.714286	0.88	0.791667	0.769231	0.636364	0.888889	0.857143	0.869565	0.75	0.894737	0.848485	0.882353	0.894737	chr4:112904515-113174415	+	intron:313799	ENST00000672955.1	287	ANK2	hg38_genes_introns	inter:4696	hg38_cpg_opensea
chr4:113166024	0.03125	1	27	0.869565	0.714286	0.88	0.791667	0.769231	0.636364	0.888889	0.857143	0.869565	0.75	0.894737	0.848485	0.882353	0.894737	chr4:112904515-113174415	+	intron:313844	ENST00000672315.1	287	ANK2	hg38_genes_introns	inter:4696	hg38_cpg_opensea
chr4:113166024	0.03125	1	27	0.869565	0.714286	0.88	0.791667	0.769231	0.636364	0.888889	0.857143	0.869565	0.75	0.894737	0.848485	0.882353	0.894737	chr4:112904515-113174415	+	intron:313887	ENST00000672696.1	287	ANK2	hg38_genes_introns	inter:4696	hg38_cpg_opensea
chr4:113166024	0.03125	1	27	0.869565	0.714286	0.88	0.791667	0.769231	0.636364	0.888889	0.857143	0.869565	0.75	0.894737	0.848485	0.882353	0.894737	chr4:112904515-113174415	+	intron:313932	ENST00000673044.1	287	ANK2	hg38_genes_introns	inter:4696	hg38_cpg_opensea
chr4:113166024	0.03125	1	27	0.869565	0.714286	0.88	0.791667	0.769231	0.636364	0.888889	0.857143	0.869565	0.75	0.894737	0.848485	0.882353	0.894737	chr4:112904515-113174415	+	intron:313975	ENST00000672088.1	287	ANK2	hg38_genes_introns	inter:4696	hg38_cpg_opensea
chr4:113166024	0.03125	1	27	0.869565	0.714286	0.88	0.791667	0.769231	0.636364	0.888889	0.857143	0.869565	0.75	0.894737	0.848485	0.882353	0.894737	chr4:112904515-113174415	+	intron:314019	ENST00000671793.1	287	ANK2	hg38_genes_introns	inter:4696	hg38_cpg_opensea
chr4:113166024	0.03125	1	27	0.869565	0.714286	0.88	0.791667	0.769231	0.636364	0.888889	0.857143	0.869565	0.75	0.894737	0.848485	0.882353	0.894737	chr4:112904515-113174415	+	intron:314066	ENST00000672402.1	287	ANK2	hg38_genes_introns	inter:4696	hg38_cpg_opensea
chr4:113166024	0.03125	1	27	0.869565	0.714286	0.88	0.791667	0.769231	0.636364	0.888889	0.857143	0.869565	0.75	0.894737	0.848485	0.882353	0.894737	chr4:112904515-113174415	+	intron:314112	ENST00000671825.1	287	ANK2	hg38_genes_introns	inter:4696	hg38_cpg_opensea
chr4:113166024	0.03125	1	27	0.869565	0.714286	0.88	0.791667	0.769231	0.636364	0.888889	0.857143	0.869565	0.75	0.894737	0.848485	0.882353	0.894737	chr4:112904515-113174415	+	intron:314157	ENST00000672312.1	287	ANK2	hg38_genes_introns	inter:4696	hg38_cpg_opensea
chr4:113166024	0.03125	1	27	0.869565	0.714286	0.88	0.791667	0.769231	0.636364	0.888889	0.857143	0.869565	0.75	0.894737	0.848485	0.882353	0.894737	chr4:112904515-113174415	+	intron:314201	ENST00000672830.1	287	ANK2	hg38_genes_introns	inter:4696	hg38_cpg_opensea
chr4:113166024	0.03125	1	27	0.869565	0.714286	0.88	0.791667	0.769231	0.636364	0.888889	0.857143	0.869565	0.75	0.894737	0.848485	0.882353	0.894737	chr4:112904515-113174415	+	intron:314247	ENST00000683360.1	287	ANK2	hg38_genes_introns	inter:4696	hg38_cpg_opensea
chr4:113166024	0.03125	1	27	0.869565	0.714286	0.88	0.791667	0.769231	0.636364	0.888889	0.857143	0.869565	0.75	0.894737	0.848485	0.882353	0.894737	chr4:112904515-113174415	+	intron:314258	ENST00000682189.1	287	ANK2	hg38_genes_introns	inter:4696	hg38_cpg_opensea
chr4:113166024	0.03125	1	27	0.869565	0.714286	0.88	0.791667	0.769231	0.636364	0.888889	0.857143	0.869565	0.75	0.894737	0.848485	0.882353	0.894737	chr4:112904515-113174415	+	intron:314289	ENST00000672731.1	287	ANK2	hg38_genes_introns	inter:4696	hg38_cpg_opensea
chr4:113166024	0.03125	1	27	0.869565	0.714286	0.88	0.791667	0.769231	0.636364	0.888889	0.857143	0.869565	0.75	0.894737	0.848485	0.882353	0.894737	chr4:112904515-113174415	+	intron:314331	ENST00000671854.1	287	ANK2	hg38_genes_introns	inter:4696	hg38_cpg_opensea
chr4:113166024	0.03125	1	27	0.869565	0.714286	0.88	0.791667	0.769231	0.636364	0.888889	0.857143	0.869565	0.75	0.894737	0.848485	0.882353	0.894737	chr4:112904515-113174415	+	intron:314375	ENST00000672350.1	287	ANK2	hg38_genes_introns	inter:4696	hg38_cpg_opensea
chr4:113166024	0.03125	1	27	0.869565	0.714286	0.88	0.791667	0.769231	0.636364	0.888889	0.857143	0.869565	0.75	0.894737	0.848485	0.882353	0.894737	chr4:112904515-113174415	+	intron:314420	ENST00000672684.1	287	ANK2	hg38_genes_introns	inter:4696	hg38_cpg_opensea
chr4:113166024	0.03125	1	27	0.869565	0.714286	0.88	0.791667	0.769231	0.636364	0.888889	0.857143	0.869565	0.75	0.894737	0.848485	0.882353	0.894737	chr4:112904515-113174415	+	intron:314463	ENST00000672934.1	287	ANK2	hg38_genes_introns	inter:4696	hg38_cpg_opensea
chr4:113166024	0.03125	1	27	0.869565	0.714286	0.88	0.791667	0.769231	0.636364	0.888889	0.857143	0.869565	0.75	0.894737	0.848485	0.882353	0.894737	chr4:112904515-113174415	+	intron:314507	ENST00000673546.1	287	ANK2	hg38_genes_introns	inter:4696	hg38_cpg_opensea
chr4:113166024	0.03125	1	27	0.869565	0.714286	0.88	0.791667	0.769231	0.636364	0.888889	0.857143	0.869565	0.75	0.894737	0.848485	0.882353	0.894737	chr4:112904515-113174415	+	intron:314551	ENST00000673573.1	287	ANK2	hg38_genes_introns	inter:4696	hg38_cpg_opensea
chr4:113166024	0.03125	1	27	0.869565	0.714286	0.88	0.791667	0.769231	0.636364	0.888889	0.857143	0.869565	0.75	0.894737	0.848485	0.882353	0.894737	chr4:112904515-113174415	+	intron:314596	ENST00000683070.1	287	ANK2	hg38_genes_introns	inter:4696	hg38_cpg_opensea
chr4:113166024	0.03125	1	27	0.869565	0.714286	0.88	0.791667	0.769231	0.636364	0.888889	0.857143	0.869565	0.75	0.894737	0.848485	0.882353	0.894737	chr4:112904515-113174415	+	intron:314603	ENST00000683310.1	287	ANK2	hg38_genes_introns	inter:4696	hg38_cpg_opensea
chr4:113166024	0.03125	1	27	0.869565	0.714286	0.88	0.791667	0.769231	0.636364	0.888889	0.857143	0.869565	0.75	0.894737	0.848485	0.882353	0.894737	chr4:112904515-113174415	+	intron:314637	ENST00000503423.6	287	ANK2	hg38_genes_introns	inter:4696	hg38_cpg_opensea
chr4:113166024	0.03125	1	27	0.869565	0.714286	0.88	0.791667	0.769231	0.636364	0.888889	0.857143	0.869565	0.75	0.894737	0.848485	0.882353	0.894737	chr4:112904515-113174415	+	intron:314682	ENST00000673255.1	287	ANK2	hg38_genes_introns	inter:4696	hg38_cpg_opensea
chr4:113166024	0.03125	1	27	0.869565	0.714286	0.88	0.791667	0.769231	0.636364	0.888889	0.857143	0.869565	0.75	0.894737	0.848485	0.882353	0.894737	chr4:112904515-113174415	+	intron:314727	ENST00000671893.1	287	ANK2	hg38_genes_introns	inter:4696	hg38_cpg_opensea
chr4:113166024	0.03125	1	27	0.869565	0.714286	0.88	0.791667	0.769231	0.636364	0.888889	0.857143	0.869565	0.75	0.894737	0.848485	0.882353	0.894737	chr4:112904515-113174415	+	intron:314767	ENST00000672246.1	287	ANK2	hg38_genes_introns	inter:4696	hg38_cpg_opensea
chr4:113166024	0.03125	1	27	0.869565	0.714286	0.88	0.791667	0.769231	0.636364	0.888889	0.857143	0.869565	0.75	0.894737	0.848485	0.882353	0.894737	chr4:112904515-113174415	+	intron:314810	ENST00000672930.1	287	ANK2	hg38_genes_introns	inter:4696	hg38_cpg_opensea
chr4:113166024	0.03125	1	27	0.869565	0.714286	0.88	0.791667	0.769231	0.636364	0.888889	0.857143	0.869565	0.75	0.894737	0.848485	0.882353	0.894737	chr4:112904515-113174415	+	intron:314854	ENST00000673334.1	287	ANK2	hg38_genes_introns	inter:4696	hg38_cpg_opensea
chr4:113166024	0.03125	1	27	0.869565	0.714286	0.88	0.791667	0.769231	0.636364	0.888889	0.857143	0.869565	0.75	0.894737	0.848485	0.882353	0.894737	chr4:112904515-113174415	+	intron:314897	ENST00000673453.1	287	ANK2	hg38_genes_introns	inter:4696	hg38_cpg_opensea
chr4:113166024	0.03125	1	27	0.869565	0.714286	0.88	0.791667	0.769231	0.636364	0.888889	0.857143	0.869565	0.75	0.894737	0.848485	0.882353	0.894737	chr4:112904515-113174415	+	intron:314939	ENST00000673555.1	287	ANK2	hg38_genes_introns	inter:4696	hg38_cpg_opensea
chr4:113166024	0.03125	1	27	0.869565	0.714286	0.88	0.791667	0.769231	0.636364	0.888889	0.857143	0.869565	0.75	0.894737	0.848485	0.882353	0.894737	chr4:112904515-113174415	+	intron:314984	ENST00000672880.1	287	ANK2	hg38_genes_introns	inter:4696	hg38_cpg_opensea
chr4:113166024	0.03125	1	27	0.869565	0.714286	0.88	0.791667	0.769231	0.636364	0.888889	0.857143	0.869565	0.75	0.894737	0.848485	0.882353	0.894737	chr4:112904515-113174415	+	intron:315029	ENST00000672990.1	287	ANK2	hg38_genes_introns	inter:4696	hg38_cpg_opensea
chr4:113166024	0.03125	1	27	0.869565	0.714286	0.88	0.791667	0.769231	0.636364	0.888889	0.857143	0.869565	0.75	0.894737	0.848485	0.882353	0.894737	chr4:112904515-113174415	+	intron:315075	ENST00000673430.1	287	ANK2	hg38_genes_introns	inter:4696	hg38_cpg_opensea
chr4:113166024	0.03125	1	27	0.869565	0.714286	0.88	0.791667	0.769231	0.636364	0.888889	0.857143	0.869565	0.75	0.894737	0.848485	0.882353	0.894737	chr4:112904515-113174415	+	intron:315121	ENST00000673298.1	287	ANK2	hg38_genes_introns	inter:4696	hg38_cpg_opensea
chr4:113166024	0.03125	1	27	0.869565	0.714286	0.88	0.791667	0.769231	0.636364	0.888889	0.857143	0.869565	0.75	0.894737	0.848485	0.882353	0.894737	chr4:112904515-113174415	+	intron:315167	ENST00000672068.1	287	ANK2	hg38_genes_introns	inter:4696	hg38_cpg_opensea
chr4:113166024	0.03125	1	27	0.869565	0.714286	0.88	0.791667	0.769231	0.636364	0.888889	0.857143	0.869565	0.75	0.894737	0.848485	0.882353	0.894737	chr4:112904515-113174415	+	intron:315213	ENST00000672362.1	287	ANK2	hg38_genes_introns	inter:4696	hg38_cpg_opensea
chr4:113166024	0.03125	1	27	0.869565	0.714286	0.88	0.791667	0.769231	0.636364	0.888889	0.857143	0.869565	0.75	0.894737	0.848485	0.882353	0.894737	chr4:112904515-113174415	+	intron:315260	ENST00000672793.1	287	ANK2	hg38_genes_introns	inter:4696	hg38_cpg_opensea
chr4:113166024	0.03125	1	27	0.869565	0.714286	0.88	0.791667	0.769231	0.636364	0.888889	0.857143	0.869565	0.75	0.894737	0.848485	0.882353	0.894737	chr4:112904515-113174415	+	intron:315305	ENST00000672209.1	287	ANK2	hg38_genes_introns	inter:4696	hg38_cpg_opensea
chr4:113166024	0.03125	1	27	0.869565	0.714286	0.88	0.791667	0.769231	0.636364	0.888889	0.857143	0.869565	0.75	0.894737	0.848485	0.882353	0.894737	chr4:112904515-113174415	+	intron:315352	ENST00000671756.1	287	ANK2	hg38_genes_introns	inter:4696	hg38_cpg_opensea
chr4:113166024	0.03125	1	27	0.869565	0.714286	0.88	0.791667	0.769231	0.636364	0.888889	0.857143	0.869565	0.75	0.894737	0.848485	0.882353	0.894737	chr4:112904515-113174415	+	intron:315395	ENST00000671809.1	287	ANK2	hg38_genes_introns	inter:4696	hg38_cpg_opensea
chr4:113166024	0.03125	1	27	0.869565	0.714286	0.88	0.791667	0.769231	0.636364	0.888889	0.857143	0.869565	0.75	0.894737	0.848485	0.882353	0.894737	chr4:112904515-113174415	+	intron:315441	ENST00000671863.1	287	ANK2	hg38_genes_introns	inter:4696	hg38_cpg_opensea
chr4:113166024	0.03125	1	27	0.869565	0.714286	0.88	0.791667	0.769231	0.636364	0.888889	0.857143	0.869565	0.75	0.894737	0.848485	0.882353	0.894737	chr4:112904515-113174415	+	intron:315484	ENST00000671906.1	287	ANK2	hg38_genes_introns	inter:4696	hg38_cpg_opensea
chr4:113166024	0.03125	1	27	0.869565	0.714286	0.88	0.791667	0.769231	0.636364	0.888889	0.857143	0.869565	0.75	0.894737	0.848485	0.882353	0.894737	chr4:112904515-113174415	+	intron:315528	ENST00000672090.1	287	ANK2	hg38_genes_introns	inter:4696	hg38_cpg_opensea
chr4:113166024	0.03125	1	27	0.869565	0.714286	0.88	0.791667	0.769231	0.636364	0.888889	0.857143	0.869565	0.75	0.894737	0.848485	0.882353	0.894737	chr4:112904515-113174415	+	intron:315573	ENST00000672177.1	287	ANK2	hg38_genes_introns	inter:4696	hg38_cpg_opensea
chr4:113166024	0.03125	1	27	0.869565	0.714286	0.88	0.791667	0.769231	0.636364	0.888889	0.857143	0.869565	0.75	0.894737	0.848485	0.882353	0.894737	chr4:112904515-113174415	+	intron:315617	ENST00000672759.1	287	ANK2	hg38_genes_introns	inter:4696	hg38_cpg_opensea
chr4:113166024	0.03125	1	27	0.869565	0.714286	0.88	0.791667	0.769231	0.636364	0.888889	0.857143	0.869565	0.75	0.894737	0.848485	0.882353	0.894737	chr4:112904515-113174415	+	intron:315659	ENST00000672965.1	287	ANK2	hg38_genes_introns	inter:4696	hg38_cpg_opensea
chr4:113166024	0.03125	1	27	0.869565	0.714286	0.88	0.791667	0.769231	0.636364	0.888889	0.857143	0.869565	0.75	0.894737	0.848485	0.882353	0.894737	chr4:112904515-113174415	+	intron:315704	ENST00000673109.1	287	ANK2	hg38_genes_introns	inter:4696	hg38_cpg_opensea
chr4:113166024	0.03125	1	27	0.869565	0.714286	0.88	0.791667	0.769231	0.636364	0.888889	0.857143	0.869565	0.75	0.894737	0.848485	0.882353	0.894737	chr4:112904515-113174415	+	intron:315747	ENST00000503271.5	287	ANK2	hg38_genes_introns	inter:4696	hg38_cpg_opensea
chr4:113166024	0.03125	1	27	0.869565	0.714286	0.88	0.791667	0.769231	0.636364	0.888889	0.857143	0.869565	0.75	0.894737	0.848485	0.882353	0.894737	chr4:112904515-113174415	+	intron:315777	ENST00000506722.5	287	ANK2	hg38_genes_introns	inter:4696	hg38_cpg_opensea
chr4:113166024	0.03125	1	27	0.869565	0.714286	0.88	0.791667	0.769231	0.636364	0.888889	0.857143	0.869565	0.75	0.894737	0.848485	0.882353	0.894737	chr4:112904515-113174415	+	intron:315875	ENST00000672986.1	287	ANK2	hg38_genes_introns	inter:4696	hg38_cpg_opensea
chr4:113166024	0.03125	1	27	0.869565	0.714286	0.88	0.791667	0.769231	0.636364	0.888889	0.857143	0.869565	0.75	0.894737	0.848485	0.882353	0.894737	chr4:112904515-113174415	+	intron:315916	ENST00000671951.1	287	ANK2	hg38_genes_introns	inter:4696	hg38_cpg_opensea
chr4:113166024	0.03125	1	27	0.869565	0.714286	0.88	0.791667	0.769231	0.636364	0.888889	0.857143	0.869565	0.75	0.894737	0.848485	0.882353	0.894737	chr4:112904515-113174415	+	intron:315959	ENST00000671704.1	287	ANK2	hg38_genes_introns	inter:4696	hg38_cpg_opensea
chr4:113166024	0.03125	1	27	0.869565	0.714286	0.88	0.791667	0.769231	0.636364	0.888889	0.857143	0.869565	0.75	0.894737	0.848485	0.882353	0.894737	chr4:112904515-113174415	+	intron:316002	ENST00000672221.1	287	ANK2	hg38_genes_introns	inter:4696	hg38_cpg_opensea
chr4:113166024	0.03125	1	27	0.869565	0.714286	0.88	0.791667	0.769231	0.636364	0.888889	0.857143	0.869565	0.75	0.894737	0.848485	0.882353	0.894737	chr4:112904515-113174415	+	intron:316045	ENST00000684727.1	287	ANK2	hg38_genes_introns	inter:4696	hg38_cpg_opensea
chr4:113166024	0.03125	1	27	0.869565	0.714286	0.88	0.791667	0.769231	0.636364	0.888889	0.857143	0.869565	0.75	0.894737	0.848485	0.882353	0.894737	chr4:112949216-113174415	+	intron:315824	ENST00000673536.1	287	ANK2	hg38_genes_introns	inter:4696	hg38_cpg_opensea
chr4:113166024	0.03125	1	27	0.869565	0.714286	0.88	0.791667	0.769231	0.636364	0.888889	0.857143	0.869565	0.75	0.894737	0.848485	0.882353	0.894737	chr4:113049813-113174415	+	intron:316050	ENST00000682211.1	287	ANK2	hg38_genes_introns	inter:4696	hg38_cpg_opensea
chr4:113166024	0.03125	1	27	0.869565	0.714286	0.88	0.791667	0.769231	0.636364	0.888889	0.857143	0.869565	0.75	0.894737	0.848485	0.882353	0.894737	chr4:113049813-113174415	+	intron:316072	ENST00000671727.1	287	ANK2	hg38_genes_introns	inter:4696	hg38_cpg_opensea
chr4:113166024	0.03125	1	27	0.869565	0.714286	0.88	0.791667	0.769231	0.636364	0.888889	0.857143	0.869565	0.75	0.894737	0.848485	0.882353	0.894737	chr4:113049813-113174415	+	intron:316117	ENST00000671762.1	287	ANK2	hg38_genes_introns	inter:4696	hg38_cpg_opensea
chr4:113166024	0.03125	1	27	0.869565	0.714286	0.88	0.791667	0.769231	0.636364	0.888889	0.857143	0.869565	0.75	0.894737	0.848485	0.882353	0.894737	chr4:113049813-113174415	+	intron:316163	ENST00000672366.1	287	ANK2	hg38_genes_introns	inter:4696	hg38_cpg_opensea
chr4:113166024	0.03125	1	27	0.869565	0.714286	0.88	0.791667	0.769231	0.636364	0.888889	0.857143	0.869565	0.75	0.894737	0.848485	0.882353	0.894737	chr4:113049813-113174415	+	intron:316206	ENST00000672502.1	287	ANK2	hg38_genes_introns	inter:4696	hg38_cpg_opensea
chr4:113166024	0.03125	1	27	0.869565	0.714286	0.88	0.791667	0.769231	0.636364	0.888889	0.857143	0.869565	0.75	0.894737	0.848485	0.882353	0.894737	chr4:113049813-113174415	+	intron:316250	ENST00000672045.1	287	ANK2	hg38_genes_introns	inter:4696	hg38_cpg_opensea
chr4:113166024	0.03125	1	27	0.869565	0.714286	0.88	0.791667	0.769231	0.636364	0.888889	0.857143	0.869565	0.75	0.894737	0.848485	0.882353	0.894737	chr4:113049813-113174415	+	intron:316294	ENST00000672251.1	287	ANK2	hg38_genes_introns	inter:4696	hg38_cpg_opensea
chr4:113166024	0.03125	1	27	0.869565	0.714286	0.88	0.791667	0.769231	0.636364	0.888889	0.857143	0.869565	0.75	0.894737	0.848485	0.882353	0.894737	chr4:113049813-113174415	+	intron:316337	ENST00000672854.1	287	ANK2	hg38_genes_introns	inter:4696	hg38_cpg_opensea
chr4:113166024	0.03125	1	27	0.869565	0.714286	0.88	0.791667	0.769231	0.636364	0.888889	0.857143	0.869565	0.75	0.894737	0.848485	0.882353	0.894737	chr4:113049813-113174415	+	intron:316379	ENST00000682346.1	287	ANK2	hg38_genes_introns	inter:4696	hg38_cpg_opensea
chr4:113166024	0.03125	1	27	0.869565	0.714286	0.88	0.791667	0.769231	0.636364	0.888889	0.857143	0.869565	0.75	0.894737	0.848485	0.882353	0.894737	chr4:113049813-113174415	+	intron:316422	ENST00000357077.9	287	ANK2	hg38_genes_introns	inter:4696	hg38_cpg_opensea
chr4:113166024	0.03125	1	27	0.869565	0.714286	0.88	0.791667	0.769231	0.636364	0.888889	0.857143	0.869565	0.75	0.894737	0.848485	0.882353	0.894737	chr4:113049813-113174415	+	intron:316468	ENST00000683568.1	287	ANK2	hg38_genes_introns	inter:4696	hg38_cpg_opensea
chr4:113166024	0.03125	1	27	0.869565	0.714286	0.88	0.791667	0.769231	0.636364	0.888889	0.857143	0.869565	0.75	0.894737	0.848485	0.882353	0.894737	chr4:113049813-113174415	+	intron:316476	ENST00000394537.7	287	ANK2	hg38_genes_introns	inter:4696	hg38_cpg_opensea
chr4:113166024	0.03125	1	27	0.869565	0.714286	0.88	0.791667	0.769231	0.636364	0.888889	0.857143	0.869565	0.75	0.894737	0.848485	0.882353	0.894737	chr4:113049813-113174415	+	intron:316565	ENST00000264366.10	287	ANK2	hg38_genes_introns	inter:4696	hg38_cpg_opensea
chr4:113166024	0.03125	1	27	0.869565	0.714286	0.88	0.791667	0.769231	0.636364	0.888889	0.857143	0.869565	0.75	0.894737	0.848485	0.882353	0.894737	chr4:113113780-113174415	+	intron:316633	ENST00000673778.1	287	ANK2	hg38_genes_introns	inter:4696	hg38_cpg_opensea
chr4:113166024	0.03125	1	27	0.869565	0.714286	0.88	0.791667	0.769231	0.636364	0.888889	0.857143	0.869565	0.75	0.894737	0.848485	0.882353	0.894737	chr4:113117419-113174415	+	intron:316634	ENST00000671971.1	287	ANK2	hg38_genes_introns	inter:4696	hg38_cpg_opensea
chr4:113166024	0.03125	1	27	0.869565	0.714286	0.88	0.791667	0.769231	0.636364	0.888889	0.857143	0.869565	0.75	0.894737	0.848485	0.882353	0.894737	chr4:113117419-113174415	+	intron:316679	ENST00000672240.1	287	ANK2	hg38_genes_introns	inter:4696	hg38_cpg_opensea
chr4:113166024	0.03125	1	27	0.869565	0.714286	0.88	0.791667	0.769231	0.636364	0.888889	0.857143	0.869565	0.75	0.894737	0.848485	0.882353	0.894737	chr4:113117419-113174415	+	intron:316725	ENST00000673240.1	287	ANK2	hg38_genes_introns	inter:4696	hg38_cpg_opensea
chr4:113166024	0.03125	1	27	0.869565	0.714286	0.88	0.791667	0.769231	0.636364	0.888889	0.857143	0.869565	0.75	0.894737	0.848485	0.882353	0.894737	chr4:113117419-113174415	+	intron:316769	ENST00000673363.1	287	ANK2	hg38_genes_introns	inter:4696	hg38_cpg_opensea
chr4:113166024	0.03125	1	27	0.869565	0.714286	0.88	0.791667	0.769231	0.636364	0.888889	0.857143	0.869565	0.75	0.894737	0.848485	0.882353	0.894737	chr4:113117419-113174415	+	intron:316813	ENST00000682678.1	287	ANK2	hg38_genes_introns	inter:4696	hg38_cpg_opensea
chr4:113166024	0.03125	1	27	0.869565	0.714286	0.88	0.791667	0.769231	0.636364	0.888889	0.857143	0.869565	0.75	0.894737	0.848485	0.882353	0.894737	chr4:113117419-113174415	+	intron:316823	ENST00000683089.1	287	ANK2	hg38_genes_introns	inter:4696	hg38_cpg_opensea
chr4:113166024	0.03125	1	27	0.869565	0.714286	0.88	0.791667	0.769231	0.636364	0.888889	0.857143	0.869565	0.75	0.894737	0.848485	0.882353	0.894737	chr4:113117419-113174415	+	intron:316830	ENST00000682900.1	287	ANK2	hg38_genes_introns	inter:4696	hg38_cpg_opensea
chr4:113166024	0.03125	1	27	0.869565	0.714286	0.88	0.791667	0.769231	0.636364	0.888889	0.857143	0.869565	0.75	0.894737	0.848485	0.882353	0.894737	chr4:113146004-113174415	+	intron:316846	ENST00000511380.1	287	ANK2	hg38_genes_introns	inter:4696	hg38_cpg_opensea
chr4:113166024	0.03125	1	27	0.869565	0.714286	0.88	0.791667	0.769231	0.636364	0.888889	0.857143	0.869565	0.75	0.894737	0.848485	0.882353	0.894737	chr4:113151125-113174415	+	intron:315869	ENST00000684681.1	287	ANK2	hg38_genes_introns	inter:4696	hg38_cpg_opensea
chr4:113166024	0.03125	1	27	0.869565	0.714286	0.88	0.791667	0.769231	0.636364	0.888889	0.857143	0.869565	0.75	0.894737	0.848485	0.882353	0.894737	chr4:113151125-113174415	+	intron:316385	ENST00000504454.5	287	ANK2	hg38_genes_introns	inter:4696	hg38_cpg_opensea
chr4:113166024	0.03125	1	27	0.869565	0.714286	0.88	0.791667	0.769231	0.636364	0.888889	0.857143	0.869565	0.75	0.894737	0.848485	0.882353	0.894737	chr4:113151125-113174415	+	intron:316521	ENST00000672779.1	287	ANK2	hg38_genes_introns	inter:4696	hg38_cpg_opensea
chr4:113166024	0.03125	1	27	0.869565	0.714286	0.88	0.791667	0.769231	0.636364	0.888889	0.857143	0.869565	0.75	0.894737	0.848485	0.882353	0.894737	chr4:113151125-113174415	+	intron:316610	ENST00000683595.1	287	ANK2	hg38_genes_introns	inter:4696	hg38_cpg_opensea
chr4:113173544	0.03125	1	27	0.75	0.53125	0.633333	0.5	0.9	0.8125	0.608696	0.65625	0.8	0.73913	0.714286	0.457143	0.842105	0.785714	chr4:112904515-113174415	+	intron:313756	ENST00000672356.1	287	ANK2	hg38_genes_introns	inter:4696	hg38_cpg_opensea
chr4:113173544	0.03125	1	27	0.75	0.53125	0.633333	0.5	0.9	0.8125	0.608696	0.65625	0.8	0.73913	0.714286	0.457143	0.842105	0.785714	chr4:112904515-113174415	+	intron:313799	ENST00000672955.1	287	ANK2	hg38_genes_introns	inter:4696	hg38_cpg_opensea
chr4:113173544	0.03125	1	27	0.75	0.53125	0.633333	0.5	0.9	0.8125	0.608696	0.65625	0.8	0.73913	0.714286	0.457143	0.842105	0.785714	chr4:112904515-113174415	+	intron:313844	ENST00000672315.1	287	ANK2	hg38_genes_introns	inter:4696	hg38_cpg_opensea
chr4:113173544	0.03125	1	27	0.75	0.53125	0.633333	0.5	0.9	0.8125	0.608696	0.65625	0.8	0.73913	0.714286	0.457143	0.842105	0.785714	chr4:112904515-113174415	+	intron:313887	ENST00000672696.1	287	ANK2	hg38_genes_introns	inter:4696	hg38_cpg_opensea
chr4:113173544	0.03125	1	27	0.75	0.53125	0.633333	0.5	0.9	0.8125	0.608696	0.65625	0.8	0.73913	0.714286	0.457143	0.842105	0.785714	chr4:112904515-113174415	+	intron:313932	ENST00000673044.1	287	ANK2	hg38_genes_introns	inter:4696	hg38_cpg_opensea
chr4:113173544	0.03125	1	27	0.75	0.53125	0.633333	0.5	0.9	0.8125	0.608696	0.65625	0.8	0.73913	0.714286	0.457143	0.842105	0.785714	chr4:112904515-113174415	+	intron:313975	ENST00000672088.1	287	ANK2	hg38_genes_introns	inter:4696	hg38_cpg_opensea
chr4:113173544	0.03125	1	27	0.75	0.53125	0.633333	0.5	0.9	0.8125	0.608696	0.65625	0.8	0.73913	0.714286	0.457143	0.842105	0.785714	chr4:112904515-113174415	+	intron:314019	ENST00000671793.1	287	ANK2	hg38_genes_introns	inter:4696	hg38_cpg_opensea
chr4:113173544	0.03125	1	27	0.75	0.53125	0.633333	0.5	0.9	0.8125	0.608696	0.65625	0.8	0.73913	0.714286	0.457143	0.842105	0.785714	chr4:112904515-113174415	+	intron:314066	ENST00000672402.1	287	ANK2	hg38_genes_introns	inter:4696	hg38_cpg_opensea
chr4:113173544	0.03125	1	27	0.75	0.53125	0.633333	0.5	0.9	0.8125	0.608696	0.65625	0.8	0.73913	0.714286	0.457143	0.842105	0.785714	chr4:112904515-113174415	+	intron:314112	ENST00000671825.1	287	ANK2	hg38_genes_introns	inter:4696	hg38_cpg_opensea
chr4:113173544	0.03125	1	27	0.75	0.53125	0.633333	0.5	0.9	0.8125	0.608696	0.65625	0.8	0.73913	0.714286	0.457143	0.842105	0.785714	chr4:112904515-113174415	+	intron:314157	ENST00000672312.1	287	ANK2	hg38_genes_introns	inter:4696	hg38_cpg_opensea
chr4:113173544	0.03125	1	27	0.75	0.53125	0.633333	0.5	0.9	0.8125	0.608696	0.65625	0.8	0.73913	0.714286	0.457143	0.842105	0.785714	chr4:112904515-113174415	+	intron:314201	ENST00000672830.1	287	ANK2	hg38_genes_introns	inter:4696	hg38_cpg_opensea
chr4:113173544	0.03125	1	27	0.75	0.53125	0.633333	0.5	0.9	0.8125	0.608696	0.65625	0.8	0.73913	0.714286	0.457143	0.842105	0.785714	chr4:112904515-113174415	+	intron:314247	ENST00000683360.1	287	ANK2	hg38_genes_introns	inter:4696	hg38_cpg_opensea
chr4:113173544	0.03125	1	27	0.75	0.53125	0.633333	0.5	0.9	0.8125	0.608696	0.65625	0.8	0.73913	0.714286	0.457143	0.842105	0.785714	chr4:112904515-113174415	+	intron:314258	ENST00000682189.1	287	ANK2	hg38_genes_introns	inter:4696	hg38_cpg_opensea
chr4:113173544	0.03125	1	27	0.75	0.53125	0.633333	0.5	0.9	0.8125	0.608696	0.65625	0.8	0.73913	0.714286	0.457143	0.842105	0.785714	chr4:112904515-113174415	+	intron:314289	ENST00000672731.1	287	ANK2	hg38_genes_introns	inter:4696	hg38_cpg_opensea
chr4:113173544	0.03125	1	27	0.75	0.53125	0.633333	0.5	0.9	0.8125	0.608696	0.65625	0.8	0.73913	0.714286	0.457143	0.842105	0.785714	chr4:112904515-113174415	+	intron:314331	ENST00000671854.1	287	ANK2	hg38_genes_introns	inter:4696	hg38_cpg_opensea
chr4:113173544	0.03125	1	27	0.75	0.53125	0.633333	0.5	0.9	0.8125	0.608696	0.65625	0.8	0.73913	0.714286	0.457143	0.842105	0.785714	chr4:112904515-113174415	+	intron:314375	ENST00000672350.1	287	ANK2	hg38_genes_introns	inter:4696	hg38_cpg_opensea
chr4:113173544	0.03125	1	27	0.75	0.53125	0.633333	0.5	0.9	0.8125	0.608696	0.65625	0.8	0.73913	0.714286	0.457143	0.842105	0.785714	chr4:112904515-113174415	+	intron:314420	ENST00000672684.1	287	ANK2	hg38_genes_introns	inter:4696	hg38_cpg_opensea
chr4:113173544	0.03125	1	27	0.75	0.53125	0.633333	0.5	0.9	0.8125	0.608696	0.65625	0.8	0.73913	0.714286	0.457143	0.842105	0.785714	chr4:112904515-113174415	+	intron:314463	ENST00000672934.1	287	ANK2	hg38_genes_introns	inter:4696	hg38_cpg_opensea
chr4:113173544	0.03125	1	27	0.75	0.53125	0.633333	0.5	0.9	0.8125	0.608696	0.65625	0.8	0.73913	0.714286	0.457143	0.842105	0.785714	chr4:112904515-113174415	+	intron:314507	ENST00000673546.1	287	ANK2	hg38_genes_introns	inter:4696	hg38_cpg_opensea
chr4:113173544	0.03125	1	27	0.75	0.53125	0.633333	0.5	0.9	0.8125	0.608696	0.65625	0.8	0.73913	0.714286	0.457143	0.842105	0.785714	chr4:112904515-113174415	+	intron:314551	ENST00000673573.1	287	ANK2	hg38_genes_introns	inter:4696	hg38_cpg_opensea
chr4:113173544	0.03125	1	27	0.75	0.53125	0.633333	0.5	0.9	0.8125	0.608696	0.65625	0.8	0.73913	0.714286	0.457143	0.842105	0.785714	chr4:112904515-113174415	+	intron:314596	ENST00000683070.1	287	ANK2	hg38_genes_introns	inter:4696	hg38_cpg_opensea
chr4:113173544	0.03125	1	27	0.75	0.53125	0.633333	0.5	0.9	0.8125	0.608696	0.65625	0.8	0.73913	0.714286	0.457143	0.842105	0.785714	chr4:112904515-113174415	+	intron:314603	ENST00000683310.1	287	ANK2	hg38_genes_introns	inter:4696	hg38_cpg_opensea
chr4:113173544	0.03125	1	27	0.75	0.53125	0.633333	0.5	0.9	0.8125	0.608696	0.65625	0.8	0.73913	0.714286	0.457143	0.842105	0.785714	chr4:112904515-113174415	+	intron:314637	ENST00000503423.6	287	ANK2	hg38_genes_introns	inter:4696	hg38_cpg_opensea
chr4:113173544	0.03125	1	27	0.75	0.53125	0.633333	0.5	0.9	0.8125	0.608696	0.65625	0.8	0.73913	0.714286	0.457143	0.842105	0.785714	chr4:112904515-113174415	+	intron:314682	ENST00000673255.1	287	ANK2	hg38_genes_introns	inter:4696	hg38_cpg_opensea
chr4:113173544	0.03125	1	27	0.75	0.53125	0.633333	0.5	0.9	0.8125	0.608696	0.65625	0.8	0.73913	0.714286	0.457143	0.842105	0.785714	chr4:112904515-113174415	+	intron:314727	ENST00000671893.1	287	ANK2	hg38_genes_introns	inter:4696	hg38_cpg_opensea
chr4:113173544	0.03125	1	27	0.75	0.53125	0.633333	0.5	0.9	0.8125	0.608696	0.65625	0.8	0.73913	0.714286	0.457143	0.842105	0.785714	chr4:112904515-113174415	+	intron:314767	ENST00000672246.1	287	ANK2	hg38_genes_introns	inter:4696	hg38_cpg_opensea
chr4:113173544	0.03125	1	27	0.75	0.53125	0.633333	0.5	0.9	0.8125	0.608696	0.65625	0.8	0.73913	0.714286	0.457143	0.842105	0.785714	chr4:112904515-113174415	+	intron:314810	ENST00000672930.1	287	ANK2	hg38_genes_introns	inter:4696	hg38_cpg_opensea
chr4:113173544	0.03125	1	27	0.75	0.53125	0.633333	0.5	0.9	0.8125	0.608696	0.65625	0.8	0.73913	0.714286	0.457143	0.842105	0.785714	chr4:112904515-113174415	+	intron:314854	ENST00000673334.1	287	ANK2	hg38_genes_introns	inter:4696	hg38_cpg_opensea
chr4:113173544	0.03125	1	27	0.75	0.53125	0.633333	0.5	0.9	0.8125	0.608696	0.65625	0.8	0.73913	0.714286	0.457143	0.842105	0.785714	chr4:112904515-113174415	+	intron:314897	ENST00000673453.1	287	ANK2	hg38_genes_introns	inter:4696	hg38_cpg_opensea
chr4:113173544	0.03125	1	27	0.75	0.53125	0.633333	0.5	0.9	0.8125	0.608696	0.65625	0.8	0.73913	0.714286	0.457143	0.842105	0.785714	chr4:112904515-113174415	+	intron:314939	ENST00000673555.1	287	ANK2	hg38_genes_introns	inter:4696	hg38_cpg_opensea
chr4:113173544	0.03125	1	27	0.75	0.53125	0.633333	0.5	0.9	0.8125	0.608696	0.65625	0.8	0.73913	0.714286	0.457143	0.842105	0.785714	chr4:112904515-113174415	+	intron:314984	ENST00000672880.1	287	ANK2	hg38_genes_introns	inter:4696	hg38_cpg_opensea
chr4:113173544	0.03125	1	27	0.75	0.53125	0.633333	0.5	0.9	0.8125	0.608696	0.65625	0.8	0.73913	0.714286	0.457143	0.842105	0.785714	chr4:112904515-113174415	+	intron:315029	ENST00000672990.1	287	ANK2	hg38_genes_introns	inter:4696	hg38_cpg_opensea
chr4:113173544	0.03125	1	27	0.75	0.53125	0.633333	0.5	0.9	0.8125	0.608696	0.65625	0.8	0.73913	0.714286	0.457143	0.842105	0.785714	chr4:112904515-113174415	+	intron:315075	ENST00000673430.1	287	ANK2	hg38_genes_introns	inter:4696	hg38_cpg_opensea
chr4:113173544	0.03125	1	27	0.75	0.53125	0.633333	0.5	0.9	0.8125	0.608696	0.65625	0.8	0.73913	0.714286	0.457143	0.842105	0.785714	chr4:112904515-113174415	+	intron:315121	ENST00000673298.1	287	ANK2	hg38_genes_introns	inter:4696	hg38_cpg_opensea
chr4:113173544	0.03125	1	27	0.75	0.53125	0.633333	0.5	0.9	0.8125	0.608696	0.65625	0.8	0.73913	0.714286	0.457143	0.842105	0.785714	chr4:112904515-113174415	+	intron:315167	ENST00000672068.1	287	ANK2	hg38_genes_introns	inter:4696	hg38_cpg_opensea
chr4:113173544	0.03125	1	27	0.75	0.53125	0.633333	0.5	0.9	0.8125	0.608696	0.65625	0.8	0.73913	0.714286	0.457143	0.842105	0.785714	chr4:112904515-113174415	+	intron:315213	ENST00000672362.1	287	ANK2	hg38_genes_introns	inter:4696	hg38_cpg_opensea
chr4:113173544	0.03125	1	27	0.75	0.53125	0.633333	0.5	0.9	0.8125	0.608696	0.65625	0.8	0.73913	0.714286	0.457143	0.842105	0.785714	chr4:112904515-113174415	+	intron:315260	ENST00000672793.1	287	ANK2	hg38_genes_introns	inter:4696	hg38_cpg_opensea
chr4:113173544	0.03125	1	27	0.75	0.53125	0.633333	0.5	0.9	0.8125	0.608696	0.65625	0.8	0.73913	0.714286	0.457143	0.842105	0.785714	chr4:112904515-113174415	+	intron:315305	ENST00000672209.1	287	ANK2	hg38_genes_introns	inter:4696	hg38_cpg_opensea
chr4:113173544	0.03125	1	27	0.75	0.53125	0.633333	0.5	0.9	0.8125	0.608696	0.65625	0.8	0.73913	0.714286	0.457143	0.842105	0.785714	chr4:112904515-113174415	+	intron:315352	ENST00000671756.1	287	ANK2	hg38_genes_introns	inter:4696	hg38_cpg_opensea
chr4:113173544	0.03125	1	27	0.75	0.53125	0.633333	0.5	0.9	0.8125	0.608696	0.65625	0.8	0.73913	0.714286	0.457143	0.842105	0.785714	chr4:112904515-113174415	+	intron:315395	ENST00000671809.1	287	ANK2	hg38_genes_introns	inter:4696	hg38_cpg_opensea
chr4:113173544	0.03125	1	27	0.75	0.53125	0.633333	0.5	0.9	0.8125	0.608696	0.65625	0.8	0.73913	0.714286	0.457143	0.842105	0.785714	chr4:112904515-113174415	+	intron:315441	ENST00000671863.1	287	ANK2	hg38_genes_introns	inter:4696	hg38_cpg_opensea
chr4:113173544	0.03125	1	27	0.75	0.53125	0.633333	0.5	0.9	0.8125	0.608696	0.65625	0.8	0.73913	0.714286	0.457143	0.842105	0.785714	chr4:112904515-113174415	+	intron:315484	ENST00000671906.1	287	ANK2	hg38_genes_introns	inter:4696	hg38_cpg_opensea
chr4:113173544	0.03125	1	27	0.75	0.53125	0.633333	0.5	0.9	0.8125	0.608696	0.65625	0.8	0.73913	0.714286	0.457143	0.842105	0.785714	chr4:112904515-113174415	+	intron:315528	ENST00000672090.1	287	ANK2	hg38_genes_introns	inter:4696	hg38_cpg_opensea
chr4:113173544	0.03125	1	27	0.75	0.53125	0.633333	0.5	0.9	0.8125	0.608696	0.65625	0.8	0.73913	0.714286	0.457143	0.842105	0.785714	chr4:112904515-113174415	+	intron:315573	ENST00000672177.1	287	ANK2	hg38_genes_introns	inter:4696	hg38_cpg_opensea
chr4:113173544	0.03125	1	27	0.75	0.53125	0.633333	0.5	0.9	0.8125	0.608696	0.65625	0.8	0.73913	0.714286	0.457143	0.842105	0.785714	chr4:112904515-113174415	+	intron:315617	ENST00000672759.1	287	ANK2	hg38_genes_introns	inter:4696	hg38_cpg_opensea
chr4:113173544	0.03125	1	27	0.75	0.53125	0.633333	0.5	0.9	0.8125	0.608696	0.65625	0.8	0.73913	0.714286	0.457143	0.842105	0.785714	chr4:112904515-113174415	+	intron:315659	ENST00000672965.1	287	ANK2	hg38_genes_introns	inter:4696	hg38_cpg_opensea
chr4:113173544	0.03125	1	27	0.75	0.53125	0.633333	0.5	0.9	0.8125	0.608696	0.65625	0.8	0.73913	0.714286	0.457143	0.842105	0.785714	chr4:112904515-113174415	+	intron:315704	ENST00000673109.1	287	ANK2	hg38_genes_introns	inter:4696	hg38_cpg_opensea
chr4:113173544	0.03125	1	27	0.75	0.53125	0.633333	0.5	0.9	0.8125	0.608696	0.65625	0.8	0.73913	0.714286	0.457143	0.842105	0.785714	chr4:112904515-113174415	+	intron:315747	ENST00000503271.5	287	ANK2	hg38_genes_introns	inter:4696	hg38_cpg_opensea
chr4:113173544	0.03125	1	27	0.75	0.53125	0.633333	0.5	0.9	0.8125	0.608696	0.65625	0.8	0.73913	0.714286	0.457143	0.842105	0.785714	chr4:112904515-113174415	+	intron:315777	ENST00000506722.5	287	ANK2	hg38_genes_introns	inter:4696	hg38_cpg_opensea
chr4:113173544	0.03125	1	27	0.75	0.53125	0.633333	0.5	0.9	0.8125	0.608696	0.65625	0.8	0.73913	0.714286	0.457143	0.842105	0.785714	chr4:112904515-113174415	+	intron:315875	ENST00000672986.1	287	ANK2	hg38_genes_introns	inter:4696	hg38_cpg_opensea
chr4:113173544	0.03125	1	27	0.75	0.53125	0.633333	0.5	0.9	0.8125	0.608696	0.65625	0.8	0.73913	0.714286	0.457143	0.842105	0.785714	chr4:112904515-113174415	+	intron:315916	ENST00000671951.1	287	ANK2	hg38_genes_introns	inter:4696	hg38_cpg_opensea
chr4:113173544	0.03125	1	27	0.75	0.53125	0.633333	0.5	0.9	0.8125	0.608696	0.65625	0.8	0.73913	0.714286	0.457143	0.842105	0.785714	chr4:112904515-113174415	+	intron:315959	ENST00000671704.1	287	ANK2	hg38_genes_introns	inter:4696	hg38_cpg_opensea
chr4:113173544	0.03125	1	27	0.75	0.53125	0.633333	0.5	0.9	0.8125	0.608696	0.65625	0.8	0.73913	0.714286	0.457143	0.842105	0.785714	chr4:112904515-113174415	+	intron:316002	ENST00000672221.1	287	ANK2	hg38_genes_introns	inter:4696	hg38_cpg_opensea
chr4:113173544	0.03125	1	27	0.75	0.53125	0.633333	0.5	0.9	0.8125	0.608696	0.65625	0.8	0.73913	0.714286	0.457143	0.842105	0.785714	chr4:112904515-113174415	+	intron:316045	ENST00000684727.1	287	ANK2	hg38_genes_introns	inter:4696	hg38_cpg_opensea
chr4:113173544	0.03125	1	27	0.75	0.53125	0.633333	0.5	0.9	0.8125	0.608696	0.65625	0.8	0.73913	0.714286	0.457143	0.842105	0.785714	chr4:112949216-113174415	+	intron:315824	ENST00000673536.1	287	ANK2	hg38_genes_introns	inter:4696	hg38_cpg_opensea
chr4:113173544	0.03125	1	27	0.75	0.53125	0.633333	0.5	0.9	0.8125	0.608696	0.65625	0.8	0.73913	0.714286	0.457143	0.842105	0.785714	chr4:113049813-113174415	+	intron:316050	ENST00000682211.1	287	ANK2	hg38_genes_introns	inter:4696	hg38_cpg_opensea
chr4:113173544	0.03125	1	27	0.75	0.53125	0.633333	0.5	0.9	0.8125	0.608696	0.65625	0.8	0.73913	0.714286	0.457143	0.842105	0.785714	chr4:113049813-113174415	+	intron:316072	ENST00000671727.1	287	ANK2	hg38_genes_introns	inter:4696	hg38_cpg_opensea
chr4:113173544	0.03125	1	27	0.75	0.53125	0.633333	0.5	0.9	0.8125	0.608696	0.65625	0.8	0.73913	0.714286	0.457143	0.842105	0.785714	chr4:113049813-113174415	+	intron:316117	ENST00000671762.1	287	ANK2	hg38_genes_introns	inter:4696	hg38_cpg_opensea
chr4:113173544	0.03125	1	27	0.75	0.53125	0.633333	0.5	0.9	0.8125	0.608696	0.65625	0.8	0.73913	0.714286	0.457143	0.842105	0.785714	chr4:113049813-113174415	+	intron:316163	ENST00000672366.1	287	ANK2	hg38_genes_introns	inter:4696	hg38_cpg_opensea
chr4:113173544	0.03125	1	27	0.75	0.53125	0.633333	0.5	0.9	0.8125	0.608696	0.65625	0.8	0.73913	0.714286	0.457143	0.842105	0.785714	chr4:113049813-113174415	+	intron:316206	ENST00000672502.1	287	ANK2	hg38_genes_introns	inter:4696	hg38_cpg_opensea
chr4:113173544	0.03125	1	27	0.75	0.53125	0.633333	0.5	0.9	0.8125	0.608696	0.65625	0.8	0.73913	0.714286	0.457143	0.842105	0.785714	chr4:113049813-113174415	+	intron:316250	ENST00000672045.1	287	ANK2	hg38_genes_introns	inter:4696	hg38_cpg_opensea
chr4:113173544	0.03125	1	27	0.75	0.53125	0.633333	0.5	0.9	0.8125	0.608696	0.65625	0.8	0.73913	0.714286	0.457143	0.842105	0.785714	chr4:113049813-113174415	+	intron:316294	ENST00000672251.1	287	ANK2	hg38_genes_introns	inter:4696	hg38_cpg_opensea
chr4:113173544	0.03125	1	27	0.75	0.53125	0.633333	0.5	0.9	0.8125	0.608696	0.65625	0.8	0.73913	0.714286	0.457143	0.842105	0.785714	chr4:113049813-113174415	+	intron:316337	ENST00000672854.1	287	ANK2	hg38_genes_introns	inter:4696	hg38_cpg_opensea
chr4:113173544	0.03125	1	27	0.75	0.53125	0.633333	0.5	0.9	0.8125	0.608696	0.65625	0.8	0.73913	0.714286	0.457143	0.842105	0.785714	chr4:113049813-113174415	+	intron:316379	ENST00000682346.1	287	ANK2	hg38_genes_introns	inter:4696	hg38_cpg_opensea
chr4:113173544	0.03125	1	27	0.75	0.53125	0.633333	0.5	0.9	0.8125	0.608696	0.65625	0.8	0.73913	0.714286	0.457143	0.842105	0.785714	chr4:113049813-113174415	+	intron:316422	ENST00000357077.9	287	ANK2	hg38_genes_introns	inter:4696	hg38_cpg_opensea
chr4:113173544	0.03125	1	27	0.75	0.53125	0.633333	0.5	0.9	0.8125	0.608696	0.65625	0.8	0.73913	0.714286	0.457143	0.842105	0.785714	chr4:113049813-113174415	+	intron:316468	ENST00000683568.1	287	ANK2	hg38_genes_introns	inter:4696	hg38_cpg_opensea
chr4:113173544	0.03125	1	27	0.75	0.53125	0.633333	0.5	0.9	0.8125	0.608696	0.65625	0.8	0.73913	0.714286	0.457143	0.842105	0.785714	chr4:113049813-113174415	+	intron:316476	ENST00000394537.7	287	ANK2	hg38_genes_introns	inter:4696	hg38_cpg_opensea
chr4:113173544	0.03125	1	27	0.75	0.53125	0.633333	0.5	0.9	0.8125	0.608696	0.65625	0.8	0.73913	0.714286	0.457143	0.842105	0.785714	chr4:113049813-113174415	+	intron:316565	ENST00000264366.10	287	ANK2	hg38_genes_introns	inter:4696	hg38_cpg_opensea
chr4:113173544	0.03125	1	27	0.75	0.53125	0.633333	0.5	0.9	0.8125	0.608696	0.65625	0.8	0.73913	0.714286	0.457143	0.842105	0.785714	chr4:113113780-113174415	+	intron:316633	ENST00000673778.1	287	ANK2	hg38_genes_introns	inter:4696	hg38_cpg_opensea
chr4:113173544	0.03125	1	27	0.75	0.53125	0.633333	0.5	0.9	0.8125	0.608696	0.65625	0.8	0.73913	0.714286	0.457143	0.842105	0.785714	chr4:113117419-113174415	+	intron:316634	ENST00000671971.1	287	ANK2	hg38_genes_introns	inter:4696	hg38_cpg_opensea
chr4:113173544	0.03125	1	27	0.75	0.53125	0.633333	0.5	0.9	0.8125	0.608696	0.65625	0.8	0.73913	0.714286	0.457143	0.842105	0.785714	chr4:113117419-113174415	+	intron:316679	ENST00000672240.1	287	ANK2	hg38_genes_introns	inter:4696	hg38_cpg_opensea
chr4:113173544	0.03125	1	27	0.75	0.53125	0.633333	0.5	0.9	0.8125	0.608696	0.65625	0.8	0.73913	0.714286	0.457143	0.842105	0.785714	chr4:113117419-113174415	+	intron:316725	ENST00000673240.1	287	ANK2	hg38_genes_introns	inter:4696	hg38_cpg_opensea
chr4:113173544	0.03125	1	27	0.75	0.53125	0.633333	0.5	0.9	0.8125	0.608696	0.65625	0.8	0.73913	0.714286	0.457143	0.842105	0.785714	chr4:113117419-113174415	+	intron:316769	ENST00000673363.1	287	ANK2	hg38_genes_introns	inter:4696	hg38_cpg_opensea
chr4:113173544	0.03125	1	27	0.75	0.53125	0.633333	0.5	0.9	0.8125	0.608696	0.65625	0.8	0.73913	0.714286	0.457143	0.842105	0.785714	chr4:113117419-113174415	+	intron:316813	ENST00000682678.1	287	ANK2	hg38_genes_introns	inter:4696	hg38_cpg_opensea
chr4:113173544	0.03125	1	27	0.75	0.53125	0.633333	0.5	0.9	0.8125	0.608696	0.65625	0.8	0.73913	0.714286	0.457143	0.842105	0.785714	chr4:113117419-113174415	+	intron:316823	ENST00000683089.1	287	ANK2	hg38_genes_introns	inter:4696	hg38_cpg_opensea
chr4:113173544	0.03125	1	27	0.75	0.53125	0.633333	0.5	0.9	0.8125	0.608696	0.65625	0.8	0.73913	0.714286	0.457143	0.842105	0.785714	chr4:113117419-113174415	+	intron:316830	ENST00000682900.1	287	ANK2	hg38_genes_introns	inter:4696	hg38_cpg_opensea
chr4:113173544	0.03125	1	27	0.75	0.53125	0.633333	0.5	0.9	0.8125	0.608696	0.65625	0.8	0.73913	0.714286	0.457143	0.842105	0.785714	chr4:113146004-113174415	+	intron:316846	ENST00000511380.1	287	ANK2	hg38_genes_introns	inter:4696	hg38_cpg_opensea
chr4:113173544	0.03125	1	27	0.75	0.53125	0.633333	0.5	0.9	0.8125	0.608696	0.65625	0.8	0.73913	0.714286	0.457143	0.842105	0.785714	chr4:113151125-113174415	+	intron:315869	ENST00000684681.1	287	ANK2	hg38_genes_introns	inter:4696	hg38_cpg_opensea
chr4:113173544	0.03125	1	27	0.75	0.53125	0.633333	0.5	0.9	0.8125	0.608696	0.65625	0.8	0.73913	0.714286	0.457143	0.842105	0.785714	chr4:113151125-113174415	+	intron:316385	ENST00000504454.5	287	ANK2	hg38_genes_introns	inter:4696	hg38_cpg_opensea
chr4:113173544	0.03125	1	27	0.75	0.53125	0.633333	0.5	0.9	0.8125	0.608696	0.65625	0.8	0.73913	0.714286	0.457143	0.842105	0.785714	chr4:113151125-113174415	+	intron:316521	ENST00000672779.1	287	ANK2	hg38_genes_introns	inter:4696	hg38_cpg_opensea
chr4:113173544	0.03125	1	27	0.75	0.53125	0.633333	0.5	0.9	0.8125	0.608696	0.65625	0.8	0.73913	0.714286	0.457143	0.842105	0.785714	chr4:113151125-113174415	+	intron:316610	ENST00000683595.1	287	ANK2	hg38_genes_introns	inter:4696	hg38_cpg_opensea
chr4:113173544	0.03125	1	27	0.75	0.53125	0.633333	0.5	0.9	0.8125	0.608696	0.65625	0.8	0.73913	0.714286	0.457143	0.842105	0.785714	chr4:113173018-113174017	+	promoter:56147	ENST00000515034.1	287	ANK2	hg38_genes_promoters	inter:4696	hg38_cpg_opensea
chr4:113173544	0.03125	1	27	0.75	0.53125	0.633333	0.5	0.9	0.8125	0.608696	0.65625	0.8	0.73913	0.714286	0.457143	0.842105	0.785714	chr4:113173416-113174415	+	promoter:56148	ENST00000634436.1	287	ANK2	hg38_genes_promoters	inter:4696	hg38_cpg_opensea
chr4:113173544	0.03125	1	27	0.75	0.53125	0.633333	0.5	0.9	0.8125	0.608696	0.65625	0.8	0.73913	0.714286	0.457143	0.842105	0.785714	chr4:113173416-113174415	+	promoter:56149	ENST00000671882.1	287	ANK2	hg38_genes_promoters	inter:4696	hg38_cpg_opensea
chr4:113173544	0.03125	1	27	0.75	0.53125	0.633333	0.5	0.9	0.8125	0.608696	0.65625	0.8	0.73913	0.714286	0.457143	0.842105	0.785714	chr4:113173443-113174442	+	promoter:56150	ENST00000673943.1	287	ANK2	hg38_genes_promoters	inter:4696	hg38_cpg_opensea
chr4:113218268	0.03125	1	1	0.125	0.117647	0.0434783	0.189189	0.217391	0.35	0.142857	0.228571	0.121212	0.2	0.0909091	0.162162	0.266667	0.473684	chr4:113199110-113232160	+	intron:313759	ENST00000672356.1	287	ANK2	hg38_genes_introns	inter:4696	hg38_cpg_opensea
chr4:113218268	0.03125	1	1	0.125	0.117647	0.0434783	0.189189	0.217391	0.35	0.142857	0.228571	0.121212	0.2	0.0909091	0.162162	0.266667	0.473684	chr4:113199110-113232160	+	intron:313802	ENST00000672955.1	287	ANK2	hg38_genes_introns	inter:4696	hg38_cpg_opensea
chr4:113218268	0.03125	1	1	0.125	0.117647	0.0434783	0.189189	0.217391	0.35	0.142857	0.228571	0.121212	0.2	0.0909091	0.162162	0.266667	0.473684	chr4:113199110-113232160	+	intron:313847	ENST00000672315.1	287	ANK2	hg38_genes_introns	inter:4696	hg38_cpg_opensea
chr4:113218268	0.03125	1	1	0.125	0.117647	0.0434783	0.189189	0.217391	0.35	0.142857	0.228571	0.121212	0.2	0.0909091	0.162162	0.266667	0.473684	chr4:113199110-113232160	+	intron:313890	ENST00000672696.1	287	ANK2	hg38_genes_introns	inter:4696	hg38_cpg_opensea
chr4:113218268	0.03125	1	1	0.125	0.117647	0.0434783	0.189189	0.217391	0.35	0.142857	0.228571	0.121212	0.2	0.0909091	0.162162	0.266667	0.473684	chr4:113199110-113232160	+	intron:313935	ENST00000673044.1	287	ANK2	hg38_genes_introns	inter:4696	hg38_cpg_opensea
chr4:113218268	0.03125	1	1	0.125	0.117647	0.0434783	0.189189	0.217391	0.35	0.142857	0.228571	0.121212	0.2	0.0909091	0.162162	0.266667	0.473684	chr4:113199110-113232160	+	intron:313978	ENST00000672088.1	287	ANK2	hg38_genes_introns	inter:4696	hg38_cpg_opensea
chr4:113218268	0.03125	1	1	0.125	0.117647	0.0434783	0.189189	0.217391	0.35	0.142857	0.228571	0.121212	0.2	0.0909091	0.162162	0.266667	0.473684	chr4:113199110-113232160	+	intron:314022	ENST00000671793.1	287	ANK2	hg38_genes_introns	inter:4696	hg38_cpg_opensea
chr4:113218268	0.03125	1	1	0.125	0.117647	0.0434783	0.189189	0.217391	0.35	0.142857	0.228571	0.121212	0.2	0.0909091	0.162162	0.266667	0.473684	chr4:113199110-113232160	+	intron:314069	ENST00000672402.1	287	ANK2	hg38_genes_introns	inter:4696	hg38_cpg_opensea
chr4:113218268	0.03125	1	1	0.125	0.117647	0.0434783	0.189189	0.217391	0.35	0.142857	0.228571	0.121212	0.2	0.0909091	0.162162	0.266667	0.473684	chr4:113199110-113232160	+	intron:314115	ENST00000671825.1	287	ANK2	hg38_genes_introns	inter:4696	hg38_cpg_opensea
chr4:113218268	0.03125	1	1	0.125	0.117647	0.0434783	0.189189	0.217391	0.35	0.142857	0.228571	0.121212	0.2	0.0909091	0.162162	0.266667	0.473684	chr4:113199110-113232160	+	intron:314160	ENST00000672312.1	287	ANK2	hg38_genes_introns	inter:4696	hg38_cpg_opensea
chr4:113218268	0.03125	1	1	0.125	0.117647	0.0434783	0.189189	0.217391	0.35	0.142857	0.228571	0.121212	0.2	0.0909091	0.162162	0.266667	0.473684	chr4:113199110-113232160	+	intron:314204	ENST00000672830.1	287	ANK2	hg38_genes_introns	inter:4696	hg38_cpg_opensea
chr4:113218268	0.03125	1	1	0.125	0.117647	0.0434783	0.189189	0.217391	0.35	0.142857	0.228571	0.121212	0.2	0.0909091	0.162162	0.266667	0.473684	chr4:113199110-113232160	+	intron:314250	ENST00000683360.1	287	ANK2	hg38_genes_introns	inter:4696	hg38_cpg_opensea
chr4:113218268	0.03125	1	1	0.125	0.117647	0.0434783	0.189189	0.217391	0.35	0.142857	0.228571	0.121212	0.2	0.0909091	0.162162	0.266667	0.473684	chr4:113199110-113232160	+	intron:314261	ENST00000682189.1	287	ANK2	hg38_genes_introns	inter:4696	hg38_cpg_opensea
chr4:113218268	0.03125	1	1	0.125	0.117647	0.0434783	0.189189	0.217391	0.35	0.142857	0.228571	0.121212	0.2	0.0909091	0.162162	0.266667	0.473684	chr4:113199110-113232160	+	intron:314292	ENST00000672731.1	287	ANK2	hg38_genes_introns	inter:4696	hg38_cpg_opensea
chr4:113218268	0.03125	1	1	0.125	0.117647	0.0434783	0.189189	0.217391	0.35	0.142857	0.228571	0.121212	0.2	0.0909091	0.162162	0.266667	0.473684	chr4:113199110-113232160	+	intron:314334	ENST00000671854.1	287	ANK2	hg38_genes_introns	inter:4696	hg38_cpg_opensea
chr4:113218268	0.03125	1	1	0.125	0.117647	0.0434783	0.189189	0.217391	0.35	0.142857	0.228571	0.121212	0.2	0.0909091	0.162162	0.266667	0.473684	chr4:113199110-113232160	+	intron:314378	ENST00000672350.1	287	ANK2	hg38_genes_introns	inter:4696	hg38_cpg_opensea
chr4:113218268	0.03125	1	1	0.125	0.117647	0.0434783	0.189189	0.217391	0.35	0.142857	0.228571	0.121212	0.2	0.0909091	0.162162	0.266667	0.473684	chr4:113199110-113232160	+	intron:314423	ENST00000672684.1	287	ANK2	hg38_genes_introns	inter:4696	hg38_cpg_opensea
chr4:113218268	0.03125	1	1	0.125	0.117647	0.0434783	0.189189	0.217391	0.35	0.142857	0.228571	0.121212	0.2	0.0909091	0.162162	0.266667	0.473684	chr4:113199110-113232160	+	intron:314466	ENST00000672934.1	287	ANK2	hg38_genes_introns	inter:4696	hg38_cpg_opensea
chr4:113218268	0.03125	1	1	0.125	0.117647	0.0434783	0.189189	0.217391	0.35	0.142857	0.228571	0.121212	0.2	0.0909091	0.162162	0.266667	0.473684	chr4:113199110-113232160	+	intron:314510	ENST00000673546.1	287	ANK2	hg38_genes_introns	inter:4696	hg38_cpg_opensea
chr4:113218268	0.03125	1	1	0.125	0.117647	0.0434783	0.189189	0.217391	0.35	0.142857	0.228571	0.121212	0.2	0.0909091	0.162162	0.266667	0.473684	chr4:113199110-113232160	+	intron:314554	ENST00000673573.1	287	ANK2	hg38_genes_introns	inter:4696	hg38_cpg_opensea
chr4:113218268	0.03125	1	1	0.125	0.117647	0.0434783	0.189189	0.217391	0.35	0.142857	0.228571	0.121212	0.2	0.0909091	0.162162	0.266667	0.473684	chr4:113199110-113232160	+	intron:314599	ENST00000683070.1	287	ANK2	hg38_genes_introns	inter:4696	hg38_cpg_opensea
chr4:113218268	0.03125	1	1	0.125	0.117647	0.0434783	0.189189	0.217391	0.35	0.142857	0.228571	0.121212	0.2	0.0909091	0.162162	0.266667	0.473684	chr4:113199110-113232160	+	intron:314606	ENST00000683310.1	287	ANK2	hg38_genes_introns	inter:4696	hg38_cpg_opensea
chr4:113218268	0.03125	1	1	0.125	0.117647	0.0434783	0.189189	0.217391	0.35	0.142857	0.228571	0.121212	0.2	0.0909091	0.162162	0.266667	0.473684	chr4:113199110-113232160	+	intron:314640	ENST00000503423.6	287	ANK2	hg38_genes_introns	inter:4696	hg38_cpg_opensea
chr4:113218268	0.03125	1	1	0.125	0.117647	0.0434783	0.189189	0.217391	0.35	0.142857	0.228571	0.121212	0.2	0.0909091	0.162162	0.266667	0.473684	chr4:113199110-113232160	+	intron:314685	ENST00000673255.1	287	ANK2	hg38_genes_introns	inter:4696	hg38_cpg_opensea
chr4:113218268	0.03125	1	1	0.125	0.117647	0.0434783	0.189189	0.217391	0.35	0.142857	0.228571	0.121212	0.2	0.0909091	0.162162	0.266667	0.473684	chr4:113199110-113232160	+	intron:314730	ENST00000671893.1	287	ANK2	hg38_genes_introns	inter:4696	hg38_cpg_opensea
chr4:113218268	0.03125	1	1	0.125	0.117647	0.0434783	0.189189	0.217391	0.35	0.142857	0.228571	0.121212	0.2	0.0909091	0.162162	0.266667	0.473684	chr4:113199110-113232160	+	intron:314770	ENST00000672246.1	287	ANK2	hg38_genes_introns	inter:4696	hg38_cpg_opensea
chr4:113218268	0.03125	1	1	0.125	0.117647	0.0434783	0.189189	0.217391	0.35	0.142857	0.228571	0.121212	0.2	0.0909091	0.162162	0.266667	0.473684	chr4:113199110-113232160	+	intron:314813	ENST00000672930.1	287	ANK2	hg38_genes_introns	inter:4696	hg38_cpg_opensea
chr4:113218268	0.03125	1	1	0.125	0.117647	0.0434783	0.189189	0.217391	0.35	0.142857	0.228571	0.121212	0.2	0.0909091	0.162162	0.266667	0.473684	chr4:113199110-113232160	+	intron:314857	ENST00000673334.1	287	ANK2	hg38_genes_introns	inter:4696	hg38_cpg_opensea
chr4:113218268	0.03125	1	1	0.125	0.117647	0.0434783	0.189189	0.217391	0.35	0.142857	0.228571	0.121212	0.2	0.0909091	0.162162	0.266667	0.473684	chr4:113199110-113232160	+	intron:314900	ENST00000673453.1	287	ANK2	hg38_genes_introns	inter:4696	hg38_cpg_opensea
chr4:113218268	0.03125	1	1	0.125	0.117647	0.0434783	0.189189	0.217391	0.35	0.142857	0.228571	0.121212	0.2	0.0909091	0.162162	0.266667	0.473684	chr4:113199110-113232160	+	intron:314942	ENST00000673555.1	287	ANK2	hg38_genes_introns	inter:4696	hg38_cpg_opensea
chr4:113218268	0.03125	1	1	0.125	0.117647	0.0434783	0.189189	0.217391	0.35	0.142857	0.228571	0.121212	0.2	0.0909091	0.162162	0.266667	0.473684	chr4:113199110-113232160	+	intron:314987	ENST00000672880.1	287	ANK2	hg38_genes_introns	inter:4696	hg38_cpg_opensea
chr4:113218268	0.03125	1	1	0.125	0.117647	0.0434783	0.189189	0.217391	0.35	0.142857	0.228571	0.121212	0.2	0.0909091	0.162162	0.266667	0.473684	chr4:113199110-113232160	+	intron:315032	ENST00000672990.1	287	ANK2	hg38_genes_introns	inter:4696	hg38_cpg_opensea
chr4:113218268	0.03125	1	1	0.125	0.117647	0.0434783	0.189189	0.217391	0.35	0.142857	0.228571	0.121212	0.2	0.0909091	0.162162	0.266667	0.473684	chr4:113199110-113232160	+	intron:315078	ENST00000673430.1	287	ANK2	hg38_genes_introns	inter:4696	hg38_cpg_opensea
chr4:113218268	0.03125	1	1	0.125	0.117647	0.0434783	0.189189	0.217391	0.35	0.142857	0.228571	0.121212	0.2	0.0909091	0.162162	0.266667	0.473684	chr4:113199110-113232160	+	intron:315124	ENST00000673298.1	287	ANK2	hg38_genes_introns	inter:4696	hg38_cpg_opensea
chr4:113218268	0.03125	1	1	0.125	0.117647	0.0434783	0.189189	0.217391	0.35	0.142857	0.228571	0.121212	0.2	0.0909091	0.162162	0.266667	0.473684	chr4:113199110-113232160	+	intron:315170	ENST00000672068.1	287	ANK2	hg38_genes_introns	inter:4696	hg38_cpg_opensea
chr4:113218268	0.03125	1	1	0.125	0.117647	0.0434783	0.189189	0.217391	0.35	0.142857	0.228571	0.121212	0.2	0.0909091	0.162162	0.266667	0.473684	chr4:113199110-113232160	+	intron:315216	ENST00000672362.1	287	ANK2	hg38_genes_introns	inter:4696	hg38_cpg_opensea
chr4:113218268	0.03125	1	1	0.125	0.117647	0.0434783	0.189189	0.217391	0.35	0.142857	0.228571	0.121212	0.2	0.0909091	0.162162	0.266667	0.473684	chr4:113199110-113232160	+	intron:315263	ENST00000672793.1	287	ANK2	hg38_genes_introns	inter:4696	hg38_cpg_opensea
chr4:113218268	0.03125	1	1	0.125	0.117647	0.0434783	0.189189	0.217391	0.35	0.142857	0.228571	0.121212	0.2	0.0909091	0.162162	0.266667	0.473684	chr4:113199110-113232160	+	intron:315308	ENST00000672209.1	287	ANK2	hg38_genes_introns	inter:4696	hg38_cpg_opensea
chr4:113218268	0.03125	1	1	0.125	0.117647	0.0434783	0.189189	0.217391	0.35	0.142857	0.228571	0.121212	0.2	0.0909091	0.162162	0.266667	0.473684	chr4:113199110-113232160	+	intron:315355	ENST00000671756.1	287	ANK2	hg38_genes_introns	inter:4696	hg38_cpg_opensea
chr4:113218268	0.03125	1	1	0.125	0.117647	0.0434783	0.189189	0.217391	0.35	0.142857	0.228571	0.121212	0.2	0.0909091	0.162162	0.266667	0.473684	chr4:113199110-113232160	+	intron:315398	ENST00000671809.1	287	ANK2	hg38_genes_introns	inter:4696	hg38_cpg_opensea
chr4:113218268	0.03125	1	1	0.125	0.117647	0.0434783	0.189189	0.217391	0.35	0.142857	0.228571	0.121212	0.2	0.0909091	0.162162	0.266667	0.473684	chr4:113199110-113232160	+	intron:315444	ENST00000671863.1	287	ANK2	hg38_genes_introns	inter:4696	hg38_cpg_opensea
chr4:113218268	0.03125	1	1	0.125	0.117647	0.0434783	0.189189	0.217391	0.35	0.142857	0.228571	0.121212	0.2	0.0909091	0.162162	0.266667	0.473684	chr4:113199110-113232160	+	intron:315487	ENST00000671906.1	287	ANK2	hg38_genes_introns	inter:4696	hg38_cpg_opensea
chr4:113218268	0.03125	1	1	0.125	0.117647	0.0434783	0.189189	0.217391	0.35	0.142857	0.228571	0.121212	0.2	0.0909091	0.162162	0.266667	0.473684	chr4:113199110-113232160	+	intron:315531	ENST00000672090.1	287	ANK2	hg38_genes_introns	inter:4696	hg38_cpg_opensea
chr4:113218268	0.03125	1	1	0.125	0.117647	0.0434783	0.189189	0.217391	0.35	0.142857	0.228571	0.121212	0.2	0.0909091	0.162162	0.266667	0.473684	chr4:113199110-113232160	+	intron:315576	ENST00000672177.1	287	ANK2	hg38_genes_introns	inter:4696	hg38_cpg_opensea
chr4:113218268	0.03125	1	1	0.125	0.117647	0.0434783	0.189189	0.217391	0.35	0.142857	0.228571	0.121212	0.2	0.0909091	0.162162	0.266667	0.473684	chr4:113199110-113232160	+	intron:315620	ENST00000672759.1	287	ANK2	hg38_genes_introns	inter:4696	hg38_cpg_opensea
chr4:113218268	0.03125	1	1	0.125	0.117647	0.0434783	0.189189	0.217391	0.35	0.142857	0.228571	0.121212	0.2	0.0909091	0.162162	0.266667	0.473684	chr4:113199110-113232160	+	intron:315662	ENST00000672965.1	287	ANK2	hg38_genes_introns	inter:4696	hg38_cpg_opensea
chr4:113218268	0.03125	1	1	0.125	0.117647	0.0434783	0.189189	0.217391	0.35	0.142857	0.228571	0.121212	0.2	0.0909091	0.162162	0.266667	0.473684	chr4:113199110-113232160	+	intron:315707	ENST00000673109.1	287	ANK2	hg38_genes_introns	inter:4696	hg38_cpg_opensea
chr4:113218268	0.03125	1	1	0.125	0.117647	0.0434783	0.189189	0.217391	0.35	0.142857	0.228571	0.121212	0.2	0.0909091	0.162162	0.266667	0.473684	chr4:113199110-113232160	+	intron:315750	ENST00000503271.5	287	ANK2	hg38_genes_introns	inter:4696	hg38_cpg_opensea
chr4:113218268	0.03125	1	1	0.125	0.117647	0.0434783	0.189189	0.217391	0.35	0.142857	0.228571	0.121212	0.2	0.0909091	0.162162	0.266667	0.473684	chr4:113199110-113232160	+	intron:315780	ENST00000506722.5	287	ANK2	hg38_genes_introns	inter:4696	hg38_cpg_opensea
chr4:113218268	0.03125	1	1	0.125	0.117647	0.0434783	0.189189	0.217391	0.35	0.142857	0.228571	0.121212	0.2	0.0909091	0.162162	0.266667	0.473684	chr4:113199110-113232160	+	intron:315827	ENST00000673536.1	287	ANK2	hg38_genes_introns	inter:4696	hg38_cpg_opensea
chr4:113218268	0.03125	1	1	0.125	0.117647	0.0434783	0.189189	0.217391	0.35	0.142857	0.228571	0.121212	0.2	0.0909091	0.162162	0.266667	0.473684	chr4:113199110-113232160	+	intron:315872	ENST00000684681.1	287	ANK2	hg38_genes_introns	inter:4696	hg38_cpg_opensea
chr4:113218268	0.03125	1	1	0.125	0.117647	0.0434783	0.189189	0.217391	0.35	0.142857	0.228571	0.121212	0.2	0.0909091	0.162162	0.266667	0.473684	chr4:113199110-113232160	+	intron:315878	ENST00000672986.1	287	ANK2	hg38_genes_introns	inter:4696	hg38_cpg_opensea
chr4:113218268	0.03125	1	1	0.125	0.117647	0.0434783	0.189189	0.217391	0.35	0.142857	0.228571	0.121212	0.2	0.0909091	0.162162	0.266667	0.473684	chr4:113199110-113232160	+	intron:315919	ENST00000671951.1	287	ANK2	hg38_genes_introns	inter:4696	hg38_cpg_opensea
chr4:113218268	0.03125	1	1	0.125	0.117647	0.0434783	0.189189	0.217391	0.35	0.142857	0.228571	0.121212	0.2	0.0909091	0.162162	0.266667	0.473684	chr4:113199110-113232160	+	intron:315962	ENST00000671704.1	287	ANK2	hg38_genes_introns	inter:4696	hg38_cpg_opensea
chr4:113218268	0.03125	1	1	0.125	0.117647	0.0434783	0.189189	0.217391	0.35	0.142857	0.228571	0.121212	0.2	0.0909091	0.162162	0.266667	0.473684	chr4:113199110-113232160	+	intron:316005	ENST00000672221.1	287	ANK2	hg38_genes_introns	inter:4696	hg38_cpg_opensea
chr4:113218268	0.03125	1	1	0.125	0.117647	0.0434783	0.189189	0.217391	0.35	0.142857	0.228571	0.121212	0.2	0.0909091	0.162162	0.266667	0.473684	chr4:113199110-113232160	+	intron:316048	ENST00000684727.1	287	ANK2	hg38_genes_introns	inter:4696	hg38_cpg_opensea
chr4:113218268	0.03125	1	1	0.125	0.117647	0.0434783	0.189189	0.217391	0.35	0.142857	0.228571	0.121212	0.2	0.0909091	0.162162	0.266667	0.473684	chr4:113199110-113232160	+	intron:316053	ENST00000682211.1	287	ANK2	hg38_genes_introns	inter:4696	hg38_cpg_opensea
chr4:113218268	0.03125	1	1	0.125	0.117647	0.0434783	0.189189	0.217391	0.35	0.142857	0.228571	0.121212	0.2	0.0909091	0.162162	0.266667	0.473684	chr4:113199110-113232160	+	intron:316075	ENST00000671727.1	287	ANK2	hg38_genes_introns	inter:4696	hg38_cpg_opensea
chr4:113218268	0.03125	1	1	0.125	0.117647	0.0434783	0.189189	0.217391	0.35	0.142857	0.228571	0.121212	0.2	0.0909091	0.162162	0.266667	0.473684	chr4:113199110-113232160	+	intron:316120	ENST00000671762.1	287	ANK2	hg38_genes_introns	inter:4696	hg38_cpg_opensea
chr4:113218268	0.03125	1	1	0.125	0.117647	0.0434783	0.189189	0.217391	0.35	0.142857	0.228571	0.121212	0.2	0.0909091	0.162162	0.266667	0.473684	chr4:113199110-113232160	+	intron:316166	ENST00000672366.1	287	ANK2	hg38_genes_introns	inter:4696	hg38_cpg_opensea
chr4:113218268	0.03125	1	1	0.125	0.117647	0.0434783	0.189189	0.217391	0.35	0.142857	0.228571	0.121212	0.2	0.0909091	0.162162	0.266667	0.473684	chr4:113199110-113232160	+	intron:316209	ENST00000672502.1	287	ANK2	hg38_genes_introns	inter:4696	hg38_cpg_opensea
chr4:113218268	0.03125	1	1	0.125	0.117647	0.0434783	0.189189	0.217391	0.35	0.142857	0.228571	0.121212	0.2	0.0909091	0.162162	0.266667	0.473684	chr4:113199110-113232160	+	intron:316253	ENST00000672045.1	287	ANK2	hg38_genes_introns	inter:4696	hg38_cpg_opensea
chr4:113218268	0.03125	1	1	0.125	0.117647	0.0434783	0.189189	0.217391	0.35	0.142857	0.228571	0.121212	0.2	0.0909091	0.162162	0.266667	0.473684	chr4:113199110-113232160	+	intron:316297	ENST00000672251.1	287	ANK2	hg38_genes_introns	inter:4696	hg38_cpg_opensea
chr4:113218268	0.03125	1	1	0.125	0.117647	0.0434783	0.189189	0.217391	0.35	0.142857	0.228571	0.121212	0.2	0.0909091	0.162162	0.266667	0.473684	chr4:113199110-113232160	+	intron:316340	ENST00000672854.1	287	ANK2	hg38_genes_introns	inter:4696	hg38_cpg_opensea
chr4:113218268	0.03125	1	1	0.125	0.117647	0.0434783	0.189189	0.217391	0.35	0.142857	0.228571	0.121212	0.2	0.0909091	0.162162	0.266667	0.473684	chr4:113199110-113232160	+	intron:316382	ENST00000682346.1	287	ANK2	hg38_genes_introns	inter:4696	hg38_cpg_opensea
chr4:113218268	0.03125	1	1	0.125	0.117647	0.0434783	0.189189	0.217391	0.35	0.142857	0.228571	0.121212	0.2	0.0909091	0.162162	0.266667	0.473684	chr4:113199110-113232160	+	intron:316388	ENST00000504454.5	287	ANK2	hg38_genes_introns	inter:4696	hg38_cpg_opensea
chr4:113218268	0.03125	1	1	0.125	0.117647	0.0434783	0.189189	0.217391	0.35	0.142857	0.228571	0.121212	0.2	0.0909091	0.162162	0.266667	0.473684	chr4:113199110-113232160	+	intron:316425	ENST00000357077.9	287	ANK2	hg38_genes_introns	inter:4696	hg38_cpg_opensea
chr4:113218268	0.03125	1	1	0.125	0.117647	0.0434783	0.189189	0.217391	0.35	0.142857	0.228571	0.121212	0.2	0.0909091	0.162162	0.266667	0.473684	chr4:113199110-113232160	+	intron:316471	ENST00000683568.1	287	ANK2	hg38_genes_introns	inter:4696	hg38_cpg_opensea
chr4:113218268	0.03125	1	1	0.125	0.117647	0.0434783	0.189189	0.217391	0.35	0.142857	0.228571	0.121212	0.2	0.0909091	0.162162	0.266667	0.473684	chr4:113199110-113232160	+	intron:316479	ENST00000394537.7	287	ANK2	hg38_genes_introns	inter:4696	hg38_cpg_opensea
chr4:113218268	0.03125	1	1	0.125	0.117647	0.0434783	0.189189	0.217391	0.35	0.142857	0.228571	0.121212	0.2	0.0909091	0.162162	0.266667	0.473684	chr4:113199110-113232160	+	intron:316524	ENST00000672779.1	287	ANK2	hg38_genes_introns	inter:4696	hg38_cpg_opensea
chr4:113218268	0.03125	1	1	0.125	0.117647	0.0434783	0.189189	0.217391	0.35	0.142857	0.228571	0.121212	0.2	0.0909091	0.162162	0.266667	0.473684	chr4:113199110-113232160	+	intron:316568	ENST00000264366.10	287	ANK2	hg38_genes_introns	inter:4696	hg38_cpg_opensea
chr4:113218268	0.03125	1	1	0.125	0.117647	0.0434783	0.189189	0.217391	0.35	0.142857	0.228571	0.121212	0.2	0.0909091	0.162162	0.266667	0.473684	chr4:113199110-113232160	+	intron:316613	ENST00000683595.1	287	ANK2	hg38_genes_introns	inter:4696	hg38_cpg_opensea
chr4:113218268	0.03125	1	1	0.125	0.117647	0.0434783	0.189189	0.217391	0.35	0.142857	0.228571	0.121212	0.2	0.0909091	0.162162	0.266667	0.473684	chr4:113199110-113232160	+	intron:316637	ENST00000671971.1	287	ANK2	hg38_genes_introns	inter:4696	hg38_cpg_opensea
chr4:113218268	0.03125	1	1	0.125	0.117647	0.0434783	0.189189	0.217391	0.35	0.142857	0.228571	0.121212	0.2	0.0909091	0.162162	0.266667	0.473684	chr4:113199110-113232160	+	intron:316682	ENST00000672240.1	287	ANK2	hg38_genes_introns	inter:4696	hg38_cpg_opensea
chr4:113218268	0.03125	1	1	0.125	0.117647	0.0434783	0.189189	0.217391	0.35	0.142857	0.228571	0.121212	0.2	0.0909091	0.162162	0.266667	0.473684	chr4:113199110-113232160	+	intron:316728	ENST00000673240.1	287	ANK2	hg38_genes_introns	inter:4696	hg38_cpg_opensea
chr4:113218268	0.03125	1	1	0.125	0.117647	0.0434783	0.189189	0.217391	0.35	0.142857	0.228571	0.121212	0.2	0.0909091	0.162162	0.266667	0.473684	chr4:113199110-113232160	+	intron:316772	ENST00000673363.1	287	ANK2	hg38_genes_introns	inter:4696	hg38_cpg_opensea
chr4:113218268	0.03125	1	1	0.125	0.117647	0.0434783	0.189189	0.217391	0.35	0.142857	0.228571	0.121212	0.2	0.0909091	0.162162	0.266667	0.473684	chr4:113199110-113232160	+	intron:316816	ENST00000682678.1	287	ANK2	hg38_genes_introns	inter:4696	hg38_cpg_opensea
chr4:113218268	0.03125	1	1	0.125	0.117647	0.0434783	0.189189	0.217391	0.35	0.142857	0.228571	0.121212	0.2	0.0909091	0.162162	0.266667	0.473684	chr4:113199110-113232160	+	intron:316826	ENST00000683089.1	287	ANK2	hg38_genes_introns	inter:4696	hg38_cpg_opensea
chr4:113218268	0.03125	1	1	0.125	0.117647	0.0434783	0.189189	0.217391	0.35	0.142857	0.228571	0.121212	0.2	0.0909091	0.162162	0.266667	0.473684	chr4:113199110-113232160	+	intron:316833	ENST00000682900.1	287	ANK2	hg38_genes_introns	inter:4696	hg38_cpg_opensea
chr4:113218268	0.03125	1	1	0.125	0.117647	0.0434783	0.189189	0.217391	0.35	0.142857	0.228571	0.121212	0.2	0.0909091	0.162162	0.266667	0.473684	chr4:113199110-113232160	+	intron:316851	ENST00000515034.1	287	ANK2	hg38_genes_introns	inter:4696	hg38_cpg_opensea
chr4:113218268	0.03125	1	1	0.125	0.117647	0.0434783	0.189189	0.217391	0.35	0.142857	0.228571	0.121212	0.2	0.0909091	0.162162	0.266667	0.473684	chr4:113199110-113232160	+	intron:316855	ENST00000634436.1	287	ANK2	hg38_genes_introns	inter:4696	hg38_cpg_opensea
chr4:113218268	0.03125	1	1	0.125	0.117647	0.0434783	0.189189	0.217391	0.35	0.142857	0.228571	0.121212	0.2	0.0909091	0.162162	0.266667	0.473684	chr4:113199110-113232160	+	intron:316885	ENST00000671882.1	287	ANK2	hg38_genes_introns	inter:4696	hg38_cpg_opensea
chr4:113218268	0.03125	1	1	0.125	0.117647	0.0434783	0.189189	0.217391	0.35	0.142857	0.228571	0.121212	0.2	0.0909091	0.162162	0.266667	0.473684	chr4:113199110-113232160	+	intron:316927	ENST00000673943.1	287	ANK2	hg38_genes_introns	inter:4696	hg38_cpg_opensea
chr4:113218268	0.03125	1	1	0.125	0.117647	0.0434783	0.189189	0.217391	0.35	0.142857	0.228571	0.121212	0.2	0.0909091	0.162162	0.266667	0.473684	chr4:113215394-113219393	-	1to5kb:61008	ENST00000485827.1	NA	NA	hg38_genes_1to5kb	inter:4696	hg38_cpg_opensea
chr4:113218268	0.03125	1	1	0.125	0.117647	0.0434783	0.189189	0.217391	0.35	0.142857	0.228571	0.121212	0.2	0.0909091	0.162162	0.266667	0.473684	chr4:113218171-113222170	-	1to5kb:61009	ENST00000356247.4	NA	NA	hg38_genes_1to5kb	inter:4696	hg38_cpg_opensea
chr4:113232461	0.03125	1	27	0.862069	0.833333	0.827586	0.724138	0.864865	0.866667	0.885714	0.875	0.933333	0.916667	0.894737	0.857143	0.882353	0.842105	chr4:113232260-113236986	+	intron:313760	ENST00000672356.1	287	ANK2	hg38_genes_introns	inter:4696	hg38_cpg_opensea
chr4:113232461	0.03125	1	27	0.862069	0.833333	0.827586	0.724138	0.864865	0.866667	0.885714	0.875	0.933333	0.916667	0.894737	0.857143	0.882353	0.842105	chr4:113232260-113236986	+	intron:313803	ENST00000672955.1	287	ANK2	hg38_genes_introns	inter:4696	hg38_cpg_opensea
chr4:113232461	0.03125	1	27	0.862069	0.833333	0.827586	0.724138	0.864865	0.866667	0.885714	0.875	0.933333	0.916667	0.894737	0.857143	0.882353	0.842105	chr4:113232260-113236986	+	intron:313848	ENST00000672315.1	287	ANK2	hg38_genes_introns	inter:4696	hg38_cpg_opensea
chr4:113232461	0.03125	1	27	0.862069	0.833333	0.827586	0.724138	0.864865	0.866667	0.885714	0.875	0.933333	0.916667	0.894737	0.857143	0.882353	0.842105	chr4:113232260-113236986	+	intron:313891	ENST00000672696.1	287	ANK2	hg38_genes_introns	inter:4696	hg38_cpg_opensea
chr4:113232461	0.03125	1	27	0.862069	0.833333	0.827586	0.724138	0.864865	0.866667	0.885714	0.875	0.933333	0.916667	0.894737	0.857143	0.882353	0.842105	chr4:113232260-113236986	+	intron:313936	ENST00000673044.1	287	ANK2	hg38_genes_introns	inter:4696	hg38_cpg_opensea
chr4:113232461	0.03125	1	27	0.862069	0.833333	0.827586	0.724138	0.864865	0.866667	0.885714	0.875	0.933333	0.916667	0.894737	0.857143	0.882353	0.842105	chr4:113232260-113236986	+	intron:313979	ENST00000672088.1	287	ANK2	hg38_genes_introns	inter:4696	hg38_cpg_opensea
chr4:113232461	0.03125	1	27	0.862069	0.833333	0.827586	0.724138	0.864865	0.866667	0.885714	0.875	0.933333	0.916667	0.894737	0.857143	0.882353	0.842105	chr4:113232260-113236986	+	intron:314023	ENST00000671793.1	287	ANK2	hg38_genes_introns	inter:4696	hg38_cpg_opensea
chr4:113232461	0.03125	1	27	0.862069	0.833333	0.827586	0.724138	0.864865	0.866667	0.885714	0.875	0.933333	0.916667	0.894737	0.857143	0.882353	0.842105	chr4:113232260-113236986	+	intron:314070	ENST00000672402.1	287	ANK2	hg38_genes_introns	inter:4696	hg38_cpg_opensea
chr4:113232461	0.03125	1	27	0.862069	0.833333	0.827586	0.724138	0.864865	0.866667	0.885714	0.875	0.933333	0.916667	0.894737	0.857143	0.882353	0.842105	chr4:113232260-113236986	+	intron:314116	ENST00000671825.1	287	ANK2	hg38_genes_introns	inter:4696	hg38_cpg_opensea
chr4:113232461	0.03125	1	27	0.862069	0.833333	0.827586	0.724138	0.864865	0.866667	0.885714	0.875	0.933333	0.916667	0.894737	0.857143	0.882353	0.842105	chr4:113232260-113236986	+	intron:314161	ENST00000672312.1	287	ANK2	hg38_genes_introns	inter:4696	hg38_cpg_opensea
chr4:113232461	0.03125	1	27	0.862069	0.833333	0.827586	0.724138	0.864865	0.866667	0.885714	0.875	0.933333	0.916667	0.894737	0.857143	0.882353	0.842105	chr4:113232260-113236986	+	intron:314205	ENST00000672830.1	287	ANK2	hg38_genes_introns	inter:4696	hg38_cpg_opensea
chr4:113232461	0.03125	1	27	0.862069	0.833333	0.827586	0.724138	0.864865	0.866667	0.885714	0.875	0.933333	0.916667	0.894737	0.857143	0.882353	0.842105	chr4:113232260-113236986	+	intron:314251	ENST00000683360.1	287	ANK2	hg38_genes_introns	inter:4696	hg38_cpg_opensea
chr4:113232461	0.03125	1	27	0.862069	0.833333	0.827586	0.724138	0.864865	0.866667	0.885714	0.875	0.933333	0.916667	0.894737	0.857143	0.882353	0.842105	chr4:113232260-113236986	+	intron:314262	ENST00000682189.1	287	ANK2	hg38_genes_introns	inter:4696	hg38_cpg_opensea
chr4:113232461	0.03125	1	27	0.862069	0.833333	0.827586	0.724138	0.864865	0.866667	0.885714	0.875	0.933333	0.916667	0.894737	0.857143	0.882353	0.842105	chr4:113232260-113236986	+	intron:314293	ENST00000672731.1	287	ANK2	hg38_genes_introns	inter:4696	hg38_cpg_opensea
chr4:113232461	0.03125	1	27	0.862069	0.833333	0.827586	0.724138	0.864865	0.866667	0.885714	0.875	0.933333	0.916667	0.894737	0.857143	0.882353	0.842105	chr4:113232260-113236986	+	intron:314335	ENST00000671854.1	287	ANK2	hg38_genes_introns	inter:4696	hg38_cpg_opensea
chr4:113232461	0.03125	1	27	0.862069	0.833333	0.827586	0.724138	0.864865	0.866667	0.885714	0.875	0.933333	0.916667	0.894737	0.857143	0.882353	0.842105	chr4:113232260-113236986	+	intron:314379	ENST00000672350.1	287	ANK2	hg38_genes_introns	inter:4696	hg38_cpg_opensea
chr4:113232461	0.03125	1	27	0.862069	0.833333	0.827586	0.724138	0.864865	0.866667	0.885714	0.875	0.933333	0.916667	0.894737	0.857143	0.882353	0.842105	chr4:113232260-113236986	+	intron:314424	ENST00000672684.1	287	ANK2	hg38_genes_introns	inter:4696	hg38_cpg_opensea
chr4:113232461	0.03125	1	27	0.862069	0.833333	0.827586	0.724138	0.864865	0.866667	0.885714	0.875	0.933333	0.916667	0.894737	0.857143	0.882353	0.842105	chr4:113232260-113236986	+	intron:314467	ENST00000672934.1	287	ANK2	hg38_genes_introns	inter:4696	hg38_cpg_opensea
chr4:113232461	0.03125	1	27	0.862069	0.833333	0.827586	0.724138	0.864865	0.866667	0.885714	0.875	0.933333	0.916667	0.894737	0.857143	0.882353	0.842105	chr4:113232260-113236986	+	intron:314511	ENST00000673546.1	287	ANK2	hg38_genes_introns	inter:4696	hg38_cpg_opensea
chr4:113232461	0.03125	1	27	0.862069	0.833333	0.827586	0.724138	0.864865	0.866667	0.885714	0.875	0.933333	0.916667	0.894737	0.857143	0.882353	0.842105	chr4:113232260-113236986	+	intron:314555	ENST00000673573.1	287	ANK2	hg38_genes_introns	inter:4696	hg38_cpg_opensea
chr4:113232461	0.03125	1	27	0.862069	0.833333	0.827586	0.724138	0.864865	0.866667	0.885714	0.875	0.933333	0.916667	0.894737	0.857143	0.882353	0.842105	chr4:113232260-113236986	+	intron:314600	ENST00000683070.1	287	ANK2	hg38_genes_introns	inter:4696	hg38_cpg_opensea
chr4:113232461	0.03125	1	27	0.862069	0.833333	0.827586	0.724138	0.864865	0.866667	0.885714	0.875	0.933333	0.916667	0.894737	0.857143	0.882353	0.842105	chr4:113232260-113236986	+	intron:314607	ENST00000683310.1	287	ANK2	hg38_genes_introns	inter:4696	hg38_cpg_opensea
chr4:113232461	0.03125	1	27	0.862069	0.833333	0.827586	0.724138	0.864865	0.866667	0.885714	0.875	0.933333	0.916667	0.894737	0.857143	0.882353	0.842105	chr4:113232260-113236986	+	intron:314641	ENST00000503423.6	287	ANK2	hg38_genes_introns	inter:4696	hg38_cpg_opensea
chr4:113232461	0.03125	1	27	0.862069	0.833333	0.827586	0.724138	0.864865	0.866667	0.885714	0.875	0.933333	0.916667	0.894737	0.857143	0.882353	0.842105	chr4:113232260-113236986	+	intron:314686	ENST00000673255.1	287	ANK2	hg38_genes_introns	inter:4696	hg38_cpg_opensea
chr4:113232461	0.03125	1	27	0.862069	0.833333	0.827586	0.724138	0.864865	0.866667	0.885714	0.875	0.933333	0.916667	0.894737	0.857143	0.882353	0.842105	chr4:113232260-113236986	+	intron:314731	ENST00000671893.1	287	ANK2	hg38_genes_introns	inter:4696	hg38_cpg_opensea
chr4:113232461	0.03125	1	27	0.862069	0.833333	0.827586	0.724138	0.864865	0.866667	0.885714	0.875	0.933333	0.916667	0.894737	0.857143	0.882353	0.842105	chr4:113232260-113236986	+	intron:314771	ENST00000672246.1	287	ANK2	hg38_genes_introns	inter:4696	hg38_cpg_opensea
chr4:113232461	0.03125	1	27	0.862069	0.833333	0.827586	0.724138	0.864865	0.866667	0.885714	0.875	0.933333	0.916667	0.894737	0.857143	0.882353	0.842105	chr4:113232260-113236986	+	intron:314814	ENST00000672930.1	287	ANK2	hg38_genes_introns	inter:4696	hg38_cpg_opensea
chr4:113232461	0.03125	1	27	0.862069	0.833333	0.827586	0.724138	0.864865	0.866667	0.885714	0.875	0.933333	0.916667	0.894737	0.857143	0.882353	0.842105	chr4:113232260-113236986	+	intron:314858	ENST00000673334.1	287	ANK2	hg38_genes_introns	inter:4696	hg38_cpg_opensea
chr4:113232461	0.03125	1	27	0.862069	0.833333	0.827586	0.724138	0.864865	0.866667	0.885714	0.875	0.933333	0.916667	0.894737	0.857143	0.882353	0.842105	chr4:113232260-113236986	+	intron:314901	ENST00000673453.1	287	ANK2	hg38_genes_introns	inter:4696	hg38_cpg_opensea
chr4:113232461	0.03125	1	27	0.862069	0.833333	0.827586	0.724138	0.864865	0.866667	0.885714	0.875	0.933333	0.916667	0.894737	0.857143	0.882353	0.842105	chr4:113232260-113236986	+	intron:314943	ENST00000673555.1	287	ANK2	hg38_genes_introns	inter:4696	hg38_cpg_opensea
chr4:113232461	0.03125	1	27	0.862069	0.833333	0.827586	0.724138	0.864865	0.866667	0.885714	0.875	0.933333	0.916667	0.894737	0.857143	0.882353	0.842105	chr4:113232260-113236986	+	intron:314988	ENST00000672880.1	287	ANK2	hg38_genes_introns	inter:4696	hg38_cpg_opensea
chr4:113232461	0.03125	1	27	0.862069	0.833333	0.827586	0.724138	0.864865	0.866667	0.885714	0.875	0.933333	0.916667	0.894737	0.857143	0.882353	0.842105	chr4:113232260-113236986	+	intron:315033	ENST00000672990.1	287	ANK2	hg38_genes_introns	inter:4696	hg38_cpg_opensea
chr4:113232461	0.03125	1	27	0.862069	0.833333	0.827586	0.724138	0.864865	0.866667	0.885714	0.875	0.933333	0.916667	0.894737	0.857143	0.882353	0.842105	chr4:113232260-113236986	+	intron:315079	ENST00000673430.1	287	ANK2	hg38_genes_introns	inter:4696	hg38_cpg_opensea
chr4:113232461	0.03125	1	27	0.862069	0.833333	0.827586	0.724138	0.864865	0.866667	0.885714	0.875	0.933333	0.916667	0.894737	0.857143	0.882353	0.842105	chr4:113232260-113236986	+	intron:315125	ENST00000673298.1	287	ANK2	hg38_genes_introns	inter:4696	hg38_cpg_opensea
chr4:113232461	0.03125	1	27	0.862069	0.833333	0.827586	0.724138	0.864865	0.866667	0.885714	0.875	0.933333	0.916667	0.894737	0.857143	0.882353	0.842105	chr4:113232260-113236986	+	intron:315171	ENST00000672068.1	287	ANK2	hg38_genes_introns	inter:4696	hg38_cpg_opensea
chr4:113232461	0.03125	1	27	0.862069	0.833333	0.827586	0.724138	0.864865	0.866667	0.885714	0.875	0.933333	0.916667	0.894737	0.857143	0.882353	0.842105	chr4:113232260-113236986	+	intron:315217	ENST00000672362.1	287	ANK2	hg38_genes_introns	inter:4696	hg38_cpg_opensea
chr4:113232461	0.03125	1	27	0.862069	0.833333	0.827586	0.724138	0.864865	0.866667	0.885714	0.875	0.933333	0.916667	0.894737	0.857143	0.882353	0.842105	chr4:113232260-113236986	+	intron:315264	ENST00000672793.1	287	ANK2	hg38_genes_introns	inter:4696	hg38_cpg_opensea
chr4:113232461	0.03125	1	27	0.862069	0.833333	0.827586	0.724138	0.864865	0.866667	0.885714	0.875	0.933333	0.916667	0.894737	0.857143	0.882353	0.842105	chr4:113232260-113236986	+	intron:315309	ENST00000672209.1	287	ANK2	hg38_genes_introns	inter:4696	hg38_cpg_opensea
chr4:113232461	0.03125	1	27	0.862069	0.833333	0.827586	0.724138	0.864865	0.866667	0.885714	0.875	0.933333	0.916667	0.894737	0.857143	0.882353	0.842105	chr4:113232260-113236986	+	intron:315356	ENST00000671756.1	287	ANK2	hg38_genes_introns	inter:4696	hg38_cpg_opensea
chr4:113232461	0.03125	1	27	0.862069	0.833333	0.827586	0.724138	0.864865	0.866667	0.885714	0.875	0.933333	0.916667	0.894737	0.857143	0.882353	0.842105	chr4:113232260-113236986	+	intron:315399	ENST00000671809.1	287	ANK2	hg38_genes_introns	inter:4696	hg38_cpg_opensea
chr4:113232461	0.03125	1	27	0.862069	0.833333	0.827586	0.724138	0.864865	0.866667	0.885714	0.875	0.933333	0.916667	0.894737	0.857143	0.882353	0.842105	chr4:113232260-113236986	+	intron:315445	ENST00000671863.1	287	ANK2	hg38_genes_introns	inter:4696	hg38_cpg_opensea
chr4:113232461	0.03125	1	27	0.862069	0.833333	0.827586	0.724138	0.864865	0.866667	0.885714	0.875	0.933333	0.916667	0.894737	0.857143	0.882353	0.842105	chr4:113232260-113236986	+	intron:315488	ENST00000671906.1	287	ANK2	hg38_genes_introns	inter:4696	hg38_cpg_opensea
chr4:113232461	0.03125	1	27	0.862069	0.833333	0.827586	0.724138	0.864865	0.866667	0.885714	0.875	0.933333	0.916667	0.894737	0.857143	0.882353	0.842105	chr4:113232260-113236986	+	intron:315532	ENST00000672090.1	287	ANK2	hg38_genes_introns	inter:4696	hg38_cpg_opensea
chr4:113232461	0.03125	1	27	0.862069	0.833333	0.827586	0.724138	0.864865	0.866667	0.885714	0.875	0.933333	0.916667	0.894737	0.857143	0.882353	0.842105	chr4:113232260-113236986	+	intron:315577	ENST00000672177.1	287	ANK2	hg38_genes_introns	inter:4696	hg38_cpg_opensea
chr4:113232461	0.03125	1	27	0.862069	0.833333	0.827586	0.724138	0.864865	0.866667	0.885714	0.875	0.933333	0.916667	0.894737	0.857143	0.882353	0.842105	chr4:113232260-113236986	+	intron:315621	ENST00000672759.1	287	ANK2	hg38_genes_introns	inter:4696	hg38_cpg_opensea
chr4:113232461	0.03125	1	27	0.862069	0.833333	0.827586	0.724138	0.864865	0.866667	0.885714	0.875	0.933333	0.916667	0.894737	0.857143	0.882353	0.842105	chr4:113232260-113236986	+	intron:315663	ENST00000672965.1	287	ANK2	hg38_genes_introns	inter:4696	hg38_cpg_opensea
chr4:113232461	0.03125	1	27	0.862069	0.833333	0.827586	0.724138	0.864865	0.866667	0.885714	0.875	0.933333	0.916667	0.894737	0.857143	0.882353	0.842105	chr4:113232260-113236986	+	intron:315708	ENST00000673109.1	287	ANK2	hg38_genes_introns	inter:4696	hg38_cpg_opensea
chr4:113232461	0.03125	1	27	0.862069	0.833333	0.827586	0.724138	0.864865	0.866667	0.885714	0.875	0.933333	0.916667	0.894737	0.857143	0.882353	0.842105	chr4:113232260-113236986	+	intron:315751	ENST00000503271.5	287	ANK2	hg38_genes_introns	inter:4696	hg38_cpg_opensea
chr4:113232461	0.03125	1	27	0.862069	0.833333	0.827586	0.724138	0.864865	0.866667	0.885714	0.875	0.933333	0.916667	0.894737	0.857143	0.882353	0.842105	chr4:113232260-113236986	+	intron:315781	ENST00000506722.5	287	ANK2	hg38_genes_introns	inter:4696	hg38_cpg_opensea
chr4:113232461	0.03125	1	27	0.862069	0.833333	0.827586	0.724138	0.864865	0.866667	0.885714	0.875	0.933333	0.916667	0.894737	0.857143	0.882353	0.842105	chr4:113232260-113236986	+	intron:315828	ENST00000673536.1	287	ANK2	hg38_genes_introns	inter:4696	hg38_cpg_opensea
chr4:113232461	0.03125	1	27	0.862069	0.833333	0.827586	0.724138	0.864865	0.866667	0.885714	0.875	0.933333	0.916667	0.894737	0.857143	0.882353	0.842105	chr4:113232260-113236986	+	intron:315873	ENST00000684681.1	287	ANK2	hg38_genes_introns	inter:4696	hg38_cpg_opensea
chr4:113232461	0.03125	1	27	0.862069	0.833333	0.827586	0.724138	0.864865	0.866667	0.885714	0.875	0.933333	0.916667	0.894737	0.857143	0.882353	0.842105	chr4:113232260-113236986	+	intron:315879	ENST00000672986.1	287	ANK2	hg38_genes_introns	inter:4696	hg38_cpg_opensea
chr4:113232461	0.03125	1	27	0.862069	0.833333	0.827586	0.724138	0.864865	0.866667	0.885714	0.875	0.933333	0.916667	0.894737	0.857143	0.882353	0.842105	chr4:113232260-113236986	+	intron:315920	ENST00000671951.1	287	ANK2	hg38_genes_introns	inter:4696	hg38_cpg_opensea
chr4:113232461	0.03125	1	27	0.862069	0.833333	0.827586	0.724138	0.864865	0.866667	0.885714	0.875	0.933333	0.916667	0.894737	0.857143	0.882353	0.842105	chr4:113232260-113236986	+	intron:315963	ENST00000671704.1	287	ANK2	hg38_genes_introns	inter:4696	hg38_cpg_opensea
chr4:113232461	0.03125	1	27	0.862069	0.833333	0.827586	0.724138	0.864865	0.866667	0.885714	0.875	0.933333	0.916667	0.894737	0.857143	0.882353	0.842105	chr4:113232260-113236986	+	intron:316006	ENST00000672221.1	287	ANK2	hg38_genes_introns	inter:4696	hg38_cpg_opensea
chr4:113232461	0.03125	1	27	0.862069	0.833333	0.827586	0.724138	0.864865	0.866667	0.885714	0.875	0.933333	0.916667	0.894737	0.857143	0.882353	0.842105	chr4:113232260-113236986	+	intron:316049	ENST00000684727.1	287	ANK2	hg38_genes_introns	inter:4696	hg38_cpg_opensea
chr4:113232461	0.03125	1	27	0.862069	0.833333	0.827586	0.724138	0.864865	0.866667	0.885714	0.875	0.933333	0.916667	0.894737	0.857143	0.882353	0.842105	chr4:113232260-113236986	+	intron:316054	ENST00000682211.1	287	ANK2	hg38_genes_introns	inter:4696	hg38_cpg_opensea
chr4:113232461	0.03125	1	27	0.862069	0.833333	0.827586	0.724138	0.864865	0.866667	0.885714	0.875	0.933333	0.916667	0.894737	0.857143	0.882353	0.842105	chr4:113232260-113236986	+	intron:316076	ENST00000671727.1	287	ANK2	hg38_genes_introns	inter:4696	hg38_cpg_opensea
chr4:113232461	0.03125	1	27	0.862069	0.833333	0.827586	0.724138	0.864865	0.866667	0.885714	0.875	0.933333	0.916667	0.894737	0.857143	0.882353	0.842105	chr4:113232260-113236986	+	intron:316121	ENST00000671762.1	287	ANK2	hg38_genes_introns	inter:4696	hg38_cpg_opensea
chr4:113232461	0.03125	1	27	0.862069	0.833333	0.827586	0.724138	0.864865	0.866667	0.885714	0.875	0.933333	0.916667	0.894737	0.857143	0.882353	0.842105	chr4:113232260-113236986	+	intron:316167	ENST00000672366.1	287	ANK2	hg38_genes_introns	inter:4696	hg38_cpg_opensea
chr4:113232461	0.03125	1	27	0.862069	0.833333	0.827586	0.724138	0.864865	0.866667	0.885714	0.875	0.933333	0.916667	0.894737	0.857143	0.882353	0.842105	chr4:113232260-113236986	+	intron:316210	ENST00000672502.1	287	ANK2	hg38_genes_introns	inter:4696	hg38_cpg_opensea
chr4:113232461	0.03125	1	27	0.862069	0.833333	0.827586	0.724138	0.864865	0.866667	0.885714	0.875	0.933333	0.916667	0.894737	0.857143	0.882353	0.842105	chr4:113232260-113236986	+	intron:316254	ENST00000672045.1	287	ANK2	hg38_genes_introns	inter:4696	hg38_cpg_opensea
chr4:113232461	0.03125	1	27	0.862069	0.833333	0.827586	0.724138	0.864865	0.866667	0.885714	0.875	0.933333	0.916667	0.894737	0.857143	0.882353	0.842105	chr4:113232260-113236986	+	intron:316298	ENST00000672251.1	287	ANK2	hg38_genes_introns	inter:4696	hg38_cpg_opensea
chr4:113232461	0.03125	1	27	0.862069	0.833333	0.827586	0.724138	0.864865	0.866667	0.885714	0.875	0.933333	0.916667	0.894737	0.857143	0.882353	0.842105	chr4:113232260-113236986	+	intron:316341	ENST00000672854.1	287	ANK2	hg38_genes_introns	inter:4696	hg38_cpg_opensea
chr4:113232461	0.03125	1	27	0.862069	0.833333	0.827586	0.724138	0.864865	0.866667	0.885714	0.875	0.933333	0.916667	0.894737	0.857143	0.882353	0.842105	chr4:113232260-113236986	+	intron:316383	ENST00000682346.1	287	ANK2	hg38_genes_introns	inter:4696	hg38_cpg_opensea
chr4:113232461	0.03125	1	27	0.862069	0.833333	0.827586	0.724138	0.864865	0.866667	0.885714	0.875	0.933333	0.916667	0.894737	0.857143	0.882353	0.842105	chr4:113232260-113236986	+	intron:316389	ENST00000504454.5	287	ANK2	hg38_genes_introns	inter:4696	hg38_cpg_opensea
chr4:113232461	0.03125	1	27	0.862069	0.833333	0.827586	0.724138	0.864865	0.866667	0.885714	0.875	0.933333	0.916667	0.894737	0.857143	0.882353	0.842105	chr4:113232260-113236986	+	intron:316426	ENST00000357077.9	287	ANK2	hg38_genes_introns	inter:4696	hg38_cpg_opensea
chr4:113232461	0.03125	1	27	0.862069	0.833333	0.827586	0.724138	0.864865	0.866667	0.885714	0.875	0.933333	0.916667	0.894737	0.857143	0.882353	0.842105	chr4:113232260-113236986	+	intron:316472	ENST00000683568.1	287	ANK2	hg38_genes_introns	inter:4696	hg38_cpg_opensea
chr4:113232461	0.03125	1	27	0.862069	0.833333	0.827586	0.724138	0.864865	0.866667	0.885714	0.875	0.933333	0.916667	0.894737	0.857143	0.882353	0.842105	chr4:113232260-113236986	+	intron:316480	ENST00000394537.7	287	ANK2	hg38_genes_introns	inter:4696	hg38_cpg_opensea
chr4:113232461	0.03125	1	27	0.862069	0.833333	0.827586	0.724138	0.864865	0.866667	0.885714	0.875	0.933333	0.916667	0.894737	0.857143	0.882353	0.842105	chr4:113232260-113236986	+	intron:316525	ENST00000672779.1	287	ANK2	hg38_genes_introns	inter:4696	hg38_cpg_opensea
chr4:113232461	0.03125	1	27	0.862069	0.833333	0.827586	0.724138	0.864865	0.866667	0.885714	0.875	0.933333	0.916667	0.894737	0.857143	0.882353	0.842105	chr4:113232260-113236986	+	intron:316569	ENST00000264366.10	287	ANK2	hg38_genes_introns	inter:4696	hg38_cpg_opensea
chr4:113232461	0.03125	1	27	0.862069	0.833333	0.827586	0.724138	0.864865	0.866667	0.885714	0.875	0.933333	0.916667	0.894737	0.857143	0.882353	0.842105	chr4:113232260-113236986	+	intron:316614	ENST00000683595.1	287	ANK2	hg38_genes_introns	inter:4696	hg38_cpg_opensea
chr4:113232461	0.03125	1	27	0.862069	0.833333	0.827586	0.724138	0.864865	0.866667	0.885714	0.875	0.933333	0.916667	0.894737	0.857143	0.882353	0.842105	chr4:113232260-113236986	+	intron:316638	ENST00000671971.1	287	ANK2	hg38_genes_introns	inter:4696	hg38_cpg_opensea
chr4:113232461	0.03125	1	27	0.862069	0.833333	0.827586	0.724138	0.864865	0.866667	0.885714	0.875	0.933333	0.916667	0.894737	0.857143	0.882353	0.842105	chr4:113232260-113236986	+	intron:316683	ENST00000672240.1	287	ANK2	hg38_genes_introns	inter:4696	hg38_cpg_opensea
chr4:113232461	0.03125	1	27	0.862069	0.833333	0.827586	0.724138	0.864865	0.866667	0.885714	0.875	0.933333	0.916667	0.894737	0.857143	0.882353	0.842105	chr4:113232260-113236986	+	intron:316729	ENST00000673240.1	287	ANK2	hg38_genes_introns	inter:4696	hg38_cpg_opensea
chr4:113232461	0.03125	1	27	0.862069	0.833333	0.827586	0.724138	0.864865	0.866667	0.885714	0.875	0.933333	0.916667	0.894737	0.857143	0.882353	0.842105	chr4:113232260-113236986	+	intron:316773	ENST00000673363.1	287	ANK2	hg38_genes_introns	inter:4696	hg38_cpg_opensea
chr4:113232461	0.03125	1	27	0.862069	0.833333	0.827586	0.724138	0.864865	0.866667	0.885714	0.875	0.933333	0.916667	0.894737	0.857143	0.882353	0.842105	chr4:113232260-113236986	+	intron:316817	ENST00000682678.1	287	ANK2	hg38_genes_introns	inter:4696	hg38_cpg_opensea
chr4:113232461	0.03125	1	27	0.862069	0.833333	0.827586	0.724138	0.864865	0.866667	0.885714	0.875	0.933333	0.916667	0.894737	0.857143	0.882353	0.842105	chr4:113232260-113236986	+	intron:316827	ENST00000683089.1	287	ANK2	hg38_genes_introns	inter:4696	hg38_cpg_opensea
chr4:113232461	0.03125	1	27	0.862069	0.833333	0.827586	0.724138	0.864865	0.866667	0.885714	0.875	0.933333	0.916667	0.894737	0.857143	0.882353	0.842105	chr4:113232260-113236986	+	intron:316834	ENST00000682900.1	287	ANK2	hg38_genes_introns	inter:4696	hg38_cpg_opensea
chr4:113232461	0.03125	1	27	0.862069	0.833333	0.827586	0.724138	0.864865	0.866667	0.885714	0.875	0.933333	0.916667	0.894737	0.857143	0.882353	0.842105	chr4:113232260-113236986	+	intron:316852	ENST00000515034.1	287	ANK2	hg38_genes_introns	inter:4696	hg38_cpg_opensea
chr4:113232461	0.03125	1	27	0.862069	0.833333	0.827586	0.724138	0.864865	0.866667	0.885714	0.875	0.933333	0.916667	0.894737	0.857143	0.882353	0.842105	chr4:113232260-113236986	+	intron:316856	ENST00000634436.1	287	ANK2	hg38_genes_introns	inter:4696	hg38_cpg_opensea
chr4:113232461	0.03125	1	27	0.862069	0.833333	0.827586	0.724138	0.864865	0.866667	0.885714	0.875	0.933333	0.916667	0.894737	0.857143	0.882353	0.842105	chr4:113232260-113236986	+	intron:316886	ENST00000671882.1	287	ANK2	hg38_genes_introns	inter:4696	hg38_cpg_opensea
chr4:113232461	0.03125	1	27	0.862069	0.833333	0.827586	0.724138	0.864865	0.866667	0.885714	0.875	0.933333	0.916667	0.894737	0.857143	0.882353	0.842105	chr4:113232260-113236986	+	intron:316928	ENST00000673943.1	287	ANK2	hg38_genes_introns	inter:4696	hg38_cpg_opensea
chr4:113276742	0.03125	1	27	1	0.833333	0.692308	0.65625	0.870968	0.875	0.913043	0.863636	0.863636	0.611111	0.869565	0.814815	0.947368	0.761905	chr4:113274650-113277836	+	intron:313769	ENST00000672356.1	287	ANK2	hg38_genes_introns	inter:4696	hg38_cpg_opensea
chr4:113276742	0.03125	1	27	1	0.833333	0.692308	0.65625	0.870968	0.875	0.913043	0.863636	0.863636	0.611111	0.869565	0.814815	0.947368	0.761905	chr4:113274650-113277836	+	intron:313812	ENST00000672955.1	287	ANK2	hg38_genes_introns	inter:4696	hg38_cpg_opensea
chr4:113276742	0.03125	1	27	1	0.833333	0.692308	0.65625	0.870968	0.875	0.913043	0.863636	0.863636	0.611111	0.869565	0.814815	0.947368	0.761905	chr4:113274650-113277836	+	intron:313858	ENST00000672315.1	287	ANK2	hg38_genes_introns	inter:4696	hg38_cpg_opensea
chr4:113276742	0.03125	1	27	1	0.833333	0.692308	0.65625	0.870968	0.875	0.913043	0.863636	0.863636	0.611111	0.869565	0.814815	0.947368	0.761905	chr4:113274650-113277836	+	intron:313901	ENST00000672696.1	287	ANK2	hg38_genes_introns	inter:4696	hg38_cpg_opensea
chr4:113276742	0.03125	1	27	1	0.833333	0.692308	0.65625	0.870968	0.875	0.913043	0.863636	0.863636	0.611111	0.869565	0.814815	0.947368	0.761905	chr4:113274650-113277836	+	intron:313946	ENST00000673044.1	287	ANK2	hg38_genes_introns	inter:4696	hg38_cpg_opensea
chr4:113276742	0.03125	1	27	1	0.833333	0.692308	0.65625	0.870968	0.875	0.913043	0.863636	0.863636	0.611111	0.869565	0.814815	0.947368	0.761905	chr4:113274650-113277836	+	intron:313988	ENST00000672088.1	287	ANK2	hg38_genes_introns	inter:4696	hg38_cpg_opensea
chr4:113276742	0.03125	1	27	1	0.833333	0.692308	0.65625	0.870968	0.875	0.913043	0.863636	0.863636	0.611111	0.869565	0.814815	0.947368	0.761905	chr4:113274650-113277836	+	intron:314033	ENST00000671793.1	287	ANK2	hg38_genes_introns	inter:4696	hg38_cpg_opensea
chr4:113276742	0.03125	1	27	1	0.833333	0.692308	0.65625	0.870968	0.875	0.913043	0.863636	0.863636	0.611111	0.869565	0.814815	0.947368	0.761905	chr4:113274650-113277836	+	intron:314080	ENST00000672402.1	287	ANK2	hg38_genes_introns	inter:4696	hg38_cpg_opensea
chr4:113276742	0.03125	1	27	1	0.833333	0.692308	0.65625	0.870968	0.875	0.913043	0.863636	0.863636	0.611111	0.869565	0.814815	0.947368	0.761905	chr4:113274650-113277836	+	intron:314126	ENST00000671825.1	287	ANK2	hg38_genes_introns	inter:4696	hg38_cpg_opensea
chr4:113276742	0.03125	1	27	1	0.833333	0.692308	0.65625	0.870968	0.875	0.913043	0.863636	0.863636	0.611111	0.869565	0.814815	0.947368	0.761905	chr4:113274650-113277836	+	intron:314171	ENST00000672312.1	287	ANK2	hg38_genes_introns	inter:4696	hg38_cpg_opensea
chr4:113276742	0.03125	1	27	1	0.833333	0.692308	0.65625	0.870968	0.875	0.913043	0.863636	0.863636	0.611111	0.869565	0.814815	0.947368	0.761905	chr4:113274650-113277836	+	intron:314215	ENST00000672830.1	287	ANK2	hg38_genes_introns	inter:4696	hg38_cpg_opensea
chr4:113276742	0.03125	1	27	1	0.833333	0.692308	0.65625	0.870968	0.875	0.913043	0.863636	0.863636	0.611111	0.869565	0.814815	0.947368	0.761905	chr4:113274650-113277836	+	intron:314270	ENST00000682189.1	287	ANK2	hg38_genes_introns	inter:4696	hg38_cpg_opensea
chr4:113276742	0.03125	1	27	1	0.833333	0.692308	0.65625	0.870968	0.875	0.913043	0.863636	0.863636	0.611111	0.869565	0.814815	0.947368	0.761905	chr4:113274650-113277836	+	intron:314302	ENST00000672731.1	287	ANK2	hg38_genes_introns	inter:4696	hg38_cpg_opensea
chr4:113276742	0.03125	1	27	1	0.833333	0.692308	0.65625	0.870968	0.875	0.913043	0.863636	0.863636	0.611111	0.869565	0.814815	0.947368	0.761905	chr4:113274650-113277836	+	intron:314345	ENST00000671854.1	287	ANK2	hg38_genes_introns	inter:4696	hg38_cpg_opensea
chr4:113276742	0.03125	1	27	1	0.833333	0.692308	0.65625	0.870968	0.875	0.913043	0.863636	0.863636	0.611111	0.869565	0.814815	0.947368	0.761905	chr4:113274650-113277836	+	intron:314389	ENST00000672350.1	287	ANK2	hg38_genes_introns	inter:4696	hg38_cpg_opensea
chr4:113276742	0.03125	1	27	1	0.833333	0.692308	0.65625	0.870968	0.875	0.913043	0.863636	0.863636	0.611111	0.869565	0.814815	0.947368	0.761905	chr4:113274650-113277836	+	intron:314434	ENST00000672684.1	287	ANK2	hg38_genes_introns	inter:4696	hg38_cpg_opensea
chr4:113276742	0.03125	1	27	1	0.833333	0.692308	0.65625	0.870968	0.875	0.913043	0.863636	0.863636	0.611111	0.869565	0.814815	0.947368	0.761905	chr4:113274650-113277836	+	intron:314477	ENST00000672934.1	287	ANK2	hg38_genes_introns	inter:4696	hg38_cpg_opensea
chr4:113276742	0.03125	1	27	1	0.833333	0.692308	0.65625	0.870968	0.875	0.913043	0.863636	0.863636	0.611111	0.869565	0.814815	0.947368	0.761905	chr4:113274650-113277836	+	intron:314521	ENST00000673546.1	287	ANK2	hg38_genes_introns	inter:4696	hg38_cpg_opensea
chr4:113276742	0.03125	1	27	1	0.833333	0.692308	0.65625	0.870968	0.875	0.913043	0.863636	0.863636	0.611111	0.869565	0.814815	0.947368	0.761905	chr4:113274650-113277836	+	intron:314565	ENST00000673573.1	287	ANK2	hg38_genes_introns	inter:4696	hg38_cpg_opensea
chr4:113276742	0.03125	1	27	1	0.833333	0.692308	0.65625	0.870968	0.875	0.913043	0.863636	0.863636	0.611111	0.869565	0.814815	0.947368	0.761905	chr4:113274650-113277836	+	intron:314617	ENST00000683310.1	287	ANK2	hg38_genes_introns	inter:4696	hg38_cpg_opensea
chr4:113276742	0.03125	1	27	1	0.833333	0.692308	0.65625	0.870968	0.875	0.913043	0.863636	0.863636	0.611111	0.869565	0.814815	0.947368	0.761905	chr4:113274650-113277836	+	intron:314651	ENST00000503423.6	287	ANK2	hg38_genes_introns	inter:4696	hg38_cpg_opensea
chr4:113276742	0.03125	1	27	1	0.833333	0.692308	0.65625	0.870968	0.875	0.913043	0.863636	0.863636	0.611111	0.869565	0.814815	0.947368	0.761905	chr4:113274650-113277836	+	intron:314696	ENST00000673255.1	287	ANK2	hg38_genes_introns	inter:4696	hg38_cpg_opensea
chr4:113276742	0.03125	1	27	1	0.833333	0.692308	0.65625	0.870968	0.875	0.913043	0.863636	0.863636	0.611111	0.869565	0.814815	0.947368	0.761905	chr4:113274650-113277836	+	intron:314738	ENST00000671893.1	287	ANK2	hg38_genes_introns	inter:4696	hg38_cpg_opensea
chr4:113276742	0.03125	1	27	1	0.833333	0.692308	0.65625	0.870968	0.875	0.913043	0.863636	0.863636	0.611111	0.869565	0.814815	0.947368	0.761905	chr4:113274650-113277836	+	intron:314781	ENST00000672246.1	287	ANK2	hg38_genes_introns	inter:4696	hg38_cpg_opensea
chr4:113276742	0.03125	1	27	1	0.833333	0.692308	0.65625	0.870968	0.875	0.913043	0.863636	0.863636	0.611111	0.869565	0.814815	0.947368	0.761905	chr4:113274650-113277836	+	intron:314824	ENST00000672930.1	287	ANK2	hg38_genes_introns	inter:4696	hg38_cpg_opensea
chr4:113276742	0.03125	1	27	1	0.833333	0.692308	0.65625	0.870968	0.875	0.913043	0.863636	0.863636	0.611111	0.869565	0.814815	0.947368	0.761905	chr4:113274650-113277836	+	intron:314868	ENST00000673334.1	287	ANK2	hg38_genes_introns	inter:4696	hg38_cpg_opensea
chr4:113276742	0.03125	1	27	1	0.833333	0.692308	0.65625	0.870968	0.875	0.913043	0.863636	0.863636	0.611111	0.869565	0.814815	0.947368	0.761905	chr4:113274650-113277836	+	intron:314910	ENST00000673453.1	287	ANK2	hg38_genes_introns	inter:4696	hg38_cpg_opensea
chr4:113276742	0.03125	1	27	1	0.833333	0.692308	0.65625	0.870968	0.875	0.913043	0.863636	0.863636	0.611111	0.869565	0.814815	0.947368	0.761905	chr4:113274650-113277836	+	intron:314953	ENST00000673555.1	287	ANK2	hg38_genes_introns	inter:4696	hg38_cpg_opensea
chr4:113276742	0.03125	1	27	1	0.833333	0.692308	0.65625	0.870968	0.875	0.913043	0.863636	0.863636	0.611111	0.869565	0.814815	0.947368	0.761905	chr4:113274650-113277836	+	intron:314998	ENST00000672880.1	287	ANK2	hg38_genes_introns	inter:4696	hg38_cpg_opensea
chr4:113276742	0.03125	1	27	1	0.833333	0.692308	0.65625	0.870968	0.875	0.913043	0.863636	0.863636	0.611111	0.869565	0.814815	0.947368	0.761905	chr4:113274650-113277836	+	intron:315043	ENST00000672990.1	287	ANK2	hg38_genes_introns	inter:4696	hg38_cpg_opensea
chr4:113276742	0.03125	1	27	1	0.833333	0.692308	0.65625	0.870968	0.875	0.913043	0.863636	0.863636	0.611111	0.869565	0.814815	0.947368	0.761905	chr4:113274650-113277836	+	intron:315089	ENST00000673430.1	287	ANK2	hg38_genes_introns	inter:4696	hg38_cpg_opensea
chr4:113276742	0.03125	1	27	1	0.833333	0.692308	0.65625	0.870968	0.875	0.913043	0.863636	0.863636	0.611111	0.869565	0.814815	0.947368	0.761905	chr4:113274650-113277836	+	intron:315135	ENST00000673298.1	287	ANK2	hg38_genes_introns	inter:4696	hg38_cpg_opensea
chr4:113276742	0.03125	1	27	1	0.833333	0.692308	0.65625	0.870968	0.875	0.913043	0.863636	0.863636	0.611111	0.869565	0.814815	0.947368	0.761905	chr4:113274650-113277836	+	intron:315181	ENST00000672068.1	287	ANK2	hg38_genes_introns	inter:4696	hg38_cpg_opensea
chr4:113276742	0.03125	1	27	1	0.833333	0.692308	0.65625	0.870968	0.875	0.913043	0.863636	0.863636	0.611111	0.869565	0.814815	0.947368	0.761905	chr4:113274650-113277836	+	intron:315227	ENST00000672362.1	287	ANK2	hg38_genes_introns	inter:4696	hg38_cpg_opensea
chr4:113276742	0.03125	1	27	1	0.833333	0.692308	0.65625	0.870968	0.875	0.913043	0.863636	0.863636	0.611111	0.869565	0.814815	0.947368	0.761905	chr4:113274650-113277836	+	intron:315274	ENST00000672793.1	287	ANK2	hg38_genes_introns	inter:4696	hg38_cpg_opensea
chr4:113276742	0.03125	1	27	1	0.833333	0.692308	0.65625	0.870968	0.875	0.913043	0.863636	0.863636	0.611111	0.869565	0.814815	0.947368	0.761905	chr4:113274650-113277836	+	intron:315319	ENST00000672209.1	287	ANK2	hg38_genes_introns	inter:4696	hg38_cpg_opensea
chr4:113276742	0.03125	1	27	1	0.833333	0.692308	0.65625	0.870968	0.875	0.913043	0.863636	0.863636	0.611111	0.869565	0.814815	0.947368	0.761905	chr4:113274650-113277836	+	intron:315366	ENST00000671756.1	287	ANK2	hg38_genes_introns	inter:4696	hg38_cpg_opensea
chr4:113276742	0.03125	1	27	1	0.833333	0.692308	0.65625	0.870968	0.875	0.913043	0.863636	0.863636	0.611111	0.869565	0.814815	0.947368	0.761905	chr4:113274650-113277836	+	intron:315409	ENST00000671809.1	287	ANK2	hg38_genes_introns	inter:4696	hg38_cpg_opensea
chr4:113276742	0.03125	1	27	1	0.833333	0.692308	0.65625	0.870968	0.875	0.913043	0.863636	0.863636	0.611111	0.869565	0.814815	0.947368	0.761905	chr4:113274650-113277836	+	intron:315455	ENST00000671863.1	287	ANK2	hg38_genes_introns	inter:4696	hg38_cpg_opensea
chr4:113276742	0.03125	1	27	1	0.833333	0.692308	0.65625	0.870968	0.875	0.913043	0.863636	0.863636	0.611111	0.869565	0.814815	0.947368	0.761905	chr4:113274650-113277836	+	intron:315497	ENST00000671906.1	287	ANK2	hg38_genes_introns	inter:4696	hg38_cpg_opensea
chr4:113276742	0.03125	1	27	1	0.833333	0.692308	0.65625	0.870968	0.875	0.913043	0.863636	0.863636	0.611111	0.869565	0.814815	0.947368	0.761905	chr4:113274650-113277836	+	intron:315542	ENST00000672090.1	287	ANK2	hg38_genes_introns	inter:4696	hg38_cpg_opensea
chr4:113276742	0.03125	1	27	1	0.833333	0.692308	0.65625	0.870968	0.875	0.913043	0.863636	0.863636	0.611111	0.869565	0.814815	0.947368	0.761905	chr4:113274650-113277836	+	intron:315586	ENST00000672177.1	287	ANK2	hg38_genes_introns	inter:4696	hg38_cpg_opensea
chr4:113276742	0.03125	1	27	1	0.833333	0.692308	0.65625	0.870968	0.875	0.913043	0.863636	0.863636	0.611111	0.869565	0.814815	0.947368	0.761905	chr4:113274650-113277836	+	intron:315630	ENST00000672759.1	287	ANK2	hg38_genes_introns	inter:4696	hg38_cpg_opensea
chr4:113276742	0.03125	1	27	1	0.833333	0.692308	0.65625	0.870968	0.875	0.913043	0.863636	0.863636	0.611111	0.869565	0.814815	0.947368	0.761905	chr4:113274650-113277836	+	intron:315673	ENST00000672965.1	287	ANK2	hg38_genes_introns	inter:4696	hg38_cpg_opensea
chr4:113276742	0.03125	1	27	1	0.833333	0.692308	0.65625	0.870968	0.875	0.913043	0.863636	0.863636	0.611111	0.869565	0.814815	0.947368	0.761905	chr4:113274650-113277836	+	intron:315717	ENST00000673109.1	287	ANK2	hg38_genes_introns	inter:4696	hg38_cpg_opensea
chr4:113276742	0.03125	1	27	1	0.833333	0.692308	0.65625	0.870968	0.875	0.913043	0.863636	0.863636	0.611111	0.869565	0.814815	0.947368	0.761905	chr4:113274650-113277836	+	intron:315761	ENST00000503271.5	287	ANK2	hg38_genes_introns	inter:4696	hg38_cpg_opensea
chr4:113276742	0.03125	1	27	1	0.833333	0.692308	0.65625	0.870968	0.875	0.913043	0.863636	0.863636	0.611111	0.869565	0.814815	0.947368	0.761905	chr4:113274650-113277836	+	intron:315791	ENST00000506722.5	287	ANK2	hg38_genes_introns	inter:4696	hg38_cpg_opensea
chr4:113276742	0.03125	1	27	1	0.833333	0.692308	0.65625	0.870968	0.875	0.913043	0.863636	0.863636	0.611111	0.869565	0.814815	0.947368	0.761905	chr4:113274650-113277836	+	intron:315837	ENST00000673536.1	287	ANK2	hg38_genes_introns	inter:4696	hg38_cpg_opensea
chr4:113276742	0.03125	1	27	1	0.833333	0.692308	0.65625	0.870968	0.875	0.913043	0.863636	0.863636	0.611111	0.869565	0.814815	0.947368	0.761905	chr4:113274650-113277836	+	intron:315885	ENST00000672986.1	287	ANK2	hg38_genes_introns	inter:4696	hg38_cpg_opensea
chr4:113276742	0.03125	1	27	1	0.833333	0.692308	0.65625	0.870968	0.875	0.913043	0.863636	0.863636	0.611111	0.869565	0.814815	0.947368	0.761905	chr4:113274650-113277836	+	intron:315929	ENST00000671951.1	287	ANK2	hg38_genes_introns	inter:4696	hg38_cpg_opensea
chr4:113276742	0.03125	1	27	1	0.833333	0.692308	0.65625	0.870968	0.875	0.913043	0.863636	0.863636	0.611111	0.869565	0.814815	0.947368	0.761905	chr4:113274650-113277836	+	intron:315972	ENST00000671704.1	287	ANK2	hg38_genes_introns	inter:4696	hg38_cpg_opensea
chr4:113276742	0.03125	1	27	1	0.833333	0.692308	0.65625	0.870968	0.875	0.913043	0.863636	0.863636	0.611111	0.869565	0.814815	0.947368	0.761905	chr4:113274650-113277836	+	intron:316015	ENST00000672221.1	287	ANK2	hg38_genes_introns	inter:4696	hg38_cpg_opensea
chr4:113276742	0.03125	1	27	1	0.833333	0.692308	0.65625	0.870968	0.875	0.913043	0.863636	0.863636	0.611111	0.869565	0.814815	0.947368	0.761905	chr4:113274650-113277836	+	intron:316064	ENST00000682211.1	287	ANK2	hg38_genes_introns	inter:4696	hg38_cpg_opensea
chr4:113276742	0.03125	1	27	1	0.833333	0.692308	0.65625	0.870968	0.875	0.913043	0.863636	0.863636	0.611111	0.869565	0.814815	0.947368	0.761905	chr4:113274650-113277836	+	intron:316086	ENST00000671727.1	287	ANK2	hg38_genes_introns	inter:4696	hg38_cpg_opensea
chr4:113276742	0.03125	1	27	1	0.833333	0.692308	0.65625	0.870968	0.875	0.913043	0.863636	0.863636	0.611111	0.869565	0.814815	0.947368	0.761905	chr4:113274650-113277836	+	intron:316131	ENST00000671762.1	287	ANK2	hg38_genes_introns	inter:4696	hg38_cpg_opensea
chr4:113276742	0.03125	1	27	1	0.833333	0.692308	0.65625	0.870968	0.875	0.913043	0.863636	0.863636	0.611111	0.869565	0.814815	0.947368	0.761905	chr4:113274650-113277836	+	intron:316177	ENST00000672366.1	287	ANK2	hg38_genes_introns	inter:4696	hg38_cpg_opensea
chr4:113276742	0.03125	1	27	1	0.833333	0.692308	0.65625	0.870968	0.875	0.913043	0.863636	0.863636	0.611111	0.869565	0.814815	0.947368	0.761905	chr4:113274650-113277836	+	intron:316220	ENST00000672502.1	287	ANK2	hg38_genes_introns	inter:4696	hg38_cpg_opensea
chr4:113276742	0.03125	1	27	1	0.833333	0.692308	0.65625	0.870968	0.875	0.913043	0.863636	0.863636	0.611111	0.869565	0.814815	0.947368	0.761905	chr4:113274650-113277836	+	intron:316264	ENST00000672045.1	287	ANK2	hg38_genes_introns	inter:4696	hg38_cpg_opensea
chr4:113276742	0.03125	1	27	1	0.833333	0.692308	0.65625	0.870968	0.875	0.913043	0.863636	0.863636	0.611111	0.869565	0.814815	0.947368	0.761905	chr4:113274650-113277836	+	intron:316308	ENST00000672251.1	287	ANK2	hg38_genes_introns	inter:4696	hg38_cpg_opensea
chr4:113276742	0.03125	1	27	1	0.833333	0.692308	0.65625	0.870968	0.875	0.913043	0.863636	0.863636	0.611111	0.869565	0.814815	0.947368	0.761905	chr4:113274650-113277836	+	intron:316351	ENST00000672854.1	287	ANK2	hg38_genes_introns	inter:4696	hg38_cpg_opensea
chr4:113276742	0.03125	1	27	1	0.833333	0.692308	0.65625	0.870968	0.875	0.913043	0.863636	0.863636	0.611111	0.869565	0.814815	0.947368	0.761905	chr4:113274650-113277836	+	intron:316399	ENST00000504454.5	287	ANK2	hg38_genes_introns	inter:4696	hg38_cpg_opensea
chr4:113276742	0.03125	1	27	1	0.833333	0.692308	0.65625	0.870968	0.875	0.913043	0.863636	0.863636	0.611111	0.869565	0.814815	0.947368	0.761905	chr4:113274650-113277836	+	intron:316436	ENST00000357077.9	287	ANK2	hg38_genes_introns	inter:4696	hg38_cpg_opensea
chr4:113276742	0.03125	1	27	1	0.833333	0.692308	0.65625	0.870968	0.875	0.913043	0.863636	0.863636	0.611111	0.869565	0.814815	0.947368	0.761905	chr4:113274650-113277836	+	intron:316490	ENST00000394537.7	287	ANK2	hg38_genes_introns	inter:4696	hg38_cpg_opensea
chr4:113276742	0.03125	1	27	1	0.833333	0.692308	0.65625	0.870968	0.875	0.913043	0.863636	0.863636	0.611111	0.869565	0.814815	0.947368	0.761905	chr4:113274650-113277836	+	intron:316535	ENST00000672779.1	287	ANK2	hg38_genes_introns	inter:4696	hg38_cpg_opensea
chr4:113276742	0.03125	1	27	1	0.833333	0.692308	0.65625	0.870968	0.875	0.913043	0.863636	0.863636	0.611111	0.869565	0.814815	0.947368	0.761905	chr4:113274650-113277836	+	intron:316579	ENST00000264366.10	287	ANK2	hg38_genes_introns	inter:4696	hg38_cpg_opensea
chr4:113276742	0.03125	1	27	1	0.833333	0.692308	0.65625	0.870968	0.875	0.913043	0.863636	0.863636	0.611111	0.869565	0.814815	0.947368	0.761905	chr4:113274650-113277836	+	intron:316624	ENST00000683595.1	287	ANK2	hg38_genes_introns	inter:4696	hg38_cpg_opensea
chr4:113276742	0.03125	1	27	1	0.833333	0.692308	0.65625	0.870968	0.875	0.913043	0.863636	0.863636	0.611111	0.869565	0.814815	0.947368	0.761905	chr4:113274650-113277836	+	intron:316648	ENST00000671971.1	287	ANK2	hg38_genes_introns	inter:4696	hg38_cpg_opensea
chr4:113276742	0.03125	1	27	1	0.833333	0.692308	0.65625	0.870968	0.875	0.913043	0.863636	0.863636	0.611111	0.869565	0.814815	0.947368	0.761905	chr4:113274650-113277836	+	intron:316693	ENST00000672240.1	287	ANK2	hg38_genes_introns	inter:4696	hg38_cpg_opensea
chr4:113276742	0.03125	1	27	1	0.833333	0.692308	0.65625	0.870968	0.875	0.913043	0.863636	0.863636	0.611111	0.869565	0.814815	0.947368	0.761905	chr4:113274650-113277836	+	intron:316739	ENST00000673240.1	287	ANK2	hg38_genes_introns	inter:4696	hg38_cpg_opensea
chr4:113276742	0.03125	1	27	1	0.833333	0.692308	0.65625	0.870968	0.875	0.913043	0.863636	0.863636	0.611111	0.869565	0.814815	0.947368	0.761905	chr4:113274650-113277836	+	intron:316783	ENST00000673363.1	287	ANK2	hg38_genes_introns	inter:4696	hg38_cpg_opensea
chr4:113276742	0.03125	1	27	1	0.833333	0.692308	0.65625	0.870968	0.875	0.913043	0.863636	0.863636	0.611111	0.869565	0.814815	0.947368	0.761905	chr4:113274650-113277836	+	intron:316866	ENST00000634436.1	287	ANK2	hg38_genes_introns	inter:4696	hg38_cpg_opensea
chr4:113276742	0.03125	1	27	1	0.833333	0.692308	0.65625	0.870968	0.875	0.913043	0.863636	0.863636	0.611111	0.869565	0.814815	0.947368	0.761905	chr4:113274650-113277836	+	intron:316896	ENST00000671882.1	287	ANK2	hg38_genes_introns	inter:4696	hg38_cpg_opensea
chr4:113276742	0.03125	1	27	1	0.833333	0.692308	0.65625	0.870968	0.875	0.913043	0.863636	0.863636	0.611111	0.869565	0.814815	0.947368	0.761905	chr4:113274650-113277836	+	intron:316936	ENST00000673943.1	287	ANK2	hg38_genes_introns	inter:4696	hg38_cpg_opensea
chr4:113276742	0.03125	1	27	1	0.833333	0.692308	0.65625	0.870968	0.875	0.913043	0.863636	0.863636	0.611111	0.869565	0.814815	0.947368	0.761905	chr4:113274650-113277836	+	intron:316958	ENST00000684653.1	287	ANK2	hg38_genes_introns	inter:4696	hg38_cpg_opensea
chr4:113276742	0.03125	1	27	1	0.833333	0.692308	0.65625	0.870968	0.875	0.913043	0.863636	0.863636	0.611111	0.869565	0.814815	0.947368	0.761905	chr4:113274650-113277836	+	intron:316970	ENST00000683723.1	287	ANK2	hg38_genes_introns	inter:4696	hg38_cpg_opensea
chr4:113292103	0.03125	1	1	0.846154	0.828571	0.636364	0.727273	0.92	1	0.866667	0.909091	0.7	0.923077	0.652174	0.7	0.764706	0.961538	chr4:113288153-113292152	+	1to5kb:56163	ENST00000673048.1	287	ANK2	hg38_genes_1to5kb	inter:4696	hg38_cpg_opensea
chr4:113292103	0.03125	1	1	0.846154	0.828571	0.636364	0.727273	0.92	1	0.866667	0.909091	0.7	0.923077	0.652174	0.7	0.764706	0.961538	chr4:113288328-113292327	+	1to5kb:56164	ENST00000681990.1	287	ANK2	hg38_genes_1to5kb	inter:4696	hg38_cpg_opensea
chr4:113292103	0.03125	1	1	0.846154	0.828571	0.636364	0.727273	0.92	1	0.866667	0.909091	0.7	0.923077	0.652174	0.7	0.764706	0.961538	chr4:113288338-113292337	+	1to5kb:56165	ENST00000684225.1	287	ANK2	hg38_genes_1to5kb	inter:4696	hg38_cpg_opensea
chr4:113292103	0.03125	1	1	0.846154	0.828571	0.636364	0.727273	0.92	1	0.866667	0.909091	0.7	0.923077	0.652174	0.7	0.764706	0.961538	chr4:113288487-113292415	+	intron:313773	ENST00000672356.1	287	ANK2	hg38_genes_introns	inter:4696	hg38_cpg_opensea
chr4:113292103	0.03125	1	1	0.846154	0.828571	0.636364	0.727273	0.92	1	0.866667	0.909091	0.7	0.923077	0.652174	0.7	0.764706	0.961538	chr4:113288487-113292415	+	intron:313817	ENST00000672955.1	287	ANK2	hg38_genes_introns	inter:4696	hg38_cpg_opensea
chr4:113292103	0.03125	1	1	0.846154	0.828571	0.636364	0.727273	0.92	1	0.866667	0.909091	0.7	0.923077	0.652174	0.7	0.764706	0.961538	chr4:113288487-113292415	+	intron:313863	ENST00000672315.1	287	ANK2	hg38_genes_introns	inter:4696	hg38_cpg_opensea
chr4:113292103	0.03125	1	1	0.846154	0.828571	0.636364	0.727273	0.92	1	0.866667	0.909091	0.7	0.923077	0.652174	0.7	0.764706	0.961538	chr4:113288487-113292415	+	intron:313906	ENST00000672696.1	287	ANK2	hg38_genes_introns	inter:4696	hg38_cpg_opensea
chr4:113292103	0.03125	1	1	0.846154	0.828571	0.636364	0.727273	0.92	1	0.866667	0.909091	0.7	0.923077	0.652174	0.7	0.764706	0.961538	chr4:113288487-113292415	+	intron:313951	ENST00000673044.1	287	ANK2	hg38_genes_introns	inter:4696	hg38_cpg_opensea
chr4:113292103	0.03125	1	1	0.846154	0.828571	0.636364	0.727273	0.92	1	0.866667	0.909091	0.7	0.923077	0.652174	0.7	0.764706	0.961538	chr4:113288487-113292415	+	intron:313993	ENST00000672088.1	287	ANK2	hg38_genes_introns	inter:4696	hg38_cpg_opensea
chr4:113292103	0.03125	1	1	0.846154	0.828571	0.636364	0.727273	0.92	1	0.866667	0.909091	0.7	0.923077	0.652174	0.7	0.764706	0.961538	chr4:113288487-113292415	+	intron:314038	ENST00000671793.1	287	ANK2	hg38_genes_introns	inter:4696	hg38_cpg_opensea
chr4:113292103	0.03125	1	1	0.846154	0.828571	0.636364	0.727273	0.92	1	0.866667	0.909091	0.7	0.923077	0.652174	0.7	0.764706	0.961538	chr4:113288487-113292415	+	intron:314085	ENST00000672402.1	287	ANK2	hg38_genes_introns	inter:4696	hg38_cpg_opensea
chr4:113292103	0.03125	1	1	0.846154	0.828571	0.636364	0.727273	0.92	1	0.866667	0.909091	0.7	0.923077	0.652174	0.7	0.764706	0.961538	chr4:113288487-113292415	+	intron:314131	ENST00000671825.1	287	ANK2	hg38_genes_introns	inter:4696	hg38_cpg_opensea
chr4:113292103	0.03125	1	1	0.846154	0.828571	0.636364	0.727273	0.92	1	0.866667	0.909091	0.7	0.923077	0.652174	0.7	0.764706	0.961538	chr4:113288487-113292415	+	intron:314176	ENST00000672312.1	287	ANK2	hg38_genes_introns	inter:4696	hg38_cpg_opensea
chr4:113292103	0.03125	1	1	0.846154	0.828571	0.636364	0.727273	0.92	1	0.866667	0.909091	0.7	0.923077	0.652174	0.7	0.764706	0.961538	chr4:113288487-113292415	+	intron:314220	ENST00000672830.1	287	ANK2	hg38_genes_introns	inter:4696	hg38_cpg_opensea
chr4:113292103	0.03125	1	1	0.846154	0.828571	0.636364	0.727273	0.92	1	0.866667	0.909091	0.7	0.923077	0.652174	0.7	0.764706	0.961538	chr4:113288487-113292415	+	intron:314274	ENST00000682189.1	287	ANK2	hg38_genes_introns	inter:4696	hg38_cpg_opensea
chr4:113292103	0.03125	1	1	0.846154	0.828571	0.636364	0.727273	0.92	1	0.866667	0.909091	0.7	0.923077	0.652174	0.7	0.764706	0.961538	chr4:113288487-113292415	+	intron:314307	ENST00000672731.1	287	ANK2	hg38_genes_introns	inter:4696	hg38_cpg_opensea
chr4:113292103	0.03125	1	1	0.846154	0.828571	0.636364	0.727273	0.92	1	0.866667	0.909091	0.7	0.923077	0.652174	0.7	0.764706	0.961538	chr4:113288487-113292415	+	intron:314349	ENST00000671854.1	287	ANK2	hg38_genes_introns	inter:4696	hg38_cpg_opensea
chr4:113292103	0.03125	1	1	0.846154	0.828571	0.636364	0.727273	0.92	1	0.866667	0.909091	0.7	0.923077	0.652174	0.7	0.764706	0.961538	chr4:113288487-113292415	+	intron:314393	ENST00000672350.1	287	ANK2	hg38_genes_introns	inter:4696	hg38_cpg_opensea
chr4:113292103	0.03125	1	1	0.846154	0.828571	0.636364	0.727273	0.92	1	0.866667	0.909091	0.7	0.923077	0.652174	0.7	0.764706	0.961538	chr4:113288487-113292415	+	intron:314438	ENST00000672684.1	287	ANK2	hg38_genes_introns	inter:4696	hg38_cpg_opensea
chr4:113292103	0.03125	1	1	0.846154	0.828571	0.636364	0.727273	0.92	1	0.866667	0.909091	0.7	0.923077	0.652174	0.7	0.764706	0.961538	chr4:113288487-113292415	+	intron:314481	ENST00000672934.1	287	ANK2	hg38_genes_introns	inter:4696	hg38_cpg_opensea
chr4:113292103	0.03125	1	1	0.846154	0.828571	0.636364	0.727273	0.92	1	0.866667	0.909091	0.7	0.923077	0.652174	0.7	0.764706	0.961538	chr4:113288487-113292415	+	intron:314525	ENST00000673546.1	287	ANK2	hg38_genes_introns	inter:4696	hg38_cpg_opensea
chr4:113292103	0.03125	1	1	0.846154	0.828571	0.636364	0.727273	0.92	1	0.866667	0.909091	0.7	0.923077	0.652174	0.7	0.764706	0.961538	chr4:113288487-113292415	+	intron:314569	ENST00000673573.1	287	ANK2	hg38_genes_introns	inter:4696	hg38_cpg_opensea
chr4:113292103	0.03125	1	1	0.846154	0.828571	0.636364	0.727273	0.92	1	0.866667	0.909091	0.7	0.923077	0.652174	0.7	0.764706	0.961538	chr4:113288487-113292415	+	intron:314622	ENST00000683310.1	287	ANK2	hg38_genes_introns	inter:4696	hg38_cpg_opensea
chr4:113292103	0.03125	1	1	0.846154	0.828571	0.636364	0.727273	0.92	1	0.866667	0.909091	0.7	0.923077	0.652174	0.7	0.764706	0.961538	chr4:113288487-113292415	+	intron:314656	ENST00000503423.6	287	ANK2	hg38_genes_introns	inter:4696	hg38_cpg_opensea
chr4:113292103	0.03125	1	1	0.846154	0.828571	0.636364	0.727273	0.92	1	0.866667	0.909091	0.7	0.923077	0.652174	0.7	0.764706	0.961538	chr4:113288487-113292415	+	intron:314701	ENST00000673255.1	287	ANK2	hg38_genes_introns	inter:4696	hg38_cpg_opensea
chr4:113292103	0.03125	1	1	0.846154	0.828571	0.636364	0.727273	0.92	1	0.866667	0.909091	0.7	0.923077	0.652174	0.7	0.764706	0.961538	chr4:113288487-113292415	+	intron:314743	ENST00000671893.1	287	ANK2	hg38_genes_introns	inter:4696	hg38_cpg_opensea
chr4:113292103	0.03125	1	1	0.846154	0.828571	0.636364	0.727273	0.92	1	0.866667	0.909091	0.7	0.923077	0.652174	0.7	0.764706	0.961538	chr4:113288487-113292415	+	intron:314786	ENST00000672246.1	287	ANK2	hg38_genes_introns	inter:4696	hg38_cpg_opensea
chr4:113292103	0.03125	1	1	0.846154	0.828571	0.636364	0.727273	0.92	1	0.866667	0.909091	0.7	0.923077	0.652174	0.7	0.764706	0.961538	chr4:113288487-113292415	+	intron:314829	ENST00000672930.1	287	ANK2	hg38_genes_introns	inter:4696	hg38_cpg_opensea
[truncated: 130,800 more rows]

## Sheet: Summary1_CpGsRelatedGenes
Summary Table 1 (for Table S4). CpGs related to genes found when investigating the effect of diet on CpG-sites and genes previously associated with sperm quality and male fertility based on the review from Åsenius et al. (DOI: 10.1093/humupd/dmaa025). P<0.05 = 143 unique sites. in Individual CpG-sites with a coverage of ≥10x and differential DNA methylation when comparing the Healthy Diet (B) ver…
[truncated: 144 more rows]

[truncated: 1 more sheets: Summary2_GenesRelatedCpGs]
