# Supplementary material for: Impact of excess sugar on the whole genome DNA methylation pattern in human sperm
Source: Epigenomics. 2024 Dec 20;17(2):89–104. doi: 10.1080/17501911.2024.2439782 (PMC11792836; doi:10.1080/17501911.2024.2439782)
Supplement: Supplemental Material [file IEPI_A_2439782_SM2945.zip › suppl_data/TableS6_StatisticalAnalyses_ImprintedGenes_revised.xlsx]

## Sheet: IndividualCpGs_ALLImprintedGene
Table S6. Individual CpG-sites with a coverage of ≥10x and differential DNA methylation when comparing the Healthy Diet (B) versus Added Sugar (C) diets based on nominal P-values, investigating the effect of diet on individual CpG-sites of CpG-sites annotated to 129 imprinted genes from geneimprint.com. P<0.05 in bold = 313 unique sites (13,227 unique CpG-sites tested using Wilcoxon signed rank t…
https://www.geneimprint.com/site/genes-by-species.Homo+sapiens.imprinted-All, accessed on 2023-12-14
A CpG-site can be presented on multiple lines when it has multiple annotations.
				The degree of DNA methylation in the individual sperm samples (methylation is presented as 0-1, where 1 is 100% methylated)
GpG/GenomicRegion	P value	q value	V statistic	Sample_1B	Sample_1C	Sample_7B	Sample_7C	Sample_8B	Sample_8C	Sample_9B	Sample_9C	Sample_10B	Sample_10C	Sample_13B	Sample_13C	Sample_14B	Sample_14C	annot.ChromosomalPosition	annot.strand	annot.id	annot.tx_id	annot.gene_id	annot.symbol	annot.type	annot.id_cpg	annot.type_cpg	Status	ExpressedAllele
chr15:25851423	0.015625	1	28	0.481481	0.3125	0.62069	0.297297	0.6	0.307692	0.625	0.352941	0.555556	0.5	0.516129	0.342105	0.571429	0.142857	chr15:25781224-25862647	-	intron:906541	ENST00000555815.6	57194	ATP10A	hg38_genes_introns	inter:13464	hg38_cpg_inter	Imprinted	Maternal
chr15:25851423	0.015625	1	28	0.481481	0.3125	0.62069	0.297297	0.6	0.307692	0.625	0.352941	0.555556	0.5	0.516129	0.342105	0.571429	0.142857	chr15:25781224-25862647	-	intron:906561	ENST00000356865.11	57194	ATP10A	hg38_genes_introns	inter:13464	hg38_cpg_inter	Imprinted	Maternal
chr15:25851423	0.015625	1	28	0.481481	0.3125	0.62069	0.297297	0.6	0.307692	0.625	0.352941	0.555556	0.5	0.516129	0.342105	0.571429	0.142857	chr15:25781224-25862647	-	intron:906642	ENST00000673747.1	57194	ATP10A	hg38_genes_introns	inter:13464	hg38_cpg_inter	Imprinted	Maternal
chr15:25851423	0.015625	1	28	0.481481	0.3125	0.62069	0.297297	0.6	0.307692	0.625	0.352941	0.555556	0.5	0.516129	0.342105	0.571429	0.142857	chr15:25781224-25861781	-	intron:906650	ENST00000673898.1	57194	ATP10A	hg38_genes_introns	inter:13464	hg38_cpg_inter	Imprinted	Maternal
chr15:25851423	0.015625	1	28	0.481481	0.3125	0.62069	0.297297	0.6	0.307692	0.625	0.352941	0.555556	0.5	0.516129	0.342105	0.571429	0.142857	chr15:25781224-25862647	-	intron:906657	ENST00000673716.1	57194	ATP10A	hg38_genes_introns	inter:13464	hg38_cpg_inter	Imprinted	Maternal
chr15:25851423	0.015625	1	28	0.481481	0.3125	0.62069	0.297297	0.6	0.307692	0.625	0.352941	0.555556	0.5	0.516129	0.342105	0.571429	0.142857	chr15:25781224-25862647	-	intron:906660	ENST00000673679.1	57194	ATP10A	hg38_genes_introns	inter:13464	hg38_cpg_inter	Imprinted	Maternal
chr15:25851423	0.015625	1	28	0.481481	0.3125	0.62069	0.297297	0.6	0.307692	0.625	0.352941	0.555556	0.5	0.516129	0.342105	0.571429	0.142857	chr15:25841764-25861781	-	intron:906662	ENST00000553577.2	57194	ATP10A	hg38_genes_introns	inter:13464	hg38_cpg_inter	Imprinted	Maternal
chr15:25851423	0.015625	1	28	0.481481	0.3125	0.62069	0.297297	0.6	0.307692	0.625	0.352941	0.555556	0.5	0.516129	0.342105	0.571429	0.142857	chr15:25841764-25861781	-	intron:906664	ENST00000389967.9	57194	ATP10A	hg38_genes_introns	inter:13464	hg38_cpg_inter	Imprinted	Maternal
chr7:94526999	0.015625	1	28	0.869565	0.777778	0.916667	0.763158	1	0.962963	0.886364	0.875	0.954545	0.789474	0.9375	0.92	1	0.8	chr7:94510218-94527161	+	intron:483819	ENST00000443644.1	64921	CASD1	hg38_genes_introns	inter:7430	hg38_cpg_inter	NA	NA
chr7:94526999	0.015625	1	28	0.869565	0.777778	0.916667	0.763158	1	0.962963	0.886364	0.875	0.954545	0.789474	0.9375	0.92	1	0.8	chr7:94517657-94527161	+	intron:483825	ENST00000417387.1	64921	CASD1	hg38_genes_introns	inter:7430	hg38_cpg_inter	NA	NA
chr7:94526999	0.015625	1	28	0.869565	0.777778	0.916667	0.763158	1	0.962963	0.886364	0.875	0.954545	0.789474	0.9375	0.92	1	0.8	chr7:94518324-94527161	+	intron:483798	ENST00000447923.5	64921	CASD1	hg38_genes_introns	inter:7430	hg38_cpg_inter	NA	NA
chr7:94526999	0.015625	1	28	0.869565	0.777778	0.916667	0.763158	1	0.962963	0.886364	0.875	0.954545	0.789474	0.9375	0.92	1	0.8	chr7:94518324-94527161	+	intron:483804	ENST00000297273.9	64921	CASD1	hg38_genes_introns	inter:7430	hg38_cpg_inter	NA	NA
chr7:130320237	0.015625	1	28	0.948718	0.925926	0.962963	0.903226	1	0.95	0.944444	0.941176	1	0.9375	0.972973	0.944444	1	0.966667	chr7:130312123-130322488	+	intron:492402	ENST00000445470.6	51200	CPA4	hg38_genes_introns	inter:7647	hg38_cpg_inter	Imprinted	Maternal
chr7:130320237	0.015625	1	28	0.948718	0.925926	0.962963	0.903226	1	0.95	0.944444	0.941176	1	0.9375	0.972973	0.944444	1	0.966667	chr7:130312123-130322488	+	intron:492430	ENST00000222482.10	51200	CPA4	hg38_genes_introns	inter:7647	hg38_cpg_inter	Imprinted	Maternal
chr7:130320237	0.015625	1	28	0.948718	0.925926	0.962963	0.903226	1	0.95	0.944444	0.941176	1	0.9375	0.972973	0.944444	1	0.966667	chr7:130312123-130322488	+	intron:492447	ENST00000493259.5	51200	CPA4	hg38_genes_introns	inter:7647	hg38_cpg_inter	Imprinted	Maternal
chr7:50522597	0.015625	1	28	0.878049	0.827586	0.92	0.804348	0.870968	0.868421	0.813953	0.75	0.490566	0.411765	0.818182	0.787879	0.916667	0.852941	chr7:50504060-50537859	-	intron:506214	ENST00000615193.4	1644	DDC	hg38_genes_introns	inter:7181	hg38_cpg_inter	Imprinted	Isoform Dependent
chr7:50522597	0.015625	1	28	0.878049	0.827586	0.92	0.804348	0.870968	0.868421	0.813953	0.75	0.490566	0.411765	0.818182	0.787879	0.916667	0.852941	chr7:50504060-50537859	-	intron:506252	ENST00000431062.5	1644	DDC	hg38_genes_introns	inter:7181	hg38_cpg_inter	Imprinted	Isoform Dependent
chr7:50522597	0.015625	1	28	0.878049	0.827586	0.92	0.804348	0.870968	0.868421	0.813953	0.75	0.490566	0.411765	0.818182	0.787879	0.916667	0.852941	chr7:50504060-50529207	-	intron:506226	ENST00000617822.4	1644	DDC	hg38_genes_introns	inter:7181	hg38_cpg_inter	Imprinted	Isoform Dependent
chr7:50522597	0.015625	1	28	0.878049	0.827586	0.92	0.804348	0.870968	0.868421	0.813953	0.75	0.490566	0.411765	0.818182	0.787879	0.916667	0.852941	chr7:50504060-50528136	-	intron:506200	ENST00000357936.9	1644	DDC	hg38_genes_introns	inter:7181	hg38_cpg_inter	Imprinted	Isoform Dependent
chr7:50522597	0.015625	1	28	0.878049	0.827586	0.92	0.804348	0.870968	0.868421	0.813953	0.75	0.490566	0.411765	0.818182	0.787879	0.916667	0.852941	chr7:50504060-50528136	-	intron:506239	ENST00000622873.4	1644	DDC	hg38_genes_introns	inter:7181	hg38_cpg_inter	Imprinted	Isoform Dependent
chr7:50522597	0.015625	1	28	0.878049	0.827586	0.92	0.804348	0.870968	0.868421	0.813953	0.75	0.490566	0.411765	0.818182	0.787879	0.916667	0.852941	chr7:50504060-50528136	-	intron:506263	ENST00000426377.5	1644	DDC	hg38_genes_introns	inter:7181	hg38_cpg_inter	Imprinted	Isoform Dependent
chr7:50522597	0.015625	1	28	0.878049	0.827586	0.92	0.804348	0.870968	0.868421	0.813953	0.75	0.490566	0.411765	0.818182	0.787879	0.916667	0.852941	chr7:50504060-50528136	-	intron:506274	ENST00000444733.5	1644	DDC	hg38_genes_introns	inter:7181	hg38_cpg_inter	Imprinted	Isoform Dependent
chr7:50522597	0.015625	1	28	0.878049	0.827586	0.92	0.804348	0.870968	0.868421	0.813953	0.75	0.490566	0.411765	0.818182	0.787879	0.916667	0.852941	chr7:50504060-50528136	-	intron:506288	ENST00000444124.7	1644	DDC	hg38_genes_introns	inter:7181	hg38_cpg_inter	Imprinted	Isoform Dependent
chr7:50522597	0.015625	1	28	0.878049	0.827586	0.92	0.804348	0.870968	0.868421	0.813953	0.75	0.490566	0.411765	0.818182	0.787879	0.916667	0.852941	chr7:50504060-50528136	-	intron:506302	ENST00000430300.5	1644	DDC	hg38_genes_introns	inter:7181	hg38_cpg_inter	Imprinted	Isoform Dependent
chr7:50522597	0.015625	1	28	0.878049	0.827586	0.92	0.804348	0.870968	0.868421	0.813953	0.75	0.490566	0.411765	0.818182	0.787879	0.916667	0.852941	chr7:50504060-50528136	-	intron:506313	ENST00000380984.4	1644	DDC	hg38_genes_introns	inter:7181	hg38_cpg_inter	Imprinted	Isoform Dependent
chr21:40057289	0.015625	1	0	0.615385	0.666667	0.473684	0.590909	0.55	0.578947	0.611111	0.8	0.875	0.894737	0.448276	0.565217	0.6	0.809524	chr21:40055841-40062868	-	intron:1189358	ENST00000400454.6	1826	DSCAM	hg38_genes_introns	inter:18558	hg38_cpg_inter	Imprinted	Paternal
chr21:40057289	0.015625	1	0	0.615385	0.666667	0.473684	0.590909	0.55	0.578947	0.611111	0.8	0.875	0.894737	0.448276	0.565217	0.6	0.809524	chr21:40055841-40062868	-	intron:1189390	ENST00000617870.4	1826	DSCAM	hg38_genes_introns	inter:18558	hg38_cpg_inter	Imprinted	Paternal
chr21:40057289	0.015625	1	0	0.615385	0.666667	0.473684	0.590909	0.55	0.578947	0.611111	0.8	0.875	0.894737	0.448276	0.565217	0.6	0.809524	chr21:40055841-40062868	-	intron:1189419	ENST00000404019.2	1826	DSCAM	hg38_genes_introns	inter:18558	hg38_cpg_inter	Imprinted	Paternal
chr21:40344817	0.015625	1	28	0.9	0.875	0.90625	0.833333	0.897436	0.857143	0.966667	0.965517	1	0.952381	0.833333	0.757576	0.944444	0.928571	chr21:40339416-40347669	-	intron:1189380	ENST00000400454.6	1826	DSCAM	hg38_genes_introns	inter:18560	hg38_cpg_inter	Imprinted	Paternal
chr21:40344817	0.015625	1	28	0.9	0.875	0.90625	0.833333	0.897436	0.857143	0.966667	0.965517	1	0.952381	0.833333	0.757576	0.944444	0.928571	chr21:40339416-40347669	-	intron:1189412	ENST00000617870.4	1826	DSCAM	hg38_genes_introns	inter:18560	hg38_cpg_inter	Imprinted	Paternal
chr21:40344817	0.015625	1	28	0.9	0.875	0.90625	0.833333	0.897436	0.857143	0.966667	0.965517	1	0.952381	0.833333	0.757576	0.944444	0.928571	chr21:40339416-40347669	-	intron:1189441	ENST00000404019.2	1826	DSCAM	hg38_genes_introns	inter:18560	hg38_cpg_inter	Imprinted	Paternal
chr21:40349839	0.015625	1	0	0.851064	0.888889	0.96	0.975	0.870968	1	0.923077	0.952381	0.941176	1	0.866667	0.923077	0.933333	1	chr21:40347946-40353464	-	intron:1189381	ENST00000400454.6	1826	DSCAM	hg38_genes_introns	inter:18560	hg38_cpg_inter	Imprinted	Paternal
chr21:40349839	0.015625	1	0	0.851064	0.888889	0.96	0.975	0.870968	1	0.923077	0.952381	0.941176	1	0.866667	0.923077	0.933333	1	chr21:40347946-40353464	-	intron:1189413	ENST00000617870.4	1826	DSCAM	hg38_genes_introns	inter:18560	hg38_cpg_inter	Imprinted	Paternal
chr21:40349839	0.015625	1	0	0.851064	0.888889	0.96	0.975	0.870968	1	0.923077	0.952381	0.941176	1	0.866667	0.923077	0.933333	1	chr21:40347946-40353464	-	intron:1189442	ENST00000404019.2	1826	DSCAM	hg38_genes_introns	inter:18560	hg38_cpg_inter	Imprinted	Paternal
chr21:40452667	0.015625	1	0	0.869565	0.875	0.727273	0.8	0.8	1	0.8	0.818182	0.666667	0.727273	0.846154	0.875	0.7	0.923077	chr21:40369246-40692809	-	intron:1189383	ENST00000400454.6	1826	DSCAM	hg38_genes_introns	inter:18560	hg38_cpg_inter	Imprinted	Paternal
chr21:40459150	0.015625	1	28	1	0.923077	1	0.833333	1	0.862069	0.921053	0.888889	0.942857	0.9	0.942857	0.9375	1	0.7	chr21:40369246-40692809	-	intron:1189383	ENST00000400454.6	1826	DSCAM	hg38_genes_introns	inter:18560	hg38_cpg_inter	Imprinted	Paternal
chr21:40747009	0.015625	1	0	0.675676	0.785714	0.534884	0.685714	0.815789	0.966667	0.75	0.882353	0.759259	0.848485	0.73913	0.807692	0.8	0.869565	chr21:40708772-40846618	-	intron:1189385	ENST00000400454.6	1826	DSCAM	hg38_genes_introns	inter:18560	hg38_cpg_inter	Imprinted	Paternal
chr7:50522597	0.015625	1	28	0.878049	0.827586	0.92	0.804348	0.870968	0.868421	0.813953	0.75	0.490566	0.411765	0.818182	0.787879	0.916667	0.852941	chr7:50447298-50542517	-	intron:506165	ENST00000613602.3	63979	FIGNL1	hg38_genes_introns	inter:7181	hg38_cpg_inter	NA	NA
chr7:42002670	0.015625	1	28	0.826087	0.722222	1	0.862069	0.970588	0.8	0.863636	0.805556	0.935484	0.888889	1	0.913043	1	0.8	chr7:41978749-42023467	-	intron:504172	ENST00000677288.1	2737	GLI3	hg38_genes_introns	inter:7120	hg38_cpg_inter	Imprinted	Paternal
chr7:42002670	0.015625	1	28	0.826087	0.722222	1	0.862069	0.970588	0.8	0.863636	0.805556	0.935484	0.888889	1	0.913043	1	0.8	chr7:41978749-42023467	-	intron:504185	ENST00000678429.1	2737	GLI3	hg38_genes_introns	inter:7120	hg38_cpg_inter	Imprinted	Paternal
chr7:42002670	0.015625	1	28	0.826087	0.722222	1	0.862069	0.970588	0.8	0.863636	0.805556	0.935484	0.888889	1	0.913043	1	0.8	chr7:41978749-42023467	-	intron:504199	ENST00000395925.8	2737	GLI3	hg38_genes_introns	inter:7120	hg38_cpg_inter	Imprinted	Paternal
chr7:42002670	0.015625	1	28	0.826087	0.722222	1	0.862069	0.970588	0.8	0.863636	0.805556	0.935484	0.888889	1	0.913043	1	0.8	chr7:41978749-42023467	-	intron:504213	ENST00000677605.1	2737	GLI3	hg38_genes_introns	inter:7120	hg38_cpg_inter	Imprinted	Paternal
chr7:42002670	0.015625	1	28	0.826087	0.722222	1	0.862069	0.970588	0.8	0.863636	0.805556	0.935484	0.888889	1	0.913043	1	0.8	chr7:41978749-42023467	-	intron:504227	ENST00000479210.1	2737	GLI3	hg38_genes_introns	inter:7120	hg38_cpg_inter	Imprinted	Paternal
chr9:3944062	0.015625	1	28	0.833333	0.785714	0.84375	0.837838	0.916667	0.727273	0.482759	0.409091	0.84	0.727273	0.88	0.852941	0.5	0.368421	chr9:3829493-4125733	-	intron:599423	ENST00000682846.1	169792	GLIS3	hg38_genes_introns	inter:8684	hg38_cpg_inter	Imprinted	Paternal
chr9:3944062	0.015625	1	28	0.833333	0.785714	0.84375	0.837838	0.916667	0.727273	0.482759	0.409091	0.84	0.727273	0.88	0.852941	0.5	0.368421	chr9:3937190-4150939	-	intron:599431	ENST00000645252.2	169792	GLIS3	hg38_genes_introns	inter:8684	hg38_cpg_inter	Imprinted	Paternal
chr9:3944062	0.015625	1	28	0.833333	0.785714	0.84375	0.837838	0.916667	0.727273	0.482759	0.409091	0.84	0.727273	0.88	0.852941	0.5	0.368421	chr9:3937190-4117767	-	intron:599375	ENST00000324333.14	169792	GLIS3	hg38_genes_introns	inter:8684	hg38_cpg_inter	Imprinted	Paternal
chr9:3944062	0.015625	1	28	0.833333	0.785714	0.84375	0.837838	0.916667	0.727273	0.482759	0.409091	0.84	0.727273	0.88	0.852941	0.5	0.368421	chr9:3937190-4117767	-	intron:599384	ENST00000381971.8	169792	GLIS3	hg38_genes_introns	inter:8684	hg38_cpg_inter	Imprinted	Paternal
chr9:3944062	0.015625	1	28	0.833333	0.785714	0.84375	0.837838	0.916667	0.727273	0.482759	0.409091	0.84	0.727273	0.88	0.852941	0.5	0.368421	chr9:3937190-4117767	-	intron:599394	ENST00000491889.6	169792	GLIS3	hg38_genes_introns	inter:8684	hg38_cpg_inter	Imprinted	Paternal
chr9:3944062	0.015625	1	28	0.833333	0.785714	0.84375	0.837838	0.916667	0.727273	0.482759	0.409091	0.84	0.727273	0.88	0.852941	0.5	0.368421	chr9:3937190-4117767	-	intron:599403	ENST00000682749.1	169792	GLIS3	hg38_genes_introns	inter:8684	hg38_cpg_inter	Imprinted	Paternal
chr9:3944062	0.015625	1	28	0.833333	0.785714	0.84375	0.837838	0.916667	0.727273	0.482759	0.409091	0.84	0.727273	0.88	0.852941	0.5	0.368421	chr9:3937190-4117767	-	intron:599437	ENST00000467497.6	169792	GLIS3	hg38_genes_introns	inter:8684	hg38_cpg_inter	Imprinted	Paternal
chr9:3944062	0.015625	1	28	0.833333	0.785714	0.84375	0.837838	0.916667	0.727273	0.482759	0.409091	0.84	0.727273	0.88	0.852941	0.5	0.368421	chr9:3937190-4081227	-	intron:599413	ENST00000682864.1	169792	GLIS3	hg38_genes_introns	inter:8684	hg38_cpg_inter	Imprinted	Paternal
chr9:3944062	0.015625	1	28	0.833333	0.785714	0.84375	0.837838	0.916667	0.727273	0.482759	0.409091	0.84	0.727273	0.88	0.852941	0.5	0.368421	chr9:3937190-4081227	-	intron:599443	ENST00000464391.2	169792	GLIS3	hg38_genes_introns	inter:8684	hg38_cpg_inter	Imprinted	Paternal
chr9:3944062	0.015625	1	28	0.833333	0.785714	0.84375	0.837838	0.916667	0.727273	0.482759	0.409091	0.84	0.727273	0.88	0.852941	0.5	0.368421	chr9:3937190-4034526	-	intron:599446	ENST00000469833.1	169792	GLIS3	hg38_genes_introns	inter:8684	hg38_cpg_inter	Imprinted	Paternal
chr9:3944062	0.015625	1	28	0.833333	0.785714	0.84375	0.837838	0.916667	0.727273	0.482759	0.409091	0.84	0.727273	0.88	0.852941	0.5	0.368421	chr9:3937190-3975133	-	intron:599421	ENST00000461870.5	169792	GLIS3	hg38_genes_introns	inter:8684	hg38_cpg_inter	Imprinted	Paternal
chr9:4038228	0.015625	1	28	0.956522	0.928571	0.647059	0.576923	0.9375	0.923077	0.6	0.4	0.95	0.923077	1	0.9375	1	0.888889	chr9:3829493-4125733	-	intron:599423	ENST00000682846.1	169792	GLIS3	hg38_genes_introns	inter:8684	hg38_cpg_inter	Imprinted	Paternal
chr9:4038228	0.015625	1	28	0.956522	0.928571	0.647059	0.576923	0.9375	0.923077	0.6	0.4	0.95	0.923077	1	0.9375	1	0.888889	chr9:3937190-4150939	-	intron:599431	ENST00000645252.2	169792	GLIS3	hg38_genes_introns	inter:8684	hg38_cpg_inter	Imprinted	Paternal
chr9:4038228	0.015625	1	28	0.956522	0.928571	0.647059	0.576923	0.9375	0.923077	0.6	0.4	0.95	0.923077	1	0.9375	1	0.888889	chr9:3937190-4117767	-	intron:599375	ENST00000324333.14	169792	GLIS3	hg38_genes_introns	inter:8684	hg38_cpg_inter	Imprinted	Paternal
chr9:4038228	0.015625	1	28	0.956522	0.928571	0.647059	0.576923	0.9375	0.923077	0.6	0.4	0.95	0.923077	1	0.9375	1	0.888889	chr9:3937190-4117767	-	intron:599384	ENST00000381971.8	169792	GLIS3	hg38_genes_introns	inter:8684	hg38_cpg_inter	Imprinted	Paternal
chr9:4038228	0.015625	1	28	0.956522	0.928571	0.647059	0.576923	0.9375	0.923077	0.6	0.4	0.95	0.923077	1	0.9375	1	0.888889	chr9:3937190-4117767	-	intron:599394	ENST00000491889.6	169792	GLIS3	hg38_genes_introns	inter:8684	hg38_cpg_inter	Imprinted	Paternal
chr9:4038228	0.015625	1	28	0.956522	0.928571	0.647059	0.576923	0.9375	0.923077	0.6	0.4	0.95	0.923077	1	0.9375	1	0.888889	chr9:3937190-4117767	-	intron:599403	ENST00000682749.1	169792	GLIS3	hg38_genes_introns	inter:8684	hg38_cpg_inter	Imprinted	Paternal
chr9:4038228	0.015625	1	28	0.956522	0.928571	0.647059	0.576923	0.9375	0.923077	0.6	0.4	0.95	0.923077	1	0.9375	1	0.888889	chr9:3937190-4117767	-	intron:599437	ENST00000467497.6	169792	GLIS3	hg38_genes_introns	inter:8684	hg38_cpg_inter	Imprinted	Paternal
chr9:4038228	0.015625	1	28	0.956522	0.928571	0.647059	0.576923	0.9375	0.923077	0.6	0.4	0.95	0.923077	1	0.9375	1	0.888889	chr9:3937190-4081227	-	intron:599413	ENST00000682864.1	169792	GLIS3	hg38_genes_introns	inter:8684	hg38_cpg_inter	Imprinted	Paternal
chr9:4038228	0.015625	1	28	0.956522	0.928571	0.647059	0.576923	0.9375	0.923077	0.6	0.4	0.95	0.923077	1	0.9375	1	0.888889	chr9:3937190-4081227	-	intron:599443	ENST00000464391.2	169792	GLIS3	hg38_genes_introns	inter:8684	hg38_cpg_inter	Imprinted	Paternal
chr9:4038228	0.015625	1	28	0.956522	0.928571	0.647059	0.576923	0.9375	0.923077	0.6	0.4	0.95	0.923077	1	0.9375	1	0.888889	chr9:4036999-4040998	-	1to5kb:110240	ENST00000469833.1	169792	GLIS3	hg38_genes_1to5kb	inter:8684	hg38_cpg_inter	Imprinted	Paternal
chr20:58882897	0.015625	1	0	0.925	0.954545	0.85	1	0.875	1	0.7	0.9	0.947368	1	0.84375	0.973684	0.833333	0.923077	chr20:58840887-58895611	+	intron:1160337	ENST00000313949.11	2778	GNAS	hg38_genes_introns	inter:18294	hg38_cpg_inter	Imprinted	Isoform Dependent
chr20:58882897	0.015625	1	0	0.925	0.954545	0.85	1	0.875	1	0.7	0.9	0.947368	1	0.84375	0.973684	0.833333	0.923077	chr20:58840887-58895611	+	intron:1160349	ENST00000371098.6	2778	GNAS	hg38_genes_introns	inter:18294	hg38_cpg_inter	Imprinted	Isoform Dependent
chr20:58882897	0.015625	1	0	0.925	0.954545	0.85	1	0.875	1	0.7	0.9	0.947368	1	0.84375	0.973684	0.833333	0.923077	chr20:58840887-58895611	+	intron:1160352	ENST00000371075.7	2778	GNAS	hg38_genes_introns	inter:18294	hg38_cpg_inter	Imprinted	Isoform Dependent
chr20:58882897	0.015625	1	0	0.925	0.954545	0.85	1	0.875	1	0.7	0.9	0.947368	1	0.84375	0.973684	0.833333	0.923077	chr20:58840887-58895611	+	intron:1160364	ENST00000419558.7	2778	GNAS	hg38_genes_introns	inter:18294	hg38_cpg_inter	Imprinted	Isoform Dependent
chr20:58882897	0.015625	1	0	0.925	0.954545	0.85	1	0.875	1	0.7	0.9	0.947368	1	0.84375	0.973684	0.833333	0.923077	chr20:58839941-58895611	+	intron:1160375	ENST00000657090.1	2778	GNAS	hg38_genes_introns	inter:18294	hg38_cpg_inter	Imprinted	Isoform Dependent
chr20:58882897	0.015625	1	0	0.925	0.954545	0.85	1	0.875	1	0.7	0.9	0.947368	1	0.84375	0.973684	0.833333	0.923077	chr20:58840887-58895611	+	intron:1160387	ENST00000453292.7	2778	GNAS	hg38_genes_introns	inter:18294	hg38_cpg_inter	Imprinted	Isoform Dependent
chr20:58882897	0.015625	1	0	0.925	0.954545	0.85	1	0.875	1	0.7	0.9	0.947368	1	0.84375	0.973684	0.833333	0.923077	chr20:58840887-58895611	+	intron:1160398	ENST00000306090.12	2778	GNAS	hg38_genes_introns	inter:18294	hg38_cpg_inter	Imprinted	Isoform Dependent
chr20:58882897	0.015625	1	0	0.925	0.954545	0.85	1	0.875	1	0.7	0.9	0.947368	1	0.84375	0.973684	0.833333	0.923077	chr20:58841876-58895611	+	intron:1160410	ENST00000491348.5	2778	GNAS	hg38_genes_introns	inter:18294	hg38_cpg_inter	Imprinted	Isoform Dependent
chr20:58882897	0.015625	1	0	0.925	0.954545	0.85	1	0.875	1	0.7	0.9	0.947368	1	0.84375	0.973684	0.833333	0.923077	chr20:58841876-58895611	+	intron:1160412	ENST00000472183.6	2778	GNAS	hg38_genes_introns	inter:18294	hg38_cpg_inter	Imprinted	Isoform Dependent
chr20:58882897	0.015625	1	0	0.925	0.954545	0.85	1	0.875	1	0.7	0.9	0.947368	1	0.84375	0.973684	0.833333	0.923077	chr20:58841876-58895611	+	intron:1160424	ENST00000462499.6	2778	GNAS	hg38_genes_introns	inter:18294	hg38_cpg_inter	Imprinted	Isoform Dependent
chr20:58882897	0.015625	1	0	0.925	0.954545	0.85	1	0.875	1	0.7	0.9	0.947368	1	0.84375	0.973684	0.833333	0.923077	chr20:58841876-58895611	+	intron:1160435	ENST00000482112.6	2778	GNAS	hg38_genes_introns	inter:18294	hg38_cpg_inter	Imprinted	Isoform Dependent
chr20:58882897	0.015625	1	0	0.925	0.954545	0.85	1	0.875	1	0.7	0.9	0.947368	1	0.84375	0.973684	0.833333	0.923077	chr20:58841876-58895611	+	intron:1160446	ENST00000663479.2	2778	GNAS	hg38_genes_introns	inter:18294	hg38_cpg_inter	Imprinted	Isoform Dependent
chr20:58882897	0.015625	1	0	0.925	0.954545	0.85	1	0.875	1	0.7	0.9	0.947368	1	0.84375	0.973684	0.833333	0.923077	chr20:58841876-58895611	+	intron:1160458	ENST00000493744.5	2778	GNAS	hg38_genes_introns	inter:18294	hg38_cpg_inter	Imprinted	Isoform Dependent
chr20:58882897	0.015625	1	0	0.925	0.954545	0.85	1	0.875	1	0.7	0.9	0.947368	1	0.84375	0.973684	0.833333	0.923077	chr20:58841876-58895611	+	intron:1160461	ENST00000490374.6	2778	GNAS	hg38_genes_introns	inter:18294	hg38_cpg_inter	Imprinted	Isoform Dependent
chr20:58882897	0.015625	1	0	0.925	0.954545	0.85	1	0.875	1	0.7	0.9	0.947368	1	0.84375	0.973684	0.833333	0.923077	chr20:58844075-58895611	+	intron:1160469	ENST00000467227.6	2778	GNAS	hg38_genes_introns	inter:18294	hg38_cpg_inter	Imprinted	Isoform Dependent
chr20:58882897	0.015625	1	0	0.925	0.954545	0.85	1	0.875	1	0.7	0.9	0.947368	1	0.84375	0.973684	0.833333	0.923077	chr20:58856214-58895611	+	intron:1160482	ENST00000481768.6	2778	GNAS	hg38_genes_introns	inter:18294	hg38_cpg_inter	Imprinted	Isoform Dependent
chr20:58882897	0.015625	1	0	0.925	0.954545	0.85	1	0.875	1	0.7	0.9	0.947368	1	0.84375	0.973684	0.833333	0.923077	chr20:58855334-58895611	+	intron:1160485	ENST00000676826.2	2778	GNAS	hg38_genes_introns	inter:18294	hg38_cpg_inter	Imprinted	Isoform Dependent
chr20:58882897	0.015625	1	0	0.925	0.954545	0.85	1	0.875	1	0.7	0.9	0.947368	1	0.84375	0.973684	0.833333	0.923077	chr20:58855334-58895611	+	intron:1160497	ENST00000371100.9	2778	GNAS	hg38_genes_introns	inter:18294	hg38_cpg_inter	Imprinted	Isoform Dependent
chr20:58882897	0.015625	1	0	0.925	0.954545	0.85	1	0.875	1	0.7	0.9	0.947368	1	0.84375	0.973684	0.833333	0.923077	chr20:58855334-58895611	+	intron:1160510	ENST00000371102.8	2778	GNAS	hg38_genes_introns	inter:18294	hg38_cpg_inter	Imprinted	Isoform Dependent
chr20:58882897	0.015625	1	0	0.925	0.954545	0.85	1	0.875	1	0.7	0.9	0.947368	1	0.84375	0.973684	0.833333	0.923077	chr20:58855645-58895611	+	intron:1160522	ENST00000464624.7	2778	GNAS	hg38_genes_introns	inter:18294	hg38_cpg_inter	Imprinted	Isoform Dependent
chr20:58882897	0.015625	1	0	0.925	0.954545	0.85	1	0.875	1	0.7	0.9	0.947368	1	0.84375	0.973684	0.833333	0.923077	chr20:58855334-58895611	+	intron:1160534	ENST00000423897.7	2778	GNAS	hg38_genes_introns	inter:18294	hg38_cpg_inter	Imprinted	Isoform Dependent
chr20:58882897	0.015625	1	0	0.925	0.954545	0.85	1	0.875	1	0.7	0.9	0.947368	1	0.84375	0.973684	0.833333	0.923077	chr20:58855334-58895611	+	intron:1160537	ENST00000349036.9	2778	GNAS	hg38_genes_introns	inter:18294	hg38_cpg_inter	Imprinted	Isoform Dependent
chr7:43121122	0.015625	1	0	0.941176	0.947368	0.923077	1	0.833333	1	0.857143	1	0.818182	1	0.88	0.972973	0.933333	0.956522	chr7:43112938-43311762	+	intron:474567	ENST00000490954.2	23072	HECW1	hg38_genes_introns	inter:7125	hg38_cpg_inter	Imprinted	Paternal
chr7:43121122	0.015625	1	0	0.941176	0.947368	0.923077	1	0.833333	1	0.857143	1	0.818182	1	0.88	0.972973	0.933333	0.956522	chr7:43112938-43243874	+	intron:474568	ENST00000453890.5	23072	HECW1	hg38_genes_introns	inter:7125	hg38_cpg_inter	Imprinted	Paternal
chr7:43121122	0.015625	1	0	0.941176	0.947368	0.923077	1	0.833333	1	0.857143	1	0.818182	1	0.88	0.972973	0.933333	0.956522	chr7:43114392-43311762	+	intron:474624	ENST00000492310.5	23072	HECW1	hg38_genes_introns	inter:7125	hg38_cpg_inter	Imprinted	Paternal
chr7:43121122	0.015625	1	0	0.941176	0.947368	0.923077	1	0.833333	1	0.857143	1	0.818182	1	0.88	0.972973	0.933333	0.956522	chr7:43114392-43243874	+	intron:474596	ENST00000395891.7	23072	HECW1	hg38_genes_introns	inter:7125	hg38_cpg_inter	Imprinted	Paternal
chr7:43355229	0.015625	1	0	0.818182	0.928571	0.76087	0.825	0.857143	1	0.875	0.913043	0.866667	0.928571	0.84	0.846154	0.75	0.857143	chr7:43320743-43360885	+	intron:474571	ENST00000453890.5	23072	HECW1	hg38_genes_introns	inter:7126	hg38_cpg_inter	Imprinted	Paternal
chr7:43355229	0.015625	1	0	0.818182	0.928571	0.76087	0.825	0.857143	1	0.875	0.913043	0.866667	0.928571	0.84	0.846154	0.75	0.857143	chr7:43320743-43360885	+	intron:474599	ENST00000395891.7	23072	HECW1	hg38_genes_introns	inter:7126	hg38_cpg_inter	Imprinted	Paternal
chr7:43355229	0.015625	1	0	0.818182	0.928571	0.76087	0.825	0.857143	1	0.875	0.913043	0.866667	0.928571	0.84	0.846154	0.75	0.857143	chr7:43320743-43360885	+	intron:474626	ENST00000492310.5	23072	HECW1	hg38_genes_introns	inter:7126	hg38_cpg_inter	Imprinted	Paternal
chr7:43121122	0.015625	1	0	0.941176	0.947368	0.923077	1	0.833333	1	0.857143	1	0.818182	1	0.88	0.972973	0.933333	0.956522	chr7:43119196-43121802	+	intron:474631	ENST00000322220.1	100127950	HECW1-IT1	hg38_genes_introns	inter:7125	hg38_cpg_inter	NA	NA
chr7:27134550	0.015625	1	28	0.971429	0.956522	0.941176	0.9	0.866667	0.727273	0.916667	0.875	0.916667	0.857143	0.95122	0.914286	1	0.789474	chr7:27130149-27151574	+	intron:471479	ENST00000518848.5	100133311	HOXA-AS3	hg38_genes_introns	shelf:14822	hg38_cpg_shelves	NA	NA
chr7:27134550	0.015625	1	28	0.971429	0.956522	0.941176	0.9	0.866667	0.727273	0.916667	0.875	0.916667	0.857143	0.95122	0.914286	1	0.789474	chr7:27122643-27140082	-	intron:502625	ENST00000522788.5	3200	HOXA3	hg38_genes_introns	shelf:14822	hg38_cpg_shelves	NA	NA
chr7:27134550	0.015625	1	28	0.971429	0.956522	0.941176	0.9	0.866667	0.727273	0.916667	0.875	0.916667	0.857143	0.95122	0.914286	1	0.789474	chr7:27127071-27140082	-	intron:502618	ENST00000612286.5	3200	HOXA3	hg38_genes_introns	shelf:14822	hg38_cpg_shelves	NA	NA
chr7:27134550	0.015625	1	28	0.971429	0.956522	0.941176	0.9	0.866667	0.727273	0.916667	0.875	0.916667	0.857143	0.95122	0.914286	1	0.789474	chr7:27127071-27140082	-	intron:502623	ENST00000317201.7	3200	HOXA3	hg38_genes_introns	shelf:14822	hg38_cpg_shelves	NA	NA
chr7:27134550	0.015625	1	28	0.971429	0.956522	0.941176	0.9	0.866667	0.727273	0.916667	0.875	0.916667	0.857143	0.95122	0.914286	1	0.789474	chr7:27127071-27140082	-	intron:502630	ENST00000521401.1	3200	HOXA3	hg38_genes_introns	shelf:14822	hg38_cpg_shelves	NA	NA
chr7:27134550	0.015625	1	28	0.971429	0.956522	0.941176	0.9	0.866667	0.727273	0.916667	0.875	0.916667	0.857143	0.95122	0.914286	1	0.789474	chr7:27129510-27140082	-	intron:502636	ENST00000467897.2	3200	HOXA3	hg38_genes_introns	shelf:14822	hg38_cpg_shelves	NA	NA
chr7:27134550	0.015625	1	28	0.971429	0.956522	0.941176	0.9	0.866667	0.727273	0.916667	0.875	0.916667	0.857143	0.95122	0.914286	1	0.789474	chr7:27131192-27135191	-	1to5kb:91651	ENST00000511914.1	3201	HOXA4	hg38_genes_1to5kb	shelf:14822	hg38_cpg_shelves	Imprinted	Maternal
chr7:27134550	0.015625	1	28	0.971429	0.956522	0.941176	0.9	0.866667	0.727273	0.916667	0.875	0.916667	0.857143	0.95122	0.914286	1	0.789474	chr7:27131734-27135733	-	1to5kb:91650	ENST00000428284.2	3201	HOXA4	hg38_genes_1to5kb	shelf:14822	hg38_cpg_shelves	Imprinted	Maternal
chr7:27134550	0.015625	1	28	0.971429	0.956522	0.941176	0.9	0.866667	0.727273	0.916667	0.875	0.916667	0.857143	0.95122	0.914286	1	0.789474	chr7:27131758-27135757	-	1to5kb:91649	ENST00000360046.10	3201	HOXA4	hg38_genes_1to5kb	shelf:14822	hg38_cpg_shelves	Imprinted	Maternal
chr7:27134550	0.015625	1	28	0.971429	0.956522	0.941176	0.9	0.866667	0.727273	0.916667	0.875	0.916667	0.857143	0.95122	0.914286	1	0.789474	chr7:27131781-27135780	-	1to5kb:91648	ENST00000610970.1	3201	HOXA4	hg38_genes_1to5kb	shelf:14822	hg38_cpg_shelves	Imprinted	Maternal
chr6:104958670	0.015625	1	28	0.0882353	0	0.0322581	0	0.16129	0	0.0740741	0.06	0.125	0.0434783	0.1	0.0344828	0.0666667	0	chr6:104958287-105026297	+	intron:425556	ENST00000635857.1	389421	LIN28B	hg38_genes_introns	inter:6421	hg38_cpg_inter	Imprinted	Paternal
chr6:104958670	0.015625	1	28	0.0882353	0	0.0322581	0	0.16129	0	0.0740741	0.06	0.125	0.0434783	0.1	0.0344828	0.0666667	0	chr6:104958287-105026297	+	intron:425560	ENST00000637759.1	389421	LIN28B	hg38_genes_introns	inter:6421	hg38_cpg_inter	Imprinted	Paternal
chr6:104958670	0.015625	1	28	0.0882353	0	0.0322581	0	0.16129	0	0.0740741	0.06	0.125	0.0434783	0.1	0.0344828	0.0666667	0	chr6:104958287-105026297	+	intron:425563	ENST00000345080.5	389421	LIN28B	hg38_genes_introns	inter:6421	hg38_cpg_inter	Imprinted	Paternal
chr6:104995334	0.015625	1	0	0.960784	0.964286	0.875	0.928571	0.913043	0.916667	0.909091	0.964286	0.875	0.944444	0.9	0.967742	0.857143	1	chr6:104958287-105026297	+	intron:425556	ENST00000635857.1	389421	LIN28B	hg38_genes_introns	inter:6421	hg38_cpg_inter	Imprinted	Paternal
chr6:104995334	0.015625	1	0	0.960784	0.964286	0.875	0.928571	0.913043	0.916667	0.909091	0.964286	0.875	0.944444	0.9	0.967742	0.857143	1	chr6:104958287-105026297	+	intron:425560	ENST00000637759.1	389421	LIN28B	hg38_genes_introns	inter:6421	hg38_cpg_inter	Imprinted	Paternal
chr6:104995334	0.015625	1	0	0.960784	0.964286	0.875	0.928571	0.913043	0.916667	0.909091	0.964286	0.875	0.944444	0.9	0.967742	0.857143	1	chr6:104958287-105026297	+	intron:425563	ENST00000345080.5	389421	LIN28B	hg38_genes_introns	inter:6421	hg38_cpg_inter	Imprinted	Paternal
chr6:105062124	0.015625	1	28	0.909091	0.857143	0.9	0.83871	0.909091	0.730769	0.96	0.888889	0.92	0.789474	0.9	0.833333	0.941176	0.933333	chr6:105026483-105078413	+	intron:425557	ENST00000635857.1	389421	LIN28B	hg38_genes_introns	inter:6421	hg38_cpg_inter	Imprinted	Paternal
chr6:105062124	0.015625	1	28	0.909091	0.857143	0.9	0.83871	0.909091	0.730769	0.96	0.888889	0.92	0.789474	0.9	0.833333	0.941176	0.933333	chr6:105026483-105078413	+	intron:425561	ENST00000637759.1	389421	LIN28B	hg38_genes_introns	inter:6421	hg38_cpg_inter	Imprinted	Paternal
chr6:105062124	0.015625	1	28	0.909091	0.857143	0.9	0.83871	0.909091	0.730769	0.96	0.888889	0.92	0.789474	0.9	0.833333	0.941176	0.933333	chr6:105026483-105078413	+	intron:425564	ENST00000345080.5	389421	LIN28B	hg38_genes_introns	inter:6421	hg38_cpg_inter	Imprinted	Paternal
chr20:58882897	0.015625	1	0	0.925	0.954545	0.85	1	0.875	1	0.7	0.9	0.947368	1	0.84375	0.973684	0.833333	0.923077	chr20:58881799-58882916	-	intron:1175049	ENST00000441270.6	101927932	LOC101927932	hg38_genes_introns	inter:18294	hg38_cpg_inter	NA	NA
chr20:58882897	0.015625	1	0	0.925	0.954545	0.85	1	0.875	1	0.7	0.9	0.947368	1	0.84375	0.973684	0.833333	0.923077	chr20:58881799-58882916	-	intron:1175051	ENST00000652204.1	101927932	LOC101927932	hg38_genes_introns	inter:18294	hg38_cpg_inter	NA	NA
chr20:58882897	0.015625	1	0	0.925	0.954545	0.85	1	0.875	1	0.7	0.9	0.947368	1	0.84375	0.973684	0.833333	0.923077	chr20:58881799-58882916	-	intron:1175053	ENST00000424434.1	101927932	LOC101927932	hg38_genes_introns	inter:18294	hg38_cpg_inter	NA	NA
chr7:78053781	0.015625	1	28	0.938776	0.928571	1	0.944444	0.967742	0.913043	0.95	0.9	1	0.941176	1	0.97619	1	0.96	chr7:78019977-78078946	-	intron:509220	ENST00000354212.9	9863	MAGI2	hg38_genes_introns	inter:7387	hg38_cpg_inter	Imprinted	Maternal
chr7:78053781	0.015625	1	28	0.938776	0.928571	1	0.944444	0.967742	0.913043	0.95	0.9	1	0.941176	1	0.97619	1	0.96	chr7:78019977-78078946	-	intron:509241	ENST00000628980.2	9863	MAGI2	hg38_genes_introns	inter:7387	hg38_cpg_inter	Imprinted	Maternal
chr7:78053781	0.015625	1	28	0.938776	0.928571	1	0.944444	0.967742	0.913043	0.95	0.9	1	0.941176	1	0.97619	1	0.96	chr7:78019977-78078946	-	intron:509260	ENST00000419488.5	9863	MAGI2	hg38_genes_introns	inter:7387	hg38_cpg_inter	Imprinted	Maternal
chr7:78053781	0.015625	1	28	0.938776	0.928571	1	0.944444	0.967742	0.913043	0.95	0.9	1	0.941176	1	0.97619	1	0.96	chr7:78019977-78078946	-	intron:509280	ENST00000535697.5	9863	MAGI2	hg38_genes_introns	inter:7387	hg38_cpg_inter	Imprinted	Maternal
chr7:78053781	0.015625	1	28	0.938776	0.928571	1	0.944444	0.967742	0.913043	0.95	0.9	1	0.941176	1	0.97619	1	0.96	chr7:78019977-78078946	-	intron:509319	ENST00000637441.1	9863	MAGI2	hg38_genes_introns	inter:7387	hg38_cpg_inter	Imprinted	Maternal
chr7:78053781	0.015625	1	28	0.938776	0.928571	1	0.944444	0.967742	0.913043	0.95	0.9	1	0.941176	1	0.97619	1	0.96	chr7:78019977-78065573	-	intron:509298	ENST00000629359.2	9863	MAGI2	hg38_genes_introns	inter:7387	hg38_cpg_inter	Imprinted	Maternal
chr7:78053781	0.015625	1	28	0.938776	0.928571	1	0.944444	0.967742	0.913043	0.95	0.9	1	0.941176	1	0.97619	1	0.96	chr7:78019977-78065573	-	intron:509338	ENST00000626691.2	9863	MAGI2	hg38_genes_introns	inter:7387	hg38_cpg_inter	Imprinted	Maternal
chr7:78053781	0.015625	1	28	0.938776	0.928571	1	0.944444	0.967742	0.913043	0.95	0.9	1	0.941176	1	0.97619	1	0.96	chr7:78019977-78065573	-	intron:509359	ENST00000522391.3	9863	MAGI2	hg38_genes_introns	inter:7387	hg38_cpg_inter	Imprinted	Maternal
chr7:78053781	0.015625	1	28	0.938776	0.928571	1	0.944444	0.967742	0.913043	0.95	0.9	1	0.941176	1	0.97619	1	0.96	chr7:78026105-78065573	-	intron:509382	ENST00000637585.1	9863	MAGI2	hg38_genes_introns	inter:7387	hg38_cpg_inter	Imprinted	Maternal
chr7:78053781	0.015625	1	28	0.938776	0.928571	1	0.944444	0.967742	0.913043	0.95	0.9	1	0.941176	1	0.97619	1	0.96	chr7:78035208-78065573	-	intron:509384	ENST00000635961.1	9863	MAGI2	hg38_genes_introns	inter:7387	hg38_cpg_inter	Imprinted	Maternal
chr7:78053781	0.015625	1	28	0.938776	0.928571	1	0.944444	0.967742	0.913043	0.95	0.9	1	0.941176	1	0.97619	1	0.96	chr7:78039632-78078946	-	intron:509385	ENST00000637976.1	9863	MAGI2	hg38_genes_introns	inter:7387	hg38_cpg_inter	Imprinted	Maternal
chr7:78254186	0.015625	1	28	0.84375	0.826087	0.848485	0.694444	0.909091	0.695652	0.952381	0.833333	0.944444	0.884615	0.896552	0.731707	0.933333	0.92	chr7:78201194-78255942	-	intron:509231	ENST00000354212.9	9863	MAGI2	hg38_genes_introns	inter:7387	hg38_cpg_inter	Imprinted	Maternal
chr7:78254186	0.015625	1	28	0.84375	0.826087	0.848485	0.694444	0.909091	0.695652	0.952381	0.833333	0.944444	0.884615	0.896552	0.731707	0.933333	0.92	chr7:78201194-78255942	-	intron:509252	ENST00000628980.2	9863	MAGI2	hg38_genes_introns	inter:7387	hg38_cpg_inter	Imprinted	Maternal
chr7:78254186	0.015625	1	28	0.84375	0.826087	0.848485	0.694444	0.909091	0.695652	0.952381	0.833333	0.944444	0.884615	0.896552	0.731707	0.933333	0.92	chr7:78201194-78255942	-	intron:509270	ENST00000419488.5	9863	MAGI2	hg38_genes_introns	inter:7387	hg38_cpg_inter	Imprinted	Maternal
chr7:78254186	0.015625	1	28	0.84375	0.826087	0.848485	0.694444	0.909091	0.695652	0.952381	0.833333	0.944444	0.884615	0.896552	0.731707	0.933333	0.92	chr7:78201194-78255942	-	intron:509290	ENST00000535697.5	9863	MAGI2	hg38_genes_introns	inter:7387	hg38_cpg_inter	Imprinted	Maternal
chr7:78254186	0.015625	1	28	0.84375	0.826087	0.848485	0.694444	0.909091	0.695652	0.952381	0.833333	0.944444	0.884615	0.896552	0.731707	0.933333	0.92	chr7:78201194-78255942	-	intron:509309	ENST00000629359.2	9863	MAGI2	hg38_genes_introns	inter:7387	hg38_cpg_inter	Imprinted	Maternal
chr7:78254186	0.015625	1	28	0.84375	0.826087	0.848485	0.694444	0.909091	0.695652	0.952381	0.833333	0.944444	0.884615	0.896552	0.731707	0.933333	0.92	chr7:78201194-78255942	-	intron:509328	ENST00000637441.1	9863	MAGI2	hg38_genes_introns	inter:7387	hg38_cpg_inter	Imprinted	Maternal
chr7:78254186	0.015625	1	28	0.84375	0.826087	0.848485	0.694444	0.909091	0.695652	0.952381	0.833333	0.944444	0.884615	0.896552	0.731707	0.933333	0.92	chr7:78201194-78255942	-	intron:509350	ENST00000626691.2	9863	MAGI2	hg38_genes_introns	inter:7387	hg38_cpg_inter	Imprinted	Maternal
chr7:78254186	0.015625	1	28	0.84375	0.826087	0.848485	0.694444	0.909091	0.695652	0.952381	0.833333	0.944444	0.884615	0.896552	0.731707	0.933333	0.92	chr7:78201194-78255942	-	intron:509371	ENST00000522391.3	9863	MAGI2	hg38_genes_introns	inter:7387	hg38_cpg_inter	Imprinted	Maternal
chr7:78254186	0.015625	1	28	0.84375	0.826087	0.848485	0.694444	0.909091	0.695652	0.952381	0.833333	0.944444	0.884615	0.896552	0.731707	0.933333	0.92	chr7:78201194-78255942	-	intron:509396	ENST00000637282.1	9863	MAGI2	hg38_genes_introns	inter:7387	hg38_cpg_inter	Imprinted	Maternal
chr7:78254186	0.015625	1	28	0.84375	0.826087	0.848485	0.694444	0.909091	0.695652	0.952381	0.833333	0.944444	0.884615	0.896552	0.731707	0.933333	0.92	chr7:78201194-78255942	-	intron:509412	ENST00000637486.1	9863	MAGI2	hg38_genes_introns	inter:7387	hg38_cpg_inter	Imprinted	Maternal
chr7:78254186	0.015625	1	28	0.84375	0.826087	0.848485	0.694444	0.909091	0.695652	0.952381	0.833333	0.944444	0.884615	0.896552	0.731707	0.933333	0.92	chr7:78201194-78255942	-	intron:509431	ENST00000519748.5	9863	MAGI2	hg38_genes_introns	inter:7387	hg38_cpg_inter	Imprinted	Maternal
chr7:78254186	0.015625	1	28	0.84375	0.826087	0.848485	0.694444	0.909091	0.695652	0.952381	0.833333	0.944444	0.884615	0.896552	0.731707	0.933333	0.92	chr7:78201194-78255942	-	intron:509444	ENST00000636178.1	9863	MAGI2	hg38_genes_introns	inter:7387	hg38_cpg_inter	Imprinted	Maternal
chr7:78254186	0.015625	1	28	0.84375	0.826087	0.848485	0.694444	0.909091	0.695652	0.952381	0.833333	0.944444	0.884615	0.896552	0.731707	0.933333	0.92	chr7:78201194-78255942	-	intron:509463	ENST00000520379.2	9863	MAGI2	hg38_genes_introns	inter:7387	hg38_cpg_inter	Imprinted	Maternal
chr7:78254186	0.015625	1	28	0.84375	0.826087	0.848485	0.694444	0.909091	0.695652	0.952381	0.833333	0.944444	0.884615	0.896552	0.731707	0.933333	0.92	chr7:78251414-78256581	-	exon:602673	ENST00000636039.1	9863	MAGI2	hg38_genes_exons	inter:7387	hg38_cpg_inter	Imprinted	Maternal
chr7:78254186	0.015625	1	28	0.84375	0.826087	0.848485	0.694444	0.909091	0.695652	0.952381	0.833333	0.944444	0.884615	0.896552	0.731707	0.933333	0.92	chr7:78251414-78255832	-	3UTR:72213	ENST00000636039.1	9863	MAGI2	hg38_genes_3UTRs	inter:7387	hg38_cpg_inter	Imprinted	Maternal
chr7:78383150	0.015625	1	0	0.738095	0.84375	0.84	0.902439	0.913043	1	0.823529	0.902439	0.75	0.869565	0.651163	0.84375	0.791667	0.806452	chr7:78369214-78489760	-	intron:509235	ENST00000354212.9	9863	MAGI2	hg38_genes_introns	inter:7387	hg38_cpg_inter	Imprinted	Maternal
chr7:78383150	0.015625	1	0	0.738095	0.84375	0.84	0.902439	0.913043	1	0.823529	0.902439	0.75	0.869565	0.651163	0.84375	0.791667	0.806452	chr7:78369214-78489760	-	intron:509256	ENST00000628980.2	9863	MAGI2	hg38_genes_introns	inter:7387	hg38_cpg_inter	Imprinted	Maternal
chr7:78383150	0.015625	1	0	0.738095	0.84375	0.84	0.902439	0.913043	1	0.823529	0.902439	0.75	0.869565	0.651163	0.84375	0.791667	0.806452	chr7:78369214-78489760	-	intron:509274	ENST00000419488.5	9863	MAGI2	hg38_genes_introns	inter:7387	hg38_cpg_inter	Imprinted	Maternal
chr7:78383150	0.015625	1	0	0.738095	0.84375	0.84	0.902439	0.913043	1	0.823529	0.902439	0.75	0.869565	0.651163	0.84375	0.791667	0.806452	chr7:78369214-78489760	-	intron:509294	ENST00000535697.5	9863	MAGI2	hg38_genes_introns	inter:7387	hg38_cpg_inter	Imprinted	Maternal
chr7:78383150	0.015625	1	0	0.738095	0.84375	0.84	0.902439	0.913043	1	0.823529	0.902439	0.75	0.869565	0.651163	0.84375	0.791667	0.806452	chr7:78369214-78489760	-	intron:509313	ENST00000629359.2	9863	MAGI2	hg38_genes_introns	inter:7387	hg38_cpg_inter	Imprinted	Maternal
chr7:78383150	0.015625	1	0	0.738095	0.84375	0.84	0.902439	0.913043	1	0.823529	0.902439	0.75	0.869565	0.651163	0.84375	0.791667	0.806452	chr7:78369214-78489760	-	intron:509332	ENST00000637441.1	9863	MAGI2	hg38_genes_introns	inter:7387	hg38_cpg_inter	Imprinted	Maternal
chr7:78383150	0.015625	1	0	0.738095	0.84375	0.84	0.902439	0.913043	1	0.823529	0.902439	0.75	0.869565	0.651163	0.84375	0.791667	0.806452	chr7:78369214-78489760	-	intron:509354	ENST00000626691.2	9863	MAGI2	hg38_genes_introns	inter:7387	hg38_cpg_inter	Imprinted	Maternal
chr7:78383150	0.015625	1	0	0.738095	0.84375	0.84	0.902439	0.913043	1	0.823529	0.902439	0.75	0.869565	0.651163	0.84375	0.791667	0.806452	chr7:78369214-78489760	-	intron:509375	ENST00000522391.3	9863	MAGI2	hg38_genes_introns	inter:7387	hg38_cpg_inter	Imprinted	Maternal
chr7:78383150	0.015625	1	0	0.738095	0.84375	0.84	0.902439	0.913043	1	0.823529	0.902439	0.75	0.869565	0.651163	0.84375	0.791667	0.806452	chr7:78369214-78489760	-	intron:509400	ENST00000637282.1	9863	MAGI2	hg38_genes_introns	inter:7387	hg38_cpg_inter	Imprinted	Maternal
chr7:78383150	0.015625	1	0	0.738095	0.84375	0.84	0.902439	0.913043	1	0.823529	0.902439	0.75	0.869565	0.651163	0.84375	0.791667	0.806452	chr7:78369214-78489760	-	intron:509417	ENST00000637486.1	9863	MAGI2	hg38_genes_introns	inter:7387	hg38_cpg_inter	Imprinted	Maternal
chr7:78383150	0.015625	1	0	0.738095	0.84375	0.84	0.902439	0.913043	1	0.823529	0.902439	0.75	0.869565	0.651163	0.84375	0.791667	0.806452	chr7:78369214-78489760	-	intron:509435	ENST00000519748.5	9863	MAGI2	hg38_genes_introns	inter:7387	hg38_cpg_inter	Imprinted	Maternal
chr7:78383150	0.015625	1	0	0.738095	0.84375	0.84	0.902439	0.913043	1	0.823529	0.902439	0.75	0.869565	0.651163	0.84375	0.791667	0.806452	chr7:78369214-78489760	-	intron:509448	ENST00000636178.1	9863	MAGI2	hg38_genes_introns	inter:7387	hg38_cpg_inter	Imprinted	Maternal
chr7:78383150	0.015625	1	0	0.738095	0.84375	0.84	0.902439	0.913043	1	0.823529	0.902439	0.75	0.869565	0.651163	0.84375	0.791667	0.806452	chr7:78369214-78489760	-	intron:509467	ENST00000520379.2	9863	MAGI2	hg38_genes_introns	inter:7387	hg38_cpg_inter	Imprinted	Maternal
chr7:78383150	0.015625	1	0	0.738095	0.84375	0.84	0.902439	0.913043	1	0.823529	0.902439	0.75	0.869565	0.651163	0.84375	0.791667	0.806452	chr7:78369214-78489760	-	intron:509472	ENST00000636039.1	9863	MAGI2	hg38_genes_introns	inter:7387	hg38_cpg_inter	Imprinted	Maternal
chr7:78383150	0.015625	1	0	0.738095	0.84375	0.84	0.902439	0.913043	1	0.823529	0.902439	0.75	0.869565	0.651163	0.84375	0.791667	0.806452	chr7:78369214-78489760	-	intron:509476	ENST00000630991.2	9863	MAGI2	hg38_genes_introns	inter:7387	hg38_cpg_inter	Imprinted	Maternal
chr7:78383150	0.015625	1	0	0.738095	0.84375	0.84	0.902439	0.913043	1	0.823529	0.902439	0.75	0.869565	0.651163	0.84375	0.791667	0.806452	chr7:78369214-78489760	-	intron:509485	ENST00000628781.1	9863	MAGI2	hg38_genes_introns	inter:7387	hg38_cpg_inter	Imprinted	Maternal
chr7:78383150	0.015625	1	0	0.738095	0.84375	0.84	0.902439	0.913043	1	0.823529	0.902439	0.75	0.869565	0.651163	0.84375	0.791667	0.806452	chr7:78369214-78489760	-	intron:509493	ENST00000636717.1	9863	MAGI2	hg38_genes_introns	inter:7387	hg38_cpg_inter	Imprinted	Maternal
chr7:78383150	0.015625	1	0	0.738095	0.84375	0.84	0.902439	0.913043	1	0.823529	0.902439	0.75	0.869565	0.651163	0.84375	0.791667	0.806452	chr7:78369214-78489760	-	intron:509504	ENST00000634996.1	9863	MAGI2	hg38_genes_introns	inter:7387	hg38_cpg_inter	Imprinted	Maternal
chr7:78383150	0.015625	1	0	0.738095	0.84375	0.84	0.902439	0.913043	1	0.823529	0.902439	0.75	0.869565	0.651163	0.84375	0.791667	0.806452	chr7:78369214-78489760	-	intron:509506	ENST00000637074.1	9863	MAGI2	hg38_genes_introns	inter:7387	hg38_cpg_inter	Imprinted	Maternal
chr7:78407298	0.015625	1	0	0.888889	0.944444	0.888889	0.904762	0.916667	0.923077	0.941176	0.964286	0.727273	0.882353	0.772727	0.8125	0.833333	0.964286	chr7:78369214-78489760	-	intron:509235	ENST00000354212.9	9863	MAGI2	hg38_genes_introns	inter:7387	hg38_cpg_inter	Imprinted	Maternal
chr7:78407298	0.015625	1	0	0.888889	0.944444	0.888889	0.904762	0.916667	0.923077	0.941176	0.964286	0.727273	0.882353	0.772727	0.8125	0.833333	0.964286	chr7:78369214-78489760	-	intron:509256	ENST00000628980.2	9863	MAGI2	hg38_genes_introns	inter:7387	hg38_cpg_inter	Imprinted	Maternal
chr7:78407298	0.015625	1	0	0.888889	0.944444	0.888889	0.904762	0.916667	0.923077	0.941176	0.964286	0.727273	0.882353	0.772727	0.8125	0.833333	0.964286	chr7:78369214-78489760	-	intron:509274	ENST00000419488.5	9863	MAGI2	hg38_genes_introns	inter:7387	hg38_cpg_inter	Imprinted	Maternal
chr7:78407298	0.015625	1	0	0.888889	0.944444	0.888889	0.904762	0.916667	0.923077	0.941176	0.964286	0.727273	0.882353	0.772727	0.8125	0.833333	0.964286	chr7:78369214-78489760	-	intron:509294	ENST00000535697.5	9863	MAGI2	hg38_genes_introns	inter:7387	hg38_cpg_inter	Imprinted	Maternal
chr7:78407298	0.015625	1	0	0.888889	0.944444	0.888889	0.904762	0.916667	0.923077	0.941176	0.964286	0.727273	0.882353	0.772727	0.8125	0.833333	0.964286	chr7:78369214-78489760	-	intron:509313	ENST00000629359.2	9863	MAGI2	hg38_genes_introns	inter:7387	hg38_cpg_inter	Imprinted	Maternal
chr7:78407298	0.015625	1	0	0.888889	0.944444	0.888889	0.904762	0.916667	0.923077	0.941176	0.964286	0.727273	0.882353	0.772727	0.8125	0.833333	0.964286	chr7:78369214-78489760	-	intron:509332	ENST00000637441.1	9863	MAGI2	hg38_genes_introns	inter:7387	hg38_cpg_inter	Imprinted	Maternal
chr7:78407298	0.015625	1	0	0.888889	0.944444	0.888889	0.904762	0.916667	0.923077	0.941176	0.964286	0.727273	0.882353	0.772727	0.8125	0.833333	0.964286	chr7:78369214-78489760	-	intron:509354	ENST00000626691.2	9863	MAGI2	hg38_genes_introns	inter:7387	hg38_cpg_inter	Imprinted	Maternal
chr7:78407298	0.015625	1	0	0.888889	0.944444	0.888889	0.904762	0.916667	0.923077	0.941176	0.964286	0.727273	0.882353	0.772727	0.8125	0.833333	0.964286	chr7:78369214-78489760	-	intron:509375	ENST00000522391.3	9863	MAGI2	hg38_genes_introns	inter:7387	hg38_cpg_inter	Imprinted	Maternal
chr7:78407298	0.015625	1	0	0.888889	0.944444	0.888889	0.904762	0.916667	0.923077	0.941176	0.964286	0.727273	0.882353	0.772727	0.8125	0.833333	0.964286	chr7:78369214-78489760	-	intron:509400	ENST00000637282.1	9863	MAGI2	hg38_genes_introns	inter:7387	hg38_cpg_inter	Imprinted	Maternal
chr7:78407298	0.015625	1	0	0.888889	0.944444	0.888889	0.904762	0.916667	0.923077	0.941176	0.964286	0.727273	0.882353	0.772727	0.8125	0.833333	0.964286	chr7:78369214-78489760	-	intron:509417	ENST00000637486.1	9863	MAGI2	hg38_genes_introns	inter:7387	hg38_cpg_inter	Imprinted	Maternal
chr7:78407298	0.015625	1	0	0.888889	0.944444	0.888889	0.904762	0.916667	0.923077	0.941176	0.964286	0.727273	0.882353	0.772727	0.8125	0.833333	0.964286	chr7:78369214-78489760	-	intron:509435	ENST00000519748.5	9863	MAGI2	hg38_genes_introns	inter:7387	hg38_cpg_inter	Imprinted	Maternal
chr7:78407298	0.015625	1	0	0.888889	0.944444	0.888889	0.904762	0.916667	0.923077	0.941176	0.964286	0.727273	0.882353	0.772727	0.8125	0.833333	0.964286	chr7:78369214-78489760	-	intron:509448	ENST00000636178.1	9863	MAGI2	hg38_genes_introns	inter:7387	hg38_cpg_inter	Imprinted	Maternal
chr7:78407298	0.015625	1	0	0.888889	0.944444	0.888889	0.904762	0.916667	0.923077	0.941176	0.964286	0.727273	0.882353	0.772727	0.8125	0.833333	0.964286	chr7:78369214-78489760	-	intron:509467	ENST00000520379.2	9863	MAGI2	hg38_genes_introns	inter:7387	hg38_cpg_inter	Imprinted	Maternal
chr7:78407298	0.015625	1	0	0.888889	0.944444	0.888889	0.904762	0.916667	0.923077	0.941176	0.964286	0.727273	0.882353	0.772727	0.8125	0.833333	0.964286	chr7:78369214-78489760	-	intron:509472	ENST00000636039.1	9863	MAGI2	hg38_genes_introns	inter:7387	hg38_cpg_inter	Imprinted	Maternal
chr7:78407298	0.015625	1	0	0.888889	0.944444	0.888889	0.904762	0.916667	0.923077	0.941176	0.964286	0.727273	0.882353	0.772727	0.8125	0.833333	0.964286	chr7:78369214-78489760	-	intron:509476	ENST00000630991.2	9863	MAGI2	hg38_genes_introns	inter:7387	hg38_cpg_inter	Imprinted	Maternal
chr7:78407298	0.015625	1	0	0.888889	0.944444	0.888889	0.904762	0.916667	0.923077	0.941176	0.964286	0.727273	0.882353	0.772727	0.8125	0.833333	0.964286	chr7:78369214-78489760	-	intron:509485	ENST00000628781.1	9863	MAGI2	hg38_genes_introns	inter:7387	hg38_cpg_inter	Imprinted	Maternal
chr7:78407298	0.015625	1	0	0.888889	0.944444	0.888889	0.904762	0.916667	0.923077	0.941176	0.964286	0.727273	0.882353	0.772727	0.8125	0.833333	0.964286	chr7:78369214-78489760	-	intron:509493	ENST00000636717.1	9863	MAGI2	hg38_genes_introns	inter:7387	hg38_cpg_inter	Imprinted	Maternal
chr7:78407298	0.015625	1	0	0.888889	0.944444	0.888889	0.904762	0.916667	0.923077	0.941176	0.964286	0.727273	0.882353	0.772727	0.8125	0.833333	0.964286	chr7:78369214-78489760	-	intron:509504	ENST00000634996.1	9863	MAGI2	hg38_genes_introns	inter:7387	hg38_cpg_inter	Imprinted	Maternal
chr7:78407298	0.015625	1	0	0.888889	0.944444	0.888889	0.904762	0.916667	0.923077	0.941176	0.964286	0.727273	0.882353	0.772727	0.8125	0.833333	0.964286	chr7:78369214-78489760	-	intron:509506	ENST00000637074.1	9863	MAGI2	hg38_genes_introns	inter:7387	hg38_cpg_inter	Imprinted	Maternal
chr7:78414181	0.015625	1	28	0.777778	0.764706	0.714286	0.647059	0.833333	0.733333	0.782609	0.676471	0.827586	0.769231	0.85	0.68	0.769231	0.666667	chr7:78369214-78489760	-	intron:509235	ENST00000354212.9	9863	MAGI2	hg38_genes_introns	inter:7387	hg38_cpg_inter	Imprinted	Maternal
chr7:78414181	0.015625	1	28	0.777778	0.764706	0.714286	0.647059	0.833333	0.733333	0.782609	0.676471	0.827586	0.769231	0.85	0.68	0.769231	0.666667	chr7:78369214-78489760	-	intron:509256	ENST00000628980.2	9863	MAGI2	hg38_genes_introns	inter:7387	hg38_cpg_inter	Imprinted	Maternal
chr7:78414181	0.015625	1	28	0.777778	0.764706	0.714286	0.647059	0.833333	0.733333	0.782609	0.676471	0.827586	0.769231	0.85	0.68	0.769231	0.666667	chr7:78369214-78489760	-	intron:509274	ENST00000419488.5	9863	MAGI2	hg38_genes_introns	inter:7387	hg38_cpg_inter	Imprinted	Maternal
chr7:78414181	0.015625	1	28	0.777778	0.764706	0.714286	0.647059	0.833333	0.733333	0.782609	0.676471	0.827586	0.769231	0.85	0.68	0.769231	0.666667	chr7:78369214-78489760	-	intron:509294	ENST00000535697.5	9863	MAGI2	hg38_genes_introns	inter:7387	hg38_cpg_inter	Imprinted	Maternal
chr7:78414181	0.015625	1	28	0.777778	0.764706	0.714286	0.647059	0.833333	0.733333	0.782609	0.676471	0.827586	0.769231	0.85	0.68	0.769231	0.666667	chr7:78369214-78489760	-	intron:509313	ENST00000629359.2	9863	MAGI2	hg38_genes_introns	inter:7387	hg38_cpg_inter	Imprinted	Maternal
chr7:78414181	0.015625	1	28	0.777778	0.764706	0.714286	0.647059	0.833333	0.733333	0.782609	0.676471	0.827586	0.769231	0.85	0.68	0.769231	0.666667	chr7:78369214-78489760	-	intron:509332	ENST00000637441.1	9863	MAGI2	hg38_genes_introns	inter:7387	hg38_cpg_inter	Imprinted	Maternal
chr7:78414181	0.015625	1	28	0.777778	0.764706	0.714286	0.647059	0.833333	0.733333	0.782609	0.676471	0.827586	0.769231	0.85	0.68	0.769231	0.666667	chr7:78369214-78489760	-	intron:509354	ENST00000626691.2	9863	MAGI2	hg38_genes_introns	inter:7387	hg38_cpg_inter	Imprinted	Maternal
chr7:78414181	0.015625	1	28	0.777778	0.764706	0.714286	0.647059	0.833333	0.733333	0.782609	0.676471	0.827586	0.769231	0.85	0.68	0.769231	0.666667	chr7:78369214-78489760	-	intron:509375	ENST00000522391.3	9863	MAGI2	hg38_genes_introns	inter:7387	hg38_cpg_inter	Imprinted	Maternal
chr7:78414181	0.015625	1	28	0.777778	0.764706	0.714286	0.647059	0.833333	0.733333	0.782609	0.676471	0.827586	0.769231	0.85	0.68	0.769231	0.666667	chr7:78369214-78489760	-	intron:509400	ENST00000637282.1	9863	MAGI2	hg38_genes_introns	inter:7387	hg38_cpg_inter	Imprinted	Maternal
chr7:78414181	0.015625	1	28	0.777778	0.764706	0.714286	0.647059	0.833333	0.733333	0.782609	0.676471	0.827586	0.769231	0.85	0.68	0.769231	0.666667	chr7:78369214-78489760	-	intron:509417	ENST00000637486.1	9863	MAGI2	hg38_genes_introns	inter:7387	hg38_cpg_inter	Imprinted	Maternal
chr7:78414181	0.015625	1	28	0.777778	0.764706	0.714286	0.647059	0.833333	0.733333	0.782609	0.676471	0.827586	0.769231	0.85	0.68	0.769231	0.666667	chr7:78369214-78489760	-	intron:509435	ENST00000519748.5	9863	MAGI2	hg38_genes_introns	inter:7387	hg38_cpg_inter	Imprinted	Maternal
chr7:78414181	0.015625	1	28	0.777778	0.764706	0.714286	0.647059	0.833333	0.733333	0.782609	0.676471	0.827586	0.769231	0.85	0.68	0.769231	0.666667	chr7:78369214-78489760	-	intron:509448	ENST00000636178.1	9863	MAGI2	hg38_genes_introns	inter:7387	hg38_cpg_inter	Imprinted	Maternal
chr7:78414181	0.015625	1	28	0.777778	0.764706	0.714286	0.647059	0.833333	0.733333	0.782609	0.676471	0.827586	0.769231	0.85	0.68	0.769231	0.666667	chr7:78369214-78489760	-	intron:509467	ENST00000520379.2	9863	MAGI2	hg38_genes_introns	inter:7387	hg38_cpg_inter	Imprinted	Maternal
chr7:78414181	0.015625	1	28	0.777778	0.764706	0.714286	0.647059	0.833333	0.733333	0.782609	0.676471	0.827586	0.769231	0.85	0.68	0.769231	0.666667	chr7:78369214-78489760	-	intron:509472	ENST00000636039.1	9863	MAGI2	hg38_genes_introns	inter:7387	hg38_cpg_inter	Imprinted	Maternal
chr7:78414181	0.015625	1	28	0.777778	0.764706	0.714286	0.647059	0.833333	0.733333	0.782609	0.676471	0.827586	0.769231	0.85	0.68	0.769231	0.666667	chr7:78369214-78489760	-	intron:509476	ENST00000630991.2	9863	MAGI2	hg38_genes_introns	inter:7387	hg38_cpg_inter	Imprinted	Maternal
chr7:78414181	0.015625	1	28	0.777778	0.764706	0.714286	0.647059	0.833333	0.733333	0.782609	0.676471	0.827586	0.769231	0.85	0.68	0.769231	0.666667	chr7:78369214-78489760	-	intron:509485	ENST00000628781.1	9863	MAGI2	hg38_genes_introns	inter:7387	hg38_cpg_inter	Imprinted	Maternal
chr7:78414181	0.015625	1	28	0.777778	0.764706	0.714286	0.647059	0.833333	0.733333	0.782609	0.676471	0.827586	0.769231	0.85	0.68	0.769231	0.666667	chr7:78369214-78489760	-	intron:509493	ENST00000636717.1	9863	MAGI2	hg38_genes_introns	inter:7387	hg38_cpg_inter	Imprinted	Maternal
chr7:78414181	0.015625	1	28	0.777778	0.764706	0.714286	0.647059	0.833333	0.733333	0.782609	0.676471	0.827586	0.769231	0.85	0.68	0.769231	0.666667	chr7:78369214-78489760	-	intron:509504	ENST00000634996.1	9863	MAGI2	hg38_genes_introns	inter:7387	hg38_cpg_inter	Imprinted	Maternal
chr7:78414181	0.015625	1	28	0.777778	0.764706	0.714286	0.647059	0.833333	0.733333	0.782609	0.676471	0.827586	0.769231	0.85	0.68	0.769231	0.666667	chr7:78369214-78489760	-	intron:509506	ENST00000637074.1	9863	MAGI2	hg38_genes_introns	inter:7387	hg38_cpg_inter	Imprinted	Maternal
chr7:78455814	0.015625	1	0	0.809524	1	0.771429	0.83871	0.863636	0.896552	0.766667	0.96875	0.75	0.782609	0.813953	0.826087	0.8	0.882353	chr7:78369214-78489760	-	intron:509235	ENST00000354212.9	9863	MAGI2	hg38_genes_introns	inter:7387	hg38_cpg_inter	Imprinted	Maternal
chr7:78455814	0.015625	1	0	0.809524	1	0.771429	0.83871	0.863636	0.896552	0.766667	0.96875	0.75	0.782609	0.813953	0.826087	0.8	0.882353	chr7:78369214-78489760	-	intron:509256	ENST00000628980.2	9863	MAGI2	hg38_genes_introns	inter:7387	hg38_cpg_inter	Imprinted	Maternal
chr7:78455814	0.015625	1	0	0.809524	1	0.771429	0.83871	0.863636	0.896552	0.766667	0.96875	0.75	0.782609	0.813953	0.826087	0.8	0.882353	chr7:78369214-78489760	-	intron:509274	ENST00000419488.5	9863	MAGI2	hg38_genes_introns	inter:7387	hg38_cpg_inter	Imprinted	Maternal
chr7:78455814	0.015625	1	0	0.809524	1	0.771429	0.83871	0.863636	0.896552	0.766667	0.96875	0.75	0.782609	0.813953	0.826087	0.8	0.882353	chr7:78369214-78489760	-	intron:509294	ENST00000535697.5	9863	MAGI2	hg38_genes_introns	inter:7387	hg38_cpg_inter	Imprinted	Maternal
chr7:78455814	0.015625	1	0	0.809524	1	0.771429	0.83871	0.863636	0.896552	0.766667	0.96875	0.75	0.782609	0.813953	0.826087	0.8	0.882353	chr7:78369214-78489760	-	intron:509313	ENST00000629359.2	9863	MAGI2	hg38_genes_introns	inter:7387	hg38_cpg_inter	Imprinted	Maternal
chr7:78455814	0.015625	1	0	0.809524	1	0.771429	0.83871	0.863636	0.896552	0.766667	0.96875	0.75	0.782609	0.813953	0.826087	0.8	0.882353	chr7:78369214-78489760	-	intron:509332	ENST00000637441.1	9863	MAGI2	hg38_genes_introns	inter:7387	hg38_cpg_inter	Imprinted	Maternal
chr7:78455814	0.015625	1	0	0.809524	1	0.771429	0.83871	0.863636	0.896552	0.766667	0.96875	0.75	0.782609	0.813953	0.826087	0.8	0.882353	chr7:78369214-78489760	-	intron:509354	ENST00000626691.2	9863	MAGI2	hg38_genes_introns	inter:7387	hg38_cpg_inter	Imprinted	Maternal
chr7:78455814	0.015625	1	0	0.809524	1	0.771429	0.83871	0.863636	0.896552	0.766667	0.96875	0.75	0.782609	0.813953	0.826087	0.8	0.882353	chr7:78369214-78489760	-	intron:509375	ENST00000522391.3	9863	MAGI2	hg38_genes_introns	inter:7387	hg38_cpg_inter	Imprinted	Maternal
chr7:78455814	0.015625	1	0	0.809524	1	0.771429	0.83871	0.863636	0.896552	0.766667	0.96875	0.75	0.782609	0.813953	0.826087	0.8	0.882353	chr7:78369214-78489760	-	intron:509400	ENST00000637282.1	9863	MAGI2	hg38_genes_introns	inter:7387	hg38_cpg_inter	Imprinted	Maternal
chr7:78455814	0.015625	1	0	0.809524	1	0.771429	0.83871	0.863636	0.896552	0.766667	0.96875	0.75	0.782609	0.813953	0.826087	0.8	0.882353	chr7:78369214-78489760	-	intron:509417	ENST00000637486.1	9863	MAGI2	hg38_genes_introns	inter:7387	hg38_cpg_inter	Imprinted	Maternal
chr7:78455814	0.015625	1	0	0.809524	1	0.771429	0.83871	0.863636	0.896552	0.766667	0.96875	0.75	0.782609	0.813953	0.826087	0.8	0.882353	chr7:78369214-78489760	-	intron:509435	ENST00000519748.5	9863	MAGI2	hg38_genes_introns	inter:7387	hg38_cpg_inter	Imprinted	Maternal
chr7:78455814	0.015625	1	0	0.809524	1	0.771429	0.83871	0.863636	0.896552	0.766667	0.96875	0.75	0.782609	0.813953	0.826087	0.8	0.882353	chr7:78369214-78489760	-	intron:509448	ENST00000636178.1	9863	MAGI2	hg38_genes_introns	inter:7387	hg38_cpg_inter	Imprinted	Maternal
chr7:78455814	0.015625	1	0	0.809524	1	0.771429	0.83871	0.863636	0.896552	0.766667	0.96875	0.75	0.782609	0.813953	0.826087	0.8	0.882353	chr7:78369214-78489760	-	intron:509467	ENST00000520379.2	9863	MAGI2	hg38_genes_introns	inter:7387	hg38_cpg_inter	Imprinted	Maternal
chr7:78455814	0.015625	1	0	0.809524	1	0.771429	0.83871	0.863636	0.896552	0.766667	0.96875	0.75	0.782609	0.813953	0.826087	0.8	0.882353	chr7:78369214-78489760	-	intron:509472	ENST00000636039.1	9863	MAGI2	hg38_genes_introns	inter:7387	hg38_cpg_inter	Imprinted	Maternal
chr7:78455814	0.015625	1	0	0.809524	1	0.771429	0.83871	0.863636	0.896552	0.766667	0.96875	0.75	0.782609	0.813953	0.826087	0.8	0.882353	chr7:78369214-78489760	-	intron:509476	ENST00000630991.2	9863	MAGI2	hg38_genes_introns	inter:7387	hg38_cpg_inter	Imprinted	Maternal
chr7:78455814	0.015625	1	0	0.809524	1	0.771429	0.83871	0.863636	0.896552	0.766667	0.96875	0.75	0.782609	0.813953	0.826087	0.8	0.882353	chr7:78369214-78489760	-	intron:509485	ENST00000628781.1	9863	MAGI2	hg38_genes_introns	inter:7387	hg38_cpg_inter	Imprinted	Maternal
chr7:78455814	0.015625	1	0	0.809524	1	0.771429	0.83871	0.863636	0.896552	0.766667	0.96875	0.75	0.782609	0.813953	0.826087	0.8	0.882353	chr7:78369214-78489760	-	intron:509493	ENST00000636717.1	9863	MAGI2	hg38_genes_introns	inter:7387	hg38_cpg_inter	Imprinted	Maternal
chr7:78455814	0.015625	1	0	0.809524	1	0.771429	0.83871	0.863636	0.896552	0.766667	0.96875	0.75	0.782609	0.813953	0.826087	0.8	0.882353	chr7:78369214-78489760	-	intron:509504	ENST00000634996.1	9863	MAGI2	hg38_genes_introns	inter:7387	hg38_cpg_inter	Imprinted	Maternal
chr7:78455814	0.015625	1	0	0.809524	1	0.771429	0.83871	0.863636	0.896552	0.766667	0.96875	0.75	0.782609	0.813953	0.826087	0.8	0.882353	chr7:78369214-78489760	-	intron:509506	ENST00000637074.1	9863	MAGI2	hg38_genes_introns	inter:7387	hg38_cpg_inter	Imprinted	Maternal
chr7:78498159	0.015625	1	0	0.136364	0.214286	0.30303	0.307692	0.333333	0.428571	0.166667	0.307692	0.227273	0.238095	0.321429	0.344828	0.230769	0.4	chr7:78489841-78501576	-	intron:509236	ENST00000354212.9	9863	MAGI2	hg38_genes_introns	inter:7387	hg38_cpg_inter	Imprinted	Maternal
chr7:78498159	0.015625	1	0	0.136364	0.214286	0.30303	0.307692	0.333333	0.428571	0.166667	0.307692	0.227273	0.238095	0.321429	0.344828	0.230769	0.4	chr7:78489841-78501576	-	intron:509257	ENST00000628980.2	9863	MAGI2	hg38_genes_introns	inter:7387	hg38_cpg_inter	Imprinted	Maternal
chr7:78498159	0.015625	1	0	0.136364	0.214286	0.30303	0.307692	0.333333	0.428571	0.166667	0.307692	0.227273	0.238095	0.321429	0.344828	0.230769	0.4	chr7:78489841-78501576	-	intron:509275	ENST00000419488.5	9863	MAGI2	hg38_genes_introns	inter:7387	hg38_cpg_inter	Imprinted	Maternal
chr7:78498159	0.015625	1	0	0.136364	0.214286	0.30303	0.307692	0.333333	0.428571	0.166667	0.307692	0.227273	0.238095	0.321429	0.344828	0.230769	0.4	chr7:78489841-78501576	-	intron:509295	ENST00000535697.5	9863	MAGI2	hg38_genes_introns	inter:7387	hg38_cpg_inter	Imprinted	Maternal
chr7:78498159	0.015625	1	0	0.136364	0.214286	0.30303	0.307692	0.333333	0.428571	0.166667	0.307692	0.227273	0.238095	0.321429	0.344828	0.230769	0.4	chr7:78489841-78501576	-	intron:509314	ENST00000629359.2	9863	MAGI2	hg38_genes_introns	inter:7387	hg38_cpg_inter	Imprinted	Maternal
chr7:78498159	0.015625	1	0	0.136364	0.214286	0.30303	0.307692	0.333333	0.428571	0.166667	0.307692	0.227273	0.238095	0.321429	0.344828	0.230769	0.4	chr7:78489841-78501576	-	intron:509333	ENST00000637441.1	9863	MAGI2	hg38_genes_introns	inter:7387	hg38_cpg_inter	Imprinted	Maternal
chr7:78498159	0.015625	1	0	0.136364	0.214286	0.30303	0.307692	0.333333	0.428571	0.166667	0.307692	0.227273	0.238095	0.321429	0.344828	0.230769	0.4	chr7:78489841-78501576	-	intron:509355	ENST00000626691.2	9863	MAGI2	hg38_genes_introns	inter:7387	hg38_cpg_inter	Imprinted	Maternal
chr7:78498159	0.015625	1	0	0.136364	0.214286	0.30303	0.307692	0.333333	0.428571	0.166667	0.307692	0.227273	0.238095	0.321429	0.344828	0.230769	0.4	chr7:78489841-78501576	-	intron:509376	ENST00000522391.3	9863	MAGI2	hg38_genes_introns	inter:7387	hg38_cpg_inter	Imprinted	Maternal
chr7:78498159	0.015625	1	0	0.136364	0.214286	0.30303	0.307692	0.333333	0.428571	0.166667	0.307692	0.227273	0.238095	0.321429	0.344828	0.230769	0.4	chr7:78489841-78501576	-	intron:509418	ENST00000637486.1	9863	MAGI2	hg38_genes_introns	inter:7387	hg38_cpg_inter	Imprinted	Maternal
chr7:78498159	0.015625	1	0	0.136364	0.214286	0.30303	0.307692	0.333333	0.428571	0.166667	0.307692	0.227273	0.238095	0.321429	0.344828	0.230769	0.4	chr7:78489841-78501576	-	intron:509477	ENST00000630991.2	9863	MAGI2	hg38_genes_introns	inter:7387	hg38_cpg_inter	Imprinted	Maternal
chr7:78498159	0.015625	1	0	0.136364	0.214286	0.30303	0.307692	0.333333	0.428571	0.166667	0.307692	0.227273	0.238095	0.321429	0.344828	0.230769	0.4	chr7:78489841-78501576	-	intron:509486	ENST00000628781.1	9863	MAGI2	hg38_genes_introns	inter:7387	hg38_cpg_inter	Imprinted	Maternal
chr7:78498159	0.015625	1	0	0.136364	0.214286	0.30303	0.307692	0.333333	0.428571	0.166667	0.307692	0.227273	0.238095	0.321429	0.344828	0.230769	0.4	chr7:78489841-78501576	-	intron:509494	ENST00000636717.1	9863	MAGI2	hg38_genes_introns	inter:7387	hg38_cpg_inter	Imprinted	Maternal
chr7:78592171	0.015625	1	0	0.846154	1	0.833333	0.884615	0.921053	1	0.935484	0.961538	0.88	0.954545	0.941176	0.964286	0.944444	0.96	chr7:78521646-78627119	-	intron:509238	ENST00000354212.9	9863	MAGI2	hg38_genes_introns	inter:7387	hg38_cpg_inter	Imprinted	Maternal
chr7:78592171	0.015625	1	0	0.846154	1	0.833333	0.884615	0.921053	1	0.935484	0.961538	0.88	0.954545	0.941176	0.964286	0.944444	0.96	chr7:78521646-78627119	-	intron:509259	ENST00000628980.2	9863	MAGI2	hg38_genes_introns	inter:7387	hg38_cpg_inter	Imprinted	Maternal
chr7:78592171	0.015625	1	0	0.846154	1	0.833333	0.884615	0.921053	1	0.935484	0.961538	0.88	0.954545	0.941176	0.964286	0.944444	0.96	chr7:78521646-78627119	-	intron:509277	ENST00000419488.5	9863	MAGI2	hg38_genes_introns	inter:7387	hg38_cpg_inter	Imprinted	Maternal
chr7:78592171	0.015625	1	0	0.846154	1	0.833333	0.884615	0.921053	1	0.935484	0.961538	0.88	0.954545	0.941176	0.964286	0.944444	0.96	chr7:78521646-78627119	-	intron:509297	ENST00000535697.5	9863	MAGI2	hg38_genes_introns	inter:7387	hg38_cpg_inter	Imprinted	Maternal
chr7:78592171	0.015625	1	0	0.846154	1	0.833333	0.884615	0.921053	1	0.935484	0.961538	0.88	0.954545	0.941176	0.964286	0.944444	0.96	chr7:78521646-78627119	-	intron:509316	ENST00000629359.2	9863	MAGI2	hg38_genes_introns	inter:7387	hg38_cpg_inter	Imprinted	Maternal
chr7:78592171	0.015625	1	0	0.846154	1	0.833333	0.884615	0.921053	1	0.935484	0.961538	0.88	0.954545	0.941176	0.964286	0.944444	0.96	chr7:78521646-78627119	-	intron:509335	ENST00000637441.1	9863	MAGI2	hg38_genes_introns	inter:7387	hg38_cpg_inter	Imprinted	Maternal
chr7:78592171	0.015625	1	0	0.846154	1	0.833333	0.884615	0.921053	1	0.935484	0.961538	0.88	0.954545	0.941176	0.964286	0.944444	0.96	chr7:78521646-78627119	-	intron:509357	ENST00000626691.2	9863	MAGI2	hg38_genes_introns	inter:7387	hg38_cpg_inter	Imprinted	Maternal
chr7:78592171	0.015625	1	0	0.846154	1	0.833333	0.884615	0.921053	1	0.935484	0.961538	0.88	0.954545	0.941176	0.964286	0.944444	0.96	chr7:78521646-78627119	-	intron:509378	ENST00000522391.3	9863	MAGI2	hg38_genes_introns	inter:7387	hg38_cpg_inter	Imprinted	Maternal
chr7:78592171	0.015625	1	0	0.846154	1	0.833333	0.884615	0.921053	1	0.935484	0.961538	0.88	0.954545	0.941176	0.964286	0.944444	0.96	chr7:78521646-78627119	-	intron:509420	ENST00000637486.1	9863	MAGI2	hg38_genes_introns	inter:7387	hg38_cpg_inter	Imprinted	Maternal
chr7:78592171	0.015625	1	0	0.846154	1	0.833333	0.884615	0.921053	1	0.935484	0.961538	0.88	0.954545	0.941176	0.964286	0.944444	0.96	chr7:78521646-78627119	-	intron:509488	ENST00000628781.1	9863	MAGI2	hg38_genes_introns	inter:7387	hg38_cpg_inter	Imprinted	Maternal
chr7:78592171	0.015625	1	0	0.846154	1	0.833333	0.884615	0.921053	1	0.935484	0.961538	0.88	0.954545	0.941176	0.964286	0.944444	0.96	chr7:78554672-78627119	-	intron:509497	ENST00000636717.1	9863	MAGI2	hg38_genes_introns	inter:7387	hg38_cpg_inter	Imprinted	Maternal
chr7:78592171	0.015625	1	0	0.846154	1	0.833333	0.884615	0.921053	1	0.935484	0.961538	0.88	0.954545	0.941176	0.964286	0.944444	0.96	chr7:78583495-78627119	-	intron:509480	ENST00000630991.2	9863	MAGI2	hg38_genes_introns	inter:7387	hg38_cpg_inter	Imprinted	Maternal
chr7:78665473	0.015625	1	0	0.741935	0.777778	0.783784	0.795918	0.818182	0.88	0.828571	0.839286	0.888889	0.96	0.777778	0.806452	0.615385	0.9	chr7:78627240-79007089	-	intron:509239	ENST00000354212.9	9863	MAGI2	hg38_genes_introns	inter:7387	hg38_cpg_inter	Imprinted	Maternal
chr7:78665473	0.015625	1	0	0.741935	0.777778	0.783784	0.795918	0.818182	0.88	0.828571	0.839286	0.888889	0.96	0.777778	0.806452	0.615385	0.9	chr7:78627240-79007089	-	intron:509278	ENST00000419488.5	9863	MAGI2	hg38_genes_introns	inter:7387	hg38_cpg_inter	Imprinted	Maternal
chr7:78665473	0.015625	1	0	0.741935	0.777778	0.783784	0.795918	0.818182	0.88	0.828571	0.839286	0.888889	0.96	0.777778	0.806452	0.615385	0.9	chr7:78627240-79007089	-	intron:509336	ENST00000637441.1	9863	MAGI2	hg38_genes_introns	inter:7387	hg38_cpg_inter	Imprinted	Maternal
chr7:78665473	0.015625	1	0	0.741935	0.777778	0.783784	0.795918	0.818182	0.88	0.828571	0.839286	0.888889	0.96	0.777778	0.806452	0.615385	0.9	chr7:78627240-79007089	-	intron:509379	ENST00000522391.3	9863	MAGI2	hg38_genes_introns	inter:7387	hg38_cpg_inter	Imprinted	Maternal
chr7:78665473	0.015625	1	0	0.741935	0.777778	0.783784	0.795918	0.818182	0.88	0.828571	0.839286	0.888889	0.96	0.777778	0.806452	0.615385	0.9	chr7:78627240-78770850	-	intron:509317	ENST00000629359.2	9863	MAGI2	hg38_genes_introns	inter:7387	hg38_cpg_inter	Imprinted	Maternal
chr7:78665473	0.015625	1	0	0.741935	0.777778	0.783784	0.795918	0.818182	0.88	0.828571	0.839286	0.888889	0.96	0.777778	0.806452	0.615385	0.9	chr7:78627240-78770850	-	intron:509358	ENST00000626691.2	9863	MAGI2	hg38_genes_introns	inter:7387	hg38_cpg_inter	Imprinted	Maternal
chr7:78665473	0.015625	1	0	0.741935	0.777778	0.783784	0.795918	0.818182	0.88	0.828571	0.839286	0.888889	0.96	0.777778	0.806452	0.615385	0.9	chr7:78627240-78770850	-	intron:509421	ENST00000637486.1	9863	MAGI2	hg38_genes_introns	inter:7387	hg38_cpg_inter	Imprinted	Maternal
chr7:78665473	0.015625	1	0	0.741935	0.777778	0.783784	0.795918	0.818182	0.88	0.828571	0.839286	0.888889	0.96	0.777778	0.806452	0.615385	0.9	chr7:78627240-78770850	-	intron:509481	ENST00000630991.2	9863	MAGI2	hg38_genes_introns	inter:7387	hg38_cpg_inter	Imprinted	Maternal
chr7:78665473	0.015625	1	0	0.741935	0.777778	0.783784	0.795918	0.818182	0.88	0.828571	0.839286	0.888889	0.96	0.777778	0.806452	0.615385	0.9	chr7:78627240-78770850	-	intron:509489	ENST00000628781.1	9863	MAGI2	hg38_genes_introns	inter:7387	hg38_cpg_inter	Imprinted	Maternal
chr7:78665473	0.015625	1	0	0.741935	0.777778	0.783784	0.795918	0.818182	0.88	0.828571	0.839286	0.888889	0.96	0.777778	0.806452	0.615385	0.9	chr7:78627240-78770850	-	intron:509498	ENST00000636717.1	9863	MAGI2	hg38_genes_introns	inter:7387	hg38_cpg_inter	Imprinted	Maternal
chr7:78665473	0.015625	1	0	0.741935	0.777778	0.783784	0.795918	0.818182	0.88	0.828571	0.839286	0.888889	0.96	0.777778	0.806452	0.615385	0.9	chr7:78627240-78770850	-	intron:509519	ENST00000636993.1	9863	MAGI2	hg38_genes_introns	inter:7387	hg38_cpg_inter	Imprinted	Maternal
chr7:78665473	0.015625	1	0	0.741935	0.777778	0.783784	0.795918	0.818182	0.88	0.828571	0.839286	0.888889	0.96	0.777778	0.806452	0.615385	0.9	chr7:78627240-78770850	-	intron:509521	ENST00000676103.1	9863	MAGI2	hg38_genes_introns	inter:7387	hg38_cpg_inter	Imprinted	Maternal
chr7:78686685	0.015625	1	28	0.809524	0.666667	0.863636	0.714286	0.846154	0.818182	0.85	0.75	1	0.909091	0.875	0.833333	0.909091	0.761905	chr7:78627240-79007089	-	intron:509239	ENST00000354212.9	9863	MAGI2	hg38_genes_introns	inter:7387	hg38_cpg_inter	Imprinted	Maternal
chr7:78686685	0.015625	1	28	0.809524	0.666667	0.863636	0.714286	0.846154	0.818182	0.85	0.75	1	0.909091	0.875	0.833333	0.909091	0.761905	chr7:78627240-79007089	-	intron:509278	ENST00000419488.5	9863	MAGI2	hg38_genes_introns	inter:7387	hg38_cpg_inter	Imprinted	Maternal
chr7:78686685	0.015625	1	28	0.809524	0.666667	0.863636	0.714286	0.846154	0.818182	0.85	0.75	1	0.909091	0.875	0.833333	0.909091	0.761905	chr7:78627240-79007089	-	intron:509336	ENST00000637441.1	9863	MAGI2	hg38_genes_introns	inter:7387	hg38_cpg_inter	Imprinted	Maternal
chr7:78686685	0.015625	1	28	0.809524	0.666667	0.863636	0.714286	0.846154	0.818182	0.85	0.75	1	0.909091	0.875	0.833333	0.909091	0.761905	chr7:78627240-79007089	-	intron:509379	ENST00000522391.3	9863	MAGI2	hg38_genes_introns	inter:7387	hg38_cpg_inter	Imprinted	Maternal
chr7:78686685	0.015625	1	28	0.809524	0.666667	0.863636	0.714286	0.846154	0.818182	0.85	0.75	1	0.909091	0.875	0.833333	0.909091	0.761905	chr7:78627240-78770850	-	intron:509317	ENST00000629359.2	9863	MAGI2	hg38_genes_introns	inter:7387	hg38_cpg_inter	Imprinted	Maternal
chr7:78686685	0.015625	1	28	0.809524	0.666667	0.863636	0.714286	0.846154	0.818182	0.85	0.75	1	0.909091	0.875	0.833333	0.909091	0.761905	chr7:78627240-78770850	-	intron:509358	ENST00000626691.2	9863	MAGI2	hg38_genes_introns	inter:7387	hg38_cpg_inter	Imprinted	Maternal
chr7:78686685	0.015625	1	28	0.809524	0.666667	0.863636	0.714286	0.846154	0.818182	0.85	0.75	1	0.909091	0.875	0.833333	0.909091	0.761905	chr7:78627240-78770850	-	intron:509421	ENST00000637486.1	9863	MAGI2	hg38_genes_introns	inter:7387	hg38_cpg_inter	Imprinted	Maternal
chr7:78686685	0.015625	1	28	0.809524	0.666667	0.863636	0.714286	0.846154	0.818182	0.85	0.75	1	0.909091	0.875	0.833333	0.909091	0.761905	chr7:78627240-78770850	-	intron:509481	ENST00000630991.2	9863	MAGI2	hg38_genes_introns	inter:7387	hg38_cpg_inter	Imprinted	Maternal
chr7:78686685	0.015625	1	28	0.809524	0.666667	0.863636	0.714286	0.846154	0.818182	0.85	0.75	1	0.909091	0.875	0.833333	0.909091	0.761905	chr7:78627240-78770850	-	intron:509489	ENST00000628781.1	9863	MAGI2	hg38_genes_introns	inter:7387	hg38_cpg_inter	Imprinted	Maternal
chr7:78686685	0.015625	1	28	0.809524	0.666667	0.863636	0.714286	0.846154	0.818182	0.85	0.75	1	0.909091	0.875	0.833333	0.909091	0.761905	chr7:78627240-78770850	-	intron:509498	ENST00000636717.1	9863	MAGI2	hg38_genes_introns	inter:7387	hg38_cpg_inter	Imprinted	Maternal
chr7:78686685	0.015625	1	28	0.809524	0.666667	0.863636	0.714286	0.846154	0.818182	0.85	0.75	1	0.909091	0.875	0.833333	0.909091	0.761905	chr7:78627240-78770850	-	intron:509519	ENST00000636993.1	9863	MAGI2	hg38_genes_introns	inter:7387	hg38_cpg_inter	Imprinted	Maternal
chr7:78686685	0.015625	1	28	0.809524	0.666667	0.863636	0.714286	0.846154	0.818182	0.85	0.75	1	0.909091	0.875	0.833333	0.909091	0.761905	chr7:78627240-78770850	-	intron:509521	ENST00000676103.1	9863	MAGI2	hg38_genes_introns	inter:7387	hg38_cpg_inter	Imprinted	Maternal
chr7:78740993	0.015625	1	0	0.25	0.4375	0.4	0.566667	0.685714	0.8	0.565217	0.653846	0.65625	0.846154	0.3	0.388889	0.714286	0.8	chr7:78627240-79007089	-	intron:509239	ENST00000354212.9	9863	MAGI2	hg38_genes_introns	inter:7387	hg38_cpg_inter	Imprinted	Maternal
chr7:78740993	0.015625	1	0	0.25	0.4375	0.4	0.566667	0.685714	0.8	0.565217	0.653846	0.65625	0.846154	0.3	0.388889	0.714286	0.8	chr7:78627240-79007089	-	intron:509278	ENST00000419488.5	9863	MAGI2	hg38_genes_introns	inter:7387	hg38_cpg_inter	Imprinted	Maternal
chr7:78740993	0.015625	1	0	0.25	0.4375	0.4	0.566667	0.685714	0.8	0.565217	0.653846	0.65625	0.846154	0.3	0.388889	0.714286	0.8	chr7:78627240-79007089	-	intron:509336	ENST00000637441.1	9863	MAGI2	hg38_genes_introns	inter:7387	hg38_cpg_inter	Imprinted	Maternal
chr7:78740993	0.015625	1	0	0.25	0.4375	0.4	0.566667	0.685714	0.8	0.565217	0.653846	0.65625	0.846154	0.3	0.388889	0.714286	0.8	chr7:78627240-79007089	-	intron:509379	ENST00000522391.3	9863	MAGI2	hg38_genes_introns	inter:7387	hg38_cpg_inter	Imprinted	Maternal
chr7:78740993	0.015625	1	0	0.25	0.4375	0.4	0.566667	0.685714	0.8	0.565217	0.653846	0.65625	0.846154	0.3	0.388889	0.714286	0.8	chr7:78627240-78770850	-	intron:509317	ENST00000629359.2	9863	MAGI2	hg38_genes_introns	inter:7387	hg38_cpg_inter	Imprinted	Maternal
chr7:78740993	0.015625	1	0	0.25	0.4375	0.4	0.566667	0.685714	0.8	0.565217	0.653846	0.65625	0.846154	0.3	0.388889	0.714286	0.8	chr7:78627240-78770850	-	intron:509358	ENST00000626691.2	9863	MAGI2	hg38_genes_introns	inter:7387	hg38_cpg_inter	Imprinted	Maternal
chr7:78740993	0.015625	1	0	0.25	0.4375	0.4	0.566667	0.685714	0.8	0.565217	0.653846	0.65625	0.846154	0.3	0.388889	0.714286	0.8	chr7:78627240-78770850	-	intron:509421	ENST00000637486.1	9863	MAGI2	hg38_genes_introns	inter:7387	hg38_cpg_inter	Imprinted	Maternal
chr7:78740993	0.015625	1	0	0.25	0.4375	0.4	0.566667	0.685714	0.8	0.565217	0.653846	0.65625	0.846154	0.3	0.388889	0.714286	0.8	chr7:78627240-78770850	-	intron:509481	ENST00000630991.2	9863	MAGI2	hg38_genes_introns	inter:7387	hg38_cpg_inter	Imprinted	Maternal
chr7:78740993	0.015625	1	0	0.25	0.4375	0.4	0.566667	0.685714	0.8	0.565217	0.653846	0.65625	0.846154	0.3	0.388889	0.714286	0.8	chr7:78627240-78770850	-	intron:509489	ENST00000628781.1	9863	MAGI2	hg38_genes_introns	inter:7387	hg38_cpg_inter	Imprinted	Maternal
chr7:78740993	0.015625	1	0	0.25	0.4375	0.4	0.566667	0.685714	0.8	0.565217	0.653846	0.65625	0.846154	0.3	0.388889	0.714286	0.8	chr7:78627240-78770850	-	intron:509498	ENST00000636717.1	9863	MAGI2	hg38_genes_introns	inter:7387	hg38_cpg_inter	Imprinted	Maternal
chr7:78740993	0.015625	1	0	0.25	0.4375	0.4	0.566667	0.685714	0.8	0.565217	0.653846	0.65625	0.846154	0.3	0.388889	0.714286	0.8	chr7:78627240-78770850	-	intron:509519	ENST00000636993.1	9863	MAGI2	hg38_genes_introns	inter:7387	hg38_cpg_inter	Imprinted	Maternal
chr7:78740993	0.015625	1	0	0.25	0.4375	0.4	0.566667	0.685714	0.8	0.565217	0.653846	0.65625	0.846154	0.3	0.388889	0.714286	0.8	chr7:78627240-78770850	-	intron:509521	ENST00000676103.1	9863	MAGI2	hg38_genes_introns	inter:7387	hg38_cpg_inter	Imprinted	Maternal
chr7:78749354	0.015625	1	0	0.878788	0.896552	0.974359	0.97619	0.866667	0.923077	0.964286	0.970588	0.96875	1	0.942857	0.947368	0.944444	0.952381	chr7:78627240-79007089	-	intron:509239	ENST00000354212.9	9863	MAGI2	hg38_genes_introns	inter:7387	hg38_cpg_inter	Imprinted	Maternal
chr7:78749354	0.015625	1	0	0.878788	0.896552	0.974359	0.97619	0.866667	0.923077	0.964286	0.970588	0.96875	1	0.942857	0.947368	0.944444	0.952381	chr7:78627240-79007089	-	intron:509278	ENST00000419488.5	9863	MAGI2	hg38_genes_introns	inter:7387	hg38_cpg_inter	Imprinted	Maternal
chr7:78749354	0.015625	1	0	0.878788	0.896552	0.974359	0.97619	0.866667	0.923077	0.964286	0.970588	0.96875	1	0.942857	0.947368	0.944444	0.952381	chr7:78627240-79007089	-	intron:509336	ENST00000637441.1	9863	MAGI2	hg38_genes_introns	inter:7387	hg38_cpg_inter	Imprinted	Maternal
chr7:78749354	0.015625	1	0	0.878788	0.896552	0.974359	0.97619	0.866667	0.923077	0.964286	0.970588	0.96875	1	0.942857	0.947368	0.944444	0.952381	chr7:78627240-79007089	-	intron:509379	ENST00000522391.3	9863	MAGI2	hg38_genes_introns	inter:7387	hg38_cpg_inter	Imprinted	Maternal
chr7:78749354	0.015625	1	0	0.878788	0.896552	0.974359	0.97619	0.866667	0.923077	0.964286	0.970588	0.96875	1	0.942857	0.947368	0.944444	0.952381	chr7:78627240-78770850	-	intron:509317	ENST00000629359.2	9863	MAGI2	hg38_genes_introns	inter:7387	hg38_cpg_inter	Imprinted	Maternal
chr7:78749354	0.015625	1	0	0.878788	0.896552	0.974359	0.97619	0.866667	0.923077	0.964286	0.970588	0.96875	1	0.942857	0.947368	0.944444	0.952381	chr7:78627240-78770850	-	intron:509358	ENST00000626691.2	9863	MAGI2	hg38_genes_introns	inter:7387	hg38_cpg_inter	Imprinted	Maternal
chr7:78749354	0.015625	1	0	0.878788	0.896552	0.974359	0.97619	0.866667	0.923077	0.964286	0.970588	0.96875	1	0.942857	0.947368	0.944444	0.952381	chr7:78627240-78770850	-	intron:509421	ENST00000637486.1	9863	MAGI2	hg38_genes_introns	inter:7387	hg38_cpg_inter	Imprinted	Maternal
chr7:78749354	0.015625	1	0	0.878788	0.896552	0.974359	0.97619	0.866667	0.923077	0.964286	0.970588	0.96875	1	0.942857	0.947368	0.944444	0.952381	chr7:78627240-78770850	-	intron:509481	ENST00000630991.2	9863	MAGI2	hg38_genes_introns	inter:7387	hg38_cpg_inter	Imprinted	Maternal
chr7:78749354	0.015625	1	0	0.878788	0.896552	0.974359	0.97619	0.866667	0.923077	0.964286	0.970588	0.96875	1	0.942857	0.947368	0.944444	0.952381	chr7:78627240-78770850	-	intron:509489	ENST00000628781.1	9863	MAGI2	hg38_genes_introns	inter:7387	hg38_cpg_inter	Imprinted	Maternal
chr7:78749354	0.015625	1	0	0.878788	0.896552	0.974359	0.97619	0.866667	0.923077	0.964286	0.970588	0.96875	1	0.942857	0.947368	0.944444	0.952381	chr7:78627240-78770850	-	intron:509498	ENST00000636717.1	9863	MAGI2	hg38_genes_introns	inter:7387	hg38_cpg_inter	Imprinted	Maternal
chr7:78749354	0.015625	1	0	0.878788	0.896552	0.974359	0.97619	0.866667	0.923077	0.964286	0.970588	0.96875	1	0.942857	0.947368	0.944444	0.952381	chr7:78627240-78770850	-	intron:509519	ENST00000636993.1	9863	MAGI2	hg38_genes_introns	inter:7387	hg38_cpg_inter	Imprinted	Maternal
chr7:78749354	0.015625	1	0	0.878788	0.896552	0.974359	0.97619	0.866667	0.923077	0.964286	0.970588	0.96875	1	0.942857	0.947368	0.944444	0.952381	chr7:78627240-78770850	-	intron:509521	ENST00000676103.1	9863	MAGI2	hg38_genes_introns	inter:7387	hg38_cpg_inter	Imprinted	Maternal
chr7:78796569	0.015625	1	0	0.734694	0.794118	0.592593	0.612903	0.902439	0.904762	0.64	0.684211	0.782609	0.806452	0.551724	0.731707	0.55	0.69697	chr7:78627240-79007089	-	intron:509239	ENST00000354212.9	9863	MAGI2	hg38_genes_introns	inter:7387	hg38_cpg_inter	Imprinted	Maternal
chr7:78796569	0.015625	1	0	0.734694	0.794118	0.592593	0.612903	0.902439	0.904762	0.64	0.684211	0.782609	0.806452	0.551724	0.731707	0.55	0.69697	chr7:78627240-79007089	-	intron:509278	ENST00000419488.5	9863	MAGI2	hg38_genes_introns	inter:7387	hg38_cpg_inter	Imprinted	Maternal
chr7:78796569	0.015625	1	0	0.734694	0.794118	0.592593	0.612903	0.902439	0.904762	0.64	0.684211	0.782609	0.806452	0.551724	0.731707	0.55	0.69697	chr7:78627240-79007089	-	intron:509336	ENST00000637441.1	9863	MAGI2	hg38_genes_introns	inter:7387	hg38_cpg_inter	Imprinted	Maternal
chr7:78796569	0.015625	1	0	0.734694	0.794118	0.592593	0.612903	0.902439	0.904762	0.64	0.684211	0.782609	0.806452	0.551724	0.731707	0.55	0.69697	chr7:78627240-79007089	-	intron:509379	ENST00000522391.3	9863	MAGI2	hg38_genes_introns	inter:7387	hg38_cpg_inter	Imprinted	Maternal
chr7:78845983	0.015625	1	0	0.911765	0.965517	0.8	0.862745	0.948718	1	0.805556	0.925	0.90625	1	0.885714	0.923077	0.869565	0.903226	chr7:78627240-79007089	-	intron:509239	ENST00000354212.9	9863	MAGI2	hg38_genes_introns	inter:7387	hg38_cpg_inter	Imprinted	Maternal
chr7:78845983	0.015625	1	0	0.911765	0.965517	0.8	0.862745	0.948718	1	0.805556	0.925	0.90625	1	0.885714	0.923077	0.869565	0.903226	chr7:78627240-79007089	-	intron:509278	ENST00000419488.5	9863	MAGI2	hg38_genes_introns	inter:7387	hg38_cpg_inter	Imprinted	Maternal
chr7:78845983	0.015625	1	0	0.911765	0.965517	0.8	0.862745	0.948718	1	0.805556	0.925	0.90625	1	0.885714	0.923077	0.869565	0.903226	chr7:78627240-79007089	-	intron:509336	ENST00000637441.1	9863	MAGI2	hg38_genes_introns	inter:7387	hg38_cpg_inter	Imprinted	Maternal
chr7:78845983	0.015625	1	0	0.911765	0.965517	0.8	0.862745	0.948718	1	0.805556	0.925	0.90625	1	0.885714	0.923077	0.869565	0.903226	chr7:78627240-79007089	-	intron:509379	ENST00000522391.3	9863	MAGI2	hg38_genes_introns	inter:7387	hg38_cpg_inter	Imprinted	Maternal
chr7:78900160	0.015625	1	0	0.857143	0.913043	0.9	0.913043	0.678571	1	0.923077	0.969697	0.85	0.916667	0.772727	0.953488	0.884615	0.9	chr7:78627240-79007089	-	intron:509239	ENST00000354212.9	9863	MAGI2	hg38_genes_introns	inter:7387	hg38_cpg_inter	Imprinted	Maternal
chr7:78900160	0.015625	1	0	0.857143	0.913043	0.9	0.913043	0.678571	1	0.923077	0.969697	0.85	0.916667	0.772727	0.953488	0.884615	0.9	chr7:78627240-79007089	-	intron:509278	ENST00000419488.5	9863	MAGI2	hg38_genes_introns	inter:7387	hg38_cpg_inter	Imprinted	Maternal
chr7:78900160	0.015625	1	0	0.857143	0.913043	0.9	0.913043	0.678571	1	0.923077	0.969697	0.85	0.916667	0.772727	0.953488	0.884615	0.9	chr7:78627240-79007089	-	intron:509336	ENST00000637441.1	9863	MAGI2	hg38_genes_introns	inter:7387	hg38_cpg_inter	Imprinted	Maternal
chr7:78900160	0.015625	1	0	0.857143	0.913043	0.9	0.913043	0.678571	1	0.923077	0.969697	0.85	0.916667	0.772727	0.953488	0.884615	0.9	chr7:78627240-79007089	-	intron:509379	ENST00000522391.3	9863	MAGI2	hg38_genes_introns	inter:7387	hg38_cpg_inter	Imprinted	Maternal
chr7:78904892	0.015625	1	28	0.961538	0.947368	1	0.9375	0.956522	0.818182	1	0.96	1	0.961538	1	0.931034	1	0.92	chr7:78627240-79007089	-	intron:509239	ENST00000354212.9	9863	MAGI2	hg38_genes_introns	inter:7387	hg38_cpg_inter	Imprinted	Maternal
chr7:78904892	0.015625	1	28	0.961538	0.947368	1	0.9375	0.956522	0.818182	1	0.96	1	0.961538	1	0.931034	1	0.92	chr7:78627240-79007089	-	intron:509278	ENST00000419488.5	9863	MAGI2	hg38_genes_introns	inter:7387	hg38_cpg_inter	Imprinted	Maternal
chr7:78904892	0.015625	1	28	0.961538	0.947368	1	0.9375	0.956522	0.818182	1	0.96	1	0.961538	1	0.931034	1	0.92	chr7:78627240-79007089	-	intron:509336	ENST00000637441.1	9863	MAGI2	hg38_genes_introns	inter:7387	hg38_cpg_inter	Imprinted	Maternal
chr7:78904892	0.015625	1	28	0.961538	0.947368	1	0.9375	0.956522	0.818182	1	0.96	1	0.961538	1	0.931034	1	0.92	chr7:78627240-79007089	-	intron:509379	ENST00000522391.3	9863	MAGI2	hg38_genes_introns	inter:7387	hg38_cpg_inter	Imprinted	Maternal
chr7:79027611	0.015625	1	0	0.35	0.388889	0.2	0.238095	0.388889	0.4	0.26087	0.321429	0.181818	0.333333	0.178571	0.235294	0.153846	0.368421	chr7:79007207-79453019	-	intron:509240	ENST00000354212.9	9863	MAGI2	hg38_genes_introns	inter:7387	hg38_cpg_inter	Imprinted	Maternal
chr7:79027611	0.015625	1	0	0.35	0.388889	0.2	0.238095	0.388889	0.4	0.26087	0.321429	0.181818	0.333333	0.178571	0.235294	0.153846	0.368421	chr7:79007207-79453019	-	intron:509279	ENST00000419488.5	9863	MAGI2	hg38_genes_introns	inter:7387	hg38_cpg_inter	Imprinted	Maternal
chr7:79027611	0.015625	1	0	0.35	0.388889	0.2	0.238095	0.388889	0.4	0.26087	0.321429	0.181818	0.333333	0.178571	0.235294	0.153846	0.368421	chr7:79007207-79453019	-	intron:509337	ENST00000637441.1	9863	MAGI2	hg38_genes_introns	inter:7387	hg38_cpg_inter	Imprinted	Maternal
chr7:79027611	0.015625	1	0	0.35	0.388889	0.2	0.238095	0.388889	0.4	0.26087	0.321429	0.181818	0.333333	0.178571	0.235294	0.153846	0.368421	chr7:79007207-79453019	-	intron:509380	ENST00000522391.3	9863	MAGI2	hg38_genes_introns	inter:7387	hg38_cpg_inter	Imprinted	Maternal
chr7:79027611	0.015625	1	0	0.35	0.388889	0.2	0.238095	0.388889	0.4	0.26087	0.321429	0.181818	0.333333	0.178571	0.235294	0.153846	0.368421	chr7:79007207-79453019	-	intron:509528	ENST00000628997.1	9863	MAGI2	hg38_genes_introns	inter:7387	hg38_cpg_inter	Imprinted	Maternal
chr7:79027611	0.015625	1	0	0.35	0.388889	0.2	0.238095	0.388889	0.4	0.26087	0.321429	0.181818	0.333333	0.178571	0.235294	0.153846	0.368421	chr7:79007207-79351799	-	intron:509529	ENST00000636424.1	9863	MAGI2	hg38_genes_introns	inter:7387	hg38_cpg_inter	Imprinted	Maternal
chr7:79119578	0.015625	1	28	0.823529	0.785714	0.789474	0.647059	0.888889	0.655172	0.791667	0.72973	0.857143	0.75	0.72	0.705882	0.894737	0.782609	chr7:79007207-79453019	-	intron:509240	ENST00000354212.9	9863	MAGI2	hg38_genes_introns	inter:7387	hg38_cpg_inter	Imprinted	Maternal
chr7:79119578	0.015625	1	28	0.823529	0.785714	0.789474	0.647059	0.888889	0.655172	0.791667	0.72973	0.857143	0.75	0.72	0.705882	0.894737	0.782609	chr7:79007207-79453019	-	intron:509279	ENST00000419488.5	9863	MAGI2	hg38_genes_introns	inter:7387	hg38_cpg_inter	Imprinted	Maternal
chr7:79119578	0.015625	1	28	0.823529	0.785714	0.789474	0.647059	0.888889	0.655172	0.791667	0.72973	0.857143	0.75	0.72	0.705882	0.894737	0.782609	chr7:79007207-79453019	-	intron:509337	ENST00000637441.1	9863	MAGI2	hg38_genes_introns	inter:7387	hg38_cpg_inter	Imprinted	Maternal
chr7:79119578	0.015625	1	28	0.823529	0.785714	0.789474	0.647059	0.888889	0.655172	0.791667	0.72973	0.857143	0.75	0.72	0.705882	0.894737	0.782609	chr7:79007207-79453019	-	intron:509380	ENST00000522391.3	9863	MAGI2	hg38_genes_introns	inter:7387	hg38_cpg_inter	Imprinted	Maternal
chr7:79119578	0.015625	1	28	0.823529	0.785714	0.789474	0.647059	0.888889	0.655172	0.791667	0.72973	0.857143	0.75	0.72	0.705882	0.894737	0.782609	chr7:79007207-79453019	-	intron:509528	ENST00000628997.1	9863	MAGI2	hg38_genes_introns	inter:7387	hg38_cpg_inter	Imprinted	Maternal
chr7:79119578	0.015625	1	28	0.823529	0.785714	0.789474	0.647059	0.888889	0.655172	0.791667	0.72973	0.857143	0.75	0.72	0.705882	0.894737	0.782609	chr7:79007207-79351799	-	intron:509529	ENST00000636424.1	9863	MAGI2	hg38_genes_introns	inter:7387	hg38_cpg_inter	Imprinted	Maternal
chr7:79345222	0.015625	1	0	0.9375	0.944444	0.933333	0.9375	0.965517	1	0.944444	1	0.923077	0.941176	0.92	0.935484	0.833333	1	chr7:79007207-79453019	-	intron:509240	ENST00000354212.9	9863	MAGI2	hg38_genes_introns	inter:7387	hg38_cpg_inter	Imprinted	Maternal
chr7:79345222	0.015625	1	0	0.9375	0.944444	0.933333	0.9375	0.965517	1	0.944444	1	0.923077	0.941176	0.92	0.935484	0.833333	1	chr7:79007207-79453019	-	intron:509279	ENST00000419488.5	9863	MAGI2	hg38_genes_introns	inter:7387	hg38_cpg_inter	Imprinted	Maternal
chr7:79345222	0.015625	1	0	0.9375	0.944444	0.933333	0.9375	0.965517	1	0.944444	1	0.923077	0.941176	0.92	0.935484	0.833333	1	chr7:79007207-79453019	-	intron:509337	ENST00000637441.1	9863	MAGI2	hg38_genes_introns	inter:7387	hg38_cpg_inter	Imprinted	Maternal
chr7:79345222	0.015625	1	0	0.9375	0.944444	0.933333	0.9375	0.965517	1	0.944444	1	0.923077	0.941176	0.92	0.935484	0.833333	1	chr7:79007207-79453019	-	intron:509380	ENST00000522391.3	9863	MAGI2	hg38_genes_introns	inter:7387	hg38_cpg_inter	Imprinted	Maternal
chr7:79345222	0.015625	1	0	0.9375	0.944444	0.933333	0.9375	0.965517	1	0.944444	1	0.923077	0.941176	0.92	0.935484	0.833333	1	chr7:79007207-79453019	-	intron:509528	ENST00000628997.1	9863	MAGI2	hg38_genes_introns	inter:7387	hg38_cpg_inter	Imprinted	Maternal
chr7:79345222	0.015625	1	0	0.9375	0.944444	0.933333	0.9375	0.965517	1	0.944444	1	0.923077	0.941176	0.92	0.935484	0.833333	1	chr7:79007207-79351799	-	intron:509529	ENST00000636424.1	9863	MAGI2	hg38_genes_introns	inter:7387	hg38_cpg_inter	Imprinted	Maternal
chr7:79440884	0.015625	1	28	0.962963	0.933333	1	0.947368	1	0.916667	1	0.972222	1	0.904762	0.969697	0.961538	1	0.974359	chr7:79007207-79453019	-	intron:509240	ENST00000354212.9	9863	MAGI2	hg38_genes_introns	inter:7387	hg38_cpg_inter	Imprinted	Maternal
chr7:79440884	0.015625	1	28	0.962963	0.933333	1	0.947368	1	0.916667	1	0.972222	1	0.904762	0.969697	0.961538	1	0.974359	chr7:79007207-79453019	-	intron:509279	ENST00000419488.5	9863	MAGI2	hg38_genes_introns	inter:7387	hg38_cpg_inter	Imprinted	Maternal
chr7:79440884	0.015625	1	28	0.962963	0.933333	1	0.947368	1	0.916667	1	0.972222	1	0.904762	0.969697	0.961538	1	0.974359	chr7:79007207-79453019	-	intron:509337	ENST00000637441.1	9863	MAGI2	hg38_genes_introns	inter:7387	hg38_cpg_inter	Imprinted	Maternal
chr7:79440884	0.015625	1	28	0.962963	0.933333	1	0.947368	1	0.916667	1	0.972222	1	0.904762	0.969697	0.961538	1	0.974359	chr7:79007207-79453019	-	intron:509380	ENST00000522391.3	9863	MAGI2	hg38_genes_introns	inter:7387	hg38_cpg_inter	Imprinted	Maternal
chr7:79440884	0.015625	1	28	0.962963	0.933333	1	0.947368	1	0.916667	1	0.972222	1	0.904762	0.969697	0.961538	1	0.974359	chr7:79007207-79453019	-	intron:509528	ENST00000628997.1	9863	MAGI2	hg38_genes_introns	inter:7387	hg38_cpg_inter	Imprinted	Maternal
chr7:79440884	0.015625	1	28	0.962963	0.933333	1	0.947368	1	0.916667	1	0.972222	1	0.904762	0.969697	0.961538	1	0.974359	chr7:79415675-79453019	-	intron:509532	ENST00000636234.1	9863	MAGI2	hg38_genes_introns	inter:7387	hg38_cpg_inter	Imprinted	Maternal
chr15:25851423	0.015625	1	28	0.481481	0.3125	0.62069	0.297297	0.6	0.307692	0.625	0.352941	0.555556	0.5	0.516129	0.342105	0.571429	0.142857	chr15:25849826-25853825	-	1to5kb:167326	ENST00000584117.1	100616474	MIR4715	hg38_genes_1to5kb	inter:13464	hg38_cpg_inter	NA	NA
chr7:78407298	0.015625	1	0	0.888889	0.944444	0.888889	0.904762	0.916667	0.923077	0.941176	0.964286	0.727273	0.882353	0.772727	0.8125	0.833333	0.964286	chr7:78393645-78448941	-	intron:509507	ENST00000648775.1	NA	NA	hg38_genes_introns	inter:7387	hg38_cpg_inter	NA	NA
chr7:78414181	0.015625	1	28	0.777778	0.764706	0.714286	0.647059	0.833333	0.733333	0.782609	0.676471	0.827586	0.769231	0.85	0.68	0.769231	0.666667	chr7:78393645-78448941	-	intron:509507	ENST00000648775.1	NA	NA	hg38_genes_introns	inter:7387	hg38_cpg_inter	NA	NA
chr7:78904892	0.015625	1	28	0.961538	0.947368	1	0.9375	0.956522	0.818182	1	0.96	1	0.961538	1	0.931034	1	0.92	chr7:78904149-79000204	-	intron:509524	ENST00000440555.2	NA	NA	hg38_genes_introns	inter:7387	hg38_cpg_inter	NA	NA
chr7:79027611	0.015625	1	0	0.35	0.388889	0.2	0.238095	0.388889	0.4	0.26087	0.321429	0.181818	0.333333	0.178571	0.235294	0.153846	0.368421	chr7:79025240-79029239	+	1to5kb:87618	ENST00000391243.1	NA	NA	hg38_genes_1to5kb	inter:7387	hg38_cpg_inter	NA	NA
chr7:79345222	0.015625	1	0	0.9375	0.944444	0.933333	0.9375	0.965517	1	0.944444	1	0.923077	0.941176	0.92	0.935484	0.833333	1	chr7:79340977-79357240	-	intron:509531	ENST00000654246.1	NA	NA	hg38_genes_introns	inter:7387	hg38_cpg_inter	NA	NA
chr7:79345222	0.015625	1	0	0.9375	0.944444	0.933333	0.9375	0.965517	1	0.944444	1	0.923077	0.941176	0.92	0.935484	0.833333	1	chr7:79344373-79348372	-	1to5kb:93224	ENST00000391180.1	NA	NA	hg38_genes_1to5kb	inter:7387	hg38_cpg_inter	NA	NA
chr19:56812472	0.015625	1	28	0.969697	0.958333	0.823529	0.8	0.947368	0.944444	0.866667	0.846154	1	0.882353	0.9375	0.857143	1	0.625	chr19:56812284-56816283	-	1to5kb:214748	ENST00000599565.1	NA	NA	hg38_genes_1to5kb	inter:17774	hg38_cpg_inter	NA	NA
chr21:40747009	0.015625	1	0	0.675676	0.785714	0.534884	0.685714	0.815789	0.966667	0.75	0.882353	0.759259	0.848485	0.73913	0.807692	0.8	0.869565	chr21:40736384-40753717	+	intron:1180649	ENST00000670068.1	NA	NA	hg38_genes_introns	inter:18560	hg38_cpg_inter	NA	NA
chr4:102508703	0.015625	1	0	0.789474	0.85	0.6875	0.815789	0.884615	0.944444	0.9	0.935484	0.948718	1	0.789474	0.818182	0.866667	0.869565	chr4:102501789-102525511	+	intron:312268	ENST00000394820.8	4790	NFKB1	hg38_genes_introns	inter:4660	hg38_cpg_inter	Imprinted	NA
chr4:102508703	0.015625	1	0	0.789474	0.85	0.6875	0.815789	0.884615	0.944444	0.9	0.935484	0.948718	1	0.789474	0.818182	0.866667	0.869565	chr4:102501789-102525511	+	intron:312291	ENST00000226574.9	4790	NFKB1	hg38_genes_introns	inter:4660	hg38_cpg_inter	Imprinted	NA
chr4:102508703	0.015625	1	0	0.789474	0.85	0.6875	0.815789	0.884615	0.944444	0.9	0.935484	0.948718	1	0.789474	0.818182	0.866667	0.869565	chr4:102501789-102510879	+	intron:312314	ENST00000652619.1	4790	NFKB1	hg38_genes_introns	inter:4660	hg38_cpg_inter	Imprinted	NA
chr4:102508703	0.015625	1	0	0.789474	0.85	0.6875	0.815789	0.884615	0.944444	0.9	0.935484	0.948718	1	0.789474	0.818182	0.866667	0.869565	chr4:102501789-102510879	+	intron:312339	ENST00000511926.5	4790	NFKB1	hg38_genes_introns	inter:4660	hg38_cpg_inter	Imprinted	NA
chr4:102508703	0.015625	1	0	0.789474	0.85	0.6875	0.815789	0.884615	0.944444	0.9	0.935484	0.948718	1	0.789474	0.818182	0.866667	0.869565	chr4:102501789-102510879	+	intron:312344	ENST00000507079.5	4790	NFKB1	hg38_genes_introns	inter:4660	hg38_cpg_inter	Imprinted	NA
chr4:102508703	0.015625	1	0	0.789474	0.85	0.6875	0.815789	0.884615	0.944444	0.9	0.935484	0.948718	1	0.789474	0.818182	0.866667	0.869565	chr4:102502168-102525511	+	intron:312351	ENST00000505458.5	4790	NFKB1	hg38_genes_introns	inter:4660	hg38_cpg_inter	Imprinted	NA
chr4:102508703	0.015625	1	0	0.789474	0.85	0.6875	0.815789	0.884615	0.944444	0.9	0.935484	0.948718	1	0.789474	0.818182	0.866667	0.869565	chr4:102503491-102525511	+	intron:312374	ENST00000509165.1	4790	NFKB1	hg38_genes_introns	inter:4660	hg38_cpg_inter	Imprinted	NA
chr4:102544709	0.015625	1	0	0.84	0.861111	0.75	0.851852	0.75	0.909091	0.833333	0.852941	0.793103	0.884615	0.608696	0.933333	0.769231	0.904762	chr4:102537957-102566986	+	intron:312272	ENST00000394820.8	4790	NFKB1	hg38_genes_introns	inter:4660	hg38_cpg_inter	Imprinted	NA
chr4:102544709	0.015625	1	0	0.84	0.861111	0.75	0.851852	0.75	0.909091	0.833333	0.852941	0.793103	0.884615	0.608696	0.933333	0.769231	0.904762	chr4:102537957-102566986	+	intron:312295	ENST00000226574.9	4790	NFKB1	hg38_genes_introns	inter:4660	hg38_cpg_inter	Imprinted	NA
chr4:102544709	0.015625	1	0	0.84	0.861111	0.75	0.851852	0.75	0.909091	0.833333	0.852941	0.793103	0.884615	0.608696	0.933333	0.769231	0.904762	chr4:102537957-102566986	+	intron:312319	ENST00000652619.1	4790	NFKB1	hg38_genes_introns	inter:4660	hg38_cpg_inter	Imprinted	NA
chr4:102544709	0.015625	1	0	0.84	0.861111	0.75	0.851852	0.75	0.909091	0.833333	0.852941	0.793103	0.884615	0.608696	0.933333	0.769231	0.904762	chr4:102537957-102566986	+	intron:312349	ENST00000507079.5	4790	NFKB1	hg38_genes_introns	inter:4660	hg38_cpg_inter	Imprinted	NA
chr4:102544709	0.015625	1	0	0.84	0.861111	0.75	0.851852	0.75	0.909091	0.833333	0.852941	0.793103	0.884615	0.608696	0.933333	0.769231	0.904762	chr4:102537957-102566986	+	intron:312355	ENST00000505458.5	4790	NFKB1	hg38_genes_introns	inter:4660	hg38_cpg_inter	Imprinted	NA
chr4:102544709	0.015625	1	0	0.84	0.861111	0.75	0.851852	0.75	0.909091	0.833333	0.852941	0.793103	0.884615	0.608696	0.933333	0.769231	0.904762	chr4:102537957-102566986	+	intron:312378	ENST00000509165.1	4790	NFKB1	hg38_genes_introns	inter:4660	hg38_cpg_inter	Imprinted	NA
chr4:102544709	0.015625	1	0	0.84	0.861111	0.75	0.851852	0.75	0.909091	0.833333	0.852941	0.793103	0.884615	0.608696	0.933333	0.769231	0.904762	chr4:102537957-102566986	+	intron:312382	ENST00000652569.1	4790	NFKB1	hg38_genes_introns	inter:4660	hg38_cpg_inter	Imprinted	NA
chr4:102544709	0.015625	1	0	0.84	0.861111	0.75	0.851852	0.75	0.909091	0.833333	0.852941	0.793103	0.884615	0.608696	0.933333	0.769231	0.904762	chr4:102537957-102566986	+	intron:312403	ENST00000513803.5	4790	NFKB1	hg38_genes_introns	inter:4660	hg38_cpg_inter	Imprinted	NA
chr4:102544709	0.015625	1	0	0.84	0.861111	0.75	0.851852	0.75	0.909091	0.833333	0.852941	0.793103	0.884615	0.608696	0.933333	0.769231	0.904762	chr4:102537957-102566986	+	intron:312406	ENST00000502367.1	4790	NFKB1	hg38_genes_introns	inter:4660	hg38_cpg_inter	Imprinted	NA
chr4:102563107	0.015625	1	28	0.958333	0.956522	0.892857	0.8125	0.944444	0.857143	0.941176	0.909091	1	0.848485	0.945946	0.916667	1	0.95	chr4:102537957-102566986	+	intron:312272	ENST00000394820.8	4790	NFKB1	hg38_genes_introns	inter:4660	hg38_cpg_inter	Imprinted	NA
chr4:102563107	0.015625	1	28	0.958333	0.956522	0.892857	0.8125	0.944444	0.857143	0.941176	0.909091	1	0.848485	0.945946	0.916667	1	0.95	chr4:102537957-102566986	+	intron:312295	ENST00000226574.9	4790	NFKB1	hg38_genes_introns	inter:4660	hg38_cpg_inter	Imprinted	NA
chr4:102563107	0.015625	1	28	0.958333	0.956522	0.892857	0.8125	0.944444	0.857143	0.941176	0.909091	1	0.848485	0.945946	0.916667	1	0.95	chr4:102537957-102566986	+	intron:312319	ENST00000652619.1	4790	NFKB1	hg38_genes_introns	inter:4660	hg38_cpg_inter	Imprinted	NA
chr4:102563107	0.015625	1	28	0.958333	0.956522	0.892857	0.8125	0.944444	0.857143	0.941176	0.909091	1	0.848485	0.945946	0.916667	1	0.95	chr4:102537957-102566986	+	intron:312349	ENST00000507079.5	4790	NFKB1	hg38_genes_introns	inter:4660	hg38_cpg_inter	Imprinted	NA
chr4:102563107	0.015625	1	28	0.958333	0.956522	0.892857	0.8125	0.944444	0.857143	0.941176	0.909091	1	0.848485	0.945946	0.916667	1	0.95	chr4:102537957-102566986	+	intron:312355	ENST00000505458.5	4790	NFKB1	hg38_genes_introns	inter:4660	hg38_cpg_inter	Imprinted	NA
chr4:102563107	0.015625	1	28	0.958333	0.956522	0.892857	0.8125	0.944444	0.857143	0.941176	0.909091	1	0.848485	0.945946	0.916667	1	0.95	chr4:102537957-102566986	+	intron:312378	ENST00000509165.1	4790	NFKB1	hg38_genes_introns	inter:4660	hg38_cpg_inter	Imprinted	NA
chr4:102563107	0.015625	1	28	0.958333	0.956522	0.892857	0.8125	0.944444	0.857143	0.941176	0.909091	1	0.848485	0.945946	0.916667	1	0.95	chr4:102537957-102566986	+	intron:312382	ENST00000652569.1	4790	NFKB1	hg38_genes_introns	inter:4660	hg38_cpg_inter	Imprinted	NA
chr4:102563107	0.015625	1	28	0.958333	0.956522	0.892857	0.8125	0.944444	0.857143	0.941176	0.909091	1	0.848485	0.945946	0.916667	1	0.95	chr4:102537957-102566986	+	intron:312403	ENST00000513803.5	4790	NFKB1	hg38_genes_introns	inter:4660	hg38_cpg_inter	Imprinted	NA
chr4:102563107	0.015625	1	28	0.958333	0.956522	0.892857	0.8125	0.944444	0.857143	0.941176	0.909091	1	0.848485	0.945946	0.916667	1	0.95	chr4:102537957-102566986	+	intron:312406	ENST00000502367.1	4790	NFKB1	hg38_genes_introns	inter:4660	hg38_cpg_inter	Imprinted	NA
chr4:102563107	0.015625	1	28	0.958333	0.956522	0.892857	0.8125	0.944444	0.857143	0.941176	0.909091	1	0.848485	0.945946	0.916667	1	0.95	chr4:102557207-102566986	+	intron:312407	ENST00000510638.1	4790	NFKB1	hg38_genes_introns	inter:4660	hg38_cpg_inter	Imprinted	NA
chr11:131459990	0.015625	1	28	0.956522	0.944444	0.935484	0.911111	1	0.842105	0.962963	0.96	0.961538	0.875	0.960784	0.96	1	0.9375	chr11:131370889-131911563	+	intron:706110	ENST00000374791.7	50863	NTM	hg38_genes_introns	inter:11433	hg38_cpg_inter	Imprinted	Maternal
chr11:131459990	0.015625	1	28	0.956522	0.944444	0.935484	0.911111	1	0.842105	0.962963	0.96	0.961538	0.875	0.960784	0.96	1	0.9375	chr11:131370889-131911563	+	intron:706117	ENST00000683400.1	50863	NTM	hg38_genes_introns	inter:11433	hg38_cpg_inter	Imprinted	Maternal
chr11:131459990	0.015625	1	28	0.956522	0.944444	0.935484	0.911111	1	0.842105	0.962963	0.96	0.961538	0.875	0.960784	0.96	1	0.9375	chr11:131370889-131660928	+	intron:706125	ENST00000436745.5	50863	NTM	hg38_genes_introns	inter:11433	hg38_cpg_inter	Imprinted	Maternal
chr11:131459990	0.015625	1	28	0.956522	0.944444	0.935484	0.911111	1	0.842105	0.962963	0.96	0.961538	0.875	0.960784	0.96	1	0.9375	chr11:131370889-131660928	+	intron:706127	ENST00000477098.1	50863	NTM	hg38_genes_introns	inter:11433	hg38_cpg_inter	Imprinted	Maternal
chr11:131459990	0.015625	1	28	0.956522	0.944444	0.935484	0.911111	1	0.842105	0.962963	0.96	0.961538	0.875	0.960784	0.96	1	0.9375	chr11:131455468-131660928	+	intron:706128	ENST00000550167.5	50863	NTM	hg38_genes_introns	inter:11433	hg38_cpg_inter	Imprinted	Maternal
chr11:131602786	0.015625	1	0	0.9375	1	0.727273	0.857143	0.95	1	0.833333	0.964286	0.952381	1	0.862745	0.918919	0.947368	0.954545	chr11:131370889-131911563	+	intron:706110	ENST00000374791.7	50863	NTM	hg38_genes_introns	inter:11433	hg38_cpg_inter	Imprinted	Maternal
chr11:131602786	0.015625	1	0	0.9375	1	0.727273	0.857143	0.95	1	0.833333	0.964286	0.952381	1	0.862745	0.918919	0.947368	0.954545	chr11:131370889-131911563	+	intron:706117	ENST00000683400.1	50863	NTM	hg38_genes_introns	inter:11433	hg38_cpg_inter	Imprinted	Maternal
chr11:131602786	0.015625	1	0	0.9375	1	0.727273	0.857143	0.95	1	0.833333	0.964286	0.952381	1	0.862745	0.918919	0.947368	0.954545	chr11:131370889-131660928	+	intron:706125	ENST00000436745.5	50863	NTM	hg38_genes_introns	inter:11433	hg38_cpg_inter	Imprinted	Maternal
chr11:131602786	0.015625	1	0	0.9375	1	0.727273	0.857143	0.95	1	0.833333	0.964286	0.952381	1	0.862745	0.918919	0.947368	0.954545	chr11:131370889-131660928	+	intron:706127	ENST00000477098.1	50863	NTM	hg38_genes_introns	inter:11433	hg38_cpg_inter	Imprinted	Maternal
chr11:131602786	0.015625	1	0	0.9375	1	0.727273	0.857143	0.95	1	0.833333	0.964286	0.952381	1	0.862745	0.918919	0.947368	0.954545	chr11:131455468-131660928	+	intron:706128	ENST00000550167.5	50863	NTM	hg38_genes_introns	inter:11433	hg38_cpg_inter	Imprinted	Maternal
chr11:131602786	0.015625	1	0	0.9375	1	0.727273	0.857143	0.95	1	0.833333	0.964286	0.952381	1	0.862745	0.918919	0.947368	0.954545	chr11:131582379-131660928	+	intron:706133	ENST00000416661.1	50863	NTM	hg38_genes_introns	inter:11433	hg38_cpg_inter	Imprinted	Maternal
chr11:132156323	0.015625	1	28	0.90625	0.826087	0.970588	0.952381	0.925926	0.785714	0.933333	0.909091	1	0.75	1	0.93617	0.875	0.85	chr11:132146515-132212021	+	intron:706112	ENST00000374791.7	50863	NTM	hg38_genes_introns	inter:11435	hg38_cpg_inter	Imprinted	Maternal
chr11:132156323	0.015625	1	28	0.90625	0.826087	0.970588	0.952381	0.925926	0.785714	0.933333	0.909091	1	0.75	1	0.93617	0.875	0.85	chr11:132146515-132212021	+	intron:706119	ENST00000683400.1	50863	NTM	hg38_genes_introns	inter:11435	hg38_cpg_inter	Imprinted	Maternal
chr11:132156323	0.015625	1	28	0.90625	0.826087	0.970588	0.952381	0.925926	0.785714	0.933333	0.909091	1	0.75	1	0.93617	0.875	0.85	chr11:132146515-132212021	+	intron:706131	ENST00000550167.5	50863	NTM	hg38_genes_introns	inter:11435	hg38_cpg_inter	Imprinted	Maternal
chr11:132156323	0.015625	1	28	0.90625	0.826087	0.970588	0.952381	0.925926	0.785714	0.933333	0.909091	1	0.75	1	0.93617	0.875	0.85	chr11:131911649-132212021	+	intron:706137	ENST00000498764.5	50863	NTM	hg38_genes_introns	inter:11435	hg38_cpg_inter	Imprinted	Maternal
chr11:132156323	0.015625	1	28	0.90625	0.826087	0.970588	0.952381	0.925926	0.785714	0.933333	0.909091	1	0.75	1	0.93617	0.875	0.85	chr11:132146515-132212021	+	intron:706143	ENST00000374786.5	50863	NTM	hg38_genes_introns	inter:11435	hg38_cpg_inter	Imprinted	Maternal
chr11:132156323	0.015625	1	28	0.90625	0.826087	0.970588	0.952381	0.925926	0.785714	0.933333	0.909091	1	0.75	1	0.93617	0.875	0.85	chr11:132146515-132212021	+	intron:706150	ENST00000425719.6	50863	NTM	hg38_genes_introns	inter:11435	hg38_cpg_inter	Imprinted	Maternal
chr11:132156323	0.015625	1	28	0.90625	0.826087	0.970588	0.952381	0.925926	0.785714	0.933333	0.909091	1	0.75	1	0.93617	0.875	0.85	chr11:132146515-132212021	+	intron:706157	ENST00000374784.5	50863	NTM	hg38_genes_introns	inter:11435	hg38_cpg_inter	Imprinted	Maternal
chr11:132156323	0.015625	1	28	0.90625	0.826087	0.970588	0.952381	0.925926	0.785714	0.933333	0.909091	1	0.75	1	0.93617	0.875	0.85	chr11:132146515-132212021	+	intron:706162	ENST00000467255.5	50863	NTM	hg38_genes_introns	inter:11435	hg38_cpg_inter	Imprinted	Maternal
chr11:132156323	0.015625	1	28	0.90625	0.826087	0.970588	0.952381	0.925926	0.785714	0.933333	0.909091	1	0.75	1	0.93617	0.875	0.85	chr11:132146515-132212021	+	intron:706166	ENST00000427481.6	50863	NTM	hg38_genes_introns	inter:11435	hg38_cpg_inter	Imprinted	Maternal
chr11:132156323	0.015625	1	28	0.90625	0.826087	0.970588	0.952381	0.925926	0.785714	0.933333	0.909091	1	0.75	1	0.93617	0.875	0.85	chr11:132146515-132212021	+	intron:706172	ENST00000539799.5	50863	NTM	hg38_genes_introns	inter:11435	hg38_cpg_inter	Imprinted	Maternal
chr11:132269164	0.015625	1	28	1	0.956522	1	0.977273	0.923077	0.9	1	0.966667	1	0.933333	0.977273	0.97619	1	0.952381	chr11:132212148-132307688	+	intron:706113	ENST00000374791.7	50863	NTM	hg38_genes_introns	inter:11435	hg38_cpg_inter	Imprinted	Maternal
chr11:132269164	0.015625	1	28	1	0.956522	1	0.977273	0.923077	0.9	1	0.966667	1	0.933333	0.977273	0.97619	1	0.952381	chr11:132212148-132307688	+	intron:706120	ENST00000683400.1	50863	NTM	hg38_genes_introns	inter:11435	hg38_cpg_inter	Imprinted	Maternal
chr11:132269164	0.015625	1	28	1	0.956522	1	0.977273	0.923077	0.9	1	0.966667	1	0.933333	0.977273	0.97619	1	0.952381	chr11:132212148-132307688	+	intron:706132	ENST00000550167.5	50863	NTM	hg38_genes_introns	inter:11435	hg38_cpg_inter	Imprinted	Maternal
chr11:132269164	0.015625	1	28	1	0.956522	1	0.977273	0.923077	0.9	1	0.966667	1	0.933333	0.977273	0.97619	1	0.952381	chr11:132212148-132307688	+	intron:706138	ENST00000498764.5	50863	NTM	hg38_genes_introns	inter:11435	hg38_cpg_inter	Imprinted	Maternal
chr11:132269164	0.015625	1	28	1	0.956522	1	0.977273	0.923077	0.9	1	0.966667	1	0.933333	0.977273	0.97619	1	0.952381	chr11:132212148-132307688	+	intron:706144	ENST00000374786.5	50863	NTM	hg38_genes_introns	inter:11435	hg38_cpg_inter	Imprinted	Maternal
chr11:132269164	0.015625	1	28	1	0.956522	1	0.977273	0.923077	0.9	1	0.966667	1	0.933333	0.977273	0.97619	1	0.952381	chr11:132212148-132307688	+	intron:706151	ENST00000425719.6	50863	NTM	hg38_genes_introns	inter:11435	hg38_cpg_inter	Imprinted	Maternal
chr11:132269164	0.015625	1	28	1	0.956522	1	0.977273	0.923077	0.9	1	0.966667	1	0.933333	0.977273	0.97619	1	0.952381	chr11:132212148-132307688	+	intron:706158	ENST00000374784.5	50863	NTM	hg38_genes_introns	inter:11435	hg38_cpg_inter	Imprinted	Maternal
chr11:132269164	0.015625	1	28	1	0.956522	1	0.977273	0.923077	0.9	1	0.966667	1	0.933333	0.977273	0.97619	1	0.952381	chr11:132212148-132307688	+	intron:706163	ENST00000467255.5	50863	NTM	hg38_genes_introns	inter:11435	hg38_cpg_inter	Imprinted	Maternal
chr11:132269164	0.015625	1	28	1	0.956522	1	0.977273	0.923077	0.9	1	0.966667	1	0.933333	0.977273	0.97619	1	0.952381	chr11:132212148-132307688	+	intron:706167	ENST00000427481.6	50863	NTM	hg38_genes_introns	inter:11435	hg38_cpg_inter	Imprinted	Maternal
chr11:132269164	0.015625	1	28	1	0.956522	1	0.977273	0.923077	0.9	1	0.966667	1	0.933333	0.977273	0.97619	1	0.952381	chr11:132212148-132307688	+	intron:706173	ENST00000539799.5	50863	NTM	hg38_genes_introns	inter:11435	hg38_cpg_inter	Imprinted	Maternal
chr11:132269164	0.015625	1	28	1	0.956522	1	0.977273	0.923077	0.9	1	0.966667	1	0.933333	0.977273	0.97619	1	0.952381	chr11:132212148-132307688	+	intron:706178	ENST00000496094.5	50863	NTM	hg38_genes_introns	inter:11435	hg38_cpg_inter	Imprinted	Maternal
chr11:132269164	0.015625	1	28	1	0.956522	1	0.977273	0.923077	0.9	1	0.966667	1	0.933333	0.977273	0.97619	1	0.952381	chr11:132212148-132307688	+	intron:706183	ENST00000474900.5	50863	NTM	hg38_genes_introns	inter:11435	hg38_cpg_inter	Imprinted	Maternal
chr11:132269164	0.015625	1	28	1	0.956522	1	0.977273	0.923077	0.9	1	0.966667	1	0.933333	0.977273	0.97619	1	0.952381	chr11:132212148-132306294	+	intron:706189	ENST00000482316.5	50863	NTM	hg38_genes_introns	inter:11435	hg38_cpg_inter	Imprinted	Maternal
chr11:132269164	0.015625	1	28	1	0.956522	1	0.977273	0.923077	0.9	1	0.966667	1	0.933333	0.977273	0.97619	1	0.952381	chr11:132212148-132307688	+	intron:706192	ENST00000490356.2	50863	NTM	hg38_genes_introns	inter:11435	hg38_cpg_inter	Imprinted	Maternal
chr11:132292191	0.015625	1	0	0.702128	0.806452	0.604651	0.765625	0.892857	0.941176	0.833333	0.851852	0.875	0.95	0.829787	0.947368	0.75	0.793103	chr11:132212148-132307688	+	intron:706113	ENST00000374791.7	50863	NTM	hg38_genes_introns	inter:11435	hg38_cpg_inter	Imprinted	Maternal
chr11:132292191	0.015625	1	0	0.702128	0.806452	0.604651	0.765625	0.892857	0.941176	0.833333	0.851852	0.875	0.95	0.829787	0.947368	0.75	0.793103	chr11:132212148-132307688	+	intron:706120	ENST00000683400.1	50863	NTM	hg38_genes_introns	inter:11435	hg38_cpg_inter	Imprinted	Maternal
chr11:132292191	0.015625	1	0	0.702128	0.806452	0.604651	0.765625	0.892857	0.941176	0.833333	0.851852	0.875	0.95	0.829787	0.947368	0.75	0.793103	chr11:132212148-132307688	+	intron:706132	ENST00000550167.5	50863	NTM	hg38_genes_introns	inter:11435	hg38_cpg_inter	Imprinted	Maternal
chr11:132292191	0.015625	1	0	0.702128	0.806452	0.604651	0.765625	0.892857	0.941176	0.833333	0.851852	0.875	0.95	0.829787	0.947368	0.75	0.793103	chr11:132212148-132307688	+	intron:706138	ENST00000498764.5	50863	NTM	hg38_genes_introns	inter:11435	hg38_cpg_inter	Imprinted	Maternal
chr11:132292191	0.015625	1	0	0.702128	0.806452	0.604651	0.765625	0.892857	0.941176	0.833333	0.851852	0.875	0.95	0.829787	0.947368	0.75	0.793103	chr11:132212148-132307688	+	intron:706144	ENST00000374786.5	50863	NTM	hg38_genes_introns	inter:11435	hg38_cpg_inter	Imprinted	Maternal
chr11:132292191	0.015625	1	0	0.702128	0.806452	0.604651	0.765625	0.892857	0.941176	0.833333	0.851852	0.875	0.95	0.829787	0.947368	0.75	0.793103	chr11:132212148-132307688	+	intron:706151	ENST00000425719.6	50863	NTM	hg38_genes_introns	inter:11435	hg38_cpg_inter	Imprinted	Maternal
chr11:132292191	0.015625	1	0	0.702128	0.806452	0.604651	0.765625	0.892857	0.941176	0.833333	0.851852	0.875	0.95	0.829787	0.947368	0.75	0.793103	chr11:132212148-132307688	+	intron:706158	ENST00000374784.5	50863	NTM	hg38_genes_introns	inter:11435	hg38_cpg_inter	Imprinted	Maternal
chr11:132292191	0.015625	1	0	0.702128	0.806452	0.604651	0.765625	0.892857	0.941176	0.833333	0.851852	0.875	0.95	0.829787	0.947368	0.75	0.793103	chr11:132212148-132307688	+	intron:706163	ENST00000467255.5	50863	NTM	hg38_genes_introns	inter:11435	hg38_cpg_inter	Imprinted	Maternal
chr11:132292191	0.015625	1	0	0.702128	0.806452	0.604651	0.765625	0.892857	0.941176	0.833333	0.851852	0.875	0.95	0.829787	0.947368	0.75	0.793103	chr11:132212148-132307688	+	intron:706167	ENST00000427481.6	50863	NTM	hg38_genes_introns	inter:11435	hg38_cpg_inter	Imprinted	Maternal
chr11:132292191	0.015625	1	0	0.702128	0.806452	0.604651	0.765625	0.892857	0.941176	0.833333	0.851852	0.875	0.95	0.829787	0.947368	0.75	0.793103	chr11:132212148-132307688	+	intron:706173	ENST00000539799.5	50863	NTM	hg38_genes_introns	inter:11435	hg38_cpg_inter	Imprinted	Maternal
chr11:132292191	0.015625	1	0	0.702128	0.806452	0.604651	0.765625	0.892857	0.941176	0.833333	0.851852	0.875	0.95	0.829787	0.947368	0.75	0.793103	chr11:132212148-132307688	+	intron:706178	ENST00000496094.5	50863	NTM	hg38_genes_introns	inter:11435	hg38_cpg_inter	Imprinted	Maternal
chr11:132292191	0.015625	1	0	0.702128	0.806452	0.604651	0.765625	0.892857	0.941176	0.833333	0.851852	0.875	0.95	0.829787	0.947368	0.75	0.793103	chr11:132212148-132307688	+	intron:706183	ENST00000474900.5	50863	NTM	hg38_genes_introns	inter:11435	hg38_cpg_inter	Imprinted	Maternal
chr11:132292191	0.015625	1	0	0.702128	0.806452	0.604651	0.765625	0.892857	0.941176	0.833333	0.851852	0.875	0.95	0.829787	0.947368	0.75	0.793103	chr11:132212148-132306294	+	intron:706189	ENST00000482316.5	50863	NTM	hg38_genes_introns	inter:11435	hg38_cpg_inter	Imprinted	Maternal
chr11:132292191	0.015625	1	0	0.702128	0.806452	0.604651	0.765625	0.892857	0.941176	0.833333	0.851852	0.875	0.95	0.829787	0.947368	0.75	0.793103	chr11:132212148-132307688	+	intron:706192	ENST00000490356.2	50863	NTM	hg38_genes_introns	inter:11435	hg38_cpg_inter	Imprinted	Maternal
chr11:132317647	0.015625	1	0	0.916667	0.956522	0.75	0.909091	0.954545	1	0.933333	1	0.833333	0.846154	0.918919	0.958333	0.909091	0.928571	chr11:132314704-132335045	+	intron:706116	ENST00000374791.7	50863	NTM	hg38_genes_introns	inter:11435	hg38_cpg_inter	Imprinted	Maternal
chr11:132317647	0.015625	1	0	0.916667	0.956522	0.75	0.909091	0.954545	1	0.933333	1	0.833333	0.846154	0.918919	0.958333	0.909091	0.928571	chr11:132314704-132330152	+	intron:706123	ENST00000683400.1	50863	NTM	hg38_genes_introns	inter:11435	hg38_cpg_inter	Imprinted	Maternal
chr11:132317647	0.015625	1	0	0.916667	0.956522	0.75	0.909091	0.954545	1	0.933333	1	0.833333	0.846154	0.918919	0.958333	0.909091	0.928571	chr11:132314704-132335045	+	intron:706147	ENST00000374786.5	50863	NTM	hg38_genes_introns	inter:11435	hg38_cpg_inter	Imprinted	Maternal
chr11:132317647	0.015625	1	0	0.916667	0.956522	0.75	0.909091	0.954545	1	0.933333	1	0.833333	0.846154	0.918919	0.958333	0.909091	0.928571	chr11:132314704-132330152	+	intron:706154	ENST00000425719.6	50863	NTM	hg38_genes_introns	inter:11435	hg38_cpg_inter	Imprinted	Maternal
chr11:132317647	0.015625	1	0	0.916667	0.956522	0.75	0.909091	0.954545	1	0.933333	1	0.833333	0.846154	0.918919	0.958333	0.909091	0.928571	chr11:132314704-132330152	+	intron:706170	ENST00000427481.6	50863	NTM	hg38_genes_introns	inter:11435	hg38_cpg_inter	Imprinted	Maternal
chr11:132317647	0.015625	1	0	0.916667	0.956522	0.75	0.909091	0.954545	1	0.933333	1	0.833333	0.846154	0.918919	0.958333	0.909091	0.928571	chr11:132314704-132335045	+	intron:706176	ENST00000539799.5	50863	NTM	hg38_genes_introns	inter:11435	hg38_cpg_inter	Imprinted	Maternal
chr11:132317647	0.015625	1	0	0.916667	0.956522	0.75	0.909091	0.954545	1	0.933333	1	0.833333	0.846154	0.918919	0.958333	0.909091	0.928571	chr11:132314704-132335045	+	intron:706181	ENST00000496094.5	50863	NTM	hg38_genes_introns	inter:11435	hg38_cpg_inter	Imprinted	Maternal
chr11:132317647	0.015625	1	0	0.916667	0.956522	0.75	0.909091	0.954545	1	0.933333	1	0.833333	0.846154	0.918919	0.958333	0.909091	0.928571	chr11:132314704-132335045	+	intron:706187	ENST00000474900.5	50863	NTM	hg38_genes_introns	inter:11435	hg38_cpg_inter	Imprinted	Maternal
chr11:132317647	0.015625	1	0	0.916667	0.956522	0.75	0.909091	0.954545	1	0.933333	1	0.833333	0.846154	0.918919	0.958333	0.909091	0.928571	chr11:132314704-132317654	+	intron:706197	ENST00000457381.1	50863	NTM	hg38_genes_introns	inter:11435	hg38_cpg_inter	Imprinted	Maternal
chr19:56812472	0.015625	1	28	0.969697	0.958333	0.823529	0.8	0.947368	0.944444	0.866667	0.846154	1	0.882353	0.9375	0.857143	1	0.625	chr19:56810077-56817579	-	exon:1361837	ENST00000648694.1	5178	PEG3	hg38_genes_exons	inter:17774	hg38_cpg_inter	Imprinted	Paternal
chr19:56812472	0.015625	1	28	0.969697	0.958333	0.823529	0.8	0.947368	0.944444	0.866667	0.846154	1	0.882353	0.9375	0.857143	1	0.625	chr19:56810082-56817579	-	exon:1361847	ENST00000326441.15	5178	PEG3	hg38_genes_exons	inter:17774	hg38_cpg_inter	Imprinted	Paternal
chr19:56812472	0.015625	1	28	0.969697	0.958333	0.823529	0.8	0.947368	0.944444	0.866667	0.846154	1	0.882353	0.9375	0.857143	1	0.625	chr19:56810102-56817579	-	exon:1361860	ENST00000649233.1	5178	PEG3	hg38_genes_exons	inter:17774	hg38_cpg_inter	Imprinted	Paternal
chr19:56812472	0.015625	1	28	0.969697	0.958333	0.823529	0.8	0.947368	0.944444	0.866667	0.846154	1	0.882353	0.9375	0.857143	1	0.625	chr19:56810121-56817579	-	exon:1361870	ENST00000649680.1	5178	PEG3	hg38_genes_exons	inter:17774	hg38_cpg_inter	Imprinted	Paternal
chr19:56812472	0.015625	1	28	0.969697	0.958333	0.823529	0.8	0.947368	0.944444	0.866667	0.846154	1	0.882353	0.9375	0.857143	1	0.625	chr19:56810121-56817579	-	exon:1361881	ENST00000649876.1	5178	PEG3	hg38_genes_exons	inter:17774	hg38_cpg_inter	Imprinted	Paternal
chr19:56812472	0.015625	1	28	0.969697	0.958333	0.823529	0.8	0.947368	0.944444	0.866667	0.846154	1	0.882353	0.9375	0.857143	1	0.625	chr19:56810187-56817579	-	exon:1361890	ENST00000649428.1	5178	PEG3	hg38_genes_exons	inter:17774	hg38_cpg_inter	Imprinted	Paternal
chr19:56812472	0.015625	1	28	0.969697	0.958333	0.823529	0.8	0.947368	0.944444	0.866667	0.846154	1	0.882353	0.9375	0.857143	1	0.625	chr19:56810918-56817579	-	exon:1361901	ENST00000650632.1	5178	PEG3	hg38_genes_exons	inter:17774	hg38_cpg_inter	Imprinted	Paternal
chr19:56812472	0.015625	1	28	0.969697	0.958333	0.823529	0.8	0.947368	0.944444	0.866667	0.846154	1	0.882353	0.9375	0.857143	1	0.625	chr19:56811081-56817579	-	exon:1361912	ENST00000650102.1	5178	PEG3	hg38_genes_exons	inter:17774	hg38_cpg_inter	Imprinted	Paternal
chr19:56812472	0.015625	1	28	0.969697	0.958333	0.823529	0.8	0.947368	0.944444	0.866667	0.846154	1	0.882353	0.9375	0.857143	1	0.625	chr19:56812158-56817838	-	exon:1361920	ENST00000649735.1	5178	PEG3	hg38_genes_exons	inter:17774	hg38_cpg_inter	Imprinted	Paternal
chr19:56812472	0.015625	1	28	0.969697	0.958333	0.823529	0.8	0.947368	0.944444	0.866667	0.846154	1	0.882353	0.9375	0.857143	1	0.625	chr19:56810077-56813674	-	3UTR:167632	ENST00000648694.1	5178	PEG3	hg38_genes_3UTRs	inter:17774	hg38_cpg_inter	Imprinted	Paternal
chr19:56812472	0.015625	1	28	0.969697	0.958333	0.823529	0.8	0.947368	0.944444	0.866667	0.846154	1	0.882353	0.9375	0.857143	1	0.625	chr19:56810082-56813674	-	3UTR:167633	ENST00000326441.15	5178	PEG3	hg38_genes_3UTRs	inter:17774	hg38_cpg_inter	Imprinted	Paternal
chr19:56812472	0.015625	1	28	0.969697	0.958333	0.823529	0.8	0.947368	0.944444	0.866667	0.846154	1	0.882353	0.9375	0.857143	1	0.625	chr19:56810102-56813674	-	3UTR:167634	ENST00000649233.1	5178	PEG3	hg38_genes_3UTRs	inter:17774	hg38_cpg_inter	Imprinted	Paternal
chr19:56812472	0.015625	1	28	0.969697	0.958333	0.823529	0.8	0.947368	0.944444	0.866667	0.846154	1	0.882353	0.9375	0.857143	1	0.625	chr19:56810121-56813674	-	3UTR:167635	ENST00000649680.1	5178	PEG3	hg38_genes_3UTRs	inter:17774	hg38_cpg_inter	Imprinted	Paternal
chr19:56812472	0.015625	1	28	0.969697	0.958333	0.823529	0.8	0.947368	0.944444	0.866667	0.846154	1	0.882353	0.9375	0.857143	1	0.625	chr19:56810121-56813674	-	3UTR:167636	ENST00000649876.1	5178	PEG3	hg38_genes_3UTRs	inter:17774	hg38_cpg_inter	Imprinted	Paternal
chr19:56812472	0.015625	1	28	0.969697	0.958333	0.823529	0.8	0.947368	0.944444	0.866667	0.846154	1	0.882353	0.9375	0.857143	1	0.625	chr19:56810187-56813674	-	3UTR:167637	ENST00000649428.1	5178	PEG3	hg38_genes_3UTRs	inter:17774	hg38_cpg_inter	Imprinted	Paternal
chr19:56812472	0.015625	1	28	0.969697	0.958333	0.823529	0.8	0.947368	0.944444	0.866667	0.846154	1	0.882353	0.9375	0.857143	1	0.625	chr19:56810918-56813674	-	3UTR:167638	ENST00000650632.1	5178	PEG3	hg38_genes_3UTRs	inter:17774	hg38_cpg_inter	Imprinted	Paternal
chr19:56812472	0.015625	1	28	0.969697	0.958333	0.823529	0.8	0.947368	0.944444	0.866667	0.846154	1	0.882353	0.9375	0.857143	1	0.625	chr19:56811081-56813674	-	3UTR:167639	ENST00000650102.1	5178	PEG3	hg38_genes_3UTRs	inter:17774	hg38_cpg_inter	Imprinted	Paternal
chr19:56812472	0.015625	1	28	0.969697	0.958333	0.823529	0.8	0.947368	0.944444	0.866667	0.846154	1	0.882353	0.9375	0.857143	1	0.625	chr19:56812158-56817701	-	3UTR:167640	ENST00000649735.1	5178	PEG3	hg38_genes_3UTRs	inter:17774	hg38_cpg_inter	Imprinted	Paternal
chr19:56812472	0.015625	1	28	0.969697	0.958333	0.823529	0.8	0.947368	0.944444	0.866667	0.846154	1	0.882353	0.9375	0.857143	1	0.625	chr19:56810122-56813834	+	exon:1321620	ENST00000651589.1	100169890	PEG3-AS1	hg38_genes_exons	inter:17774	hg38_cpg_inter	Imprinted	Paternal
chr6:143998651	0.015625	1	0	0.864865	1	0.8	0.911765	0.75	0.866667	0.923077	0.942857	0.826087	0.9	0.962963	0.974359	0.9	0.909091	chr6:143968979-144064467	-	intron:462260	ENST00000437412.5	5325	PLAGL1	hg38_genes_introns	inter:6579	hg38_cpg_inter	Imprinted	Paternal
chr6:143998651	0.015625	1	0	0.864865	1	0.8	0.911765	0.75	0.866667	0.923077	0.942857	0.826087	0.9	0.962963	0.974359	0.9	0.909091	chr6:143968979-144064450	-	intron:462307	ENST00000628651.2	5325	PLAGL1	hg38_genes_introns	inter:6579	hg38_cpg_inter	Imprinted	Paternal
chr6:143998651	0.015625	1	0	0.864865	1	0.8	0.911765	0.75	0.866667	0.923077	0.942857	0.826087	0.9	0.962963	0.974359	0.9	0.909091	chr6:143968979-144064450	-	intron:462331	ENST00000626373.2	5325	PLAGL1	hg38_genes_introns	inter:6579	hg38_cpg_inter	Imprinted	Paternal
chr6:143998651	0.015625	1	0	0.864865	1	0.8	0.911765	0.75	0.866667	0.923077	0.942857	0.826087	0.9	0.962963	0.974359	0.9	0.909091	chr6:143968979-144064450	-	intron:462341	ENST00000628069.2	5325	PLAGL1	hg38_genes_introns	inter:6579	hg38_cpg_inter	Imprinted	Paternal
chr6:143998651	0.015625	1	0	0.864865	1	0.8	0.911765	0.75	0.866667	0.923077	0.942857	0.826087	0.9	0.962963	0.974359	0.9	0.909091	chr6:143968979-144008734	-	intron:462352	ENST00000631184.1	5325	PLAGL1	hg38_genes_introns	inter:6579	hg38_cpg_inter	Imprinted	Paternal
chr6:143998651	0.015625	1	0	0.864865	1	0.8	0.911765	0.75	0.866667	0.923077	0.942857	0.826087	0.9	0.962963	0.974359	0.9	0.909091	chr6:143968979-144008089	-	intron:462237	ENST00000649307.1	5325	PLAGL1	hg38_genes_introns	inter:6579	hg38_cpg_inter	Imprinted	Paternal
chr6:143998651	0.015625	1	0	0.864865	1	0.8	0.911765	0.75	0.866667	0.923077	0.942857	0.826087	0.9	0.962963	0.974359	0.9	0.909091	chr6:143968979-144008089	-	intron:462257	ENST00000416623.5	5325	PLAGL1	hg38_genes_introns	inter:6579	hg38_cpg_inter	Imprinted	Paternal
chr6:143998651	0.015625	1	0	0.864865	1	0.8	0.911765	0.75	0.866667	0.923077	0.942857	0.826087	0.9	0.962963	0.974359	0.9	0.909091	chr6:143968979-144008089	-	intron:462273	ENST00000649211.1	5325	PLAGL1	hg38_genes_introns	inter:6579	hg38_cpg_inter	Imprinted	Paternal
chr6:143998651	0.015625	1	0	0.864865	1	0.8	0.911765	0.75	0.866667	0.923077	0.942857	0.826087	0.9	0.962963	0.974359	0.9	0.909091	chr6:143968979-144008089	-	intron:462281	ENST00000625622.2	5325	PLAGL1	hg38_genes_introns	inter:6579	hg38_cpg_inter	Imprinted	Paternal
chr6:143998651	0.015625	1	0	0.864865	1	0.8	0.911765	0.75	0.866667	0.923077	0.942857	0.826087	0.9	0.962963	0.974359	0.9	0.909091	chr6:143968979-144008089	-	intron:462288	ENST00000650125.1	5325	PLAGL1	hg38_genes_introns	inter:6579	hg38_cpg_inter	Imprinted	Paternal
chr6:143998651	0.015625	1	0	0.864865	1	0.8	0.911765	0.75	0.866667	0.923077	0.942857	0.826087	0.9	0.962963	0.974359	0.9	0.909091	chr6:143968979-144008089	-	intron:462293	ENST00000647880.1	5325	PLAGL1	hg38_genes_introns	inter:6579	hg38_cpg_inter	Imprinted	Paternal
chr6:143998651	0.015625	1	0	0.864865	1	0.8	0.911765	0.75	0.866667	0.923077	0.942857	0.826087	0.9	0.962963	0.974359	0.9	0.909091	chr6:143968979-144008089	-	intron:462300	ENST00000417959.4	5325	PLAGL1	hg38_genes_introns	inter:6579	hg38_cpg_inter	Imprinted	Paternal
chr6:143998651	0.015625	1	0	0.864865	1	0.8	0.911765	0.75	0.866667	0.923077	0.942857	0.826087	0.9	0.962963	0.974359	0.9	0.909091	chr6:143968979-144008089	-	intron:462327	ENST00000629195.2	5325	PLAGL1	hg38_genes_introns	inter:6579	hg38_cpg_inter	Imprinted	Paternal
chr6:143998651	0.015625	1	0	0.864865	1	0.8	0.911765	0.75	0.866667	0.923077	0.942857	0.826087	0.9	0.962963	0.974359	0.9	0.909091	chr6:143968979-144007231	-	intron:462336	ENST00000626022.2	5325	PLAGL1	hg38_genes_introns	inter:6579	hg38_cpg_inter	Imprinted	Paternal
chr6:143998651	0.015625	1	0	0.864865	1	0.8	0.911765	0.75	0.866667	0.923077	0.942857	0.826087	0.9	0.962963	0.974359	0.9	0.909091	chr6:143985175-144064467	-	intron:462266	ENST00000444202.5	5325	PLAGL1	hg38_genes_introns	inter:6579	hg38_cpg_inter	Imprinted	Paternal
chr6:143998651	0.015625	1	0	0.864865	1	0.8	0.911765	0.75	0.866667	0.923077	0.942857	0.826087	0.9	0.962963	0.974359	0.9	0.909091	chr6:143985175-144064467	-	intron:462312	ENST00000626294.2	5325	PLAGL1	hg38_genes_introns	inter:6579	hg38_cpg_inter	Imprinted	Paternal
chr6:143998651	0.015625	1	0	0.864865	1	0.8	0.911765	0.75	0.866667	0.923077	0.942857	0.826087	0.9	0.962963	0.974359	0.9	0.909091	chr6:143985175-144064467	-	intron:462317	ENST00000626462.2	5325	PLAGL1	hg38_genes_introns	inter:6579	hg38_cpg_inter	Imprinted	Paternal
chr6:143998651	0.015625	1	0	0.864865	1	0.8	0.911765	0.75	0.866667	0.923077	0.942857	0.826087	0.9	0.962963	0.974359	0.9	0.909091	chr6:143985175-144064467	-	intron:462322	ENST00000627449.2	5325	PLAGL1	hg38_genes_introns	inter:6579	hg38_cpg_inter	Imprinted	Paternal
chr6:143998651	0.015625	1	0	0.864865	1	0.8	0.911765	0.75	0.866667	0.923077	0.942857	0.826087	0.9	0.962963	0.974359	0.9	0.909091	chr6:143985175-144064450	-	intron:462347	ENST00000628630.2	5325	PLAGL1	hg38_genes_introns	inter:6579	hg38_cpg_inter	Imprinted	Paternal
chr6:143998651	0.015625	1	0	0.864865	1	0.8	0.911765	0.75	0.866667	0.923077	0.942857	0.826087	0.9	0.962963	0.974359	0.9	0.909091	chr6:143985175-144008734	-	intron:462350	ENST00000629890.2	5325	PLAGL1	hg38_genes_introns	inter:6579	hg38_cpg_inter	Imprinted	Paternal
chr6:143998651	0.015625	1	0	0.864865	1	0.8	0.911765	0.75	0.866667	0.923077	0.942857	0.826087	0.9	0.962963	0.974359	0.9	0.909091	chr6:143985175-144008089	-	intron:462244	ENST00000674357.1	5325	PLAGL1	hg38_genes_introns	inter:6579	hg38_cpg_inter	Imprinted	Paternal
chr6:143998651	0.015625	1	0	0.864865	1	0.8	0.911765	0.75	0.866667	0.923077	0.942857	0.826087	0.9	0.962963	0.974359	0.9	0.909091	chr6:143985175-144008089	-	intron:462254	ENST00000354765.6	5325	PLAGL1	hg38_genes_introns	inter:6579	hg38_cpg_inter	Imprinted	Paternal
chr6:143998651	0.015625	1	0	0.864865	1	0.8	0.911765	0.75	0.866667	0.923077	0.942857	0.826087	0.9	0.962963	0.974359	0.9	0.909091	chr6:143985197-144064467	-	intron:462354	ENST00000493898.1	5325	PLAGL1	hg38_genes_introns	inter:6579	hg38_cpg_inter	Imprinted	Paternal
chr7:95055826	0.015625	1	28	0.974359	0.971429	1	0.931034	1	0.947368	1	0.965517	0.954545	0.952381	0.970588	0.958333	1	0.9375	chr7:94911509-95111258	+	intron:483846	ENST00000433360.6	55607	PPP1R9A	hg38_genes_introns	inter:7432	hg38_cpg_inter	Imprinted	Maternal
chr7:95055826	0.015625	1	28	0.974359	0.971429	1	0.931034	1	0.947368	1	0.965517	0.954545	0.952381	0.970588	0.958333	1	0.9375	chr7:94911509-95111258	+	intron:483865	ENST00000340694.8	55607	PPP1R9A	hg38_genes_introns	inter:7432	hg38_cpg_inter	Imprinted	Maternal
chr7:95055826	0.015625	1	28	0.974359	0.971429	1	0.931034	1	0.947368	1	0.965517	0.954545	0.952381	0.970588	0.958333	1	0.9375	chr7:94911509-95111258	+	intron:483880	ENST00000424654.5	55607	PPP1R9A	hg38_genes_introns	inter:7432	hg38_cpg_inter	Imprinted	Maternal
chr7:95055826	0.015625	1	28	0.974359	0.971429	1	0.931034	1	0.947368	1	0.965517	0.954545	0.952381	0.970588	0.958333	1	0.9375	chr7:94911509-95111258	+	intron:483898	ENST00000433881.5	55607	PPP1R9A	hg38_genes_introns	inter:7432	hg38_cpg_inter	Imprinted	Maternal
chr7:95055826	0.015625	1	28	0.974359	0.971429	1	0.931034	1	0.947368	1	0.965517	0.954545	0.952381	0.970588	0.958333	1	0.9375	chr7:94911509-95111258	+	intron:483912	ENST00000456331.6	55607	PPP1R9A	hg38_genes_introns	inter:7432	hg38_cpg_inter	Imprinted	Maternal
chr7:95055826	0.015625	1	28	0.974359	0.971429	1	0.931034	1	0.947368	1	0.965517	0.954545	0.952381	0.970588	0.958333	1	0.9375	chr7:94911509-95111258	+	intron:483928	ENST00000289495.7	55607	PPP1R9A	hg38_genes_introns	inter:7432	hg38_cpg_inter	Imprinted	Maternal
chr7:95187831	0.015625	1	0	0.923077	0.944444	0.708333	0.741935	0.857143	0.882353	0.864865	0.965517	0.96	0.964286	0.885714	0.961538	0.894737	0.958333	chr7:95161972-95198348	+	intron:483849	ENST00000433360.6	55607	PPP1R9A	hg38_genes_introns	inter:7432	hg38_cpg_inter	Imprinted	Maternal
chr7:95187831	0.015625	1	0	0.923077	0.944444	0.708333	0.741935	0.857143	0.882353	0.864865	0.965517	0.96	0.964286	0.885714	0.961538	0.894737	0.958333	chr7:95161972-95198348	+	intron:483868	ENST00000340694.8	55607	PPP1R9A	hg38_genes_introns	inter:7432	hg38_cpg_inter	Imprinted	Maternal
chr7:95187831	0.015625	1	0	0.923077	0.944444	0.708333	0.741935	0.857143	0.882353	0.864865	0.965517	0.96	0.964286	0.885714	0.961538	0.894737	0.958333	chr7:95161972-95198348	+	intron:483883	ENST00000424654.5	55607	PPP1R9A	hg38_genes_introns	inter:7432	hg38_cpg_inter	Imprinted	Maternal
chr7:95187831	0.015625	1	0	0.923077	0.944444	0.708333	0.741935	0.857143	0.882353	0.864865	0.965517	0.96	0.964286	0.885714	0.961538	0.894737	0.958333	chr7:95161972-95198348	+	intron:483901	ENST00000433881.5	55607	PPP1R9A	hg38_genes_introns	inter:7432	hg38_cpg_inter	Imprinted	Maternal
chr7:95187831	0.015625	1	0	0.923077	0.944444	0.708333	0.741935	0.857143	0.882353	0.864865	0.965517	0.96	0.964286	0.885714	0.961538	0.894737	0.958333	chr7:95161972-95198348	+	intron:483915	ENST00000456331.6	55607	PPP1R9A	hg38_genes_introns	inter:7432	hg38_cpg_inter	Imprinted	Maternal
chr7:95187831	0.015625	1	0	0.923077	0.944444	0.708333	0.741935	0.857143	0.882353	0.864865	0.965517	0.96	0.964286	0.885714	0.961538	0.894737	0.958333	chr7:95161972-95198348	+	intron:483931	ENST00000289495.7	55607	PPP1R9A	hg38_genes_introns	inter:7432	hg38_cpg_inter	Imprinted	Maternal
chr7:95205979	0.015625	1	28	0.868421	0.8	0.875	0.864865	0.8	0.7	1	0.789474	0.956522	0.846154	0.8	0.793103	0.875	0.84	chr7:95198485-95225960	+	intron:483869	ENST00000340694.8	55607	PPP1R9A	hg38_genes_introns	inter:7432	hg38_cpg_inter	Imprinted	Maternal
chr7:95205979	0.015625	1	28	0.868421	0.8	0.875	0.864865	0.8	0.7	1	0.789474	0.956522	0.846154	0.8	0.793103	0.875	0.84	chr7:95198485-95225960	+	intron:483884	ENST00000424654.5	55607	PPP1R9A	hg38_genes_introns	inter:7432	hg38_cpg_inter	Imprinted	Maternal
chr7:95205979	0.015625	1	28	0.868421	0.8	0.875	0.864865	0.8	0.7	1	0.789474	0.956522	0.846154	0.8	0.793103	0.875	0.84	chr7:95198485-95225960	+	intron:483902	ENST00000433881.5	55607	PPP1R9A	hg38_genes_introns	inter:7432	hg38_cpg_inter	Imprinted	Maternal
chr7:95205979	0.015625	1	28	0.868421	0.8	0.875	0.864865	0.8	0.7	1	0.789474	0.956522	0.846154	0.8	0.793103	0.875	0.84	chr7:95198485-95225960	+	intron:483916	ENST00000456331.6	55607	PPP1R9A	hg38_genes_introns	inter:7432	hg38_cpg_inter	Imprinted	Maternal
chr7:95205979	0.015625	1	28	0.868421	0.8	0.875	0.864865	0.8	0.7	1	0.789474	0.956522	0.846154	0.8	0.793103	0.875	0.84	chr7:95198485-95225960	+	intron:483932	ENST00000289495.7	55607	PPP1R9A	hg38_genes_introns	inter:7432	hg38_cpg_inter	Imprinted	Maternal
chr7:95205979	0.015625	1	28	0.868421	0.8	0.875	0.864865	0.8	0.7	1	0.789474	0.956522	0.846154	0.8	0.793103	0.875	0.84	chr7:95203731-95225960	+	intron:483851	ENST00000433360.6	55607	PPP1R9A	hg38_genes_introns	inter:7432	hg38_cpg_inter	Imprinted	Maternal
chr7:95218273	0.015625	1	28	1	0.958333	0.954545	0.833333	0.939394	0.846154	1	0.894737	1	0.928571	0.96	0.958333	1	0.896552	chr7:95198485-95225960	+	intron:483869	ENST00000340694.8	55607	PPP1R9A	hg38_genes_introns	inter:7432	hg38_cpg_inter	Imprinted	Maternal
chr7:95218273	0.015625	1	28	1	0.958333	0.954545	0.833333	0.939394	0.846154	1	0.894737	1	0.928571	0.96	0.958333	1	0.896552	chr7:95198485-95225960	+	intron:483884	ENST00000424654.5	55607	PPP1R9A	hg38_genes_introns	inter:7432	hg38_cpg_inter	Imprinted	Maternal
chr7:95218273	0.015625	1	28	1	0.958333	0.954545	0.833333	0.939394	0.846154	1	0.894737	1	0.928571	0.96	0.958333	1	0.896552	chr7:95198485-95225960	+	intron:483902	ENST00000433881.5	55607	PPP1R9A	hg38_genes_introns	inter:7432	hg38_cpg_inter	Imprinted	Maternal
chr7:95218273	0.015625	1	28	1	0.958333	0.954545	0.833333	0.939394	0.846154	1	0.894737	1	0.928571	0.96	0.958333	1	0.896552	chr7:95198485-95225960	+	intron:483916	ENST00000456331.6	55607	PPP1R9A	hg38_genes_introns	inter:7432	hg38_cpg_inter	Imprinted	Maternal
chr7:95218273	0.015625	1	28	1	0.958333	0.954545	0.833333	0.939394	0.846154	1	0.894737	1	0.928571	0.96	0.958333	1	0.896552	chr7:95198485-95225960	+	intron:483932	ENST00000289495.7	55607	PPP1R9A	hg38_genes_introns	inter:7432	hg38_cpg_inter	Imprinted	Maternal
chr7:95218273	0.015625	1	28	1	0.958333	0.954545	0.833333	0.939394	0.846154	1	0.894737	1	0.928571	0.96	0.958333	1	0.896552	chr7:95203731-95225960	+	intron:483851	ENST00000433360.6	55607	PPP1R9A	hg38_genes_introns	inter:7432	hg38_cpg_inter	Imprinted	Maternal
chr7:95055826	0.015625	1	28	0.974359	0.971429	1	0.931034	1	0.947368	1	0.965517	0.954545	0.952381	0.970588	0.958333	1	0.9375	chr7:95036782-95214184	-	intron:512215	ENST00000637269.1	105375405	PPP1R9A-AS1	hg38_genes_introns	inter:7432	hg38_cpg_inter	NA	NA
chr7:95055826	0.015625	1	28	0.974359	0.971429	1	0.931034	1	0.947368	1	0.965517	0.954545	0.952381	0.970588	0.958333	1	0.9375	chr7:95037112-95108866	-	intron:512209	ENST00000637876.1	105375405	PPP1R9A-AS1	hg38_genes_introns	inter:7432	hg38_cpg_inter	NA	NA
chr7:95055826	0.015625	1	28	0.974359	0.971429	1	0.931034	1	0.947368	1	0.965517	0.954545	0.952381	0.970588	0.958333	1	0.9375	chr7:95037112-95108866	-	intron:512213	ENST00000666346.1	105375405	PPP1R9A-AS1	hg38_genes_introns	inter:7432	hg38_cpg_inter	NA	NA
chr7:95187831	0.015625	1	0	0.923077	0.944444	0.708333	0.741935	0.857143	0.882353	0.864865	0.965517	0.96	0.964286	0.885714	0.961538	0.894737	0.958333	chr7:95036782-95214184	-	intron:512215	ENST00000637269.1	105375405	PPP1R9A-AS1	hg38_genes_introns	inter:7432	hg38_cpg_inter	NA	NA
chr7:95187831	0.015625	1	0	0.923077	0.944444	0.708333	0.741935	0.857143	0.882353	0.864865	0.965517	0.96	0.964286	0.885714	0.961538	0.894737	0.958333	chr7:95108942-95214184	-	intron:512214	ENST00000666346.1	105375405	PPP1R9A-AS1	hg38_genes_introns	inter:7432	hg38_cpg_inter	NA	NA
chr7:95187831	0.015625	1	0	0.923077	0.944444	0.708333	0.741935	0.857143	0.882353	0.864865	0.965517	0.96	0.964286	0.885714	0.961538	0.894737	0.958333	chr7:95156952-95214184	-	intron:512219	ENST00000653140.1	105375405	PPP1R9A-AS1	hg38_genes_introns	inter:7432	hg38_cpg_inter	NA	NA
chr7:95187831	0.015625	1	0	0.923077	0.944444	0.708333	0.741935	0.857143	0.882353	0.864865	0.965517	0.96	0.964286	0.885714	0.961538	0.894737	0.958333	chr7:95176532-95214184	-	intron:512212	ENST00000637876.1	105375405	PPP1R9A-AS1	hg38_genes_introns	inter:7432	hg38_cpg_inter	NA	NA
chr7:95187831	0.015625	1	0	0.923077	0.944444	0.708333	0.741935	0.857143	0.882353	0.864865	0.965517	0.96	0.964286	0.885714	0.961538	0.894737	0.958333	chr7:95176532-95214184	-	intron:512218	ENST00000417881.2	105375405	PPP1R9A-AS1	hg38_genes_introns	inter:7432	hg38_cpg_inter	NA	NA
chr7:95205979	0.015625	1	28	0.868421	0.8	0.875	0.864865	0.8	0.7	1	0.789474	0.956522	0.846154	0.8	0.793103	0.875	0.84	chr7:95036782-95214184	-	intron:512215	ENST00000637269.1	105375405	PPP1R9A-AS1	hg38_genes_introns	inter:7432	hg38_cpg_inter	NA	NA
chr7:95205979	0.015625	1	28	0.868421	0.8	0.875	0.864865	0.8	0.7	1	0.789474	0.956522	0.846154	0.8	0.793103	0.875	0.84	chr7:95108942-95214184	-	intron:512214	ENST00000666346.1	105375405	PPP1R9A-AS1	hg38_genes_introns	inter:7432	hg38_cpg_inter	NA	NA
chr7:95205979	0.015625	1	28	0.868421	0.8	0.875	0.864865	0.8	0.7	1	0.789474	0.956522	0.846154	0.8	0.793103	0.875	0.84	chr7:95156952-95214184	-	intron:512219	ENST00000653140.1	105375405	PPP1R9A-AS1	hg38_genes_introns	inter:7432	hg38_cpg_inter	NA	NA
chr7:95205979	0.015625	1	28	0.868421	0.8	0.875	0.864865	0.8	0.7	1	0.789474	0.956522	0.846154	0.8	0.793103	0.875	0.84	chr7:95176532-95214184	-	intron:512212	ENST00000637876.1	105375405	PPP1R9A-AS1	hg38_genes_introns	inter:7432	hg38_cpg_inter	NA	NA
chr7:95205979	0.015625	1	28	0.868421	0.8	0.875	0.864865	0.8	0.7	1	0.789474	0.956522	0.846154	0.8	0.793103	0.875	0.84	chr7:95176532-95214184	-	intron:512218	ENST00000417881.2	105375405	PPP1R9A-AS1	hg38_genes_introns	inter:7432	hg38_cpg_inter	NA	NA
chr7:95218273	0.015625	1	28	1	0.958333	0.954545	0.833333	0.939394	0.846154	1	0.894737	1	0.928571	0.96	0.958333	1	0.896552	chr7:95215249-95219248	-	1to5kb:93659	ENST00000666346.1	105375405	PPP1R9A-AS1	hg38_genes_1to5kb	inter:7432	hg38_cpg_inter	NA	NA
chr7:95218273	0.015625	1	28	1	0.958333	0.954545	0.833333	0.939394	0.846154	1	0.894737	1	0.928571	0.96	0.958333	1	0.896552	chr7:95215333-95219332	-	1to5kb:93658	ENST00000637876.1	105375405	PPP1R9A-AS1	hg38_genes_1to5kb	inter:7432	hg38_cpg_inter	NA	NA
chr7:95218273	0.015625	1	28	1	0.958333	0.954545	0.833333	0.939394	0.846154	1	0.894737	1	0.928571	0.96	0.958333	1	0.896552	chr7:95215333-95219332	-	1to5kb:93660	ENST00000637269.1	105375405	PPP1R9A-AS1	hg38_genes_1to5kb	inter:7432	hg38_cpg_inter	NA	NA
chr7:95218273	0.015625	1	28	1	0.958333	0.954545	0.833333	0.939394	0.846154	1	0.894737	1	0.928571	0.96	0.958333	1	0.896552	chr7:95215333-95219332	-	1to5kb:93661	ENST00000417881.2	105375405	PPP1R9A-AS1	hg38_genes_1to5kb	inter:7432	hg38_cpg_inter	NA	NA
chr7:95218273	0.015625	1	28	1	0.958333	0.954545	0.833333	0.939394	0.846154	1	0.894737	1	0.928571	0.96	0.958333	1	0.896552	chr7:95215339-95219338	-	1to5kb:93662	ENST00000653140.1	105375405	PPP1R9A-AS1	hg38_genes_1to5kb	inter:7432	hg38_cpg_inter	NA	NA
chr7:94526999	0.015625	1	28	0.869565	0.777778	0.916667	0.763158	1	0.962963	0.886364	0.875	0.954545	0.789474	0.9375	0.92	1	0.8	chr7:94524274-94588688	-	intron:511382	ENST00000645624.1	8910	SGCE	hg38_genes_introns	inter:7430	hg38_cpg_inter	Imprinted	Paternal
chr7:94607910	0.015625	1	0	0.102564	0.181818	0	0.0444444	0.157895	0.347826	0.111111	0.195652	0.138889	0.190476	0.030303	0.166667	0	0.047619	chr7:94603453-94623324	-	intron:512159	ENST00000646682.1	8910	SGCE	hg38_genes_introns	inter:7430	hg38_cpg_inter	Imprinted	Paternal
chr7:94607910	0.015625	1	0	0.102564	0.181818	0	0.0444444	0.157895	0.347826	0.111111	0.195652	0.138889	0.190476	0.030303	0.166667	0	0.047619	chr7:94603453-94623324	-	intron:512166	ENST00000642169.1	8910	SGCE	hg38_genes_introns	inter:7430	hg38_cpg_inter	Imprinted	Paternal
chr7:94607910	0.015625	1	0	0.102564	0.181818	0	0.0444444	0.157895	0.347826	0.111111	0.195652	0.138889	0.190476	0.030303	0.166667	0	0.047619	chr7:94603453-94623324	-	intron:512170	ENST00000644201.1	8910	SGCE	hg38_genes_introns	inter:7430	hg38_cpg_inter	Imprinted	Paternal
chr7:94607910	0.015625	1	0	0.102564	0.181818	0	0.0444444	0.157895	0.347826	0.111111	0.195652	0.138889	0.190476	0.030303	0.166667	0	0.047619	chr7:94603453-94618757	-	intron:511386	ENST00000645624.1	8910	SGCE	hg38_genes_introns	inter:7430	hg38_cpg_inter	Imprinted	Paternal
chr7:94607910	0.015625	1	0	0.102564	0.181818	0	0.0444444	0.157895	0.347826	0.111111	0.195652	0.138889	0.190476	0.030303	0.166667	0	0.047619	chr7:94603453-94618757	-	intron:511394	ENST00000647351.1	8910	SGCE	hg38_genes_introns	inter:7430	hg38_cpg_inter	Imprinted	Paternal
chr7:94607910	0.015625	1	0	0.102564	0.181818	0	0.0444444	0.157895	0.347826	0.111111	0.195652	0.138889	0.190476	0.030303	0.166667	0	0.047619	chr7:94603453-94618757	-	intron:511405	ENST00000648936.2	8910	SGCE	hg38_genes_introns	inter:7430	hg38_cpg_inter	Imprinted	Paternal
chr7:94607910	0.015625	1	0	0.102564	0.181818	0	0.0444444	0.157895	0.347826	0.111111	0.195652	0.138889	0.190476	0.030303	0.166667	0	0.047619	chr7:94603453-94618757	-	intron:511415	ENST00000643206.1	8910	SGCE	hg38_genes_introns	inter:7430	hg38_cpg_inter	Imprinted	Paternal
chr7:94607910	0.015625	1	0	0.102564	0.181818	0	0.0444444	0.157895	0.347826	0.111111	0.195652	0.138889	0.190476	0.030303	0.166667	0	0.047619	chr7:94603453-94618757	-	intron:511422	ENST00000447873.6	8910	SGCE	hg38_genes_introns	inter:7430	hg38_cpg_inter	Imprinted	Paternal
chr7:94607910	0.015625	1	0	0.102564	0.181818	0	0.0444444	0.157895	0.347826	0.111111	0.195652	0.138889	0.190476	0.030303	0.166667	0	0.047619	chr7:94603453-94618757	-	intron:511439	ENST00000644816.1	8910	SGCE	hg38_genes_introns	inter:7430	hg38_cpg_inter	Imprinted	Paternal
chr7:94607910	0.015625	1	0	0.102564	0.181818	0	0.0444444	0.157895	0.347826	0.111111	0.195652	0.138889	0.190476	0.030303	0.166667	0	0.047619	chr7:94603453-94618757	-	intron:511457	ENST00000646489.1	8910	SGCE	hg38_genes_introns	inter:7430	hg38_cpg_inter	Imprinted	Paternal
chr7:94607910	0.015625	1	0	0.102564	0.181818	0	0.0444444	0.157895	0.347826	0.111111	0.195652	0.138889	0.190476	0.030303	0.166667	0	0.047619	chr7:94603453-94618757	-	intron:511468	ENST00000642933.1	8910	SGCE	hg38_genes_introns	inter:7430	hg38_cpg_inter	Imprinted	Paternal
chr7:94607910	0.015625	1	0	0.102564	0.181818	0	0.0444444	0.157895	0.347826	0.111111	0.195652	0.138889	0.190476	0.030303	0.166667	0	0.047619	chr7:94603453-94618757	-	intron:511479	ENST00000445866.7	8910	SGCE	hg38_genes_introns	inter:7430	hg38_cpg_inter	Imprinted	Paternal
chr7:94607910	0.015625	1	0	0.102564	0.181818	0	0.0444444	0.157895	0.347826	0.111111	0.195652	0.138889	0.190476	0.030303	0.166667	0	0.047619	chr7:94603453-94618757	-	intron:511489	ENST00000437425.7	8910	SGCE	hg38_genes_introns	inter:7430	hg38_cpg_inter	Imprinted	Paternal
chr7:94607910	0.015625	1	0	0.102564	0.181818	0	0.0444444	0.157895	0.347826	0.111111	0.195652	0.138889	0.190476	0.030303	0.166667	0	0.047619	chr7:94603453-94618757	-	intron:511497	ENST00000645725.1	8910	SGCE	hg38_genes_introns	inter:7430	hg38_cpg_inter	Imprinted	Paternal
chr7:94607910	0.015625	1	0	0.102564	0.181818	0	0.0444444	0.157895	0.347826	0.111111	0.195652	0.138889	0.190476	0.030303	0.166667	0	0.047619	chr7:94603453-94618757	-	intron:511509	ENST00000644533.1	8910	SGCE	hg38_genes_introns	inter:7430	hg38_cpg_inter	Imprinted	Paternal
chr7:94607910	0.015625	1	0	0.102564	0.181818	0	0.0444444	0.157895	0.347826	0.111111	0.195652	0.138889	0.190476	0.030303	0.166667	0	0.047619	chr7:94603453-94618757	-	intron:511515	ENST00000643491.1	8910	SGCE	hg38_genes_introns	inter:7430	hg38_cpg_inter	Imprinted	Paternal
chr7:94607910	0.015625	1	0	0.102564	0.181818	0	0.0444444	0.157895	0.347826	0.111111	0.195652	0.138889	0.190476	0.030303	0.166667	0	0.047619	chr7:94603453-94618757	-	intron:511522	ENST00000646559.1	8910	SGCE	hg38_genes_introns	inter:7430	hg38_cpg_inter	Imprinted	Paternal
chr7:94607910	0.015625	1	0	0.102564	0.181818	0	0.0444444	0.157895	0.347826	0.111111	0.195652	0.138889	0.190476	0.030303	0.166667	0	0.047619	chr7:94603453-94618757	-	intron:511533	ENST00000642497.1	8910	SGCE	hg38_genes_introns	inter:7430	hg38_cpg_inter	Imprinted	Paternal
chr7:94607910	0.015625	1	0	0.102564	0.181818	0	0.0444444	0.157895	0.347826	0.111111	0.195652	0.138889	0.190476	0.030303	0.166667	0	0.047619	chr7:94603453-94618757	-	intron:511540	ENST00000644551.1	8910	SGCE	hg38_genes_introns	inter:7430	hg38_cpg_inter	Imprinted	Paternal
chr7:94607910	0.015625	1	0	0.102564	0.181818	0	0.0444444	0.157895	0.347826	0.111111	0.195652	0.138889	0.190476	0.030303	0.166667	0	0.047619	chr7:94603453-94618757	-	intron:511550	ENST00000643605.1	8910	SGCE	hg38_genes_introns	inter:7430	hg38_cpg_inter	Imprinted	Paternal
chr7:94607910	0.015625	1	0	0.102564	0.181818	0	0.0444444	0.157895	0.347826	0.111111	0.195652	0.138889	0.190476	0.030303	0.166667	0	0.047619	chr7:94603453-94618757	-	intron:511562	ENST00000646137.1	8910	SGCE	hg38_genes_introns	inter:7430	hg38_cpg_inter	Imprinted	Paternal
chr7:94607910	0.015625	1	0	0.102564	0.181818	0	0.0444444	0.157895	0.347826	0.111111	0.195652	0.138889	0.190476	0.030303	0.166667	0	0.047619	chr7:94603453-94618757	-	intron:511573	ENST00000642904.1	8910	SGCE	hg38_genes_introns	inter:7430	hg38_cpg_inter	Imprinted	Paternal
chr7:94607910	0.015625	1	0	0.102564	0.181818	0	0.0444444	0.157895	0.347826	0.111111	0.195652	0.138889	0.190476	0.030303	0.166667	0	0.047619	chr7:94603453-94618757	-	intron:511582	ENST00000644658.1	8910	SGCE	hg38_genes_introns	inter:7430	hg38_cpg_inter	Imprinted	Paternal
chr7:94607910	0.015625	1	0	0.102564	0.181818	0	0.0444444	0.157895	0.347826	0.111111	0.195652	0.138889	0.190476	0.030303	0.166667	0	0.047619	chr7:94603453-94618757	-	intron:511588	ENST00000646434.1	8910	SGCE	hg38_genes_introns	inter:7430	hg38_cpg_inter	Imprinted	Paternal
chr7:94607910	0.015625	1	0	0.102564	0.181818	0	0.0444444	0.157895	0.347826	0.111111	0.195652	0.138889	0.190476	0.030303	0.166667	0	0.047619	chr7:94603453-94618757	-	intron:511601	ENST00000642802.1	8910	SGCE	hg38_genes_introns	inter:7430	hg38_cpg_inter	Imprinted	Paternal
chr7:94607910	0.015625	1	0	0.102564	0.181818	0	0.0444444	0.157895	0.347826	0.111111	0.195652	0.138889	0.190476	0.030303	0.166667	0	0.047619	chr7:94603453-94618757	-	intron:511607	ENST00000643324.1	8910	SGCE	hg38_genes_introns	inter:7430	hg38_cpg_inter	Imprinted	Paternal
chr7:94607910	0.015625	1	0	0.102564	0.181818	0	0.0444444	0.157895	0.347826	0.111111	0.195652	0.138889	0.190476	0.030303	0.166667	0	0.047619	chr7:94603453-94618757	-	intron:511612	ENST00000647031.1	8910	SGCE	hg38_genes_introns	inter:7430	hg38_cpg_inter	Imprinted	Paternal
chr7:94607910	0.015625	1	0	0.102564	0.181818	0	0.0444444	0.157895	0.347826	0.111111	0.195652	0.138889	0.190476	0.030303	0.166667	0	0.047619	chr7:94603453-94618757	-	intron:511619	ENST00000645262.1	8910	SGCE	hg38_genes_introns	inter:7430	hg38_cpg_inter	Imprinted	Paternal
chr7:94607910	0.015625	1	0	0.102564	0.181818	0	0.0444444	0.157895	0.347826	0.111111	0.195652	0.138889	0.190476	0.030303	0.166667	0	0.047619	chr7:94603453-94618757	-	intron:511630	ENST00000646943.1	8910	SGCE	hg38_genes_introns	inter:7430	hg38_cpg_inter	Imprinted	Paternal
chr7:94607910	0.015625	1	0	0.102564	0.181818	0	0.0444444	0.157895	0.347826	0.111111	0.195652	0.138889	0.190476	0.030303	0.166667	0	0.047619	chr7:94603453-94618757	-	intron:511640	ENST00000646910.1	8910	SGCE	hg38_genes_introns	inter:7430	hg38_cpg_inter	Imprinted	Paternal
chr7:94607910	0.015625	1	0	0.102564	0.181818	0	0.0444444	0.157895	0.347826	0.111111	0.195652	0.138889	0.190476	0.030303	0.166667	0	0.047619	chr7:94603453-94618757	-	intron:511649	ENST00000645101.1	8910	SGCE	hg38_genes_introns	inter:7430	hg38_cpg_inter	Imprinted	Paternal
chr7:94607910	0.015625	1	0	0.102564	0.181818	0	0.0444444	0.157895	0.347826	0.111111	0.195652	0.138889	0.190476	0.030303	0.166667	0	0.047619	chr7:94603453-94618757	-	intron:511660	ENST00000643272.1	8910	SGCE	hg38_genes_introns	inter:7430	hg38_cpg_inter	Imprinted	Paternal
chr7:94607910	0.015625	1	0	0.102564	0.181818	0	0.0444444	0.157895	0.347826	0.111111	0.195652	0.138889	0.190476	0.030303	0.166667	0	0.047619	chr7:94603453-94618757	-	intron:511671	ENST00000644375.1	8910	SGCE	hg38_genes_introns	inter:7430	hg38_cpg_inter	Imprinted	Paternal
chr7:94607910	0.015625	1	0	0.102564	0.181818	0	0.0444444	0.157895	0.347826	0.111111	0.195652	0.138889	0.190476	0.030303	0.166667	0	0.047619	chr7:94603453-94618757	-	intron:511682	ENST00000645445.1	8910	SGCE	hg38_genes_introns	inter:7430	hg38_cpg_inter	Imprinted	Paternal
chr7:94607910	0.015625	1	0	0.102564	0.181818	0	0.0444444	0.157895	0.347826	0.111111	0.195652	0.138889	0.190476	0.030303	0.166667	0	0.047619	chr7:94603453-94618757	-	intron:511691	ENST00000642394.1	8910	SGCE	hg38_genes_introns	inter:7430	hg38_cpg_inter	Imprinted	Paternal
chr7:94607910	0.015625	1	0	0.102564	0.181818	0	0.0444444	0.157895	0.347826	0.111111	0.195652	0.138889	0.190476	0.030303	0.166667	0	0.047619	chr7:94603453-94618757	-	intron:511701	ENST00000646466.1	8910	SGCE	hg38_genes_introns	inter:7430	hg38_cpg_inter	Imprinted	Paternal
chr7:94607910	0.015625	1	0	0.102564	0.181818	0	0.0444444	0.157895	0.347826	0.111111	0.195652	0.138889	0.190476	0.030303	0.166667	0	0.047619	chr7:94603453-94618757	-	intron:511714	ENST00000643610.1	8910	SGCE	hg38_genes_introns	inter:7430	hg38_cpg_inter	Imprinted	Paternal
chr7:94607910	0.015625	1	0	0.102564	0.181818	0	0.0444444	0.157895	0.347826	0.111111	0.195652	0.138889	0.190476	0.030303	0.166667	0	0.047619	chr7:94603453-94618757	-	intron:511724	ENST00000644681.1	8910	SGCE	hg38_genes_introns	inter:7430	hg38_cpg_inter	Imprinted	Paternal
chr7:94607910	0.015625	1	0	0.102564	0.181818	0	0.0444444	0.157895	0.347826	0.111111	0.195652	0.138889	0.190476	0.030303	0.166667	0	0.047619	chr7:94603453-94618757	-	intron:511736	ENST00000643568.1	8910	SGCE	hg38_genes_introns	inter:7430	hg38_cpg_inter	Imprinted	Paternal
chr7:94607910	0.015625	1	0	0.102564	0.181818	0	0.0444444	0.157895	0.347826	0.111111	0.195652	0.138889	0.190476	0.030303	0.166667	0	0.047619	chr7:94603453-94618757	-	intron:511744	ENST00000643991.1	8910	SGCE	hg38_genes_introns	inter:7430	hg38_cpg_inter	Imprinted	Paternal
chr7:94607910	0.015625	1	0	0.102564	0.181818	0	0.0444444	0.157895	0.347826	0.111111	0.195652	0.138889	0.190476	0.030303	0.166667	0	0.047619	chr7:94603453-94618757	-	intron:511754	ENST00000647110.1	8910	SGCE	hg38_genes_introns	inter:7430	hg38_cpg_inter	Imprinted	Paternal
chr7:94607910	0.015625	1	0	0.102564	0.181818	0	0.0444444	0.157895	0.347826	0.111111	0.195652	0.138889	0.190476	0.030303	0.166667	0	0.047619	chr7:94603453-94618757	-	intron:511767	ENST00000642353.1	8910	SGCE	hg38_genes_introns	inter:7430	hg38_cpg_inter	Imprinted	Paternal
chr7:94607910	0.015625	1	0	0.102564	0.181818	0	0.0444444	0.157895	0.347826	0.111111	0.195652	0.138889	0.190476	0.030303	0.166667	0	0.047619	chr7:94603453-94618757	-	intron:511777	ENST00000642707.1	8910	SGCE	hg38_genes_introns	inter:7430	hg38_cpg_inter	Imprinted	Paternal
chr7:94607910	0.015625	1	0	0.102564	0.181818	0	0.0444444	0.157895	0.347826	0.111111	0.195652	0.138889	0.190476	0.030303	0.166667	0	0.047619	chr7:94603453-94618757	-	intron:511788	ENST00000644609.1	8910	SGCE	hg38_genes_introns	inter:7430	hg38_cpg_inter	Imprinted	Paternal
chr7:94607910	0.015625	1	0	0.102564	0.181818	0	0.0444444	0.157895	0.347826	0.111111	0.195652	0.138889	0.190476	0.030303	0.166667	0	0.047619	chr7:94603453-94618757	-	intron:511798	ENST00000646098.1	8910	SGCE	hg38_genes_introns	inter:7430	hg38_cpg_inter	Imprinted	Paternal
chr7:94607910	0.015625	1	0	0.102564	0.181818	0	0.0444444	0.157895	0.347826	0.111111	0.195652	0.138889	0.190476	0.030303	0.166667	0	0.047619	chr7:94603453-94618757	-	intron:511809	ENST00000644122.1	8910	SGCE	hg38_genes_introns	inter:7430	hg38_cpg_inter	Imprinted	Paternal
chr7:94607910	0.015625	1	0	0.102564	0.181818	0	0.0444444	0.157895	0.347826	0.111111	0.195652	0.138889	0.190476	0.030303	0.166667	0	0.047619	chr7:94603453-94618757	-	intron:511820	ENST00000645535.1	8910	SGCE	hg38_genes_introns	inter:7430	hg38_cpg_inter	Imprinted	Paternal
chr7:94607910	0.015625	1	0	0.102564	0.181818	0	0.0444444	0.157895	0.347826	0.111111	0.195652	0.138889	0.190476	0.030303	0.166667	0	0.047619	chr7:94603453-94618757	-	intron:511830	ENST00000644639.1	8910	SGCE	hg38_genes_introns	inter:7430	hg38_cpg_inter	Imprinted	Paternal
chr7:94607910	0.015625	1	0	0.102564	0.181818	0	0.0444444	0.157895	0.347826	0.111111	0.195652	0.138889	0.190476	0.030303	0.166667	0	0.047619	chr7:94603453-94618757	-	intron:511841	ENST00000646600.1	8910	SGCE	hg38_genes_introns	inter:7430	hg38_cpg_inter	Imprinted	Paternal
chr7:94607910	0.015625	1	0	0.102564	0.181818	0	0.0444444	0.157895	0.347826	0.111111	0.195652	0.138889	0.190476	0.030303	0.166667	0	0.047619	chr7:94603453-94618757	-	intron:511852	ENST00000642759.1	8910	SGCE	hg38_genes_introns	inter:7430	hg38_cpg_inter	Imprinted	Paternal
chr7:94607910	0.015625	1	0	0.102564	0.181818	0	0.0444444	0.157895	0.347826	0.111111	0.195652	0.138889	0.190476	0.030303	0.166667	0	0.047619	chr7:94603453-94618757	-	intron:511864	ENST00000646265.1	8910	SGCE	hg38_genes_introns	inter:7430	hg38_cpg_inter	Imprinted	Paternal
chr7:94607910	0.015625	1	0	0.102564	0.181818	0	0.0444444	0.157895	0.347826	0.111111	0.195652	0.138889	0.190476	0.030303	0.166667	0	0.047619	chr7:94603453-94618757	-	intron:511874	ENST00000644682.1	8910	SGCE	hg38_genes_introns	inter:7430	hg38_cpg_inter	Imprinted	Paternal
chr7:94607910	0.015625	1	0	0.102564	0.181818	0	0.0444444	0.157895	0.347826	0.111111	0.195652	0.138889	0.190476	0.030303	0.166667	0	0.047619	chr7:94603453-94618757	-	intron:511885	ENST00000642441.1	8910	SGCE	hg38_genes_introns	inter:7430	hg38_cpg_inter	Imprinted	Paternal
chr7:94607910	0.015625	1	0	0.102564	0.181818	0	0.0444444	0.157895	0.347826	0.111111	0.195652	0.138889	0.190476	0.030303	0.166667	0	0.047619	chr7:94603453-94618757	-	intron:511897	ENST00000642291.1	8910	SGCE	hg38_genes_introns	inter:7430	hg38_cpg_inter	Imprinted	Paternal
chr7:94607910	0.015625	1	0	0.102564	0.181818	0	0.0444444	0.157895	0.347826	0.111111	0.195652	0.138889	0.190476	0.030303	0.166667	0	0.047619	chr7:94603453-94618757	-	intron:511907	ENST00000646119.1	8910	SGCE	hg38_genes_introns	inter:7430	hg38_cpg_inter	Imprinted	Paternal
chr7:94607910	0.015625	1	0	0.102564	0.181818	0	0.0444444	0.157895	0.347826	0.111111	0.195652	0.138889	0.190476	0.030303	0.166667	0	0.047619	chr7:94603453-94618757	-	intron:511917	ENST00000642638.1	8910	SGCE	hg38_genes_introns	inter:7430	hg38_cpg_inter	Imprinted	Paternal
chr7:94607910	0.015625	1	0	0.102564	0.181818	0	0.0444444	0.157895	0.347826	0.111111	0.195652	0.138889	0.190476	0.030303	0.166667	0	0.047619	chr7:94603453-94618757	-	intron:511930	ENST00000644116.1	8910	SGCE	hg38_genes_introns	inter:7430	hg38_cpg_inter	Imprinted	Paternal
chr7:94607910	0.015625	1	0	0.102564	0.181818	0	0.0444444	0.157895	0.347826	0.111111	0.195652	0.138889	0.190476	0.030303	0.166667	0	0.047619	chr7:94603453-94618757	-	intron:511939	ENST00000642754.1	8910	SGCE	hg38_genes_introns	inter:7430	hg38_cpg_inter	Imprinted	Paternal
chr7:94607910	0.015625	1	0	0.102564	0.181818	0	0.0444444	0.157895	0.347826	0.111111	0.195652	0.138889	0.190476	0.030303	0.166667	0	0.047619	chr7:94603453-94618757	-	intron:511950	ENST00000643041.1	8910	SGCE	hg38_genes_introns	inter:7430	hg38_cpg_inter	Imprinted	Paternal
chr7:94607910	0.015625	1	0	0.102564	0.181818	0	0.0444444	0.157895	0.347826	0.111111	0.195652	0.138889	0.190476	0.030303	0.166667	0	0.047619	chr7:94603453-94618757	-	intron:511959	ENST00000643714.1	8910	SGCE	hg38_genes_introns	inter:7430	hg38_cpg_inter	Imprinted	Paternal
chr7:94607910	0.015625	1	0	0.102564	0.181818	0	0.0444444	0.157895	0.347826	0.111111	0.195652	0.138889	0.190476	0.030303	0.166667	0	0.047619	chr7:94603453-94618757	-	intron:511970	ENST00000644674.1	8910	SGCE	hg38_genes_introns	inter:7430	hg38_cpg_inter	Imprinted	Paternal
chr7:94607910	0.015625	1	0	0.102564	0.181818	0	0.0444444	0.157895	0.347826	0.111111	0.195652	0.138889	0.190476	0.030303	0.166667	0	0.047619	chr7:94603453-94618757	-	intron:511980	ENST00000644087.1	8910	SGCE	hg38_genes_introns	inter:7430	hg38_cpg_inter	Imprinted	Paternal
chr7:94607910	0.015625	1	0	0.102564	0.181818	0	0.0444444	0.157895	0.347826	0.111111	0.195652	0.138889	0.190476	0.030303	0.166667	0	0.047619	chr7:94603453-94618757	-	intron:511992	ENST00000647533.1	8910	SGCE	hg38_genes_introns	inter:7430	hg38_cpg_inter	Imprinted	Paternal
chr7:94607910	0.015625	1	0	0.102564	0.181818	0	0.0444444	0.157895	0.347826	0.111111	0.195652	0.138889	0.190476	0.030303	0.166667	0	0.047619	chr7:94603453-94618757	-	intron:511999	ENST00000647048.1	8910	SGCE	hg38_genes_introns	inter:7430	hg38_cpg_inter	Imprinted	Paternal
chr7:94607910	0.015625	1	0	0.102564	0.181818	0	0.0444444	0.157895	0.347826	0.111111	0.195652	0.138889	0.190476	0.030303	0.166667	0	0.047619	chr7:94603453-94618757	-	intron:512007	ENST00000646301.1	8910	SGCE	hg38_genes_introns	inter:7430	hg38_cpg_inter	Imprinted	Paternal
chr7:94607910	0.015625	1	0	0.102564	0.181818	0	0.0444444	0.157895	0.347826	0.111111	0.195652	0.138889	0.190476	0.030303	0.166667	0	0.047619	chr7:94603453-94618757	-	intron:512017	ENST00000647018.1	8910	SGCE	hg38_genes_introns	inter:7430	hg38_cpg_inter	Imprinted	Paternal
chr7:94607910	0.015625	1	0	0.102564	0.181818	0	0.0444444	0.157895	0.347826	0.111111	0.195652	0.138889	0.190476	0.030303	0.166667	0	0.047619	chr7:94603453-94618757	-	intron:512028	ENST00000644268.1	8910	SGCE	hg38_genes_introns	inter:7430	hg38_cpg_inter	Imprinted	Paternal
chr7:94607910	0.015625	1	0	0.102564	0.181818	0	0.0444444	0.157895	0.347826	0.111111	0.195652	0.138889	0.190476	0.030303	0.166667	0	0.047619	chr7:94603453-94618757	-	intron:512037	ENST00000647334.1	8910	SGCE	hg38_genes_introns	inter:7430	hg38_cpg_inter	Imprinted	Paternal
chr7:94607910	0.015625	1	0	0.102564	0.181818	0	0.0444444	0.157895	0.347826	0.111111	0.195652	0.138889	0.190476	0.030303	0.166667	0	0.047619	chr7:94603453-94618757	-	intron:512049	ENST00000647096.1	8910	SGCE	hg38_genes_introns	inter:7430	hg38_cpg_inter	Imprinted	Paternal
chr7:94607910	0.015625	1	0	0.102564	0.181818	0	0.0444444	0.157895	0.347826	0.111111	0.195652	0.138889	0.190476	0.030303	0.166667	0	0.047619	chr7:94603453-94618757	-	intron:512060	ENST00000428696.7	8910	SGCE	hg38_genes_introns	inter:7430	hg38_cpg_inter	Imprinted	Paternal
chr7:94607910	0.015625	1	0	0.102564	0.181818	0	0.0444444	0.157895	0.347826	0.111111	0.195652	0.138889	0.190476	0.030303	0.166667	0	0.047619	chr7:94603453-94618757	-	intron:512070	ENST00000645579.1	8910	SGCE	hg38_genes_introns	inter:7430	hg38_cpg_inter	Imprinted	Paternal
chr7:94607910	0.015625	1	0	0.102564	0.181818	0	0.0444444	0.157895	0.347826	0.111111	0.195652	0.138889	0.190476	0.030303	0.166667	0	0.047619	chr7:94603453-94618757	-	intron:512081	ENST00000644373.1	8910	SGCE	hg38_genes_introns	inter:7430	hg38_cpg_inter	Imprinted	Paternal
chr7:94607910	0.015625	1	0	0.102564	0.181818	0	0.0444444	0.157895	0.347826	0.111111	0.195652	0.138889	0.190476	0.030303	0.166667	0	0.047619	chr7:94603453-94618757	-	intron:512085	ENST00000646879.1	8910	SGCE	hg38_genes_introns	inter:7430	hg38_cpg_inter	Imprinted	Paternal
chr7:94607910	0.015625	1	0	0.102564	0.181818	0	0.0444444	0.157895	0.347826	0.111111	0.195652	0.138889	0.190476	0.030303	0.166667	0	0.047619	chr7:94603453-94618757	-	intron:512094	ENST00000643193.1	8910	SGCE	hg38_genes_introns	inter:7430	hg38_cpg_inter	Imprinted	Paternal
chr7:94607910	0.015625	1	0	0.102564	0.181818	0	0.0444444	0.157895	0.347826	0.111111	0.195652	0.138889	0.190476	0.030303	0.166667	0	0.047619	chr7:94603453-94618757	-	intron:512103	ENST00000415788.3	8910	SGCE	hg38_genes_introns	inter:7430	hg38_cpg_inter	Imprinted	Paternal
chr7:94607910	0.015625	1	0	0.102564	0.181818	0	0.0444444	0.157895	0.347826	0.111111	0.195652	0.138889	0.190476	0.030303	0.166667	0	0.047619	chr7:94603453-94618757	-	intron:512113	ENST00000643020.1	8910	SGCE	hg38_genes_introns	inter:7430	hg38_cpg_inter	Imprinted	Paternal
chr7:94607910	0.015625	1	0	0.102564	0.181818	0	0.0444444	0.157895	0.347826	0.111111	0.195652	0.138889	0.190476	0.030303	0.166667	0	0.047619	chr7:94603453-94618757	-	intron:512125	ENST00000645109.1	8910	SGCE	hg38_genes_introns	inter:7430	hg38_cpg_inter	Imprinted	Paternal
chr7:94607910	0.015625	1	0	0.102564	0.181818	0	0.0444444	0.157895	0.347826	0.111111	0.195652	0.138889	0.190476	0.030303	0.166667	0	0.047619	chr7:94603453-94618757	-	intron:512135	ENST00000642564.1	8910	SGCE	hg38_genes_introns	inter:7430	hg38_cpg_inter	Imprinted	Paternal
chr7:94607910	0.015625	1	0	0.102564	0.181818	0	0.0444444	0.157895	0.347826	0.111111	0.195652	0.138889	0.190476	0.030303	0.166667	0	0.047619	chr7:94603453-94618757	-	intron:512144	ENST00000643128.1	8910	SGCE	hg38_genes_introns	inter:7430	hg38_cpg_inter	Imprinted	Paternal
chr7:94607910	0.015625	1	0	0.102564	0.181818	0	0.0444444	0.157895	0.347826	0.111111	0.195652	0.138889	0.190476	0.030303	0.166667	0	0.047619	chr7:94603453-94618757	-	intron:512151	ENST00000643903.1	8910	SGCE	hg38_genes_introns	inter:7430	hg38_cpg_inter	Imprinted	Paternal
chr7:94607910	0.015625	1	0	0.102564	0.181818	0	0.0444444	0.157895	0.347826	0.111111	0.195652	0.138889	0.190476	0.030303	0.166667	0	0.047619	chr7:94603453-94618757	-	intron:512175	ENST00000644966.1	8910	SGCE	hg38_genes_introns	inter:7430	hg38_cpg_inter	Imprinted	Paternal
chr7:94607910	0.015625	1	0	0.102564	0.181818	0	0.0444444	0.157895	0.347826	0.111111	0.195652	0.138889	0.190476	0.030303	0.166667	0	0.047619	chr7:94603453-94618757	-	intron:512181	ENST00000462731.2	8910	SGCE	hg38_genes_introns	inter:7430	hg38_cpg_inter	Imprinted	Paternal
chr7:94607910	0.015625	1	0	0.102564	0.181818	0	0.0444444	0.157895	0.347826	0.111111	0.195652	0.138889	0.190476	0.030303	0.166667	0	0.047619	chr7:94603453-94618757	-	intron:512183	ENST00000645920.1	8910	SGCE	hg38_genes_introns	inter:7430	hg38_cpg_inter	Imprinted	Paternal
chr7:94607910	0.015625	1	0	0.102564	0.181818	0	0.0444444	0.157895	0.347826	0.111111	0.195652	0.138889	0.190476	0.030303	0.166667	0	0.047619	chr7:94604328-94608327	-	1to5kb:93637	ENST00000647379.1	8910	SGCE	hg38_genes_1to5kb	inter:7430	hg38_cpg_inter	Imprinted	Paternal
chr7:94607910	0.015625	1	0	0.102564	0.181818	0	0.0444444	0.157895	0.347826	0.111111	0.195652	0.138889	0.190476	0.030303	0.166667	0	0.047619	chr7:94604346-94608345	-	1to5kb:93563	ENST00000643160.1	8910	SGCE	hg38_genes_1to5kb	inter:7430	hg38_cpg_inter	Imprinted	Paternal
chr7:94625544	0.015625	1	0	0.736842	0.9	0.625	0.678571	0.840909	0.916667	0.821429	0.882353	0.863636	0.869565	0.59375	0.684211	0.647059	0.740741	chr7:94623325-94628359	-	exon:605553	ENST00000642754.1	8910	SGCE	hg38_genes_exons	inter:7430	hg38_cpg_inter	Imprinted	Paternal
chr7:94625544	0.015625	1	0	0.736842	0.9	0.625	0.678571	0.840909	0.916667	0.821429	0.882353	0.863636	0.869565	0.59375	0.684211	0.647059	0.740741	chr7:94623325-94626401	-	exon:605193	ENST00000647031.1	8910	SGCE	hg38_genes_exons	inter:7430	hg38_cpg_inter	Imprinted	Paternal
chr7:94625544	0.015625	1	0	0.736842	0.9	0.625	0.678571	0.840909	0.916667	0.821429	0.882353	0.863636	0.869565	0.59375	0.684211	0.647059	0.740741	chr7:94623398-94655989	-	intron:511417	ENST00000643206.1	8910	SGCE	hg38_genes_introns	inter:7430	hg38_cpg_inter	Imprinted	Paternal
chr7:94625544	0.015625	1	0	0.736842	0.9	0.625	0.678571	0.840909	0.916667	0.821429	0.882353	0.863636	0.869565	0.59375	0.684211	0.647059	0.740741	chr7:94623398-94655989	-	intron:512167	ENST00000642169.1	8910	SGCE	hg38_genes_introns	inter:7430	hg38_cpg_inter	Imprinted	Paternal
chr7:94625544	0.015625	1	0	0.736842	0.9	0.625	0.678571	0.840909	0.916667	0.821429	0.882353	0.863636	0.869565	0.59375	0.684211	0.647059	0.740741	chr7:94623398-94629718	-	intron:512200	ENST00000644924.1	8910	SGCE	hg38_genes_introns	inter:7430	hg38_cpg_inter	Imprinted	Paternal
chr7:94625544	0.015625	1	0	0.736842	0.9	0.625	0.678571	0.840909	0.916667	0.821429	0.882353	0.863636	0.869565	0.59375	0.684211	0.647059	0.740741	chr7:94623398-94628201	-	intron:511397	ENST00000647351.1	8910	SGCE	hg38_genes_introns	inter:7430	hg38_cpg_inter	Imprinted	Paternal
chr7:94625544	0.015625	1	0	0.736842	0.9	0.625	0.678571	0.840909	0.916667	0.821429	0.882353	0.863636	0.869565	0.59375	0.684211	0.647059	0.740741	chr7:94623398-94628201	-	intron:511407	ENST00000648936.2	8910	SGCE	hg38_genes_introns	inter:7430	hg38_cpg_inter	Imprinted	Paternal
chr7:94625544	0.015625	1	0	0.736842	0.9	0.625	0.678571	0.840909	0.916667	0.821429	0.882353	0.863636	0.869565	0.59375	0.684211	0.647059	0.740741	chr7:94623398-94628201	-	intron:511424	ENST00000447873.6	8910	SGCE	hg38_genes_introns	inter:7430	hg38_cpg_inter	Imprinted	Paternal
chr7:94625544	0.015625	1	0	0.736842	0.9	0.625	0.678571	0.840909	0.916667	0.821429	0.882353	0.863636	0.869565	0.59375	0.684211	0.647059	0.740741	chr7:94623398-94628201	-	intron:511441	ENST00000644816.1	8910	SGCE	hg38_genes_introns	inter:7430	hg38_cpg_inter	Imprinted	Paternal
chr7:94625544	0.015625	1	0	0.736842	0.9	0.625	0.678571	0.840909	0.916667	0.821429	0.882353	0.863636	0.869565	0.59375	0.684211	0.647059	0.740741	chr7:94623398-94628201	-	intron:511459	ENST00000646489.1	8910	SGCE	hg38_genes_introns	inter:7430	hg38_cpg_inter	Imprinted	Paternal
chr7:94625544	0.015625	1	0	0.736842	0.9	0.625	0.678571	0.840909	0.916667	0.821429	0.882353	0.863636	0.869565	0.59375	0.684211	0.647059	0.740741	chr7:94623398-94628201	-	intron:511470	ENST00000642933.1	8910	SGCE	hg38_genes_introns	inter:7430	hg38_cpg_inter	Imprinted	Paternal
chr7:94625544	0.015625	1	0	0.736842	0.9	0.625	0.678571	0.840909	0.916667	0.821429	0.882353	0.863636	0.869565	0.59375	0.684211	0.647059	0.740741	chr7:94623398-94628201	-	intron:511481	ENST00000445866.7	8910	SGCE	hg38_genes_introns	inter:7430	hg38_cpg_inter	Imprinted	Paternal
chr7:94625544	0.015625	1	0	0.736842	0.9	0.625	0.678571	0.840909	0.916667	0.821429	0.882353	0.863636	0.869565	0.59375	0.684211	0.647059	0.740741	chr7:94623398-94628201	-	intron:511491	ENST00000437425.7	8910	SGCE	hg38_genes_introns	inter:7430	hg38_cpg_inter	Imprinted	Paternal
chr7:94625544	0.015625	1	0	0.736842	0.9	0.625	0.678571	0.840909	0.916667	0.821429	0.882353	0.863636	0.869565	0.59375	0.684211	0.647059	0.740741	chr7:94623398-94628201	-	intron:511500	ENST00000645725.1	8910	SGCE	hg38_genes_introns	inter:7430	hg38_cpg_inter	Imprinted	Paternal
chr7:94625544	0.015625	1	0	0.736842	0.9	0.625	0.678571	0.840909	0.916667	0.821429	0.882353	0.863636	0.869565	0.59375	0.684211	0.647059	0.740741	chr7:94623398-94628201	-	intron:511524	ENST00000646559.1	8910	SGCE	hg38_genes_introns	inter:7430	hg38_cpg_inter	Imprinted	Paternal
chr7:94625544	0.015625	1	0	0.736842	0.9	0.625	0.678571	0.840909	0.916667	0.821429	0.882353	0.863636	0.869565	0.59375	0.684211	0.647059	0.740741	chr7:94623398-94628201	-	intron:511543	ENST00000644551.1	8910	SGCE	hg38_genes_introns	inter:7430	hg38_cpg_inter	Imprinted	Paternal
chr7:94625544	0.015625	1	0	0.736842	0.9	0.625	0.678571	0.840909	0.916667	0.821429	0.882353	0.863636	0.869565	0.59375	0.684211	0.647059	0.740741	chr7:94623398-94628201	-	intron:511552	ENST00000643605.1	8910	SGCE	hg38_genes_introns	inter:7430	hg38_cpg_inter	Imprinted	Paternal
chr7:94625544	0.015625	1	0	0.736842	0.9	0.625	0.678571	0.840909	0.916667	0.821429	0.882353	0.863636	0.869565	0.59375	0.684211	0.647059	0.740741	chr7:94623398-94628201	-	intron:511564	ENST00000646137.1	8910	SGCE	hg38_genes_introns	inter:7430	hg38_cpg_inter	Imprinted	Paternal
chr7:94625544	0.015625	1	0	0.736842	0.9	0.625	0.678571	0.840909	0.916667	0.821429	0.882353	0.863636	0.869565	0.59375	0.684211	0.647059	0.740741	chr7:94623398-94628201	-	intron:511575	ENST00000642904.1	8910	SGCE	hg38_genes_introns	inter:7430	hg38_cpg_inter	Imprinted	Paternal
chr7:94625544	0.015625	1	0	0.736842	0.9	0.625	0.678571	0.840909	0.916667	0.821429	0.882353	0.863636	0.869565	0.59375	0.684211	0.647059	0.740741	chr7:94623398-94628201	-	intron:511591	ENST00000646434.1	8910	SGCE	hg38_genes_introns	inter:7430	hg38_cpg_inter	Imprinted	Paternal
chr7:94625544	0.015625	1	0	0.736842	0.9	0.625	0.678571	0.840909	0.916667	0.821429	0.882353	0.863636	0.869565	0.59375	0.684211	0.647059	0.740741	chr7:94623398-94628201	-	intron:511621	ENST00000645262.1	8910	SGCE	hg38_genes_introns	inter:7430	hg38_cpg_inter	Imprinted	Paternal
chr7:94625544	0.015625	1	0	0.736842	0.9	0.625	0.678571	0.840909	0.916667	0.821429	0.882353	0.863636	0.869565	0.59375	0.684211	0.647059	0.740741	chr7:94623398-94628201	-	intron:511632	ENST00000646943.1	8910	SGCE	hg38_genes_introns	inter:7430	hg38_cpg_inter	Imprinted	Paternal
chr7:94625544	0.015625	1	0	0.736842	0.9	0.625	0.678571	0.840909	0.916667	0.821429	0.882353	0.863636	0.869565	0.59375	0.684211	0.647059	0.740741	chr7:94623398-94628201	-	intron:511642	ENST00000646910.1	8910	SGCE	hg38_genes_introns	inter:7430	hg38_cpg_inter	Imprinted	Paternal
chr7:94625544	0.015625	1	0	0.736842	0.9	0.625	0.678571	0.840909	0.916667	0.821429	0.882353	0.863636	0.869565	0.59375	0.684211	0.647059	0.740741	chr7:94623398-94628201	-	intron:511652	ENST00000645101.1	8910	SGCE	hg38_genes_introns	inter:7430	hg38_cpg_inter	Imprinted	Paternal
chr7:94625544	0.015625	1	0	0.736842	0.9	0.625	0.678571	0.840909	0.916667	0.821429	0.882353	0.863636	0.869565	0.59375	0.684211	0.647059	0.740741	chr7:94623398-94628201	-	intron:511662	ENST00000643272.1	8910	SGCE	hg38_genes_introns	inter:7430	hg38_cpg_inter	Imprinted	Paternal
chr7:94625544	0.015625	1	0	0.736842	0.9	0.625	0.678571	0.840909	0.916667	0.821429	0.882353	0.863636	0.869565	0.59375	0.684211	0.647059	0.740741	chr7:94623398-94628201	-	intron:511684	ENST00000645445.1	8910	SGCE	hg38_genes_introns	inter:7430	hg38_cpg_inter	Imprinted	Paternal
chr7:94625544	0.015625	1	0	0.736842	0.9	0.625	0.678571	0.840909	0.916667	0.821429	0.882353	0.863636	0.869565	0.59375	0.684211	0.647059	0.740741	chr7:94623398-94628201	-	intron:511693	ENST00000642394.1	8910	SGCE	hg38_genes_introns	inter:7430	hg38_cpg_inter	Imprinted	Paternal
chr7:94625544	0.015625	1	0	0.736842	0.9	0.625	0.678571	0.840909	0.916667	0.821429	0.882353	0.863636	0.869565	0.59375	0.684211	0.647059	0.740741	chr7:94623398-94628201	-	intron:511703	ENST00000646466.1	8910	SGCE	hg38_genes_introns	inter:7430	hg38_cpg_inter	Imprinted	Paternal
chr7:94625544	0.015625	1	0	0.736842	0.9	0.625	0.678571	0.840909	0.916667	0.821429	0.882353	0.863636	0.869565	0.59375	0.684211	0.647059	0.740741	chr7:94623398-94628201	-	intron:511716	ENST00000643610.1	8910	SGCE	hg38_genes_introns	inter:7430	hg38_cpg_inter	Imprinted	Paternal
chr7:94625544	0.015625	1	0	0.736842	0.9	0.625	0.678571	0.840909	0.916667	0.821429	0.882353	0.863636	0.869565	0.59375	0.684211	0.647059	0.740741	chr7:94623398-94628201	-	intron:511726	ENST00000644681.1	8910	SGCE	hg38_genes_introns	inter:7430	hg38_cpg_inter	Imprinted	Paternal
chr7:94625544	0.015625	1	0	0.736842	0.9	0.625	0.678571	0.840909	0.916667	0.821429	0.882353	0.863636	0.869565	0.59375	0.684211	0.647059	0.740741	chr7:94623398-94628201	-	intron:511738	ENST00000643568.1	8910	SGCE	hg38_genes_introns	inter:7430	hg38_cpg_inter	Imprinted	Paternal
chr7:94625544	0.015625	1	0	0.736842	0.9	0.625	0.678571	0.840909	0.916667	0.821429	0.882353	0.863636	0.869565	0.59375	0.684211	0.647059	0.740741	chr7:94623398-94628201	-	intron:511748	ENST00000643991.1	8910	SGCE	hg38_genes_introns	inter:7430	hg38_cpg_inter	Imprinted	Paternal
chr7:94625544	0.015625	1	0	0.736842	0.9	0.625	0.678571	0.840909	0.916667	0.821429	0.882353	0.863636	0.869565	0.59375	0.684211	0.647059	0.740741	chr7:94623398-94628201	-	intron:511757	ENST00000647110.1	8910	SGCE	hg38_genes_introns	inter:7430	hg38_cpg_inter	Imprinted	Paternal
chr7:94625544	0.015625	1	0	0.736842	0.9	0.625	0.678571	0.840909	0.916667	0.821429	0.882353	0.863636	0.869565	0.59375	0.684211	0.647059	0.740741	chr7:94623398-94628201	-	intron:511769	ENST00000642353.1	8910	SGCE	hg38_genes_introns	inter:7430	hg38_cpg_inter	Imprinted	Paternal
chr7:94625544	0.015625	1	0	0.736842	0.9	0.625	0.678571	0.840909	0.916667	0.821429	0.882353	0.863636	0.869565	0.59375	0.684211	0.647059	0.740741	chr7:94623398-94628201	-	intron:511779	ENST00000642707.1	8910	SGCE	hg38_genes_introns	inter:7430	hg38_cpg_inter	Imprinted	Paternal
chr7:94625544	0.015625	1	0	0.736842	0.9	0.625	0.678571	0.840909	0.916667	0.821429	0.882353	0.863636	0.869565	0.59375	0.684211	0.647059	0.740741	chr7:94623398-94628201	-	intron:511790	ENST00000644609.1	8910	SGCE	hg38_genes_introns	inter:7430	hg38_cpg_inter	Imprinted	Paternal
chr7:94625544	0.015625	1	0	0.736842	0.9	0.625	0.678571	0.840909	0.916667	0.821429	0.882353	0.863636	0.869565	0.59375	0.684211	0.647059	0.740741	chr7:94623398-94628201	-	intron:511800	ENST00000646098.1	8910	SGCE	hg38_genes_introns	inter:7430	hg38_cpg_inter	Imprinted	Paternal
chr7:94625544	0.015625	1	0	0.736842	0.9	0.625	0.678571	0.840909	0.916667	0.821429	0.882353	0.863636	0.869565	0.59375	0.684211	0.647059	0.740741	chr7:94623398-94628201	-	intron:511812	ENST00000644122.1	8910	SGCE	hg38_genes_introns	inter:7430	hg38_cpg_inter	Imprinted	Paternal
chr7:94625544	0.015625	1	0	0.736842	0.9	0.625	0.678571	0.840909	0.916667	0.821429	0.882353	0.863636	0.869565	0.59375	0.684211	0.647059	0.740741	chr7:94623398-94628201	-	intron:511822	ENST00000645535.1	8910	SGCE	hg38_genes_introns	inter:7430	hg38_cpg_inter	Imprinted	Paternal
chr7:94625544	0.015625	1	0	0.736842	0.9	0.625	0.678571	0.840909	0.916667	0.821429	0.882353	0.863636	0.869565	0.59375	0.684211	0.647059	0.740741	chr7:94623398-94628201	-	intron:511833	ENST00000644639.1	8910	SGCE	hg38_genes_introns	inter:7430	hg38_cpg_inter	Imprinted	Paternal
chr7:94625544	0.015625	1	0	0.736842	0.9	0.625	0.678571	0.840909	0.916667	0.821429	0.882353	0.863636	0.869565	0.59375	0.684211	0.647059	0.740741	chr7:94623398-94628201	-	intron:511843	ENST00000646600.1	8910	SGCE	hg38_genes_introns	inter:7430	hg38_cpg_inter	Imprinted	Paternal
chr7:94625544	0.015625	1	0	0.736842	0.9	0.625	0.678571	0.840909	0.916667	0.821429	0.882353	0.863636	0.869565	0.59375	0.684211	0.647059	0.740741	chr7:94623398-94628201	-	intron:511854	ENST00000642759.1	8910	SGCE	hg38_genes_introns	inter:7430	hg38_cpg_inter	Imprinted	Paternal
chr7:94625544	0.015625	1	0	0.736842	0.9	0.625	0.678571	0.840909	0.916667	0.821429	0.882353	0.863636	0.869565	0.59375	0.684211	0.647059	0.740741	chr7:94623398-94628201	-	intron:511866	ENST00000646265.1	8910	SGCE	hg38_genes_introns	inter:7430	hg38_cpg_inter	Imprinted	Paternal
chr7:94625544	0.015625	1	0	0.736842	0.9	0.625	0.678571	0.840909	0.916667	0.821429	0.882353	0.863636	0.869565	0.59375	0.684211	0.647059	0.740741	chr7:94623398-94628201	-	intron:511877	ENST00000644682.1	8910	SGCE	hg38_genes_introns	inter:7430	hg38_cpg_inter	Imprinted	Paternal
chr7:94625544	0.015625	1	0	0.736842	0.9	0.625	0.678571	0.840909	0.916667	0.821429	0.882353	0.863636	0.869565	0.59375	0.684211	0.647059	0.740741	chr7:94623398-94628201	-	intron:511888	ENST00000642441.1	8910	SGCE	hg38_genes_introns	inter:7430	hg38_cpg_inter	Imprinted	Paternal
chr7:94625544	0.015625	1	0	0.736842	0.9	0.625	0.678571	0.840909	0.916667	0.821429	0.882353	0.863636	0.869565	0.59375	0.684211	0.647059	0.740741	chr7:94623398-94628201	-	intron:511899	ENST00000642291.1	8910	SGCE	hg38_genes_introns	inter:7430	hg38_cpg_inter	Imprinted	Paternal
chr7:94625544	0.015625	1	0	0.736842	0.9	0.625	0.678571	0.840909	0.916667	0.821429	0.882353	0.863636	0.869565	0.59375	0.684211	0.647059	0.740741	chr7:94623398-94628201	-	intron:511909	ENST00000646119.1	8910	SGCE	hg38_genes_introns	inter:7430	hg38_cpg_inter	Imprinted	Paternal
chr7:94625544	0.015625	1	0	0.736842	0.9	0.625	0.678571	0.840909	0.916667	0.821429	0.882353	0.863636	0.869565	0.59375	0.684211	0.647059	0.740741	chr7:94623398-94628201	-	intron:511919	ENST00000642638.1	8910	SGCE	hg38_genes_introns	inter:7430	hg38_cpg_inter	Imprinted	Paternal
chr7:94625544	0.015625	1	0	0.736842	0.9	0.625	0.678571	0.840909	0.916667	0.821429	0.882353	0.863636	0.869565	0.59375	0.684211	0.647059	0.740741	chr7:94623398-94628201	-	intron:511932	ENST00000644116.1	8910	SGCE	hg38_genes_introns	inter:7430	hg38_cpg_inter	Imprinted	Paternal
chr7:94625544	0.015625	1	0	0.736842	0.9	0.625	0.678571	0.840909	0.916667	0.821429	0.882353	0.863636	0.869565	0.59375	0.684211	0.647059	0.740741	chr7:94623398-94628201	-	intron:511952	ENST00000643041.1	8910	SGCE	hg38_genes_introns	inter:7430	hg38_cpg_inter	Imprinted	Paternal
chr7:94625544	0.015625	1	0	0.736842	0.9	0.625	0.678571	0.840909	0.916667	0.821429	0.882353	0.863636	0.869565	0.59375	0.684211	0.647059	0.740741	chr7:94623398-94628201	-	intron:511961	ENST00000643714.1	8910	SGCE	hg38_genes_introns	inter:7430	hg38_cpg_inter	Imprinted	Paternal
chr7:94625544	0.015625	1	0	0.736842	0.9	0.625	0.678571	0.840909	0.916667	0.821429	0.882353	0.863636	0.869565	0.59375	0.684211	0.647059	0.740741	chr7:94623398-94628201	-	intron:511972	ENST00000644674.1	8910	SGCE	hg38_genes_introns	inter:7430	hg38_cpg_inter	Imprinted	Paternal
chr7:94625544	0.015625	1	0	0.736842	0.9	0.625	0.678571	0.840909	0.916667	0.821429	0.882353	0.863636	0.869565	0.59375	0.684211	0.647059	0.740741	chr7:94623398-94628201	-	intron:511983	ENST00000644087.1	8910	SGCE	hg38_genes_introns	inter:7430	hg38_cpg_inter	Imprinted	Paternal
chr7:94625544	0.015625	1	0	0.736842	0.9	0.625	0.678571	0.840909	0.916667	0.821429	0.882353	0.863636	0.869565	0.59375	0.684211	0.647059	0.740741	chr7:94623398-94628201	-	intron:512001	ENST00000647048.1	8910	SGCE	hg38_genes_introns	inter:7430	hg38_cpg_inter	Imprinted	Paternal
chr7:94625544	0.015625	1	0	0.736842	0.9	0.625	0.678571	0.840909	0.916667	0.821429	0.882353	0.863636	0.869565	0.59375	0.684211	0.647059	0.740741	chr7:94623398-94628201	-	intron:512009	ENST00000646301.1	8910	SGCE	hg38_genes_introns	inter:7430	hg38_cpg_inter	Imprinted	Paternal
chr7:94625544	0.015625	1	0	0.736842	0.9	0.625	0.678571	0.840909	0.916667	0.821429	0.882353	0.863636	0.869565	0.59375	0.684211	0.647059	0.740741	chr7:94623398-94628201	-	intron:512019	ENST00000647018.1	8910	SGCE	hg38_genes_introns	inter:7430	hg38_cpg_inter	Imprinted	Paternal
chr7:94625544	0.015625	1	0	0.736842	0.9	0.625	0.678571	0.840909	0.916667	0.821429	0.882353	0.863636	0.869565	0.59375	0.684211	0.647059	0.740741	chr7:94623398-94628201	-	intron:512039	ENST00000647334.1	8910	SGCE	hg38_genes_introns	inter:7430	hg38_cpg_inter	Imprinted	Paternal
chr7:94625544	0.015625	1	0	0.736842	0.9	0.625	0.678571	0.840909	0.916667	0.821429	0.882353	0.863636	0.869565	0.59375	0.684211	0.647059	0.740741	chr7:94623398-94628201	-	intron:512051	ENST00000647096.1	8910	SGCE	hg38_genes_introns	inter:7430	hg38_cpg_inter	Imprinted	Paternal
chr7:94625544	0.015625	1	0	0.736842	0.9	0.625	0.678571	0.840909	0.916667	0.821429	0.882353	0.863636	0.869565	0.59375	0.684211	0.647059	0.740741	chr7:94623398-94628201	-	intron:512062	ENST00000428696.7	8910	SGCE	hg38_genes_introns	inter:7430	hg38_cpg_inter	Imprinted	Paternal
chr7:94625544	0.015625	1	0	0.736842	0.9	0.625	0.678571	0.840909	0.916667	0.821429	0.882353	0.863636	0.869565	0.59375	0.684211	0.647059	0.740741	chr7:94623398-94628201	-	intron:512087	ENST00000646879.1	8910	SGCE	hg38_genes_introns	inter:7430	hg38_cpg_inter	Imprinted	Paternal
chr7:94625544	0.015625	1	0	0.736842	0.9	0.625	0.678571	0.840909	0.916667	0.821429	0.882353	0.863636	0.869565	0.59375	0.684211	0.647059	0.740741	chr7:94623398-94628201	-	intron:512096	ENST00000643193.1	8910	SGCE	hg38_genes_introns	inter:7430	hg38_cpg_inter	Imprinted	Paternal
chr7:94625544	0.015625	1	0	0.736842	0.9	0.625	0.678571	0.840909	0.916667	0.821429	0.882353	0.863636	0.869565	0.59375	0.684211	0.647059	0.740741	chr7:94623398-94628201	-	intron:512105	ENST00000415788.3	8910	SGCE	hg38_genes_introns	inter:7430	hg38_cpg_inter	Imprinted	Paternal
chr7:94625544	0.015625	1	0	0.736842	0.9	0.625	0.678571	0.840909	0.916667	0.821429	0.882353	0.863636	0.869565	0.59375	0.684211	0.647059	0.740741	chr7:94623398-94628201	-	intron:512115	ENST00000643020.1	8910	SGCE	hg38_genes_introns	inter:7430	hg38_cpg_inter	Imprinted	Paternal
chr7:94625544	0.015625	1	0	0.736842	0.9	0.625	0.678571	0.840909	0.916667	0.821429	0.882353	0.863636	0.869565	0.59375	0.684211	0.647059	0.740741	chr7:94623398-94628201	-	intron:512127	ENST00000645109.1	8910	SGCE	hg38_genes_introns	inter:7430	hg38_cpg_inter	Imprinted	Paternal
chr7:94625544	0.015625	1	0	0.736842	0.9	0.625	0.678571	0.840909	0.916667	0.821429	0.882353	0.863636	0.869565	0.59375	0.684211	0.647059	0.740741	chr7:94623398-94628201	-	intron:512137	ENST00000642564.1	8910	SGCE	hg38_genes_introns	inter:7430	hg38_cpg_inter	Imprinted	Paternal
chr7:94625544	0.015625	1	0	0.736842	0.9	0.625	0.678571	0.840909	0.916667	0.821429	0.882353	0.863636	0.869565	0.59375	0.684211	0.647059	0.740741	chr7:94623398-94628201	-	intron:512146	ENST00000643128.1	8910	SGCE	hg38_genes_introns	inter:7430	hg38_cpg_inter	Imprinted	Paternal
chr7:94625544	0.015625	1	0	0.736842	0.9	0.625	0.678571	0.840909	0.916667	0.821429	0.882353	0.863636	0.869565	0.59375	0.684211	0.647059	0.740741	chr7:94623398-94628201	-	intron:512153	ENST00000643903.1	8910	SGCE	hg38_genes_introns	inter:7430	hg38_cpg_inter	Imprinted	Paternal
chr7:94625544	0.015625	1	0	0.736842	0.9	0.625	0.678571	0.840909	0.916667	0.821429	0.882353	0.863636	0.869565	0.59375	0.684211	0.647059	0.740741	chr7:94623398-94628201	-	intron:512160	ENST00000646682.1	8910	SGCE	hg38_genes_introns	inter:7430	hg38_cpg_inter	Imprinted	Paternal
chr7:94625544	0.015625	1	0	0.736842	0.9	0.625	0.678571	0.840909	0.916667	0.821429	0.882353	0.863636	0.869565	0.59375	0.684211	0.647059	0.740741	chr7:94623398-94628201	-	intron:512171	ENST00000644201.1	8910	SGCE	hg38_genes_introns	inter:7430	hg38_cpg_inter	Imprinted	Paternal
chr7:94625544	0.015625	1	0	0.736842	0.9	0.625	0.678571	0.840909	0.916667	0.821429	0.882353	0.863636	0.869565	0.59375	0.684211	0.647059	0.740741	chr7:94623398-94628201	-	intron:512179	ENST00000644966.1	8910	SGCE	hg38_genes_introns	inter:7430	hg38_cpg_inter	Imprinted	Paternal
chr7:94625544	0.015625	1	0	0.736842	0.9	0.625	0.678571	0.840909	0.916667	0.821429	0.882353	0.863636	0.869565	0.59375	0.684211	0.647059	0.740741	chr7:94623398-94628201	-	intron:512185	ENST00000645920.1	8910	SGCE	hg38_genes_introns	inter:7430	hg38_cpg_inter	Imprinted	Paternal
chr7:94625544	0.015625	1	0	0.736842	0.9	0.625	0.678571	0.840909	0.916667	0.821429	0.882353	0.863636	0.869565	0.59375	0.684211	0.647059	0.740741	chr7:94623398-94628201	-	intron:512189	ENST00000645390.1	8910	SGCE	hg38_genes_introns	inter:7430	hg38_cpg_inter	Imprinted	Paternal
chr7:94625544	0.015625	1	0	0.736842	0.9	0.625	0.678571	0.840909	0.916667	0.821429	0.882353	0.863636	0.869565	0.59375	0.684211	0.647059	0.740741	chr7:94623398-94628201	-	intron:512193	ENST00000450385.6	8910	SGCE	hg38_genes_introns	inter:7430	hg38_cpg_inter	Imprinted	Paternal
chr7:94625544	0.015625	1	0	0.736842	0.9	0.625	0.678571	0.840909	0.916667	0.821429	0.882353	0.863636	0.869565	0.59375	0.684211	0.647059	0.740741	chr7:94623398-94628201	-	intron:512197	ENST00000643368.1	8910	SGCE	hg38_genes_introns	inter:7430	hg38_cpg_inter	Imprinted	Paternal
chr7:94625544	0.015625	1	0	0.736842	0.9	0.625	0.678571	0.840909	0.916667	0.821429	0.882353	0.863636	0.869565	0.59375	0.684211	0.647059	0.740741	chr7:94624250-94628201	-	intron:511675	ENST00000644375.1	8910	SGCE	hg38_genes_introns	inter:7430	hg38_cpg_inter	Imprinted	Paternal
chr7:94625544	0.015625	1	0	0.736842	0.9	0.625	0.678571	0.840909	0.916667	0.821429	0.882353	0.863636	0.869565	0.59375	0.684211	0.647059	0.740741	chr7:94624250-94628201	-	intron:512072	ENST00000645579.1	8910	SGCE	hg38_genes_introns	inter:7430	hg38_cpg_inter	Imprinted	Paternal
chr7:94625544	0.015625	1	0	0.736842	0.9	0.625	0.678571	0.840909	0.916667	0.821429	0.882353	0.863636	0.869565	0.59375	0.684211	0.647059	0.740741	chr7:94624351-94628350	-	1to5kb:93558	ENST00000645624.1	8910	SGCE	hg38_genes_1to5kb	inter:7430	hg38_cpg_inter	Imprinted	Paternal
chr7:94625544	0.015625	1	0	0.736842	0.9	0.625	0.678571	0.840909	0.916667	0.821429	0.882353	0.863636	0.869565	0.59375	0.684211	0.647059	0.740741	chr7:94624352-94628351	-	1to5kb:93581	ENST00000644658.1	8910	SGCE	hg38_genes_1to5kb	inter:7430	hg38_cpg_inter	Imprinted	Paternal
chr7:94625544	0.015625	1	0	0.736842	0.9	0.625	0.678571	0.840909	0.916667	0.821429	0.882353	0.863636	0.869565	0.59375	0.684211	0.647059	0.740741	chr7:94624450-94628449	-	1to5kb:93652	ENST00000645027.1	8910	SGCE	hg38_genes_1to5kb	inter:7430	hg38_cpg_inter	Imprinted	Paternal
chr7:94625544	0.015625	1	0	0.736842	0.9	0.625	0.678571	0.840909	0.916667	0.821429	0.882353	0.863636	0.869565	0.59375	0.684211	0.647059	0.740741	chr7:94624561-94625560	-	promoter:93576	ENST00000642497.1	8910	SGCE	hg38_genes_promoters	inter:7430	hg38_cpg_inter	Imprinted	Paternal
chr7:94625544	0.015625	1	0	0.736842	0.9	0.625	0.678571	0.840909	0.916667	0.821429	0.882353	0.863636	0.869565	0.59375	0.684211	0.647059	0.740741	chr7:94624679-94625678	-	promoter:93584	ENST00000643324.1	8910	SGCE	hg38_genes_promoters	inter:7430	hg38_cpg_inter	Imprinted	Paternal
chr7:94625544	0.015625	1	0	0.736842	0.9	0.625	0.678571	0.840909	0.916667	0.821429	0.882353	0.863636	0.869565	0.59375	0.684211	0.647059	0.740741	chr7:94624716-94628715	-	1to5kb:93574	ENST00000643491.1	8910	SGCE	hg38_genes_1to5kb	inter:7430	hg38_cpg_inter	Imprinted	Paternal
chr7:94625544	0.015625	1	0	0.736842	0.9	0.625	0.678571	0.840909	0.916667	0.821429	0.882353	0.863636	0.869565	0.59375	0.684211	0.647059	0.740741	chr7:94625150-94629149	-	1to5kb:93626	ENST00000644268.1	8910	SGCE	hg38_genes_1to5kb	inter:7430	hg38_cpg_inter	Imprinted	Paternal
chr7:94625544	0.015625	1	0	0.736842	0.9	0.625	0.678571	0.840909	0.916667	0.821429	0.882353	0.863636	0.869565	0.59375	0.684211	0.647059	0.740741	chr7:94625487-94629486	-	1to5kb:93622	ENST00000647533.1	8910	SGCE	hg38_genes_1to5kb	inter:7430	hg38_cpg_inter	Imprinted	Paternal
chr7:94625544	0.015625	1	0	0.736842	0.9	0.625	0.678571	0.840909	0.916667	0.821429	0.882353	0.863636	0.869565	0.59375	0.684211	0.647059	0.740741	chr7:94625543-94629542	-	1to5kb:93573	ENST00000644533.1	8910	SGCE	hg38_genes_1to5kb	inter:7430	hg38_cpg_inter	Imprinted	Paternal
chr7:94634954	0.015625	1	0	0.967742	1	0.863636	0.875	0.911765	1	0.961538	0.969697	0.976744	1	0.947368	1	0.933333	1	chr7:94623398-94655989	-	intron:511417	ENST00000643206.1	8910	SGCE	hg38_genes_introns	inter:7430	hg38_cpg_inter	Imprinted	Paternal
chr7:94634954	0.015625	1	0	0.967742	1	0.863636	0.875	0.911765	1	0.961538	0.969697	0.976744	1	0.947368	1	0.933333	1	chr7:94623398-94655989	-	intron:512167	ENST00000642169.1	8910	SGCE	hg38_genes_introns	inter:7430	hg38_cpg_inter	Imprinted	Paternal
chr7:94634954	0.015625	1	0	0.967742	1	0.863636	0.875	0.911765	1	0.961538	0.969697	0.976744	1	0.947368	1	0.933333	1	chr7:94628360-94655989	-	intron:511492	ENST00000437425.7	8910	SGCE	hg38_genes_introns	inter:7430	hg38_cpg_inter	Imprinted	Paternal
chr7:94634954	0.015625	1	0	0.967742	1	0.863636	0.875	0.911765	1	0.961538	0.969697	0.976744	1	0.947368	1	0.933333	1	chr7:94628360-94655989	-	intron:511622	ENST00000645262.1	8910	SGCE	hg38_genes_introns	inter:7430	hg38_cpg_inter	Imprinted	Paternal
chr7:94634954	0.015625	1	0	0.967742	1	0.863636	0.875	0.911765	1	0.961538	0.969697	0.976744	1	0.947368	1	0.933333	1	chr7:94628360-94655989	-	intron:511694	ENST00000642394.1	8910	SGCE	hg38_genes_introns	inter:7430	hg38_cpg_inter	Imprinted	Paternal
chr7:94634954	0.015625	1	0	0.967742	1	0.863636	0.875	0.911765	1	0.961538	0.969697	0.976744	1	0.947368	1	0.933333	1	chr7:94628360-94655989	-	intron:512002	ENST00000647048.1	8910	SGCE	hg38_genes_introns	inter:7430	hg38_cpg_inter	Imprinted	Paternal
chr7:94634954	0.015625	1	0	0.967742	1	0.863636	0.875	0.911765	1	0.961538	0.969697	0.976744	1	0.947368	1	0.933333	1	chr7:94628360-94655989	-	intron:512208	ENST00000646761.1	8910	SGCE	hg38_genes_introns	inter:7430	hg38_cpg_inter	Imprinted	Paternal
chr7:94634954	0.015625	1	0	0.967742	1	0.863636	0.875	0.911765	1	0.961538	0.969697	0.976744	1	0.947368	1	0.933333	1	chr7:94628360-94644605	-	intron:512161	ENST00000646682.1	8910	SGCE	hg38_genes_introns	inter:7430	hg38_cpg_inter	Imprinted	Paternal
chr7:94634954	0.015625	1	0	0.967742	1	0.863636	0.875	0.911765	1	0.961538	0.969697	0.976744	1	0.947368	1	0.933333	1	chr7:94628360-94644605	-	intron:512186	ENST00000645920.1	8910	SGCE	hg38_genes_introns	inter:7430	hg38_cpg_inter	Imprinted	Paternal
chr7:94634954	0.015625	1	0	0.967742	1	0.863636	0.875	0.911765	1	0.961538	0.969697	0.976744	1	0.947368	1	0.933333	1	chr7:94629822-94655989	-	intron:512195	ENST00000450385.6	8910	SGCE	hg38_genes_introns	inter:7430	hg38_cpg_inter	Imprinted	Paternal
chr7:94634954	0.015625	1	0	0.967742	1	0.863636	0.875	0.911765	1	0.961538	0.969697	0.976744	1	0.947368	1	0.933333	1	chr7:94629842-94656353	-	intron:511824	ENST00000645535.1	8910	SGCE	hg38_genes_introns	inter:7430	hg38_cpg_inter	Imprinted	Paternal
chr7:94634954	0.015625	1	0	0.967742	1	0.863636	0.875	0.911765	1	0.961538	0.969697	0.976744	1	0.947368	1	0.933333	1	chr7:94629842-94655989	-	intron:511399	ENST00000647351.1	8910	SGCE	hg38_genes_introns	inter:7430	hg38_cpg_inter	Imprinted	Paternal
chr7:94634954	0.015625	1	0	0.967742	1	0.863636	0.875	0.911765	1	0.961538	0.969697	0.976744	1	0.947368	1	0.933333	1	chr7:94629842-94655989	-	intron:511409	ENST00000648936.2	8910	SGCE	hg38_genes_introns	inter:7430	hg38_cpg_inter	Imprinted	Paternal
chr7:94634954	0.015625	1	0	0.967742	1	0.863636	0.875	0.911765	1	0.961538	0.969697	0.976744	1	0.947368	1	0.933333	1	chr7:94629842-94655989	-	intron:511426	ENST00000447873.6	8910	SGCE	hg38_genes_introns	inter:7430	hg38_cpg_inter	Imprinted	Paternal
chr7:94634954	0.015625	1	0	0.967742	1	0.863636	0.875	0.911765	1	0.961538	0.969697	0.976744	1	0.947368	1	0.933333	1	chr7:94629842-94655989	-	intron:511443	ENST00000644816.1	8910	SGCE	hg38_genes_introns	inter:7430	hg38_cpg_inter	Imprinted	Paternal
chr7:94634954	0.015625	1	0	0.967742	1	0.863636	0.875	0.911765	1	0.961538	0.969697	0.976744	1	0.947368	1	0.933333	1	chr7:94629842-94655989	-	intron:511472	ENST00000642933.1	8910	SGCE	hg38_genes_introns	inter:7430	hg38_cpg_inter	Imprinted	Paternal
chr7:94634954	0.015625	1	0	0.967742	1	0.863636	0.875	0.911765	1	0.961538	0.969697	0.976744	1	0.947368	1	0.933333	1	chr7:94629842-94655989	-	intron:511483	ENST00000445866.7	8910	SGCE	hg38_genes_introns	inter:7430	hg38_cpg_inter	Imprinted	Paternal
chr7:94634954	0.015625	1	0	0.967742	1	0.863636	0.875	0.911765	1	0.961538	0.969697	0.976744	1	0.947368	1	0.933333	1	chr7:94629842-94655989	-	intron:511502	ENST00000645725.1	8910	SGCE	hg38_genes_introns	inter:7430	hg38_cpg_inter	Imprinted	Paternal
chr7:94634954	0.015625	1	0	0.967742	1	0.863636	0.875	0.911765	1	0.961538	0.969697	0.976744	1	0.947368	1	0.933333	1	chr7:94629842-94655989	-	intron:511545	ENST00000644551.1	8910	SGCE	hg38_genes_introns	inter:7430	hg38_cpg_inter	Imprinted	Paternal
chr7:94634954	0.015625	1	0	0.967742	1	0.863636	0.875	0.911765	1	0.961538	0.969697	0.976744	1	0.947368	1	0.933333	1	chr7:94629842-94655989	-	intron:511566	ENST00000646137.1	8910	SGCE	hg38_genes_introns	inter:7430	hg38_cpg_inter	Imprinted	Paternal
chr7:94634954	0.015625	1	0	0.967742	1	0.863636	0.875	0.911765	1	0.961538	0.969697	0.976744	1	0.947368	1	0.933333	1	chr7:94629842-94655989	-	intron:511577	ENST00000642904.1	8910	SGCE	hg38_genes_introns	inter:7430	hg38_cpg_inter	Imprinted	Paternal
chr7:94634954	0.015625	1	0	0.967742	1	0.863636	0.875	0.911765	1	0.961538	0.969697	0.976744	1	0.947368	1	0.933333	1	chr7:94629842-94655989	-	intron:511634	ENST00000646943.1	8910	SGCE	hg38_genes_introns	inter:7430	hg38_cpg_inter	Imprinted	Paternal
chr7:94634954	0.015625	1	0	0.967742	1	0.863636	0.875	0.911765	1	0.961538	0.969697	0.976744	1	0.947368	1	0.933333	1	chr7:94629842-94655989	-	intron:511644	ENST00000646910.1	8910	SGCE	hg38_genes_introns	inter:7430	hg38_cpg_inter	Imprinted	Paternal
chr7:94634954	0.015625	1	0	0.967742	1	0.863636	0.875	0.911765	1	0.961538	0.969697	0.976744	1	0.947368	1	0.933333	1	chr7:94629842-94655989	-	intron:511677	ENST00000644375.1	8910	SGCE	hg38_genes_introns	inter:7430	hg38_cpg_inter	Imprinted	Paternal
chr7:94634954	0.015625	1	0	0.967742	1	0.863636	0.875	0.911765	1	0.961538	0.969697	0.976744	1	0.947368	1	0.933333	1	chr7:94629842-94655989	-	intron:511686	ENST00000645445.1	8910	SGCE	hg38_genes_introns	inter:7430	hg38_cpg_inter	Imprinted	Paternal
chr7:94634954	0.015625	1	0	0.967742	1	0.863636	0.875	0.911765	1	0.961538	0.969697	0.976744	1	0.947368	1	0.933333	1	chr7:94629842-94655989	-	intron:511718	ENST00000643610.1	8910	SGCE	hg38_genes_introns	inter:7430	hg38_cpg_inter	Imprinted	Paternal
chr7:94634954	0.015625	1	0	0.967742	1	0.863636	0.875	0.911765	1	0.961538	0.969697	0.976744	1	0.947368	1	0.933333	1	chr7:94629842-94655989	-	intron:511759	ENST00000647110.1	8910	SGCE	hg38_genes_introns	inter:7430	hg38_cpg_inter	Imprinted	Paternal
chr7:94634954	0.015625	1	0	0.967742	1	0.863636	0.875	0.911765	1	0.961538	0.969697	0.976744	1	0.947368	1	0.933333	1	chr7:94629842-94655989	-	intron:511771	ENST00000642353.1	8910	SGCE	hg38_genes_introns	inter:7430	hg38_cpg_inter	Imprinted	Paternal
chr7:94634954	0.015625	1	0	0.967742	1	0.863636	0.875	0.911765	1	0.961538	0.969697	0.976744	1	0.947368	1	0.933333	1	chr7:94629842-94655989	-	intron:511792	ENST00000644609.1	8910	SGCE	hg38_genes_introns	inter:7430	hg38_cpg_inter	Imprinted	Paternal
chr7:94634954	0.015625	1	0	0.967742	1	0.863636	0.875	0.911765	1	0.961538	0.969697	0.976744	1	0.947368	1	0.933333	1	chr7:94629842-94655989	-	intron:511802	ENST00000646098.1	8910	SGCE	hg38_genes_introns	inter:7430	hg38_cpg_inter	Imprinted	Paternal
chr7:94634954	0.015625	1	0	0.967742	1	0.863636	0.875	0.911765	1	0.961538	0.969697	0.976744	1	0.947368	1	0.933333	1	chr7:94629842-94655989	-	intron:511814	ENST00000644122.1	8910	SGCE	hg38_genes_introns	inter:7430	hg38_cpg_inter	Imprinted	Paternal
chr7:94634954	0.015625	1	0	0.967742	1	0.863636	0.875	0.911765	1	0.961538	0.969697	0.976744	1	0.947368	1	0.933333	1	chr7:94629842-94655989	-	intron:511835	ENST00000644639.1	8910	SGCE	hg38_genes_introns	inter:7430	hg38_cpg_inter	Imprinted	Paternal
chr7:94634954	0.015625	1	0	0.967742	1	0.863636	0.875	0.911765	1	0.961538	0.969697	0.976744	1	0.947368	1	0.933333	1	chr7:94629842-94655989	-	intron:511856	ENST00000642759.1	8910	SGCE	hg38_genes_introns	inter:7430	hg38_cpg_inter	Imprinted	Paternal
chr7:94634954	0.015625	1	0	0.967742	1	0.863636	0.875	0.911765	1	0.961538	0.969697	0.976744	1	0.947368	1	0.933333	1	chr7:94629842-94655989	-	intron:511879	ENST00000644682.1	8910	SGCE	hg38_genes_introns	inter:7430	hg38_cpg_inter	Imprinted	Paternal
chr7:94634954	0.015625	1	0	0.967742	1	0.863636	0.875	0.911765	1	0.961538	0.969697	0.976744	1	0.947368	1	0.933333	1	chr7:94629842-94655989	-	intron:511890	ENST00000642441.1	8910	SGCE	hg38_genes_introns	inter:7430	hg38_cpg_inter	Imprinted	Paternal
chr7:94634954	0.015625	1	0	0.967742	1	0.863636	0.875	0.911765	1	0.961538	0.969697	0.976744	1	0.947368	1	0.933333	1	chr7:94629842-94655989	-	intron:511911	ENST00000646119.1	8910	SGCE	hg38_genes_introns	inter:7430	hg38_cpg_inter	Imprinted	Paternal
chr7:94634954	0.015625	1	0	0.967742	1	0.863636	0.875	0.911765	1	0.961538	0.969697	0.976744	1	0.947368	1	0.933333	1	chr7:94629842-94655989	-	intron:511934	ENST00000644116.1	8910	SGCE	hg38_genes_introns	inter:7430	hg38_cpg_inter	Imprinted	Paternal
chr7:94634954	0.015625	1	0	0.967742	1	0.863636	0.875	0.911765	1	0.961538	0.969697	0.976744	1	0.947368	1	0.933333	1	chr7:94629842-94655989	-	intron:511942	ENST00000642754.1	8910	SGCE	hg38_genes_introns	inter:7430	hg38_cpg_inter	Imprinted	Paternal
chr7:94634954	0.015625	1	0	0.967742	1	0.863636	0.875	0.911765	1	0.961538	0.969697	0.976744	1	0.947368	1	0.933333	1	chr7:94629842-94655989	-	intron:511954	ENST00000643041.1	8910	SGCE	hg38_genes_introns	inter:7430	hg38_cpg_inter	Imprinted	Paternal
chr7:94634954	0.015625	1	0	0.967742	1	0.863636	0.875	0.911765	1	0.961538	0.969697	0.976744	1	0.947368	1	0.933333	1	chr7:94629842-94655989	-	intron:511963	ENST00000643714.1	8910	SGCE	hg38_genes_introns	inter:7430	hg38_cpg_inter	Imprinted	Paternal
chr7:94634954	0.015625	1	0	0.967742	1	0.863636	0.875	0.911765	1	0.961538	0.969697	0.976744	1	0.947368	1	0.933333	1	chr7:94629842-94655989	-	intron:512064	ENST00000428696.7	8910	SGCE	hg38_genes_introns	inter:7430	hg38_cpg_inter	Imprinted	Paternal
chr7:94634954	0.015625	1	0	0.967742	1	0.863636	0.875	0.911765	1	0.961538	0.969697	0.976744	1	0.947368	1	0.933333	1	chr7:94629842-94655989	-	intron:512074	ENST00000645579.1	8910	SGCE	hg38_genes_introns	inter:7430	hg38_cpg_inter	Imprinted	Paternal
chr7:94634954	0.015625	1	0	0.967742	1	0.863636	0.875	0.911765	1	0.961538	0.969697	0.976744	1	0.947368	1	0.933333	1	chr7:94629842-94655989	-	intron:512089	ENST00000646879.1	8910	SGCE	hg38_genes_introns	inter:7430	hg38_cpg_inter	Imprinted	Paternal
chr7:94634954	0.015625	1	0	0.967742	1	0.863636	0.875	0.911765	1	0.961538	0.969697	0.976744	1	0.947368	1	0.933333	1	chr7:94629842-94655989	-	intron:512098	ENST00000643193.1	8910	SGCE	hg38_genes_introns	inter:7430	hg38_cpg_inter	Imprinted	Paternal
chr7:94634954	0.015625	1	0	0.967742	1	0.863636	0.875	0.911765	1	0.961538	0.969697	0.976744	1	0.947368	1	0.933333	1	chr7:94629842-94655989	-	intron:512117	ENST00000643020.1	8910	SGCE	hg38_genes_introns	inter:7430	hg38_cpg_inter	Imprinted	Paternal
chr7:94634954	0.015625	1	0	0.967742	1	0.863636	0.875	0.911765	1	0.961538	0.969697	0.976744	1	0.947368	1	0.933333	1	chr7:94629842-94655989	-	intron:512148	ENST00000643128.1	8910	SGCE	hg38_genes_introns	inter:7430	hg38_cpg_inter	Imprinted	Paternal
chr7:94634954	0.015625	1	0	0.967742	1	0.863636	0.875	0.911765	1	0.961538	0.969697	0.976744	1	0.947368	1	0.933333	1	chr7:94629842-94655989	-	intron:512155	ENST00000643903.1	8910	SGCE	hg38_genes_introns	inter:7430	hg38_cpg_inter	Imprinted	Paternal
chr7:94634954	0.015625	1	0	0.967742	1	0.863636	0.875	0.911765	1	0.961538	0.969697	0.976744	1	0.947368	1	0.933333	1	chr7:94629842-94655989	-	intron:512173	ENST00000644201.1	8910	SGCE	hg38_genes_introns	inter:7430	hg38_cpg_inter	Imprinted	Paternal
chr7:94634954	0.015625	1	0	0.967742	1	0.863636	0.875	0.911765	1	0.961538	0.969697	0.976744	1	0.947368	1	0.933333	1	chr7:94629842-94655989	-	intron:512191	ENST00000645390.1	8910	SGCE	hg38_genes_introns	inter:7430	hg38_cpg_inter	Imprinted	Paternal
chr7:94634954	0.015625	1	0	0.967742	1	0.863636	0.875	0.911765	1	0.961538	0.969697	0.976744	1	0.947368	1	0.933333	1	chr7:94629842-94655989	-	intron:512201	ENST00000644924.1	8910	SGCE	hg38_genes_introns	inter:7430	hg38_cpg_inter	Imprinted	Paternal
chr7:94634954	0.015625	1	0	0.967742	1	0.863636	0.875	0.911765	1	0.961538	0.969697	0.976744	1	0.947368	1	0.933333	1	chr7:94629842-94644605	-	intron:511526	ENST00000646559.1	8910	SGCE	hg38_genes_introns	inter:7430	hg38_cpg_inter	Imprinted	Paternal
chr7:94634954	0.015625	1	0	0.967742	1	0.863636	0.875	0.911765	1	0.961538	0.969697	0.976744	1	0.947368	1	0.933333	1	chr7:94629842-94644605	-	intron:511705	ENST00000646466.1	8910	SGCE	hg38_genes_introns	inter:7430	hg38_cpg_inter	Imprinted	Paternal
chr7:94634954	0.015625	1	0	0.967742	1	0.863636	0.875	0.911765	1	0.961538	0.969697	0.976744	1	0.947368	1	0.933333	1	chr7:94629842-94644605	-	intron:511728	ENST00000644681.1	8910	SGCE	hg38_genes_introns	inter:7430	hg38_cpg_inter	Imprinted	Paternal
chr7:94634954	0.015625	1	0	0.967742	1	0.863636	0.875	0.911765	1	0.961538	0.969697	0.976744	1	0.947368	1	0.933333	1	chr7:94629842-94644605	-	intron:511845	ENST00000646600.1	8910	SGCE	hg38_genes_introns	inter:7430	hg38_cpg_inter	Imprinted	Paternal
chr7:94634954	0.015625	1	0	0.967742	1	0.863636	0.875	0.911765	1	0.961538	0.969697	0.976744	1	0.947368	1	0.933333	1	chr7:94629842-94644605	-	intron:511974	ENST00000644674.1	8910	SGCE	hg38_genes_introns	inter:7430	hg38_cpg_inter	Imprinted	Paternal
chr7:94634954	0.015625	1	0	0.967742	1	0.863636	0.875	0.911765	1	0.961538	0.969697	0.976744	1	0.947368	1	0.933333	1	chr7:94629842-94644605	-	intron:511985	ENST00000644087.1	8910	SGCE	hg38_genes_introns	inter:7430	hg38_cpg_inter	Imprinted	Paternal
chr7:94634954	0.015625	1	0	0.967742	1	0.863636	0.875	0.911765	1	0.961538	0.969697	0.976744	1	0.947368	1	0.933333	1	chr7:94629842-94644605	-	intron:512011	ENST00000646301.1	8910	SGCE	hg38_genes_introns	inter:7430	hg38_cpg_inter	Imprinted	Paternal
chr7:94634954	0.015625	1	0	0.967742	1	0.863636	0.875	0.911765	1	0.961538	0.969697	0.976744	1	0.947368	1	0.933333	1	chr7:94629842-94639340	-	intron:511461	ENST00000646489.1	8910	SGCE	hg38_genes_introns	inter:7430	hg38_cpg_inter	Imprinted	Paternal
chr7:94634954	0.015625	1	0	0.967742	1	0.863636	0.875	0.911765	1	0.961538	0.969697	0.976744	1	0.947368	1	0.933333	1	chr7:94629842-94639340	-	intron:511554	ENST00000643605.1	8910	SGCE	hg38_genes_introns	inter:7430	hg38_cpg_inter	Imprinted	Paternal
chr7:94634954	0.015625	1	0	0.967742	1	0.863636	0.875	0.911765	1	0.961538	0.969697	0.976744	1	0.947368	1	0.933333	1	chr7:94629842-94639340	-	intron:511593	ENST00000646434.1	8910	SGCE	hg38_genes_introns	inter:7430	hg38_cpg_inter	Imprinted	Paternal
chr7:94634954	0.015625	1	0	0.967742	1	0.863636	0.875	0.911765	1	0.961538	0.969697	0.976744	1	0.947368	1	0.933333	1	chr7:94629842-94639340	-	intron:511654	ENST00000645101.1	8910	SGCE	hg38_genes_introns	inter:7430	hg38_cpg_inter	Imprinted	Paternal
chr7:94634954	0.015625	1	0	0.967742	1	0.863636	0.875	0.911765	1	0.961538	0.969697	0.976744	1	0.947368	1	0.933333	1	chr7:94629842-94639340	-	intron:511664	ENST00000643272.1	8910	SGCE	hg38_genes_introns	inter:7430	hg38_cpg_inter	Imprinted	Paternal
chr7:94634954	0.015625	1	0	0.967742	1	0.863636	0.875	0.911765	1	0.961538	0.969697	0.976744	1	0.947368	1	0.933333	1	chr7:94629842-94639340	-	intron:511781	ENST00000642707.1	8910	SGCE	hg38_genes_introns	inter:7430	hg38_cpg_inter	Imprinted	Paternal
chr7:94634954	0.015625	1	0	0.967742	1	0.863636	0.875	0.911765	1	0.961538	0.969697	0.976744	1	0.947368	1	0.933333	1	chr7:94629842-94639340	-	intron:511868	ENST00000646265.1	8910	SGCE	hg38_genes_introns	inter:7430	hg38_cpg_inter	Imprinted	Paternal
chr7:94634954	0.015625	1	0	0.967742	1	0.863636	0.875	0.911765	1	0.961538	0.969697	0.976744	1	0.947368	1	0.933333	1	chr7:94629842-94639340	-	intron:511921	ENST00000642638.1	8910	SGCE	hg38_genes_introns	inter:7430	hg38_cpg_inter	Imprinted	Paternal
chr7:94634954	0.015625	1	0	0.967742	1	0.863636	0.875	0.911765	1	0.961538	0.969697	0.976744	1	0.947368	1	0.933333	1	chr7:94629842-94639340	-	intron:512021	ENST00000647018.1	8910	SGCE	hg38_genes_introns	inter:7430	hg38_cpg_inter	Imprinted	Paternal
chr7:94634954	0.015625	1	0	0.967742	1	0.863636	0.875	0.911765	1	0.961538	0.969697	0.976744	1	0.947368	1	0.933333	1	chr7:94629842-94639340	-	intron:512041	ENST00000647334.1	8910	SGCE	hg38_genes_introns	inter:7430	hg38_cpg_inter	Imprinted	Paternal
chr7:94634954	0.015625	1	0	0.967742	1	0.863636	0.875	0.911765	1	0.961538	0.969697	0.976744	1	0.947368	1	0.933333	1	chr7:94629842-94639340	-	intron:512053	ENST00000647096.1	8910	SGCE	hg38_genes_introns	inter:7430	hg38_cpg_inter	Imprinted	Paternal
chr7:94634954	0.015625	1	0	0.967742	1	0.863636	0.875	0.911765	1	0.961538	0.969697	0.976744	1	0.947368	1	0.933333	1	chr7:94629842-94639340	-	intron:512107	ENST00000415788.3	8910	SGCE	hg38_genes_introns	inter:7430	hg38_cpg_inter	Imprinted	Paternal
chr7:94634954	0.015625	1	0	0.967742	1	0.863636	0.875	0.911765	1	0.961538	0.969697	0.976744	1	0.947368	1	0.933333	1	chr7:94629842-94639340	-	intron:512129	ENST00000645109.1	8910	SGCE	hg38_genes_introns	inter:7430	hg38_cpg_inter	Imprinted	Paternal
chr7:94634954	0.015625	1	0	0.967742	1	0.863636	0.875	0.911765	1	0.961538	0.969697	0.976744	1	0.947368	1	0.933333	1	chr7:94629842-94639340	-	intron:512139	ENST00000642564.1	8910	SGCE	hg38_genes_introns	inter:7430	hg38_cpg_inter	Imprinted	Paternal
chr7:94634954	0.015625	1	0	0.967742	1	0.863636	0.875	0.911765	1	0.961538	0.969697	0.976744	1	0.947368	1	0.933333	1	chr7:94629842-94639340	-	intron:512205	ENST00000425444.2	8910	SGCE	hg38_genes_introns	inter:7430	hg38_cpg_inter	Imprinted	Paternal
chr7:94650816	0.015625	1	28	0.95	0.916667	0.92	0.833333	0.974359	0.9375	0.941176	0.913043	1	0.944444	1	0.913043	1	0.956522	chr7:94623398-94655989	-	intron:511417	ENST00000643206.1	8910	SGCE	hg38_genes_introns	inter:7430	hg38_cpg_inter	Imprinted	Paternal
chr7:94650816	0.015625	1	28	0.95	0.916667	0.92	0.833333	0.974359	0.9375	0.941176	0.913043	1	0.944444	1	0.913043	1	0.956522	chr7:94623398-94655989	-	intron:512167	ENST00000642169.1	8910	SGCE	hg38_genes_introns	inter:7430	hg38_cpg_inter	Imprinted	Paternal
chr7:94650816	0.015625	1	28	0.95	0.916667	0.92	0.833333	0.974359	0.9375	0.941176	0.913043	1	0.944444	1	0.913043	1	0.956522	chr7:94628360-94655989	-	intron:511492	ENST00000437425.7	8910	SGCE	hg38_genes_introns	inter:7430	hg38_cpg_inter	Imprinted	Paternal
chr7:94650816	0.015625	1	28	0.95	0.916667	0.92	0.833333	0.974359	0.9375	0.941176	0.913043	1	0.944444	1	0.913043	1	0.956522	chr7:94628360-94655989	-	intron:511622	ENST00000645262.1	8910	SGCE	hg38_genes_introns	inter:7430	hg38_cpg_inter	Imprinted	Paternal
chr7:94650816	0.015625	1	28	0.95	0.916667	0.92	0.833333	0.974359	0.9375	0.941176	0.913043	1	0.944444	1	0.913043	1	0.956522	chr7:94628360-94655989	-	intron:511694	ENST00000642394.1	8910	SGCE	hg38_genes_introns	inter:7430	hg38_cpg_inter	Imprinted	Paternal
chr7:94650816	0.015625	1	28	0.95	0.916667	0.92	0.833333	0.974359	0.9375	0.941176	0.913043	1	0.944444	1	0.913043	1	0.956522	chr7:94628360-94655989	-	intron:512002	ENST00000647048.1	8910	SGCE	hg38_genes_introns	inter:7430	hg38_cpg_inter	Imprinted	Paternal
chr7:94650816	0.015625	1	28	0.95	0.916667	0.92	0.833333	0.974359	0.9375	0.941176	0.913043	1	0.944444	1	0.913043	1	0.956522	chr7:94628360-94655989	-	intron:512208	ENST00000646761.1	8910	SGCE	hg38_genes_introns	inter:7430	hg38_cpg_inter	Imprinted	Paternal
chr7:94650816	0.015625	1	28	0.95	0.916667	0.92	0.833333	0.974359	0.9375	0.941176	0.913043	1	0.944444	1	0.913043	1	0.956522	chr7:94629822-94655989	-	intron:512195	ENST00000450385.6	8910	SGCE	hg38_genes_introns	inter:7430	hg38_cpg_inter	Imprinted	Paternal
chr7:94650816	0.015625	1	28	0.95	0.916667	0.92	0.833333	0.974359	0.9375	0.941176	0.913043	1	0.944444	1	0.913043	1	0.956522	chr7:94629842-94656353	-	intron:511824	ENST00000645535.1	8910	SGCE	hg38_genes_introns	inter:7430	hg38_cpg_inter	Imprinted	Paternal
chr7:94650816	0.015625	1	28	0.95	0.916667	0.92	0.833333	0.974359	0.9375	0.941176	0.913043	1	0.944444	1	0.913043	1	0.956522	chr7:94629842-94655989	-	intron:511399	ENST00000647351.1	8910	SGCE	hg38_genes_introns	inter:7430	hg38_cpg_inter	Imprinted	Paternal
chr7:94650816	0.015625	1	28	0.95	0.916667	0.92	0.833333	0.974359	0.9375	0.941176	0.913043	1	0.944444	1	0.913043	1	0.956522	chr7:94629842-94655989	-	intron:511409	ENST00000648936.2	8910	SGCE	hg38_genes_introns	inter:7430	hg38_cpg_inter	Imprinted	Paternal
chr7:94650816	0.015625	1	28	0.95	0.916667	0.92	0.833333	0.974359	0.9375	0.941176	0.913043	1	0.944444	1	0.913043	1	0.956522	chr7:94629842-94655989	-	intron:511426	ENST00000447873.6	8910	SGCE	hg38_genes_introns	inter:7430	hg38_cpg_inter	Imprinted	Paternal
chr7:94650816	0.015625	1	28	0.95	0.916667	0.92	0.833333	0.974359	0.9375	0.941176	0.913043	1	0.944444	1	0.913043	1	0.956522	chr7:94629842-94655989	-	intron:511443	ENST00000644816.1	8910	SGCE	hg38_genes_introns	inter:7430	hg38_cpg_inter	Imprinted	Paternal
chr7:94650816	0.015625	1	28	0.95	0.916667	0.92	0.833333	0.974359	0.9375	0.941176	0.913043	1	0.944444	1	0.913043	1	0.956522	chr7:94629842-94655989	-	intron:511472	ENST00000642933.1	8910	SGCE	hg38_genes_introns	inter:7430	hg38_cpg_inter	Imprinted	Paternal
chr7:94650816	0.015625	1	28	0.95	0.916667	0.92	0.833333	0.974359	0.9375	0.941176	0.913043	1	0.944444	1	0.913043	1	0.956522	chr7:94629842-94655989	-	intron:511483	ENST00000445866.7	8910	SGCE	hg38_genes_introns	inter:7430	hg38_cpg_inter	Imprinted	Paternal
chr7:94650816	0.015625	1	28	0.95	0.916667	0.92	0.833333	0.974359	0.9375	0.941176	0.913043	1	0.944444	1	0.913043	1	0.956522	chr7:94629842-94655989	-	intron:511502	ENST00000645725.1	8910	SGCE	hg38_genes_introns	inter:7430	hg38_cpg_inter	Imprinted	Paternal
chr7:94650816	0.015625	1	28	0.95	0.916667	0.92	0.833333	0.974359	0.9375	0.941176	0.913043	1	0.944444	1	0.913043	1	0.956522	chr7:94629842-94655989	-	intron:511545	ENST00000644551.1	8910	SGCE	hg38_genes_introns	inter:7430	hg38_cpg_inter	Imprinted	Paternal
chr7:94650816	0.015625	1	28	0.95	0.916667	0.92	0.833333	0.974359	0.9375	0.941176	0.913043	1	0.944444	1	0.913043	1	0.956522	chr7:94629842-94655989	-	intron:511566	ENST00000646137.1	8910	SGCE	hg38_genes_introns	inter:7430	hg38_cpg_inter	Imprinted	Paternal
chr7:94650816	0.015625	1	28	0.95	0.916667	0.92	0.833333	0.974359	0.9375	0.941176	0.913043	1	0.944444	1	0.913043	1	0.956522	chr7:94629842-94655989	-	intron:511577	ENST00000642904.1	8910	SGCE	hg38_genes_introns	inter:7430	hg38_cpg_inter	Imprinted	Paternal
chr7:94650816	0.015625	1	28	0.95	0.916667	0.92	0.833333	0.974359	0.9375	0.941176	0.913043	1	0.944444	1	0.913043	1	0.956522	chr7:94629842-94655989	-	intron:511634	ENST00000646943.1	8910	SGCE	hg38_genes_introns	inter:7430	hg38_cpg_inter	Imprinted	Paternal
chr7:94650816	0.015625	1	28	0.95	0.916667	0.92	0.833333	0.974359	0.9375	0.941176	0.913043	1	0.944444	1	0.913043	1	0.956522	chr7:94629842-94655989	-	intron:511644	ENST00000646910.1	8910	SGCE	hg38_genes_introns	inter:7430	hg38_cpg_inter	Imprinted	Paternal
chr7:94650816	0.015625	1	28	0.95	0.916667	0.92	0.833333	0.974359	0.9375	0.941176	0.913043	1	0.944444	1	0.913043	1	0.956522	chr7:94629842-94655989	-	intron:511677	ENST00000644375.1	8910	SGCE	hg38_genes_introns	inter:7430	hg38_cpg_inter	Imprinted	Paternal
chr7:94650816	0.015625	1	28	0.95	0.916667	0.92	0.833333	0.974359	0.9375	0.941176	0.913043	1	0.944444	1	0.913043	1	0.956522	chr7:94629842-94655989	-	intron:511686	ENST00000645445.1	8910	SGCE	hg38_genes_introns	inter:7430	hg38_cpg_inter	Imprinted	Paternal
chr7:94650816	0.015625	1	28	0.95	0.916667	0.92	0.833333	0.974359	0.9375	0.941176	0.913043	1	0.944444	1	0.913043	1	0.956522	chr7:94629842-94655989	-	intron:511718	ENST00000643610.1	8910	SGCE	hg38_genes_introns	inter:7430	hg38_cpg_inter	Imprinted	Paternal
chr7:94650816	0.015625	1	28	0.95	0.916667	0.92	0.833333	0.974359	0.9375	0.941176	0.913043	1	0.944444	1	0.913043	1	0.956522	chr7:94629842-94655989	-	intron:511759	ENST00000647110.1	8910	SGCE	hg38_genes_introns	inter:7430	hg38_cpg_inter	Imprinted	Paternal
chr7:94650816	0.015625	1	28	0.95	0.916667	0.92	0.833333	0.974359	0.9375	0.941176	0.913043	1	0.944444	1	0.913043	1	0.956522	chr7:94629842-94655989	-	intron:511771	ENST00000642353.1	8910	SGCE	hg38_genes_introns	inter:7430	hg38_cpg_inter	Imprinted	Paternal
chr7:94650816	0.015625	1	28	0.95	0.916667	0.92	0.833333	0.974359	0.9375	0.941176	0.913043	1	0.944444	1	0.913043	1	0.956522	chr7:94629842-94655989	-	intron:511792	ENST00000644609.1	8910	SGCE	hg38_genes_introns	inter:7430	hg38_cpg_inter	Imprinted	Paternal
chr7:94650816	0.015625	1	28	0.95	0.916667	0.92	0.833333	0.974359	0.9375	0.941176	0.913043	1	0.944444	1	0.913043	1	0.956522	chr7:94629842-94655989	-	intron:511802	ENST00000646098.1	8910	SGCE	hg38_genes_introns	inter:7430	hg38_cpg_inter	Imprinted	Paternal
chr7:94650816	0.015625	1	28	0.95	0.916667	0.92	0.833333	0.974359	0.9375	0.941176	0.913043	1	0.944444	1	0.913043	1	0.956522	chr7:94629842-94655989	-	intron:511814	ENST00000644122.1	8910	SGCE	hg38_genes_introns	inter:7430	hg38_cpg_inter	Imprinted	Paternal
chr7:94650816	0.015625	1	28	0.95	0.916667	0.92	0.833333	0.974359	0.9375	0.941176	0.913043	1	0.944444	1	0.913043	1	0.956522	chr7:94629842-94655989	-	intron:511835	ENST00000644639.1	8910	SGCE	hg38_genes_introns	inter:7430	hg38_cpg_inter	Imprinted	Paternal
chr7:94650816	0.015625	1	28	0.95	0.916667	0.92	0.833333	0.974359	0.9375	0.941176	0.913043	1	0.944444	1	0.913043	1	0.956522	chr7:94629842-94655989	-	intron:511856	ENST00000642759.1	8910	SGCE	hg38_genes_introns	inter:7430	hg38_cpg_inter	Imprinted	Paternal
chr7:94650816	0.015625	1	28	0.95	0.916667	0.92	0.833333	0.974359	0.9375	0.941176	0.913043	1	0.944444	1	0.913043	1	0.956522	chr7:94629842-94655989	-	intron:511879	ENST00000644682.1	8910	SGCE	hg38_genes_introns	inter:7430	hg38_cpg_inter	Imprinted	Paternal
chr7:94650816	0.015625	1	28	0.95	0.916667	0.92	0.833333	0.974359	0.9375	0.941176	0.913043	1	0.944444	1	0.913043	1	0.956522	chr7:94629842-94655989	-	intron:511890	ENST00000642441.1	8910	SGCE	hg38_genes_introns	inter:7430	hg38_cpg_inter	Imprinted	Paternal
chr7:94650816	0.015625	1	28	0.95	0.916667	0.92	0.833333	0.974359	0.9375	0.941176	0.913043	1	0.944444	1	0.913043	1	0.956522	chr7:94629842-94655989	-	intron:511911	ENST00000646119.1	8910	SGCE	hg38_genes_introns	inter:7430	hg38_cpg_inter	Imprinted	Paternal
chr7:94650816	0.015625	1	28	0.95	0.916667	0.92	0.833333	0.974359	0.9375	0.941176	0.913043	1	0.944444	1	0.913043	1	0.956522	chr7:94629842-94655989	-	intron:511934	ENST00000644116.1	8910	SGCE	hg38_genes_introns	inter:7430	hg38_cpg_inter	Imprinted	Paternal
chr7:94650816	0.015625	1	28	0.95	0.916667	0.92	0.833333	0.974359	0.9375	0.941176	0.913043	1	0.944444	1	0.913043	1	0.956522	chr7:94629842-94655989	-	intron:511942	ENST00000642754.1	8910	SGCE	hg38_genes_introns	inter:7430	hg38_cpg_inter	Imprinted	Paternal
chr7:94650816	0.015625	1	28	0.95	0.916667	0.92	0.833333	0.974359	0.9375	0.941176	0.913043	1	0.944444	1	0.913043	1	0.956522	chr7:94629842-94655989	-	intron:511954	ENST00000643041.1	8910	SGCE	hg38_genes_introns	inter:7430	hg38_cpg_inter	Imprinted	Paternal
chr7:94650816	0.015625	1	28	0.95	0.916667	0.92	0.833333	0.974359	0.9375	0.941176	0.913043	1	0.944444	1	0.913043	1	0.956522	chr7:94629842-94655989	-	intron:511963	ENST00000643714.1	8910	SGCE	hg38_genes_introns	inter:7430	hg38_cpg_inter	Imprinted	Paternal
chr7:94650816	0.015625	1	28	0.95	0.916667	0.92	0.833333	0.974359	0.9375	0.941176	0.913043	1	0.944444	1	0.913043	1	0.956522	chr7:94629842-94655989	-	intron:512064	ENST00000428696.7	8910	SGCE	hg38_genes_introns	inter:7430	hg38_cpg_inter	Imprinted	Paternal
chr7:94650816	0.015625	1	28	0.95	0.916667	0.92	0.833333	0.974359	0.9375	0.941176	0.913043	1	0.944444	1	0.913043	1	0.956522	chr7:94629842-94655989	-	intron:512074	ENST00000645579.1	8910	SGCE	hg38_genes_introns	inter:7430	hg38_cpg_inter	Imprinted	Paternal
chr7:94650816	0.015625	1	28	0.95	0.916667	0.92	0.833333	0.974359	0.9375	0.941176	0.913043	1	0.944444	1	0.913043	1	0.956522	chr7:94629842-94655989	-	intron:512089	ENST00000646879.1	8910	SGCE	hg38_genes_introns	inter:7430	hg38_cpg_inter	Imprinted	Paternal
chr7:94650816	0.015625	1	28	0.95	0.916667	0.92	0.833333	0.974359	0.9375	0.941176	0.913043	1	0.944444	1	0.913043	1	0.956522	chr7:94629842-94655989	-	intron:512098	ENST00000643193.1	8910	SGCE	hg38_genes_introns	inter:7430	hg38_cpg_inter	Imprinted	Paternal
chr7:94650816	0.015625	1	28	0.95	0.916667	0.92	0.833333	0.974359	0.9375	0.941176	0.913043	1	0.944444	1	0.913043	1	0.956522	chr7:94629842-94655989	-	intron:512117	ENST00000643020.1	8910	SGCE	hg38_genes_introns	inter:7430	hg38_cpg_inter	Imprinted	Paternal
chr7:94650816	0.015625	1	28	0.95	0.916667	0.92	0.833333	0.974359	0.9375	0.941176	0.913043	1	0.944444	1	0.913043	1	0.956522	chr7:94629842-94655989	-	intron:512148	ENST00000643128.1	8910	SGCE	hg38_genes_introns	inter:7430	hg38_cpg_inter	Imprinted	Paternal
chr7:94650816	0.015625	1	28	0.95	0.916667	0.92	0.833333	0.974359	0.9375	0.941176	0.913043	1	0.944444	1	0.913043	1	0.956522	chr7:94629842-94655989	-	intron:512155	ENST00000643903.1	8910	SGCE	hg38_genes_introns	inter:7430	hg38_cpg_inter	Imprinted	Paternal
chr7:94650816	0.015625	1	28	0.95	0.916667	0.92	0.833333	0.974359	0.9375	0.941176	0.913043	1	0.944444	1	0.913043	1	0.956522	chr7:94629842-94655989	-	intron:512173	ENST00000644201.1	8910	SGCE	hg38_genes_introns	inter:7430	hg38_cpg_inter	Imprinted	Paternal
chr7:94650816	0.015625	1	28	0.95	0.916667	0.92	0.833333	0.974359	0.9375	0.941176	0.913043	1	0.944444	1	0.913043	1	0.956522	chr7:94629842-94655989	-	intron:512191	ENST00000645390.1	8910	SGCE	hg38_genes_introns	inter:7430	hg38_cpg_inter	Imprinted	Paternal
chr7:94650816	0.015625	1	28	0.95	0.916667	0.92	0.833333	0.974359	0.9375	0.941176	0.913043	1	0.944444	1	0.913043	1	0.956522	chr7:94629842-94655989	-	intron:512201	ENST00000644924.1	8910	SGCE	hg38_genes_introns	inter:7430	hg38_cpg_inter	Imprinted	Paternal
chr7:94650816	0.015625	1	28	0.95	0.916667	0.92	0.833333	0.974359	0.9375	0.941176	0.913043	1	0.944444	1	0.913043	1	0.956522	chr7:94639449-94655989	-	intron:511462	ENST00000646489.1	8910	SGCE	hg38_genes_introns	inter:7430	hg38_cpg_inter	Imprinted	Paternal
chr7:94650816	0.015625	1	28	0.95	0.916667	0.92	0.833333	0.974359	0.9375	0.941176	0.913043	1	0.944444	1	0.913043	1	0.956522	chr7:94639449-94655989	-	intron:511655	ENST00000645101.1	8910	SGCE	hg38_genes_introns	inter:7430	hg38_cpg_inter	Imprinted	Paternal
chr7:94650816	0.015625	1	28	0.95	0.916667	0.92	0.833333	0.974359	0.9375	0.941176	0.913043	1	0.944444	1	0.913043	1	0.956522	chr7:94639449-94655989	-	intron:511665	ENST00000643272.1	8910	SGCE	hg38_genes_introns	inter:7430	hg38_cpg_inter	Imprinted	Paternal
chr7:94650816	0.015625	1	28	0.95	0.916667	0.92	0.833333	0.974359	0.9375	0.941176	0.913043	1	0.944444	1	0.913043	1	0.956522	chr7:94639449-94655989	-	intron:511782	ENST00000642707.1	8910	SGCE	hg38_genes_introns	inter:7430	hg38_cpg_inter	Imprinted	Paternal
chr7:94650816	0.015625	1	28	0.95	0.916667	0.92	0.833333	0.974359	0.9375	0.941176	0.913043	1	0.944444	1	0.913043	1	0.956522	chr7:94639449-94655989	-	intron:511869	ENST00000646265.1	8910	SGCE	hg38_genes_introns	inter:7430	hg38_cpg_inter	Imprinted	Paternal
chr7:94650816	0.015625	1	28	0.95	0.916667	0.92	0.833333	0.974359	0.9375	0.941176	0.913043	1	0.944444	1	0.913043	1	0.956522	chr7:94639449-94655989	-	intron:512022	ENST00000647018.1	8910	SGCE	hg38_genes_introns	inter:7430	hg38_cpg_inter	Imprinted	Paternal
chr7:94650816	0.015625	1	28	0.95	0.916667	0.92	0.833333	0.974359	0.9375	0.941176	0.913043	1	0.944444	1	0.913043	1	0.956522	chr7:94639449-94655989	-	intron:512042	ENST00000647334.1	8910	SGCE	hg38_genes_introns	inter:7430	hg38_cpg_inter	Imprinted	Paternal
chr7:94650816	0.015625	1	28	0.95	0.916667	0.92	0.833333	0.974359	0.9375	0.941176	0.913043	1	0.944444	1	0.913043	1	0.956522	chr7:94639449-94655989	-	intron:512054	ENST00000647096.1	8910	SGCE	hg38_genes_introns	inter:7430	hg38_cpg_inter	Imprinted	Paternal
chr7:94650816	0.015625	1	28	0.95	0.916667	0.92	0.833333	0.974359	0.9375	0.941176	0.913043	1	0.944444	1	0.913043	1	0.956522	chr7:94639449-94655989	-	intron:512108	ENST00000415788.3	8910	SGCE	hg38_genes_introns	inter:7430	hg38_cpg_inter	Imprinted	Paternal
chr7:94650816	0.015625	1	28	0.95	0.916667	0.92	0.833333	0.974359	0.9375	0.941176	0.913043	1	0.944444	1	0.913043	1	0.956522	chr7:94639449-94655989	-	intron:512130	ENST00000645109.1	8910	SGCE	hg38_genes_introns	inter:7430	hg38_cpg_inter	Imprinted	Paternal
chr7:94650816	0.015625	1	28	0.95	0.916667	0.92	0.833333	0.974359	0.9375	0.941176	0.913043	1	0.944444	1	0.913043	1	0.956522	chr7:94639449-94655989	-	intron:512140	ENST00000642564.1	8910	SGCE	hg38_genes_introns	inter:7430	hg38_cpg_inter	Imprinted	Paternal
chr7:94650816	0.015625	1	28	0.95	0.916667	0.92	0.833333	0.974359	0.9375	0.941176	0.913043	1	0.944444	1	0.913043	1	0.956522	chr7:94640965-94655989	-	intron:511556	ENST00000643605.1	8910	SGCE	hg38_genes_introns	inter:7430	hg38_cpg_inter	Imprinted	Paternal
chr7:94650816	0.015625	1	28	0.95	0.916667	0.92	0.833333	0.974359	0.9375	0.941176	0.913043	1	0.944444	1	0.913043	1	0.956522	chr7:94644668-94656353	-	intron:511729	ENST00000644681.1	8910	SGCE	hg38_genes_introns	inter:7430	hg38_cpg_inter	Imprinted	Paternal
chr7:94650816	0.015625	1	28	0.95	0.916667	0.92	0.833333	0.974359	0.9375	0.941176	0.913043	1	0.944444	1	0.913043	1	0.956522	chr7:94644668-94655989	-	intron:511527	ENST00000646559.1	8910	SGCE	hg38_genes_introns	inter:7430	hg38_cpg_inter	Imprinted	Paternal
chr7:94650816	0.015625	1	28	0.95	0.916667	0.92	0.833333	0.974359	0.9375	0.941176	0.913043	1	0.944444	1	0.913043	1	0.956522	chr7:94644668-94655989	-	intron:511595	ENST00000646434.1	8910	SGCE	hg38_genes_introns	inter:7430	hg38_cpg_inter	Imprinted	Paternal
chr7:94650816	0.015625	1	28	0.95	0.916667	0.92	0.833333	0.974359	0.9375	0.941176	0.913043	1	0.944444	1	0.913043	1	0.956522	chr7:94644668-94655989	-	intron:511706	ENST00000646466.1	8910	SGCE	hg38_genes_introns	inter:7430	hg38_cpg_inter	Imprinted	Paternal
chr7:94650816	0.015625	1	28	0.95	0.916667	0.92	0.833333	0.974359	0.9375	0.941176	0.913043	1	0.944444	1	0.913043	1	0.956522	chr7:94644668-94655989	-	intron:511846	ENST00000646600.1	8910	SGCE	hg38_genes_introns	inter:7430	hg38_cpg_inter	Imprinted	Paternal
chr7:94650816	0.015625	1	28	0.95	0.916667	0.92	0.833333	0.974359	0.9375	0.941176	0.913043	1	0.944444	1	0.913043	1	0.956522	chr7:94644668-94655989	-	intron:511923	ENST00000642638.1	8910	SGCE	hg38_genes_introns	inter:7430	hg38_cpg_inter	Imprinted	Paternal
chr7:94650816	0.015625	1	28	0.95	0.916667	0.92	0.833333	0.974359	0.9375	0.941176	0.913043	1	0.944444	1	0.913043	1	0.956522	chr7:94644668-94655989	-	intron:511986	ENST00000644087.1	8910	SGCE	hg38_genes_introns	inter:7430	hg38_cpg_inter	Imprinted	Paternal
chr7:94650816	0.015625	1	28	0.95	0.916667	0.92	0.833333	0.974359	0.9375	0.941176	0.913043	1	0.944444	1	0.913043	1	0.956522	chr7:94644668-94655989	-	intron:512012	ENST00000646301.1	8910	SGCE	hg38_genes_introns	inter:7430	hg38_cpg_inter	Imprinted	Paternal
chr7:94650816	0.015625	1	28	0.95	0.916667	0.92	0.833333	0.974359	0.9375	0.941176	0.913043	1	0.944444	1	0.913043	1	0.956522	chr7:94644668-94655989	-	intron:512162	ENST00000646682.1	8910	SGCE	hg38_genes_introns	inter:7430	hg38_cpg_inter	Imprinted	Paternal
chr7:94650816	0.015625	1	28	0.95	0.916667	0.92	0.833333	0.974359	0.9375	0.941176	0.913043	1	0.944444	1	0.913043	1	0.956522	chr7:94644668-94655989	-	intron:512187	ENST00000645920.1	8910	SGCE	hg38_genes_introns	inter:7430	hg38_cpg_inter	Imprinted	Paternal
chr7:94650816	0.015625	1	28	0.95	0.916667	0.92	0.833333	0.974359	0.9375	0.941176	0.913043	1	0.944444	1	0.913043	1	0.956522	chr7:94644668-94655989	-	intron:512207	ENST00000425444.2	8910	SGCE	hg38_genes_introns	inter:7430	hg38_cpg_inter	Imprinted	Paternal
chr6:160364439	0.015625	1	28	1	0.695652	0.666667	0.611111	0.962963	0.894737	1	0.806452	0.916667	0.857143	0.878788	0.72	1	0.793103	chr6:160348849-160397978	+	intron:433837	ENST00000275300.3	6581	SLC22A3	hg38_genes_introns	shore:16048	hg38_cpg_shores	Imprinted	Maternal
chr6:160431291	0.015625	1	0	0.0454545	0.3125	0.0526316	0.0769231	0.136364	0.272727	0	0.290323	0.0666667	0.117647	0.030303	0.037037	0.217391	0.25	chr6:160410847-160436779	+	intron:433841	ENST00000275300.3	6581	SLC22A3	hg38_genes_introns	inter:6680	hg38_cpg_inter	Imprinted	Maternal
chr8:134501534	0.015625	1	28	0.965517	0.964286	0.90625	0.846154	1	0.961538	1	0.869565	1	0.888889	0.944444	0.92	1	0.933333	chr8:134478702-134509708	-	intron:570506	ENST00000429442.6	57623	ZFAT	hg38_genes_introns	inter:8528	hg38_cpg_inter	Imprinted	Paternal
chr8:134501534	0.015625	1	28	0.965517	0.964286	0.90625	0.846154	1	0.961538	1	0.869565	1	0.888889	0.944444	0.92	1	0.933333	chr8:134478722-134520882	-	intron:570462	ENST00000520356.5	57623	ZFAT	hg38_genes_introns	inter:8528	hg38_cpg_inter	Imprinted	Paternal
chr8:134501534	0.015625	1	28	0.965517	0.964286	0.90625	0.846154	1	0.961538	1	0.869565	1	0.888889	0.944444	0.92	1	0.933333	chr8:134478722-134509618	-	intron:570475	ENST00000377838.8	57623	ZFAT	hg38_genes_introns	inter:8528	hg38_cpg_inter	Imprinted	Paternal
chr8:134501534	0.015625	1	28	0.965517	0.964286	0.90625	0.846154	1	0.961538	1	0.869565	1	0.888889	0.944444	0.92	1	0.933333	chr8:134478722-134509618	-	intron:570490	ENST00000520727.5	57623	ZFAT	hg38_genes_introns	inter:8528	hg38_cpg_inter	Imprinted	Paternal
chr8:134501534	0.015625	1	28	0.965517	0.964286	0.90625	0.846154	1	0.961538	1	0.869565	1	0.888889	0.944444	0.92	1	0.933333	chr8:134478722-134509618	-	intron:570521	ENST00000523924.5	57623	ZFAT	hg38_genes_introns	inter:8528	hg38_cpg_inter	Imprinted	Paternal
chr8:134501534	0.015625	1	28	0.965517	0.964286	0.90625	0.846154	1	0.961538	1	0.869565	1	0.888889	0.944444	0.92	1	0.933333	chr8:134478722-134509618	-	intron:570537	ENST00000523243.5	57623	ZFAT	hg38_genes_introns	inter:8528	hg38_cpg_inter	Imprinted	Paternal
chr8:134501534	0.015625	1	28	0.965517	0.964286	0.90625	0.846154	1	0.961538	1	0.869565	1	0.888889	0.944444	0.92	1	0.933333	chr8:134478722-134509618	-	intron:570553	ENST00000518408.5	57623	ZFAT	hg38_genes_introns	inter:8528	hg38_cpg_inter	Imprinted	Paternal
chr8:134501534	0.015625	1	28	0.965517	0.964286	0.90625	0.846154	1	0.961538	1	0.869565	1	0.888889	0.944444	0.92	1	0.933333	chr8:134478722-134509618	-	intron:570558	ENST00000520214.5	57623	ZFAT	hg38_genes_introns	inter:8528	hg38_cpg_inter	Imprinted	Paternal
chr8:134501534	0.015625	1	28	0.965517	0.964286	0.90625	0.846154	1	0.961538	1	0.869565	1	0.888889	0.944444	0.92	1	0.933333	chr8:134478722-134509618	-	intron:570573	ENST00000521673.5	57623	ZFAT	hg38_genes_introns	inter:8528	hg38_cpg_inter	Imprinted	Paternal
chr8:134501534	0.015625	1	28	0.965517	0.964286	0.90625	0.846154	1	0.961538	1	0.869565	1	0.888889	0.944444	0.92	1	0.933333	chr8:134478722-134509618	-	intron:570575	ENST00000523399.5	57623	ZFAT	hg38_genes_introns	inter:8528	hg38_cpg_inter	Imprinted	Paternal
chr8:134708029	0.015625	1	28	0.95	0.909091	0.903226	0.815789	0.928571	0.916667	0.933333	0.866667	1	0.888889	0.878788	0.85	1	0.954545	chr8:134657738-134712844	-	intron:570489	ENST00000377838.8	57623	ZFAT	hg38_genes_introns	inter:8528	hg38_cpg_inter	Imprinted	Paternal
chr8:134708029	0.015625	1	28	0.95	0.909091	0.903226	0.815789	0.928571	0.916667	0.933333	0.866667	1	0.888889	0.878788	0.85	1	0.954545	chr8:134657738-134712844	-	intron:570552	ENST00000523243.5	57623	ZFAT	hg38_genes_introns	inter:8528	hg38_cpg_inter	Imprinted	Paternal
chr8:134708029	0.015625	1	28	0.95	0.909091	0.903226	0.815789	0.928571	0.916667	0.933333	0.866667	1	0.888889	0.878788	0.85	1	0.954545	chr8:134657738-134712844	-	intron:570588	ENST00000523399.5	57623	ZFAT	hg38_genes_introns	inter:8528	hg38_cpg_inter	Imprinted	Paternal
chr8:134708029	0.015625	1	28	0.95	0.909091	0.903226	0.815789	0.928571	0.916667	0.933333	0.866667	1	0.888889	0.878788	0.85	1	0.954545	chr8:134674889-134712844	-	intron:570536	ENST00000523924.5	57623	ZFAT	hg38_genes_introns	inter:8528	hg38_cpg_inter	Imprinted	Paternal
chr19:56812472	0.015625	1	28	0.969697	0.958333	0.823529	0.8	0.947368	0.944444	0.866667	0.846154	1	0.882353	0.9375	0.857143	1	0.625	chr19:56789952-56818599	-	intron:1147008	ENST00000593711.6	23619	ZIM2	hg38_genes_introns	inter:17774	hg38_cpg_inter	Imprinted	Paternal
chr19:56812472	0.015625	1	28	0.969697	0.958333	0.823529	0.8	0.947368	0.944444	0.866667	0.846154	1	0.882353	0.9375	0.857143	1	0.625	chr19:56789952-56818599	-	intron:1147018	ENST00000629319.2	23619	ZIM2	hg38_genes_introns	inter:17774	hg38_cpg_inter	Imprinted	Paternal
chr19:56812472	0.015625	1	28	0.969697	0.958333	0.823529	0.8	0.947368	0.944444	0.866667	0.846154	1	0.882353	0.9375	0.857143	1	0.625	chr19:56789952-56817745	-	intron:1147030	ENST00000595671.5	23619	ZIM2	hg38_genes_introns	inter:17774	hg38_cpg_inter	Imprinted	Paternal
chr19:56812472	0.015625	1	28	0.969697	0.958333	0.823529	0.8	0.947368	0.944444	0.866667	0.846154	1	0.882353	0.9375	0.857143	1	0.625	chr19:56789952-56818599	-	intron:1147041	ENST00000597281.5	23619	ZIM2	hg38_genes_introns	inter:17774	hg38_cpg_inter	Imprinted	Paternal
chr19:56812472	0.015625	1	28	0.969697	0.958333	0.823529	0.8	0.947368	0.944444	0.866667	0.846154	1	0.882353	0.9375	0.857143	1	0.625	chr19:56789952-56818599	-	intron:1147051	ENST00000601070.5	23619	ZIM2	hg38_genes_introns	inter:17774	hg38_cpg_inter	Imprinted	Paternal
chr19:56812472	0.015625	1	28	0.969697	0.958333	0.823529	0.8	0.947368	0.944444	0.866667	0.846154	1	0.882353	0.9375	0.857143	1	0.625	chr19:56789952-56818599	-	intron:1147061	ENST00000599935.5	23619	ZIM2	hg38_genes_introns	inter:17774	hg38_cpg_inter	Imprinted	Paternal
chr19:56812472	0.015625	1	28	0.969697	0.958333	0.823529	0.8	0.947368	0.944444	0.866667	0.846154	1	0.882353	0.9375	0.857143	1	0.625	chr19:56789952-56818599	-	intron:1147073	ENST00000650111.1	23619	ZIM2	hg38_genes_introns	inter:17774	hg38_cpg_inter	Imprinted	Paternal
chr19:56812472	0.015625	1	28	0.969697	0.958333	0.823529	0.8	0.947368	0.944444	0.866667	0.846154	1	0.882353	0.9375	0.857143	1	0.625	chr19:56810229-56822210	+	intron:1113820	ENST00000652504.1	101929059	ZIM2-AS1	hg38_genes_introns	inter:17774	hg38_cpg_inter	NA	NA
chr19:56812472	0.015625	1	28	0.969697	0.958333	0.823529	0.8	0.947368	0.944444	0.866667	0.846154	1	0.882353	0.9375	0.857143	1	0.625	chr19:56810229-56821727	+	intron:1113860	ENST00000650854.1	101929059	ZIM2-AS1	hg38_genes_introns	inter:17774	hg38_cpg_inter	NA	NA
chr9:3945160	0.0222541	1	28	0.935484	0.909091	1	0.851852	1	0.823529	1	0.823529	1	0.882353	1	0.928571	1	0.92	chr9:3829493-4125733	-	intron:599423	ENST00000682846.1	169792	GLIS3	hg38_genes_introns	inter:8684	hg38_cpg_inter	Imprinted	Paternal
chr9:3945160	0.0222541	1	28	0.935484	0.909091	1	0.851852	1	0.823529	1	0.823529	1	0.882353	1	0.928571	1	0.92	chr9:3937190-4150939	-	intron:599431	ENST00000645252.2	169792	GLIS3	hg38_genes_introns	inter:8684	hg38_cpg_inter	Imprinted	Paternal
chr9:3945160	0.0222541	1	28	0.935484	0.909091	1	0.851852	1	0.823529	1	0.823529	1	0.882353	1	0.928571	1	0.92	chr9:3937190-4117767	-	intron:599375	ENST00000324333.14	169792	GLIS3	hg38_genes_introns	inter:8684	hg38_cpg_inter	Imprinted	Paternal
chr9:3945160	0.0222541	1	28	0.935484	0.909091	1	0.851852	1	0.823529	1	0.823529	1	0.882353	1	0.928571	1	0.92	chr9:3937190-4117767	-	intron:599384	ENST00000381971.8	169792	GLIS3	hg38_genes_introns	inter:8684	hg38_cpg_inter	Imprinted	Paternal
chr9:3945160	0.0222541	1	28	0.935484	0.909091	1	0.851852	1	0.823529	1	0.823529	1	0.882353	1	0.928571	1	0.92	chr9:3937190-4117767	-	intron:599394	ENST00000491889.6	169792	GLIS3	hg38_genes_introns	inter:8684	hg38_cpg_inter	Imprinted	Paternal
chr9:3945160	0.0222541	1	28	0.935484	0.909091	1	0.851852	1	0.823529	1	0.823529	1	0.882353	1	0.928571	1	0.92	chr9:3937190-4117767	-	intron:599403	ENST00000682749.1	169792	GLIS3	hg38_genes_introns	inter:8684	hg38_cpg_inter	Imprinted	Paternal
chr9:3945160	0.0222541	1	28	0.935484	0.909091	1	0.851852	1	0.823529	1	0.823529	1	0.882353	1	0.928571	1	0.92	chr9:3937190-4117767	-	intron:599437	ENST00000467497.6	169792	GLIS3	hg38_genes_introns	inter:8684	hg38_cpg_inter	Imprinted	Paternal
chr9:3945160	0.0222541	1	28	0.935484	0.909091	1	0.851852	1	0.823529	1	0.823529	1	0.882353	1	0.928571	1	0.92	chr9:3937190-4081227	-	intron:599413	ENST00000682864.1	169792	GLIS3	hg38_genes_introns	inter:8684	hg38_cpg_inter	Imprinted	Paternal
chr9:3945160	0.0222541	1	28	0.935484	0.909091	1	0.851852	1	0.823529	1	0.823529	1	0.882353	1	0.928571	1	0.92	chr9:3937190-4081227	-	intron:599443	ENST00000464391.2	169792	GLIS3	hg38_genes_introns	inter:8684	hg38_cpg_inter	Imprinted	Paternal
chr9:3945160	0.0222541	1	28	0.935484	0.909091	1	0.851852	1	0.823529	1	0.823529	1	0.882353	1	0.928571	1	0.92	chr9:3937190-4034526	-	intron:599446	ENST00000469833.1	169792	GLIS3	hg38_genes_introns	inter:8684	hg38_cpg_inter	Imprinted	Paternal
chr9:3945160	0.0222541	1	28	0.935484	0.909091	1	0.851852	1	0.823529	1	0.823529	1	0.882353	1	0.928571	1	0.92	chr9:3937190-3975133	-	intron:599421	ENST00000461870.5	169792	GLIS3	hg38_genes_introns	inter:8684	hg38_cpg_inter	Imprinted	Paternal
chr7:78607128	0.0222541	1	28	0.896552	0.69697	0.695652	0.64	0.772727	0.769231	0.75	0.681818	0.933333	0.923077	0.809524	0.75	0.818182	0.75	chr7:78521646-78627119	-	intron:509238	ENST00000354212.9	9863	MAGI2	hg38_genes_introns	inter:7387	hg38_cpg_inter	Imprinted	Maternal
chr7:78607128	0.0222541	1	28	0.896552	0.69697	0.695652	0.64	0.772727	0.769231	0.75	0.681818	0.933333	0.923077	0.809524	0.75	0.818182	0.75	chr7:78521646-78627119	-	intron:509259	ENST00000628980.2	9863	MAGI2	hg38_genes_introns	inter:7387	hg38_cpg_inter	Imprinted	Maternal
chr7:78607128	0.0222541	1	28	0.896552	0.69697	0.695652	0.64	0.772727	0.769231	0.75	0.681818	0.933333	0.923077	0.809524	0.75	0.818182	0.75	chr7:78521646-78627119	-	intron:509277	ENST00000419488.5	9863	MAGI2	hg38_genes_introns	inter:7387	hg38_cpg_inter	Imprinted	Maternal
chr7:78607128	0.0222541	1	28	0.896552	0.69697	0.695652	0.64	0.772727	0.769231	0.75	0.681818	0.933333	0.923077	0.809524	0.75	0.818182	0.75	chr7:78521646-78627119	-	intron:509297	ENST00000535697.5	9863	MAGI2	hg38_genes_introns	inter:7387	hg38_cpg_inter	Imprinted	Maternal
chr7:78607128	0.0222541	1	28	0.896552	0.69697	0.695652	0.64	0.772727	0.769231	0.75	0.681818	0.933333	0.923077	0.809524	0.75	0.818182	0.75	chr7:78521646-78627119	-	intron:509316	ENST00000629359.2	9863	MAGI2	hg38_genes_introns	inter:7387	hg38_cpg_inter	Imprinted	Maternal
chr7:78607128	0.0222541	1	28	0.896552	0.69697	0.695652	0.64	0.772727	0.769231	0.75	0.681818	0.933333	0.923077	0.809524	0.75	0.818182	0.75	chr7:78521646-78627119	-	intron:509335	ENST00000637441.1	9863	MAGI2	hg38_genes_introns	inter:7387	hg38_cpg_inter	Imprinted	Maternal
chr7:78607128	0.0222541	1	28	0.896552	0.69697	0.695652	0.64	0.772727	0.769231	0.75	0.681818	0.933333	0.923077	0.809524	0.75	0.818182	0.75	chr7:78521646-78627119	-	intron:509357	ENST00000626691.2	9863	MAGI2	hg38_genes_introns	inter:7387	hg38_cpg_inter	Imprinted	Maternal
chr7:78607128	0.0222541	1	28	0.896552	0.69697	0.695652	0.64	0.772727	0.769231	0.75	0.681818	0.933333	0.923077	0.809524	0.75	0.818182	0.75	chr7:78521646-78627119	-	intron:509378	ENST00000522391.3	9863	MAGI2	hg38_genes_introns	inter:7387	hg38_cpg_inter	Imprinted	Maternal
chr7:78607128	0.0222541	1	28	0.896552	0.69697	0.695652	0.64	0.772727	0.769231	0.75	0.681818	0.933333	0.923077	0.809524	0.75	0.818182	0.75	chr7:78521646-78627119	-	intron:509420	ENST00000637486.1	9863	MAGI2	hg38_genes_introns	inter:7387	hg38_cpg_inter	Imprinted	Maternal
chr7:78607128	0.0222541	1	28	0.896552	0.69697	0.695652	0.64	0.772727	0.769231	0.75	0.681818	0.933333	0.923077	0.809524	0.75	0.818182	0.75	chr7:78521646-78627119	-	intron:509488	ENST00000628781.1	9863	MAGI2	hg38_genes_introns	inter:7387	hg38_cpg_inter	Imprinted	Maternal
chr7:78607128	0.0222541	1	28	0.896552	0.69697	0.695652	0.64	0.772727	0.769231	0.75	0.681818	0.933333	0.923077	0.809524	0.75	0.818182	0.75	chr7:78554672-78627119	-	intron:509497	ENST00000636717.1	9863	MAGI2	hg38_genes_introns	inter:7387	hg38_cpg_inter	Imprinted	Maternal
chr7:78607128	0.0222541	1	28	0.896552	0.69697	0.695652	0.64	0.772727	0.769231	0.75	0.681818	0.933333	0.923077	0.809524	0.75	0.818182	0.75	chr7:78583495-78627119	-	intron:509480	ENST00000630991.2	9863	MAGI2	hg38_genes_introns	inter:7387	hg38_cpg_inter	Imprinted	Maternal
chr7:95113152	0.0222541	1	0	0.916667	0.933333	0.947368	0.952381	0.9	0.916667	0.833333	0.9	0.947368	1	0.891892	1	0.96	1	chr7:95111392-95120711	+	intron:483847	ENST00000433360.6	55607	PPP1R9A	hg38_genes_introns	inter:7432	hg38_cpg_inter	Imprinted	Maternal
chr7:95113152	0.0222541	1	0	0.916667	0.933333	0.947368	0.952381	0.9	0.916667	0.833333	0.9	0.947368	1	0.891892	1	0.96	1	chr7:95111392-95120711	+	intron:483866	ENST00000340694.8	55607	PPP1R9A	hg38_genes_introns	inter:7432	hg38_cpg_inter	Imprinted	Maternal
chr7:95113152	0.0222541	1	0	0.916667	0.933333	0.947368	0.952381	0.9	0.916667	0.833333	0.9	0.947368	1	0.891892	1	0.96	1	chr7:95111392-95120711	+	intron:483881	ENST00000424654.5	55607	PPP1R9A	hg38_genes_introns	inter:7432	hg38_cpg_inter	Imprinted	Maternal
chr7:95113152	0.0222541	1	0	0.916667	0.933333	0.947368	0.952381	0.9	0.916667	0.833333	0.9	0.947368	1	0.891892	1	0.96	1	chr7:95111392-95120711	+	intron:483899	ENST00000433881.5	55607	PPP1R9A	hg38_genes_introns	inter:7432	hg38_cpg_inter	Imprinted	Maternal
chr7:95113152	0.0222541	1	0	0.916667	0.933333	0.947368	0.952381	0.9	0.916667	0.833333	0.9	0.947368	1	0.891892	1	0.96	1	chr7:95111392-95120711	+	intron:483913	ENST00000456331.6	55607	PPP1R9A	hg38_genes_introns	inter:7432	hg38_cpg_inter	Imprinted	Maternal
chr7:95113152	0.0222541	1	0	0.916667	0.933333	0.947368	0.952381	0.9	0.916667	0.833333	0.9	0.947368	1	0.891892	1	0.96	1	chr7:95111392-95120711	+	intron:483929	ENST00000289495.7	55607	PPP1R9A	hg38_genes_introns	inter:7432	hg38_cpg_inter	Imprinted	Maternal
chr7:95113152	0.0222541	1	0	0.916667	0.933333	0.947368	0.952381	0.9	0.916667	0.833333	0.9	0.947368	1	0.891892	1	0.96	1	chr7:95036782-95214184	-	intron:512215	ENST00000637269.1	105375405	PPP1R9A-AS1	hg38_genes_introns	inter:7432	hg38_cpg_inter	NA	NA
chr7:95113152	0.0222541	1	0	0.916667	0.933333	0.947368	0.952381	0.9	0.916667	0.833333	0.9	0.947368	1	0.891892	1	0.96	1	chr7:95108942-95214184	-	intron:512214	ENST00000666346.1	105375405	PPP1R9A-AS1	hg38_genes_introns	inter:7432	hg38_cpg_inter	NA	NA
chr7:95113152	0.0222541	1	0	0.916667	0.933333	0.947368	0.952381	0.9	0.916667	0.833333	0.9	0.947368	1	0.891892	1	0.96	1	chr7:95108942-95174946	-	intron:512210	ENST00000637876.1	105375405	PPP1R9A-AS1	hg38_genes_introns	inter:7432	hg38_cpg_inter	NA	NA
chr15:25374872	0.0222541	1	28	1	0.928571	1	0.909091	0.9375	0.9	1	0.947368	1	0.909091	0.964286	0.958333	0.9375	0.933333	chr15:25371243-25375242	+	1to5kb:163170	ENST00000658853.1	104472715	SNHG14	hg38_genes_1to5kb	inter:13460	hg38_cpg_inter	NA	NA
chr15:25374872	0.0222541	1	28	1	0.928571	1	0.909091	0.9375	0.9	1	0.947368	1	0.909091	0.964286	0.958333	0.9375	0.933333	chr15:25373998-25377997	+	1to5kb:163171	ENST00000658623.1	104472715	SNHG14	hg38_genes_1to5kb	inter:13460	hg38_cpg_inter	NA	NA
chr15:25374872	0.0222541	1	28	1	0.928571	1	0.909091	0.9375	0.9	1	0.947368	1	0.909091	0.964286	0.958333	0.9375	0.933333	chr15:25373522-25375476	+	exon:1048545	ENST00000453082.5	104472715	SNHG14	hg38_genes_exons	inter:13460	hg38_cpg_inter	NA	NA
chr15:25374872	0.0222541	1	28	1	0.928571	1	0.909091	0.9375	0.9	1	0.947368	1	0.909091	0.964286	0.958333	0.9375	0.933333	chr15:25278885-25418787	+	intron:884846	ENST00000656420.1	104472715	SNHG14	hg38_genes_introns	inter:13460	hg38_cpg_inter	NA	NA
chr15:25374872	0.0222541	1	28	1	0.928571	1	0.909091	0.9375	0.9	1	0.947368	1	0.909091	0.964286	0.958333	0.9375	0.933333	chr15:25278885-25418787	+	intron:884899	ENST00000424333.6	104472715	SNHG14	hg38_genes_introns	inter:13460	hg38_cpg_inter	NA	NA
chr15:25374872	0.0222541	1	28	1	0.928571	1	0.909091	0.9375	0.9	1	0.947368	1	0.909091	0.964286	0.958333	0.9375	0.933333	chr15:25278885-25418787	+	intron:884957	ENST00000653489.1	104472715	SNHG14	hg38_genes_introns	inter:13460	hg38_cpg_inter	NA	NA
chr15:25374872	0.0222541	1	28	1	0.928571	1	0.909091	0.9375	0.9	1	0.947368	1	0.909091	0.964286	0.958333	0.9375	0.933333	chr15:25278885-25418787	+	intron:885003	ENST00000663446.1	104472715	SNHG14	hg38_genes_introns	inter:13460	hg38_cpg_inter	NA	NA
chr15:25374872	0.0222541	1	28	1	0.928571	1	0.909091	0.9375	0.9	1	0.947368	1	0.909091	0.964286	0.958333	0.9375	0.933333	chr15:25278885-25418787	+	intron:885050	ENST00000670384.1	104472715	SNHG14	hg38_genes_introns	inter:13460	hg38_cpg_inter	NA	NA
chr15:25374872	0.0222541	1	28	1	0.928571	1	0.909091	0.9375	0.9	1	0.947368	1	0.909091	0.964286	0.958333	0.9375	0.933333	chr15:25278885-25418787	+	intron:885097	ENST00000665397.1	104472715	SNHG14	hg38_genes_introns	inter:13460	hg38_cpg_inter	NA	NA
chr15:25374872	0.0222541	1	28	1	0.928571	1	0.909091	0.9375	0.9	1	0.947368	1	0.909091	0.964286	0.958333	0.9375	0.933333	chr15:25278885-25418787	+	intron:885143	ENST00000669989.1	104472715	SNHG14	hg38_genes_introns	inter:13460	hg38_cpg_inter	NA	NA
chr15:25374872	0.0222541	1	28	1	0.928571	1	0.909091	0.9375	0.9	1	0.947368	1	0.909091	0.964286	0.958333	0.9375	0.933333	chr15:25278885-25381268	+	intron:885261	ENST00000669911.1	104472715	SNHG14	hg38_genes_introns	inter:13460	hg38_cpg_inter	NA	NA
chr15:25374872	0.0222541	1	28	1	0.928571	1	0.909091	0.9375	0.9	1	0.947368	1	0.909091	0.964286	0.958333	0.9375	0.933333	chr15:25278885-25391595	+	intron:885302	ENST00000669867.1	104472715	SNHG14	hg38_genes_introns	inter:13460	hg38_cpg_inter	NA	NA
chr15:25374872	0.0222541	1	28	1	0.928571	1	0.909091	0.9375	0.9	1	0.947368	1	0.909091	0.964286	0.958333	0.9375	0.933333	chr15:25278885-25381268	+	intron:885343	ENST00000668570.1	104472715	SNHG14	hg38_genes_introns	inter:13460	hg38_cpg_inter	NA	NA
chr15:25374872	0.0222541	1	28	1	0.928571	1	0.909091	0.9375	0.9	1	0.947368	1	0.909091	0.964286	0.958333	0.9375	0.933333	chr15:25278885-25418787	+	intron:885384	ENST00000665311.1	104472715	SNHG14	hg38_genes_introns	inter:13460	hg38_cpg_inter	NA	NA
chr15:25374872	0.0222541	1	28	1	0.928571	1	0.909091	0.9375	0.9	1	0.947368	1	0.909091	0.964286	0.958333	0.9375	0.933333	chr15:25278885-25418787	+	intron:885457	ENST00000654023.1	104472715	SNHG14	hg38_genes_introns	inter:13460	hg38_cpg_inter	NA	NA
chr15:25374872	0.0222541	1	28	1	0.928571	1	0.909091	0.9375	0.9	1	0.947368	1	0.909091	0.964286	0.958333	0.9375	0.933333	chr15:25278885-25418787	+	intron:885485	ENST00000663359.1	104472715	SNHG14	hg38_genes_introns	inter:13460	hg38_cpg_inter	NA	NA
chr15:25374872	0.0222541	1	28	1	0.928571	1	0.909091	0.9375	0.9	1	0.947368	1	0.909091	0.964286	0.958333	0.9375	0.933333	chr15:25278885-25418787	+	intron:885512	ENST00000653389.1	104472715	SNHG14	hg38_genes_introns	inter:13460	hg38_cpg_inter	NA	NA
chr15:25374872	0.0222541	1	28	1	0.928571	1	0.909091	0.9375	0.9	1	0.947368	1	0.909091	0.964286	0.958333	0.9375	0.933333	chr15:25278885-25418787	+	intron:885538	ENST00000656450.1	104472715	SNHG14	hg38_genes_introns	inter:13460	hg38_cpg_inter	NA	NA
chr15:25374872	0.0222541	1	28	1	0.928571	1	0.909091	0.9375	0.9	1	0.947368	1	0.909091	0.964286	0.958333	0.9375	0.933333	chr15:25278885-25418787	+	intron:885563	ENST00000669064.1	104472715	SNHG14	hg38_genes_introns	inter:13460	hg38_cpg_inter	NA	NA
chr15:25374872	0.0222541	1	28	1	0.928571	1	0.909091	0.9375	0.9	1	0.947368	1	0.909091	0.964286	0.958333	0.9375	0.933333	chr15:25278885-25418787	+	intron:885589	ENST00000664763.1	104472715	SNHG14	hg38_genes_introns	inter:13460	hg38_cpg_inter	NA	NA
chr15:25374872	0.0222541	1	28	1	0.928571	1	0.909091	0.9375	0.9	1	0.947368	1	0.909091	0.964286	0.958333	0.9375	0.933333	chr15:25252334-25418787	+	intron:885609	ENST00000660430.1	104472715	SNHG14	hg38_genes_introns	inter:13460	hg38_cpg_inter	NA	NA
chr15:25374872	0.0222541	1	28	1	0.928571	1	0.909091	0.9375	0.9	1	0.947368	1	0.909091	0.964286	0.958333	0.9375	0.933333	chr15:25278885-25418787	+	intron:885631	ENST00000656009.1	104472715	SNHG14	hg38_genes_introns	inter:13460	hg38_cpg_inter	NA	NA
chr15:25374872	0.0222541	1	28	1	0.928571	1	0.909091	0.9375	0.9	1	0.947368	1	0.909091	0.964286	0.958333	0.9375	0.933333	chr15:25278885-25418787	+	intron:885653	ENST00000666663.1	104472715	SNHG14	hg38_genes_introns	inter:13460	hg38_cpg_inter	NA	NA
chr15:25374872	0.0222541	1	28	1	0.928571	1	0.909091	0.9375	0.9	1	0.947368	1	0.909091	0.964286	0.958333	0.9375	0.933333	chr15:25278885-25418787	+	intron:885676	ENST00000660376.1	104472715	SNHG14	hg38_genes_introns	inter:13460	hg38_cpg_inter	NA	NA
chr15:25374872	0.0222541	1	28	1	0.928571	1	0.909091	0.9375	0.9	1	0.947368	1	0.909091	0.964286	0.958333	0.9375	0.933333	chr15:25278885-25418787	+	intron:885700	ENST00000669928.1	104472715	SNHG14	hg38_genes_introns	inter:13460	hg38_cpg_inter	NA	NA
chr15:25374872	0.0222541	1	28	1	0.928571	1	0.909091	0.9375	0.9	1	0.947368	1	0.909091	0.964286	0.958333	0.9375	0.933333	chr15:25278885-25418787	+	intron:885717	ENST00000654984.1	104472715	SNHG14	hg38_genes_introns	inter:13460	hg38_cpg_inter	NA	NA
chr15:25374872	0.0222541	1	28	1	0.928571	1	0.909091	0.9375	0.9	1	0.947368	1	0.909091	0.964286	0.958333	0.9375	0.933333	chr15:25278885-25418787	+	intron:885732	ENST00000665411.1	104472715	SNHG14	hg38_genes_introns	inter:13460	hg38_cpg_inter	NA	NA
chr15:25374872	0.0222541	1	28	1	0.928571	1	0.909091	0.9375	0.9	1	0.947368	1	0.909091	0.964286	0.958333	0.9375	0.933333	chr15:25278885-25418787	+	intron:885739	ENST00000656474.1	104472715	SNHG14	hg38_genes_introns	inter:13460	hg38_cpg_inter	NA	NA
chr15:25374872	0.0222541	1	28	1	0.928571	1	0.909091	0.9375	0.9	1	0.947368	1	0.909091	0.964286	0.958333	0.9375	0.933333	chr15:25278885-25418787	+	intron:885746	ENST00000658502.1	104472715	SNHG14	hg38_genes_introns	inter:13460	hg38_cpg_inter	NA	NA
chr15:25374872	0.0222541	1	28	1	0.928571	1	0.909091	0.9375	0.9	1	0.947368	1	0.909091	0.964286	0.958333	0.9375	0.933333	chr15:25278885-25391595	+	intron:885760	ENST00000663600.1	104472715	SNHG14	hg38_genes_introns	inter:13460	hg38_cpg_inter	NA	NA
chr15:25374872	0.0222541	1	28	1	0.928571	1	0.909091	0.9375	0.9	1	0.947368	1	0.909091	0.964286	0.958333	0.9375	0.933333	chr15:25278885-25418787	+	intron:885767	ENST00000554726.2	104472715	SNHG14	hg38_genes_introns	inter:13460	hg38_cpg_inter	NA	NA
chr15:25374872	0.0222541	1	28	1	0.928571	1	0.909091	0.9375	0.9	1	0.947368	1	0.909091	0.964286	0.958333	0.9375	0.933333	chr15:25278885-25418787	+	intron:885771	ENST00000657011.1	104472715	SNHG14	hg38_genes_introns	inter:13460	hg38_cpg_inter	NA	NA
chr15:25374872	0.0222541	1	28	1	0.928571	1	0.909091	0.9375	0.9	1	0.947368	1	0.909091	0.964286	0.958333	0.9375	0.933333	chr15:25373889-25375763	-	exon:1073766	ENST00000675038.1	7337	UBE3A	hg38_genes_exons	inter:13460	hg38_cpg_inter	Imprinted	Maternal
chr15:25374872	0.0222541	1	28	1	0.928571	1	0.909091	0.9375	0.9	1	0.947368	1	0.909091	0.964286	0.958333	0.9375	0.933333	chr15:25371813-25375464	-	intron:906276	ENST00000638011.1	7337	UBE3A	hg38_genes_introns	inter:13460	hg38_cpg_inter	Imprinted	Maternal
chr15:25374872	0.0222541	1	28	1	0.928571	1	0.909091	0.9375	0.9	1	0.947368	1	0.909091	0.964286	0.958333	0.9375	0.933333	chr15:25371813-25375464	-	intron:906289	ENST00000637886.1	7337	UBE3A	hg38_genes_introns	inter:13460	hg38_cpg_inter	Imprinted	Maternal
chr15:25374872	0.0222541	1	28	1	0.928571	1	0.909091	0.9375	0.9	1	0.947368	1	0.909091	0.964286	0.958333	0.9375	0.933333	chr15:25371813-25375464	-	intron:906302	ENST00000638155.1	7337	UBE3A	hg38_genes_introns	inter:13460	hg38_cpg_inter	Imprinted	Maternal
chr15:25374872	0.0222541	1	28	1	0.928571	1	0.909091	0.9375	0.9	1	0.947368	1	0.909091	0.964286	0.958333	0.9375	0.933333	chr15:25371813-25375464	-	intron:906317	ENST00000635914.1	7337	UBE3A	hg38_genes_introns	inter:13460	hg38_cpg_inter	Imprinted	Maternal
chr15:25374872	0.0222541	1	28	1	0.928571	1	0.909091	0.9375	0.9	1	0.947368	1	0.909091	0.964286	0.958333	0.9375	0.933333	chr15:25371813-25375464	-	intron:906327	ENST00000438097.6	7337	UBE3A	hg38_genes_introns	inter:13460	hg38_cpg_inter	Imprinted	Maternal
chr15:25374872	0.0222541	1	28	1	0.928571	1	0.909091	0.9375	0.9	1	0.947368	1	0.909091	0.964286	0.958333	0.9375	0.933333	chr15:25371813-25375464	-	intron:906341	ENST00000648336.2	7337	UBE3A	hg38_genes_introns	inter:13460	hg38_cpg_inter	Imprinted	Maternal
chr15:25374872	0.0222541	1	28	1	0.928571	1	0.909091	0.9375	0.9	1	0.947368	1	0.909091	0.964286	0.958333	0.9375	0.933333	chr15:25371813-25375464	-	intron:906353	ENST00000630424.2	7337	UBE3A	hg38_genes_introns	inter:13460	hg38_cpg_inter	Imprinted	Maternal
chr15:25374872	0.0222541	1	28	1	0.928571	1	0.909091	0.9375	0.9	1	0.947368	1	0.909091	0.964286	0.958333	0.9375	0.933333	chr15:25371813-25375464	-	intron:906366	ENST00000649550.1	7337	UBE3A	hg38_genes_introns	inter:13460	hg38_cpg_inter	Imprinted	Maternal
chr15:25374872	0.0222541	1	28	1	0.928571	1	0.909091	0.9375	0.9	1	0.947368	1	0.909091	0.964286	0.958333	0.9375	0.933333	chr15:25371813-25375464	-	intron:906376	ENST00000650110.1	7337	UBE3A	hg38_genes_introns	inter:13460	hg38_cpg_inter	Imprinted	Maternal
chr15:25374872	0.0222541	1	28	1	0.928571	1	0.909091	0.9375	0.9	1	0.947368	1	0.909091	0.964286	0.958333	0.9375	0.933333	chr15:25371813-25375464	-	intron:906389	ENST00000428984.6	7337	UBE3A	hg38_genes_introns	inter:13460	hg38_cpg_inter	Imprinted	Maternal
chr15:25374872	0.0222541	1	28	1	0.928571	1	0.909091	0.9375	0.9	1	0.947368	1	0.909091	0.964286	0.958333	0.9375	0.933333	chr15:25371813-25375464	-	intron:906403	ENST00000566215.5	7337	UBE3A	hg38_genes_introns	inter:13460	hg38_cpg_inter	Imprinted	Maternal
chr15:25374872	0.0222541	1	28	1	0.928571	1	0.909091	0.9375	0.9	1	0.947368	1	0.909091	0.964286	0.958333	0.9375	0.933333	chr15:25371813-25375464	-	intron:906424	ENST00000675177.1	7337	UBE3A	hg38_genes_introns	inter:13460	hg38_cpg_inter	Imprinted	Maternal
chr15:25374872	0.0222541	1	28	1	0.928571	1	0.909091	0.9375	0.9	1	0.947368	1	0.909091	0.964286	0.958333	0.9375	0.933333	chr15:25371813-25375464	-	intron:906432	ENST00000675593.1	7337	UBE3A	hg38_genes_introns	inter:13460	hg38_cpg_inter	Imprinted	Maternal
chr15:25374872	0.0222541	1	28	1	0.928571	1	0.909091	0.9375	0.9	1	0.947368	1	0.909091	0.964286	0.958333	0.9375	0.933333	chr15:25371813-25375464	-	intron:906442	ENST00000625778.3	7337	UBE3A	hg38_genes_introns	inter:13460	hg38_cpg_inter	Imprinted	Maternal
chr15:25374872	0.0222541	1	28	1	0.928571	1	0.909091	0.9375	0.9	1	0.947368	1	0.909091	0.964286	0.958333	0.9375	0.933333	chr15:25371813-25375464	-	intron:906449	ENST00000675000.1	7337	UBE3A	hg38_genes_introns	inter:13460	hg38_cpg_inter	Imprinted	Maternal
chr15:25374872	0.0222541	1	28	1	0.928571	1	0.909091	0.9375	0.9	1	0.947368	1	0.909091	0.964286	0.958333	0.9375	0.933333	chr15:25371813-25375464	-	intron:906454	ENST00000626068.2	7337	UBE3A	hg38_genes_introns	inter:13460	hg38_cpg_inter	Imprinted	Maternal
chr15:25374872	0.0222541	1	28	1	0.928571	1	0.909091	0.9375	0.9	1	0.947368	1	0.909091	0.964286	0.958333	0.9375	0.933333	chr15:25371813-25375464	-	intron:906456	ENST00000626793.2	7337	UBE3A	hg38_genes_introns	inter:13460	hg38_cpg_inter	Imprinted	Maternal
chr15:25374872	0.0222541	1	28	1	0.928571	1	0.909091	0.9375	0.9	1	0.947368	1	0.909091	0.964286	0.958333	0.9375	0.933333	chr15:25371813-25375464	-	intron:906461	ENST00000628733.2	7337	UBE3A	hg38_genes_introns	inter:13460	hg38_cpg_inter	Imprinted	Maternal
chr15:25374872	0.0222541	1	28	1	0.928571	1	0.909091	0.9375	0.9	1	0.947368	1	0.909091	0.964286	0.958333	0.9375	0.933333	chr15:25371813-25375464	-	intron:906466	ENST00000630907.2	7337	UBE3A	hg38_genes_introns	inter:13460	hg38_cpg_inter	Imprinted	Maternal
chr7:94550791	0.03125	1	27	1	0.952381	0.958333	0.961538	1	0.944444	1	0.95122	1	0.923077	0.941176	0.875	1	0.964286	chr7:94548852-94552851	+	1to5kb:88070	ENST00000489196.1	64921	CASD1	hg38_genes_1to5kb	inter:7430	hg38_cpg_inter	NA	NA
chr7:94550791	0.03125	1	27	1	0.952381	0.958333	0.961538	1	0.944444	1	0.95122	1	0.923077	0.941176	0.875	1	0.964286	chr7:94549635-94551337	+	intron:483815	ENST00000297273.9	64921	CASD1	hg38_genes_introns	inter:7430	hg38_cpg_inter	NA	NA
chr7:94550791	0.03125	1	27	1	0.952381	0.958333	0.961538	1	0.944444	1	0.95122	1	0.923077	0.941176	0.875	1	0.964286	chr7:94550733-94551732	+	promoter:88069	ENST00000471944.5	64921	CASD1	hg38_genes_promoters	inter:7430	hg38_cpg_inter	NA	NA
chr21:40336188	0.03125	1	1	0.857143	0.875	0.833333	0.818182	0.666667	0.8	0.846154	0.9	0.777778	0.875	0.809524	0.869565	0.6875	0.928571	chr21:40312360-40338100	-	intron:1189378	ENST00000400454.6	1826	DSCAM	hg38_genes_introns	inter:18560	hg38_cpg_inter	Imprinted	Paternal
chr21:40336188	0.03125	1	1	0.857143	0.875	0.833333	0.818182	0.666667	0.8	0.846154	0.9	0.777778	0.875	0.809524	0.869565	0.6875	0.928571	chr21:40312360-40338100	-	intron:1189410	ENST00000617870.4	1826	DSCAM	hg38_genes_introns	inter:18560	hg38_cpg_inter	Imprinted	Paternal
chr21:40336188	0.03125	1	1	0.857143	0.875	0.833333	0.818182	0.666667	0.8	0.846154	0.9	0.777778	0.875	0.809524	0.869565	0.6875	0.928571	chr21:40312360-40338100	-	intron:1189439	ENST00000404019.2	1826	DSCAM	hg38_genes_introns	inter:18560	hg38_cpg_inter	Imprinted	Paternal
chr5:96891894	0.03125	1	27	0.909091	0.833333	0.888889	0.857143	0.904762	0.916667	0.837838	0.8125	0.961538	0.903226	0.931034	0.826087	0.944444	0.882353	chr5:96873379-96934121	-	intron:392116	ENST00000501338.5	51752	ERAP1	hg38_genes_introns	inter:5334	hg38_cpg_inter	NA	NA
chr5:96891894	0.03125	1	27	0.909091	0.833333	0.888889	0.857143	0.904762	0.916667	0.837838	0.8125	0.961538	0.903226	0.931034	0.826087	0.944444	0.882353	chr5:96873379-96934121	-	intron:392133	ENST00000656950.1	51752	ERAP1	hg38_genes_introns	inter:5334	hg38_cpg_inter	NA	NA
chr5:96891894	0.03125	1	27	0.909091	0.833333	0.888889	0.857143	0.904762	0.916667	0.837838	0.8125	0.961538	0.903226	0.931034	0.826087	0.944444	0.882353	chr5:96873379-96934121	-	intron:392136	ENST00000659319.1	51752	ERAP1	hg38_genes_introns	inter:5334	hg38_cpg_inter	NA	NA
chr5:96891894	0.03125	1	27	0.909091	0.833333	0.888889	0.857143	0.904762	0.916667	0.837838	0.8125	0.961538	0.903226	0.931034	0.826087	0.944444	0.882353	chr5:96873379-96934121	-	intron:392151	ENST00000669694.1	51752	ERAP1	hg38_genes_introns	inter:5334	hg38_cpg_inter	NA	NA
chr5:96891894	0.03125	1	27	0.909091	0.833333	0.888889	0.857143	0.904762	0.916667	0.837838	0.8125	0.961538	0.903226	0.931034	0.826087	0.944444	0.882353	chr5:96873673-96934121	-	intron:392123	ENST00000665723.1	51752	ERAP1	hg38_genes_introns	inter:5334	hg38_cpg_inter	NA	NA
chr5:96891894	0.03125	1	27	0.909091	0.833333	0.888889	0.857143	0.904762	0.916667	0.837838	0.8125	0.961538	0.903226	0.931034	0.826087	0.944444	0.882353	chr5:96873673-96934121	-	intron:392127	ENST00000660209.1	51752	ERAP1	hg38_genes_introns	inter:5334	hg38_cpg_inter	NA	NA
chr5:96891894	0.03125	1	27	0.909091	0.833333	0.888889	0.857143	0.904762	0.916667	0.837838	0.8125	0.961538	0.903226	0.931034	0.826087	0.944444	0.882353	chr5:96873673-96934121	-	intron:392139	ENST00000655392.1	51752	ERAP1	hg38_genes_introns	inter:5334	hg38_cpg_inter	NA	NA
chr5:96891894	0.03125	1	27	0.909091	0.833333	0.888889	0.857143	0.904762	0.916667	0.837838	0.8125	0.961538	0.903226	0.931034	0.826087	0.944444	0.882353	chr5:96873673-96934121	-	intron:392142	ENST00000660988.1	51752	ERAP1	hg38_genes_introns	inter:5334	hg38_cpg_inter	NA	NA
chr5:96891894	0.03125	1	27	0.909091	0.833333	0.888889	0.857143	0.904762	0.916667	0.837838	0.8125	0.961538	0.903226	0.931034	0.826087	0.944444	0.882353	chr5:96873673-96934121	-	intron:392145	ENST00000663822.1	51752	ERAP1	hg38_genes_introns	inter:5334	hg38_cpg_inter	NA	NA
chr5:96891894	0.03125	1	27	0.909091	0.833333	0.888889	0.857143	0.904762	0.916667	0.837838	0.8125	0.961538	0.903226	0.931034	0.826087	0.944444	0.882353	chr5:96873673-96934121	-	intron:392148	ENST00000665421.1	51752	ERAP1	hg38_genes_introns	inter:5334	hg38_cpg_inter	NA	NA
chr5:96891894	0.03125	1	27	0.909091	0.833333	0.888889	0.857143	0.904762	0.916667	0.837838	0.8125	0.961538	0.903226	0.931034	0.826087	0.944444	0.882353	chr5:96889306-96892298	+	intron:365311	ENST00000510373.5	64167	ERAP2	hg38_genes_introns	inter:5334	hg38_cpg_inter	Imprinted	Paternal
chr5:96891894	0.03125	1	27	0.909091	0.833333	0.888889	0.857143	0.904762	0.916667	0.837838	0.8125	0.961538	0.903226	0.931034	0.826087	0.944444	0.882353	chr5:96889306-96892298	+	intron:365324	ENST00000513084.5	64167	ERAP2	hg38_genes_introns	inter:5334	hg38_cpg_inter	Imprinted	Paternal
chr5:96891894	0.03125	1	27	0.909091	0.833333	0.888889	0.857143	0.904762	0.916667	0.837838	0.8125	0.961538	0.903226	0.931034	0.826087	0.944444	0.882353	chr5:96889306-96892298	+	intron:365342	ENST00000437043.8	64167	ERAP2	hg38_genes_introns	inter:5334	hg38_cpg_inter	Imprinted	Paternal
chr5:96891894	0.03125	1	27	0.909091	0.833333	0.888889	0.857143	0.904762	0.916667	0.837838	0.8125	0.961538	0.903226	0.931034	0.826087	0.944444	0.882353	chr5:96889306-96892298	+	intron:365359	ENST00000379904.8	64167	ERAP2	hg38_genes_introns	inter:5334	hg38_cpg_inter	Imprinted	Paternal
chr5:96891894	0.03125	1	27	0.909091	0.833333	0.888889	0.857143	0.904762	0.916667	0.837838	0.8125	0.961538	0.903226	0.931034	0.826087	0.944444	0.882353	chr5:96889306-96892298	+	intron:365377	ENST00000508077.1	64167	ERAP2	hg38_genes_introns	inter:5334	hg38_cpg_inter	Imprinted	Paternal
chr5:96891894	0.03125	1	27	0.909091	0.833333	0.888889	0.857143	0.904762	0.916667	0.837838	0.8125	0.961538	0.903226	0.931034	0.826087	0.944444	0.882353	chr5:96891403-96895402	+	1to5kb:65491	ENST00000515387.1	64167	ERAP2	hg38_genes_1to5kb	inter:5334	hg38_cpg_inter	Imprinted	Paternal
chr5:96891894	0.03125	1	27	0.909091	0.833333	0.888889	0.857143	0.904762	0.916667	0.837838	0.8125	0.961538	0.903226	0.931034	0.826087	0.944444	0.882353	chr5:96891418-96892417	+	promoter:65490	ENST00000515095.5	64167	ERAP2	hg38_genes_promoters	inter:5334	hg38_cpg_inter	Imprinted	Paternal
chr5:96891894	0.03125	1	27	0.909091	0.833333	0.888889	0.857143	0.904762	0.916667	0.837838	0.8125	0.961538	0.903226	0.931034	0.826087	0.944444	0.882353	chr5:96891572-96895571	+	1to5kb:65492	ENST00000513368.1	64167	ERAP2	hg38_genes_1to5kb	inter:5334	hg38_cpg_inter	Imprinted	Paternal
chr14:64273679	0.03125	1	27	0.885714	0.764706	0.85	0.757576	0.956522	0.722222	0.870968	0.740741	0.921053	0.764706	0.84375	0.8	0.888889	0.928571	chr14:64268912-64279980	-	intron:872825	ENST00000556275.5	2100	ESR2	hg38_genes_introns	inter:13044	hg38_cpg_inter	Imprinted	NA
chr14:64273679	0.03125	1	27	0.885714	0.764706	0.85	0.757576	0.956522	0.722222	0.870968	0.740741	0.921053	0.764706	0.84375	0.8	0.888889	0.928571	chr14:64268912-64279980	-	intron:872833	ENST00000554572.5	2100	ESR2	hg38_genes_introns	inter:13044	hg38_cpg_inter	Imprinted	NA
chr14:64273679	0.03125	1	27	0.885714	0.764706	0.85	0.757576	0.956522	0.722222	0.870968	0.740741	0.921053	0.764706	0.84375	0.8	0.888889	0.928571	chr14:64268912-64279980	-	intron:872846	ENST00000353772.7	2100	ESR2	hg38_genes_introns	inter:13044	hg38_cpg_inter	Imprinted	NA
chr14:64273679	0.03125	1	27	0.885714	0.764706	0.85	0.757576	0.956522	0.722222	0.870968	0.740741	0.921053	0.764706	0.84375	0.8	0.888889	0.928571	chr14:64268912-64279980	-	intron:872854	ENST00000358599.9	2100	ESR2	hg38_genes_introns	inter:13044	hg38_cpg_inter	Imprinted	NA
chr14:64273679	0.03125	1	27	0.885714	0.764706	0.85	0.757576	0.956522	0.722222	0.870968	0.740741	0.921053	0.764706	0.84375	0.8	0.888889	0.928571	chr14:64268912-64279980	-	intron:872862	ENST00000555278.5	2100	ESR2	hg38_genes_introns	inter:13044	hg38_cpg_inter	Imprinted	NA
chr14:64273679	0.03125	1	27	0.885714	0.764706	0.85	0.757576	0.956522	0.722222	0.870968	0.740741	0.921053	0.764706	0.84375	0.8	0.888889	0.928571	chr14:64268912-64279980	-	intron:872868	ENST00000344288.10	2100	ESR2	hg38_genes_introns	inter:13044	hg38_cpg_inter	Imprinted	NA
chr14:64273679	0.03125	1	27	0.885714	0.764706	0.85	0.757576	0.956522	0.722222	0.870968	0.740741	0.921053	0.764706	0.84375	0.8	0.888889	0.928571	chr14:64268912-64279980	-	intron:872875	ENST00000553796.5	2100	ESR2	hg38_genes_introns	inter:13044	hg38_cpg_inter	Imprinted	NA
chr14:64273679	0.03125	1	27	0.885714	0.764706	0.85	0.757576	0.956522	0.722222	0.870968	0.740741	0.921053	0.764706	0.84375	0.8	0.888889	0.928571	chr14:64268912-64279980	-	intron:872882	ENST00000341099.6	2100	ESR2	hg38_genes_introns	inter:13044	hg38_cpg_inter	Imprinted	NA
chr14:64273679	0.03125	1	27	0.885714	0.764706	0.85	0.757576	0.956522	0.722222	0.870968	0.740741	0.921053	0.764706	0.84375	0.8	0.888889	0.928571	chr14:64268912-64279980	-	intron:872889	ENST00000557772.5	2100	ESR2	hg38_genes_introns	inter:13044	hg38_cpg_inter	Imprinted	NA
chr14:64273679	0.03125	1	27	0.885714	0.764706	0.85	0.757576	0.956522	0.722222	0.870968	0.740741	0.921053	0.764706	0.84375	0.8	0.888889	0.928571	chr14:64268912-64282623	-	intron:872896	ENST00000555483.5	2100	ESR2	hg38_genes_introns	inter:13044	hg38_cpg_inter	Imprinted	NA
chr14:64273679	0.03125	1	27	0.885714	0.764706	0.85	0.757576	0.956522	0.722222	0.870968	0.740741	0.921053	0.764706	0.84375	0.8	0.888889	0.928571	chr14:64268912-64279980	-	intron:872900	ENST00000267525.10	2100	ESR2	hg38_genes_introns	inter:13044	hg38_cpg_inter	Imprinted	NA
chr14:64273679	0.03125	1	27	0.885714	0.764706	0.85	0.757576	0.956522	0.722222	0.870968	0.740741	0.921053	0.764706	0.84375	0.8	0.888889	0.928571	chr14:64268912-64279980	-	intron:872905	ENST00000554520.1	2100	ESR2	hg38_genes_introns	inter:13044	hg38_cpg_inter	Imprinted	NA
chr7:41970632	0.03125	1	1	0.724138	0.8	0.636364	0.741935	0.818182	0.85	0.68	0.652174	0.76	0.823529	0.675676	0.730769	0.6875	0.818182	chr7:41967924-41972336	-	intron:504169	ENST00000677288.1	2737	GLI3	hg38_genes_introns	inter:7120	hg38_cpg_inter	Imprinted	Paternal
chr7:41970632	0.03125	1	1	0.724138	0.8	0.636364	0.741935	0.818182	0.85	0.68	0.652174	0.76	0.823529	0.675676	0.730769	0.6875	0.818182	chr7:41967924-41972336	-	intron:504182	ENST00000678429.1	2737	GLI3	hg38_genes_introns	inter:7120	hg38_cpg_inter	Imprinted	Paternal
chr7:41970632	0.03125	1	1	0.724138	0.8	0.636364	0.741935	0.818182	0.85	0.68	0.652174	0.76	0.823529	0.675676	0.730769	0.6875	0.818182	chr7:41967924-41972336	-	intron:504196	ENST00000395925.8	2737	GLI3	hg38_genes_introns	inter:7120	hg38_cpg_inter	Imprinted	Paternal
chr7:41970632	0.03125	1	1	0.724138	0.8	0.636364	0.741935	0.818182	0.85	0.68	0.652174	0.76	0.823529	0.675676	0.730769	0.6875	0.818182	chr7:41967924-41972336	-	intron:504210	ENST00000677605.1	2737	GLI3	hg38_genes_introns	inter:7120	hg38_cpg_inter	Imprinted	Paternal
chr7:41970632	0.03125	1	1	0.724138	0.8	0.636364	0.741935	0.818182	0.85	0.68	0.652174	0.76	0.823529	0.675676	0.730769	0.6875	0.818182	chr7:41967924-41972336	-	intron:504224	ENST00000479210.1	2737	GLI3	hg38_genes_introns	inter:7120	hg38_cpg_inter	Imprinted	Paternal
chr7:42066103	0.03125	1	1	0.74359	0.941176	0.586207	0.92	0.851852	0.894737	0.88	0.863636	0.8	0.9	0.769231	0.84	0.764706	0.863636	chr7:42048697-42076751	-	intron:504178	ENST00000677288.1	2737	GLI3	hg38_genes_introns	inter:7120	hg38_cpg_inter	Imprinted	Paternal
chr7:42066103	0.03125	1	1	0.74359	0.941176	0.586207	0.92	0.851852	0.894737	0.88	0.863636	0.8	0.9	0.769231	0.84	0.764706	0.863636	chr7:42048697-42076751	-	intron:504191	ENST00000678429.1	2737	GLI3	hg38_genes_introns	inter:7120	hg38_cpg_inter	Imprinted	Paternal
chr7:42066103	0.03125	1	1	0.74359	0.941176	0.586207	0.92	0.851852	0.894737	0.88	0.863636	0.8	0.9	0.769231	0.84	0.764706	0.863636	chr7:42048697-42076751	-	intron:504205	ENST00000395925.8	2737	GLI3	hg38_genes_introns	inter:7120	hg38_cpg_inter	Imprinted	Paternal
chr7:42066103	0.03125	1	1	0.74359	0.941176	0.586207	0.92	0.851852	0.894737	0.88	0.863636	0.8	0.9	0.769231	0.84	0.764706	0.863636	chr7:42048697-42076751	-	intron:504219	ENST00000677605.1	2737	GLI3	hg38_genes_introns	inter:7120	hg38_cpg_inter	Imprinted	Paternal
chr7:42066103	0.03125	1	1	0.74359	0.941176	0.586207	0.92	0.851852	0.894737	0.88	0.863636	0.8	0.9	0.769231	0.84	0.764706	0.863636	chr7:42048697-42076751	-	intron:504233	ENST00000479210.1	2737	GLI3	hg38_genes_introns	inter:7120	hg38_cpg_inter	Imprinted	Paternal
chr9:4075608	0.03125	1	1	0.885714	0.875	0.833333	0.863636	0.857143	0.923077	0.909091	0.961538	0.846154	1	0.826087	0.857143	0.884615	1	chr9:3829493-4125733	-	intron:599423	ENST00000682846.1	169792	GLIS3	hg38_genes_introns	inter:8684	hg38_cpg_inter	Imprinted	Paternal
chr9:4075608	0.03125	1	1	0.885714	0.875	0.833333	0.863636	0.857143	0.923077	0.909091	0.961538	0.846154	1	0.826087	0.857143	0.884615	1	chr9:3937190-4150939	-	intron:599431	ENST00000645252.2	169792	GLIS3	hg38_genes_introns	inter:8684	hg38_cpg_inter	Imprinted	Paternal
chr9:4075608	0.03125	1	1	0.885714	0.875	0.833333	0.863636	0.857143	0.923077	0.909091	0.961538	0.846154	1	0.826087	0.857143	0.884615	1	chr9:3937190-4117767	-	intron:599375	ENST00000324333.14	169792	GLIS3	hg38_genes_introns	inter:8684	hg38_cpg_inter	Imprinted	Paternal
chr9:4075608	0.03125	1	1	0.885714	0.875	0.833333	0.863636	0.857143	0.923077	0.909091	0.961538	0.846154	1	0.826087	0.857143	0.884615	1	chr9:3937190-4117767	-	intron:599384	ENST00000381971.8	169792	GLIS3	hg38_genes_introns	inter:8684	hg38_cpg_inter	Imprinted	Paternal
chr9:4075608	0.03125	1	1	0.885714	0.875	0.833333	0.863636	0.857143	0.923077	0.909091	0.961538	0.846154	1	0.826087	0.857143	0.884615	1	chr9:3937190-4117767	-	intron:599394	ENST00000491889.6	169792	GLIS3	hg38_genes_introns	inter:8684	hg38_cpg_inter	Imprinted	Paternal
chr9:4075608	0.03125	1	1	0.885714	0.875	0.833333	0.863636	0.857143	0.923077	0.909091	0.961538	0.846154	1	0.826087	0.857143	0.884615	1	chr9:3937190-4117767	-	intron:599403	ENST00000682749.1	169792	GLIS3	hg38_genes_introns	inter:8684	hg38_cpg_inter	Imprinted	Paternal
chr9:4075608	0.03125	1	1	0.885714	0.875	0.833333	0.863636	0.857143	0.923077	0.909091	0.961538	0.846154	1	0.826087	0.857143	0.884615	1	chr9:3937190-4117767	-	intron:599437	ENST00000467497.6	169792	GLIS3	hg38_genes_introns	inter:8684	hg38_cpg_inter	Imprinted	Paternal
chr9:4075608	0.03125	1	1	0.885714	0.875	0.833333	0.863636	0.857143	0.923077	0.909091	0.961538	0.846154	1	0.826087	0.857143	0.884615	1	chr9:3937190-4081227	-	intron:599413	ENST00000682864.1	169792	GLIS3	hg38_genes_introns	inter:8684	hg38_cpg_inter	Imprinted	Paternal
chr9:4075608	0.03125	1	1	0.885714	0.875	0.833333	0.863636	0.857143	0.923077	0.909091	0.961538	0.846154	1	0.826087	0.857143	0.884615	1	chr9:3937190-4081227	-	intron:599443	ENST00000464391.2	169792	GLIS3	hg38_genes_introns	inter:8684	hg38_cpg_inter	Imprinted	Paternal
chr7:50790503	0.03125	1	27	0.233333	0.0952381	0.130435	0.0625	0.631579	0.615385	0.214286	0.222222	0.105263	0.0909091	0.454545	0.384615	0.35	0.222222	chr7:50703909-50793223	-	intron:506496	ENST00000402497.6	2887	GRB10	hg38_genes_introns	shelf:15097	hg38_cpg_shelves	Imprinted	Isoform Dependent
chr7:50790503	0.03125	1	27	0.233333	0.0952381	0.130435	0.0625	0.631579	0.615385	0.214286	0.222222	0.105263	0.0909091	0.454545	0.384615	0.35	0.222222	chr7:50732369-50793223	-	intron:506549	ENST00000645075.2	2887	GRB10	hg38_genes_introns	shelf:15097	hg38_cpg_shelves	Imprinted	Isoform Dependent
chr7:50790503	0.03125	1	27	0.233333	0.0952381	0.130435	0.0625	0.631579	0.615385	0.214286	0.222222	0.105263	0.0909091	0.454545	0.384615	0.35	0.222222	chr7:50756057-50793223	-	intron:506369	ENST00000335866.7	2887	GRB10	hg38_genes_introns	shelf:15097	hg38_cpg_shelves	Imprinted	Isoform Dependent
chr7:50790503	0.03125	1	27	0.233333	0.0952381	0.130435	0.0625	0.631579	0.615385	0.214286	0.222222	0.105263	0.0909091	0.454545	0.384615	0.35	0.222222	chr7:50756057-50793223	-	intron:506566	ENST00000644716.1	2887	GRB10	hg38_genes_introns	shelf:15097	hg38_cpg_shelves	Imprinted	Isoform Dependent
chr7:50790503	0.03125	1	27	0.233333	0.0952381	0.130435	0.0625	0.631579	0.615385	0.214286	0.222222	0.105263	0.0909091	0.454545	0.384615	0.35	0.222222	chr7:50756057-50792441	-	intron:506419	ENST00000644769.1	2887	GRB10	hg38_genes_introns	shelf:15097	hg38_cpg_shelves	Imprinted	Isoform Dependent
chr7:50790503	0.03125	1	27	0.233333	0.0952381	0.130435	0.0625	0.631579	0.615385	0.214286	0.222222	0.105263	0.0909091	0.454545	0.384615	0.35	0.222222	chr7:50756057-50792441	-	intron:506451	ENST00000644879.1	2887	GRB10	hg38_genes_introns	shelf:15097	hg38_cpg_shelves	Imprinted	Isoform Dependent
chr7:50790503	0.03125	1	27	0.233333	0.0952381	0.130435	0.0625	0.631579	0.615385	0.214286	0.222222	0.105263	0.0909091	0.454545	0.384615	0.35	0.222222	chr7:50780737-50793223	-	intron:506561	ENST00000439044.7	2887	GRB10	hg38_genes_introns	shelf:15097	hg38_cpg_shelves	Imprinted	Isoform Dependent
chr7:50790532	0.03125	1	27	0.233333	0.111111	0.0666667	0.12	0.705882	0.615385	0.25	0.176471	0.153846	0.1	0.434783	0.272727	0.578947	0.266667	chr7:50703909-50793223	-	intron:506496	ENST00000402497.6	2887	GRB10	hg38_genes_introns	shelf:15097	hg38_cpg_shelves	Imprinted	Isoform Dependent
chr7:50790532	0.03125	1	27	0.233333	0.111111	0.0666667	0.12	0.705882	0.615385	0.25	0.176471	0.153846	0.1	0.434783	0.272727	0.578947	0.266667	chr7:50732369-50793223	-	intron:506549	ENST00000645075.2	2887	GRB10	hg38_genes_introns	shelf:15097	hg38_cpg_shelves	Imprinted	Isoform Dependent
chr7:50790532	0.03125	1	27	0.233333	0.111111	0.0666667	0.12	0.705882	0.615385	0.25	0.176471	0.153846	0.1	0.434783	0.272727	0.578947	0.266667	chr7:50756057-50793223	-	intron:506369	ENST00000335866.7	2887	GRB10	hg38_genes_introns	shelf:15097	hg38_cpg_shelves	Imprinted	Isoform Dependent
chr7:50790532	0.03125	1	27	0.233333	0.111111	0.0666667	0.12	0.705882	0.615385	0.25	0.176471	0.153846	0.1	0.434783	0.272727	0.578947	0.266667	chr7:50756057-50793223	-	intron:506566	ENST00000644716.1	2887	GRB10	hg38_genes_introns	shelf:15097	hg38_cpg_shelves	Imprinted	Isoform Dependent
chr7:50790532	0.03125	1	27	0.233333	0.111111	0.0666667	0.12	0.705882	0.615385	0.25	0.176471	0.153846	0.1	0.434783	0.272727	0.578947	0.266667	chr7:50756057-50792441	-	intron:506419	ENST00000644769.1	2887	GRB10	hg38_genes_introns	shelf:15097	hg38_cpg_shelves	Imprinted	Isoform Dependent
chr7:50790532	0.03125	1	27	0.233333	0.111111	0.0666667	0.12	0.705882	0.615385	0.25	0.176471	0.153846	0.1	0.434783	0.272727	0.578947	0.266667	chr7:50756057-50792441	-	intron:506451	ENST00000644879.1	2887	GRB10	hg38_genes_introns	shelf:15097	hg38_cpg_shelves	Imprinted	Isoform Dependent
chr7:50790532	0.03125	1	27	0.233333	0.111111	0.0666667	0.12	0.705882	0.615385	0.25	0.176471	0.153846	0.1	0.434783	0.272727	0.578947	0.266667	chr7:50780737-50793223	-	intron:506561	ENST00000439044.7	2887	GRB10	hg38_genes_introns	shelf:15097	hg38_cpg_shelves	Imprinted	Isoform Dependent
chr10:119811368	0.03125	1	1	0.941176	0.9375	0.916667	1	0.875	0.909091	0.928571	1	0.933333	1	0.96	0.965517	0.875	1	chr10:119810218-119811809	+	intron:642372	ENST00000647933.1	22876	INPP5F	hg38_genes_introns	inter:10302	hg38_cpg_inter	Imprinted	Paternal
chr10:119811368	0.03125	1	1	0.941176	0.9375	0.916667	1	0.875	0.909091	0.928571	1	0.933333	1	0.96	0.965517	0.875	1	chr10:119810218-119811756	+	intron:642276	ENST00000649297.1	22876	INPP5F	hg38_genes_introns	inter:10302	hg38_cpg_inter	Imprinted	Paternal
chr10:119811368	0.03125	1	1	0.941176	0.9375	0.916667	1	0.875	0.909091	0.928571	1	0.933333	1	0.96	0.965517	0.875	1	chr10:119810218-119811756	+	intron:642296	ENST00000648621.1	22876	INPP5F	hg38_genes_introns	inter:10302	hg38_cpg_inter	Imprinted	Paternal
chr10:119811368	0.03125	1	1	0.941176	0.9375	0.916667	1	0.875	0.909091	0.928571	1	0.933333	1	0.96	0.965517	0.875	1	chr10:119810218-119811756	+	intron:642315	ENST00000650623.2	22876	INPP5F	hg38_genes_introns	inter:10302	hg38_cpg_inter	Imprinted	Paternal
chr10:119811368	0.03125	1	1	0.941176	0.9375	0.916667	1	0.875	0.909091	0.928571	1	0.933333	1	0.96	0.965517	0.875	1	chr10:119810218-119811756	+	intron:642334	ENST00000649251.1	22876	INPP5F	hg38_genes_introns	inter:10302	hg38_cpg_inter	Imprinted	Paternal
chr10:119811368	0.03125	1	1	0.941176	0.9375	0.916667	1	0.875	0.909091	0.928571	1	0.933333	1	0.96	0.965517	0.875	1	chr10:119810218-119811756	+	intron:642351	ENST00000649742.1	22876	INPP5F	hg38_genes_introns	inter:10302	hg38_cpg_inter	Imprinted	Paternal
chr10:119811368	0.03125	1	1	0.941176	0.9375	0.916667	1	0.875	0.909091	0.928571	1	0.933333	1	0.96	0.965517	0.875	1	chr10:119810218-119811756	+	intron:642394	ENST00000650305.1	22876	INPP5F	hg38_genes_introns	inter:10302	hg38_cpg_inter	Imprinted	Paternal
chr10:119811368	0.03125	1	1	0.941176	0.9375	0.916667	1	0.875	0.909091	0.928571	1	0.933333	1	0.96	0.965517	0.875	1	chr10:119810218-119811756	+	intron:642415	ENST00000648661.1	22876	INPP5F	hg38_genes_introns	inter:10302	hg38_cpg_inter	Imprinted	Paternal
chr10:119811368	0.03125	1	1	0.941176	0.9375	0.916667	1	0.875	0.909091	0.928571	1	0.933333	1	0.96	0.965517	0.875	1	chr10:119810218-119811756	+	intron:642432	ENST00000648262.1	22876	INPP5F	hg38_genes_introns	inter:10302	hg38_cpg_inter	Imprinted	Paternal
chr10:119811368	0.03125	1	1	0.941176	0.9375	0.916667	1	0.875	0.909091	0.928571	1	0.933333	1	0.96	0.965517	0.875	1	chr10:119810218-119811756	+	intron:642454	ENST00000648515.1	22876	INPP5F	hg38_genes_introns	inter:10302	hg38_cpg_inter	Imprinted	Paternal
chr10:119811368	0.03125	1	1	0.941176	0.9375	0.916667	1	0.875	0.909091	0.928571	1	0.933333	1	0.96	0.965517	0.875	1	chr10:119810218-119811756	+	intron:642474	ENST00000649454.1	22876	INPP5F	hg38_genes_introns	inter:10302	hg38_cpg_inter	Imprinted	Paternal
chr10:119811368	0.03125	1	1	0.941176	0.9375	0.916667	1	0.875	0.909091	0.928571	1	0.933333	1	0.96	0.965517	0.875	1	chr10:119810218-119811756	+	intron:642493	ENST00000649957.1	22876	INPP5F	hg38_genes_introns	inter:10302	hg38_cpg_inter	Imprinted	Paternal
chr10:119811368	0.03125	1	1	0.941176	0.9375	0.916667	1	0.875	0.909091	0.928571	1	0.933333	1	0.96	0.965517	0.875	1	chr10:119810218-119811756	+	intron:642510	ENST00000647699.1	22876	INPP5F	hg38_genes_introns	inter:10302	hg38_cpg_inter	Imprinted	Paternal
chr6:104944892	0.03125	1	27	0.166667	0.0869565	0.0833333	0.0526316	0.454545	0.388889	0.294118	0.304348	0.285714	0.153846	0.131579	0.0740741	0.352941	0.269231	chr6:104937117-104950460	+	intron:425554	ENST00000635857.1	389421	LIN28B	hg38_genes_introns	shelf:13462	hg38_cpg_shelves	Imprinted	Paternal
chr6:104944892	0.03125	1	27	0.166667	0.0869565	0.0833333	0.0526316	0.454545	0.388889	0.294118	0.304348	0.285714	0.153846	0.131579	0.0740741	0.352941	0.269231	chr6:104941013-104950460	+	intron:425558	ENST00000637759.1	389421	LIN28B	hg38_genes_introns	shelf:13462	hg38_cpg_shelves	Imprinted	Paternal
chr6:104944892	0.03125	1	27	0.166667	0.0869565	0.0833333	0.0526316	0.454545	0.388889	0.294118	0.304348	0.285714	0.153846	0.131579	0.0740741	0.352941	0.269231	chr6:104941375-104945374	-	1to5kb:82921	ENST00000659952.1	100113403	LIN28B-AS1	hg38_genes_1to5kb	shelf:13462	hg38_cpg_shelves	NA	NA
chr6:104944892	0.03125	1	27	0.166667	0.0869565	0.0833333	0.0526316	0.454545	0.388889	0.294118	0.304348	0.285714	0.153846	0.131579	0.0740741	0.352941	0.269231	chr6:104941528-104945527	-	1to5kb:82923	ENST00000369123.3	100113403	LIN28B-AS1	hg38_genes_1to5kb	shelf:13462	hg38_cpg_shelves	NA	NA
chr6:104944892	0.03125	1	27	0.166667	0.0869565	0.0833333	0.0526316	0.454545	0.388889	0.294118	0.304348	0.285714	0.153846	0.131579	0.0740741	0.352941	0.269231	chr6:104942045-104946044	-	1to5kb:82919	ENST00000668527.1	100113403	LIN28B-AS1	hg38_genes_1to5kb	shelf:13462	hg38_cpg_shelves	NA	NA
chr6:104944892	0.03125	1	27	0.166667	0.0869565	0.0833333	0.0526316	0.454545	0.388889	0.294118	0.304348	0.285714	0.153846	0.131579	0.0740741	0.352941	0.269231	chr6:104942051-104946050	-	1to5kb:82922	ENST00000637414.1	100113403	LIN28B-AS1	hg38_genes_1to5kb	shelf:13462	hg38_cpg_shelves	NA	NA
chr6:104944892	0.03125	1	27	0.166667	0.0869565	0.0833333	0.0526316	0.454545	0.388889	0.294118	0.304348	0.285714	0.153846	0.131579	0.0740741	0.352941	0.269231	chr6:104942063-104946062	-	1to5kb:82918	ENST00000636060.1	100113403	LIN28B-AS1	hg38_genes_1to5kb	shelf:13462	hg38_cpg_shelves	NA	NA
chr6:104944892	0.03125	1	27	0.166667	0.0869565	0.0833333	0.0526316	0.454545	0.388889	0.294118	0.304348	0.285714	0.153846	0.131579	0.0740741	0.352941	0.269231	chr6:104942264-104946263	-	1to5kb:82920	ENST00000636682.1	100113403	LIN28B-AS1	hg38_genes_1to5kb	shelf:13462	hg38_cpg_shelves	NA	NA
chr6:104944892	0.03125	1	27	0.166667	0.0869565	0.0833333	0.0526316	0.454545	0.388889	0.294118	0.304348	0.285714	0.153846	0.131579	0.0740741	0.352941	0.269231	chr6:104942448-104946447	-	1to5kb:82917	ENST00000636951.1	100113403	LIN28B-AS1	hg38_genes_1to5kb	shelf:13462	hg38_cpg_shelves	NA	NA
chr7:79174522	0.03125	1	27	0.933333	0.9375	0.941176	0.882353	0.96875	0.944444	0.942857	0.870968	0.888889	0.84	0.970588	0.962963	1	0.95	chr7:79172986-79176978	+	intron:480410	ENST00000629240.1	105375366	LOC105375366	hg38_genes_introns	inter:7387	hg38_cpg_inter	NA	NA
chr10:119811368	0.03125	1	1	0.941176	0.9375	0.916667	1	0.875	0.909091	0.928571	1	0.933333	1	0.96	0.965517	0.875	1	chr10:119793618-119814487	-	intron:668572	ENST00000636592.1	105378513	LOC105378513	hg38_genes_introns	inter:10302	hg38_cpg_inter	NA	NA
chr13:48439445	0.03125	1	27	0.956522	1	1	0.952381	1	0.916667	1	0.939394	1	0.954545	1	0.947368	1	0.9	chr13:48424120-48444552	-	intron:831134	ENST00000378434.8	10161	LPAR6	hg38_genes_introns	inter:12573	hg38_cpg_inter	NA	NA
chr13:48439445	0.03125	1	27	0.956522	1	1	0.952381	1	0.916667	1	0.939394	1	0.954545	1	0.947368	1	0.9	chr13:48426796-48439608	-	intron:831121	ENST00000465365.6	10161	LPAR6	hg38_genes_introns	inter:12573	hg38_cpg_inter	NA	NA
chr7:78097247	0.03125	1	27	0.97619	0.939394	0.869565	0.875	1	0.944444	1	0.894737	1	0.954545	1	0.851852	1	0.95	chr7:78079086-78125693	-	intron:509221	ENST00000354212.9	9863	MAGI2	hg38_genes_introns	inter:7387	hg38_cpg_inter	Imprinted	Maternal
chr7:78097247	0.03125	1	27	0.97619	0.939394	0.869565	0.875	1	0.944444	1	0.894737	1	0.954545	1	0.851852	1	0.95	chr7:78079086-78125693	-	intron:509242	ENST00000628980.2	9863	MAGI2	hg38_genes_introns	inter:7387	hg38_cpg_inter	Imprinted	Maternal
chr7:78097247	0.03125	1	27	0.97619	0.939394	0.869565	0.875	1	0.944444	1	0.894737	1	0.954545	1	0.851852	1	0.95	chr7:78079086-78125693	-	intron:509261	ENST00000419488.5	9863	MAGI2	hg38_genes_introns	inter:7387	hg38_cpg_inter	Imprinted	Maternal
chr7:78097247	0.03125	1	27	0.97619	0.939394	0.869565	0.875	1	0.944444	1	0.894737	1	0.954545	1	0.851852	1	0.95	chr7:78079086-78125693	-	intron:509281	ENST00000535697.5	9863	MAGI2	hg38_genes_introns	inter:7387	hg38_cpg_inter	Imprinted	Maternal
chr7:78097247	0.03125	1	27	0.97619	0.939394	0.869565	0.875	1	0.944444	1	0.894737	1	0.954545	1	0.851852	1	0.95	chr7:78079086-78125693	-	intron:509300	ENST00000629359.2	9863	MAGI2	hg38_genes_introns	inter:7387	hg38_cpg_inter	Imprinted	Maternal
chr7:78097247	0.03125	1	27	0.97619	0.939394	0.869565	0.875	1	0.944444	1	0.894737	1	0.954545	1	0.851852	1	0.95	chr7:78079086-78125693	-	intron:509320	ENST00000637441.1	9863	MAGI2	hg38_genes_introns	inter:7387	hg38_cpg_inter	Imprinted	Maternal
chr7:78097247	0.03125	1	27	0.97619	0.939394	0.869565	0.875	1	0.944444	1	0.894737	1	0.954545	1	0.851852	1	0.95	chr7:78079086-78125693	-	intron:509340	ENST00000626691.2	9863	MAGI2	hg38_genes_introns	inter:7387	hg38_cpg_inter	Imprinted	Maternal
chr7:78097247	0.03125	1	27	0.97619	0.939394	0.869565	0.875	1	0.944444	1	0.894737	1	0.954545	1	0.851852	1	0.95	chr7:78079086-78125693	-	intron:509361	ENST00000522391.3	9863	MAGI2	hg38_genes_introns	inter:7387	hg38_cpg_inter	Imprinted	Maternal
chr7:78097247	0.03125	1	27	0.97619	0.939394	0.869565	0.875	1	0.944444	1	0.894737	1	0.954545	1	0.851852	1	0.95	chr7:78079086-78125693	-	intron:509387	ENST00000637282.1	9863	MAGI2	hg38_genes_introns	inter:7387	hg38_cpg_inter	Imprinted	Maternal
chr7:78097247	0.03125	1	27	0.97619	0.939394	0.869565	0.875	1	0.944444	1	0.894737	1	0.954545	1	0.851852	1	0.95	chr7:78079086-78125693	-	intron:509402	ENST00000637486.1	9863	MAGI2	hg38_genes_introns	inter:7387	hg38_cpg_inter	Imprinted	Maternal
chr7:78097247	0.03125	1	27	0.97619	0.939394	0.869565	0.875	1	0.944444	1	0.894737	1	0.954545	1	0.851852	1	0.95	chr7:78079086-78125693	-	intron:509422	ENST00000519748.5	9863	MAGI2	hg38_genes_introns	inter:7387	hg38_cpg_inter	Imprinted	Maternal
chr7:78146494	0.03125	1	1	0.615385	0.866667	0.565217	0.6	0.761905	0.882353	0.764706	0.740741	0.677419	0.772727	0.615385	0.64	0.588235	0.714286	chr7:78133061-78160024	-	intron:509323	ENST00000637441.1	9863	MAGI2	hg38_genes_introns	inter:7387	hg38_cpg_inter	Imprinted	Maternal
chr7:78146494	0.03125	1	1	0.615385	0.866667	0.565217	0.6	0.761905	0.882353	0.764706	0.740741	0.677419	0.772727	0.615385	0.64	0.588235	0.714286	chr7:78135207-78160024	-	intron:509225	ENST00000354212.9	9863	MAGI2	hg38_genes_introns	inter:7387	hg38_cpg_inter	Imprinted	Maternal
chr7:78146494	0.03125	1	1	0.615385	0.866667	0.565217	0.6	0.761905	0.882353	0.764706	0.740741	0.677419	0.772727	0.615385	0.64	0.588235	0.714286	chr7:78135207-78160024	-	intron:509246	ENST00000628980.2	9863	MAGI2	hg38_genes_introns	inter:7387	hg38_cpg_inter	Imprinted	Maternal
chr7:78146494	0.03125	1	1	0.615385	0.866667	0.565217	0.6	0.761905	0.882353	0.764706	0.740741	0.677419	0.772727	0.615385	0.64	0.588235	0.714286	chr7:78135207-78160024	-	intron:509265	ENST00000419488.5	9863	MAGI2	hg38_genes_introns	inter:7387	hg38_cpg_inter	Imprinted	Maternal
chr7:78146494	0.03125	1	1	0.615385	0.866667	0.565217	0.6	0.761905	0.882353	0.764706	0.740741	0.677419	0.772727	0.615385	0.64	0.588235	0.714286	chr7:78135207-78160024	-	intron:509285	ENST00000535697.5	9863	MAGI2	hg38_genes_introns	inter:7387	hg38_cpg_inter	Imprinted	Maternal
chr7:78146494	0.03125	1	1	0.615385	0.866667	0.565217	0.6	0.761905	0.882353	0.764706	0.740741	0.677419	0.772727	0.615385	0.64	0.588235	0.714286	chr7:78135207-78160024	-	intron:509304	ENST00000629359.2	9863	MAGI2	hg38_genes_introns	inter:7387	hg38_cpg_inter	Imprinted	Maternal
chr7:78146494	0.03125	1	1	0.615385	0.866667	0.565217	0.6	0.761905	0.882353	0.764706	0.740741	0.677419	0.772727	0.615385	0.64	0.588235	0.714286	chr7:78135207-78160024	-	intron:509344	ENST00000626691.2	9863	MAGI2	hg38_genes_introns	inter:7387	hg38_cpg_inter	Imprinted	Maternal
chr7:78146494	0.03125	1	1	0.615385	0.866667	0.565217	0.6	0.761905	0.882353	0.764706	0.740741	0.677419	0.772727	0.615385	0.64	0.588235	0.714286	chr7:78135207-78160024	-	intron:509365	ENST00000522391.3	9863	MAGI2	hg38_genes_introns	inter:7387	hg38_cpg_inter	Imprinted	Maternal
chr7:78146494	0.03125	1	1	0.615385	0.866667	0.565217	0.6	0.761905	0.882353	0.764706	0.740741	0.677419	0.772727	0.615385	0.64	0.588235	0.714286	chr7:78135207-78160024	-	intron:509391	ENST00000637282.1	9863	MAGI2	hg38_genes_introns	inter:7387	hg38_cpg_inter	Imprinted	Maternal
chr7:78146494	0.03125	1	1	0.615385	0.866667	0.565217	0.6	0.761905	0.882353	0.764706	0.740741	0.677419	0.772727	0.615385	0.64	0.588235	0.714286	chr7:78135207-78160024	-	intron:509406	ENST00000637486.1	9863	MAGI2	hg38_genes_introns	inter:7387	hg38_cpg_inter	Imprinted	Maternal
chr7:78146494	0.03125	1	1	0.615385	0.866667	0.565217	0.6	0.761905	0.882353	0.764706	0.740741	0.677419	0.772727	0.615385	0.64	0.588235	0.714286	chr7:78135207-78160024	-	intron:509426	ENST00000519748.5	9863	MAGI2	hg38_genes_introns	inter:7387	hg38_cpg_inter	Imprinted	Maternal
chr7:78146494	0.03125	1	1	0.615385	0.866667	0.565217	0.6	0.761905	0.882353	0.764706	0.740741	0.677419	0.772727	0.615385	0.64	0.588235	0.714286	chr7:78135207-78160024	-	intron:509438	ENST00000636178.1	9863	MAGI2	hg38_genes_introns	inter:7387	hg38_cpg_inter	Imprinted	Maternal
chr7:78219095	0.03125	1	27	0.902439	0.848485	0.727273	0.73913	1	0.916667	1	0.857143	0.909091	0.857143	0.9	0.880952	0.954545	0.90625	chr7:78201194-78255942	-	intron:509231	ENST00000354212.9	9863	MAGI2	hg38_genes_introns	inter:7387	hg38_cpg_inter	Imprinted	Maternal
chr7:78219095	0.03125	1	27	0.902439	0.848485	0.727273	0.73913	1	0.916667	1	0.857143	0.909091	0.857143	0.9	0.880952	0.954545	0.90625	chr7:78201194-78255942	-	intron:509252	ENST00000628980.2	9863	MAGI2	hg38_genes_introns	inter:7387	hg38_cpg_inter	Imprinted	Maternal
chr7:78219095	0.03125	1	27	0.902439	0.848485	0.727273	0.73913	1	0.916667	1	0.857143	0.909091	0.857143	0.9	0.880952	0.954545	0.90625	chr7:78201194-78255942	-	intron:509270	ENST00000419488.5	9863	MAGI2	hg38_genes_introns	inter:7387	hg38_cpg_inter	Imprinted	Maternal
chr7:78219095	0.03125	1	27	0.902439	0.848485	0.727273	0.73913	1	0.916667	1	0.857143	0.909091	0.857143	0.9	0.880952	0.954545	0.90625	chr7:78201194-78255942	-	intron:509290	ENST00000535697.5	9863	MAGI2	hg38_genes_introns	inter:7387	hg38_cpg_inter	Imprinted	Maternal
chr7:78219095	0.03125	1	27	0.902439	0.848485	0.727273	0.73913	1	0.916667	1	0.857143	0.909091	0.857143	0.9	0.880952	0.954545	0.90625	chr7:78201194-78255942	-	intron:509309	ENST00000629359.2	9863	MAGI2	hg38_genes_introns	inter:7387	hg38_cpg_inter	Imprinted	Maternal
chr7:78219095	0.03125	1	27	0.902439	0.848485	0.727273	0.73913	1	0.916667	1	0.857143	0.909091	0.857143	0.9	0.880952	0.954545	0.90625	chr7:78201194-78255942	-	intron:509328	ENST00000637441.1	9863	MAGI2	hg38_genes_introns	inter:7387	hg38_cpg_inter	Imprinted	Maternal
chr7:78219095	0.03125	1	27	0.902439	0.848485	0.727273	0.73913	1	0.916667	1	0.857143	0.909091	0.857143	0.9	0.880952	0.954545	0.90625	chr7:78201194-78255942	-	intron:509350	ENST00000626691.2	9863	MAGI2	hg38_genes_introns	inter:7387	hg38_cpg_inter	Imprinted	Maternal
chr7:78219095	0.03125	1	27	0.902439	0.848485	0.727273	0.73913	1	0.916667	1	0.857143	0.909091	0.857143	0.9	0.880952	0.954545	0.90625	chr7:78201194-78255942	-	intron:509371	ENST00000522391.3	9863	MAGI2	hg38_genes_introns	inter:7387	hg38_cpg_inter	Imprinted	Maternal
chr7:78219095	0.03125	1	27	0.902439	0.848485	0.727273	0.73913	1	0.916667	1	0.857143	0.909091	0.857143	0.9	0.880952	0.954545	0.90625	chr7:78201194-78255942	-	intron:509396	ENST00000637282.1	9863	MAGI2	hg38_genes_introns	inter:7387	hg38_cpg_inter	Imprinted	Maternal
chr7:78219095	0.03125	1	27	0.902439	0.848485	0.727273	0.73913	1	0.916667	1	0.857143	0.909091	0.857143	0.9	0.880952	0.954545	0.90625	chr7:78201194-78255942	-	intron:509412	ENST00000637486.1	9863	MAGI2	hg38_genes_introns	inter:7387	hg38_cpg_inter	Imprinted	Maternal
chr7:78219095	0.03125	1	27	0.902439	0.848485	0.727273	0.73913	1	0.916667	1	0.857143	0.909091	0.857143	0.9	0.880952	0.954545	0.90625	chr7:78201194-78255942	-	intron:509431	ENST00000519748.5	9863	MAGI2	hg38_genes_introns	inter:7387	hg38_cpg_inter	Imprinted	Maternal
chr7:78219095	0.03125	1	27	0.902439	0.848485	0.727273	0.73913	1	0.916667	1	0.857143	0.909091	0.857143	0.9	0.880952	0.954545	0.90625	chr7:78201194-78255942	-	intron:509444	ENST00000636178.1	9863	MAGI2	hg38_genes_introns	inter:7387	hg38_cpg_inter	Imprinted	Maternal
chr7:78219095	0.03125	1	27	0.902439	0.848485	0.727273	0.73913	1	0.916667	1	0.857143	0.909091	0.857143	0.9	0.880952	0.954545	0.90625	chr7:78201194-78255942	-	intron:509463	ENST00000520379.2	9863	MAGI2	hg38_genes_introns	inter:7387	hg38_cpg_inter	Imprinted	Maternal
chr7:78400254	0.03125	1	1	0.466667	0.5	0.285714	0.611111	0.454545	0.529412	0.307692	0.432432	0.272727	0.304348	0.423077	0.4	0.3125	0.392857	chr7:78369214-78489760	-	intron:509235	ENST00000354212.9	9863	MAGI2	hg38_genes_introns	inter:7387	hg38_cpg_inter	Imprinted	Maternal
chr7:78400254	0.03125	1	1	0.466667	0.5	0.285714	0.611111	0.454545	0.529412	0.307692	0.432432	0.272727	0.304348	0.423077	0.4	0.3125	0.392857	chr7:78369214-78489760	-	intron:509256	ENST00000628980.2	9863	MAGI2	hg38_genes_introns	inter:7387	hg38_cpg_inter	Imprinted	Maternal
chr7:78400254	0.03125	1	1	0.466667	0.5	0.285714	0.611111	0.454545	0.529412	0.307692	0.432432	0.272727	0.304348	0.423077	0.4	0.3125	0.392857	chr7:78369214-78489760	-	intron:509274	ENST00000419488.5	9863	MAGI2	hg38_genes_introns	inter:7387	hg38_cpg_inter	Imprinted	Maternal
chr7:78400254	0.03125	1	1	0.466667	0.5	0.285714	0.611111	0.454545	0.529412	0.307692	0.432432	0.272727	0.304348	0.423077	0.4	0.3125	0.392857	chr7:78369214-78489760	-	intron:509294	ENST00000535697.5	9863	MAGI2	hg38_genes_introns	inter:7387	hg38_cpg_inter	Imprinted	Maternal
chr7:78400254	0.03125	1	1	0.466667	0.5	0.285714	0.611111	0.454545	0.529412	0.307692	0.432432	0.272727	0.304348	0.423077	0.4	0.3125	0.392857	chr7:78369214-78489760	-	intron:509313	ENST00000629359.2	9863	MAGI2	hg38_genes_introns	inter:7387	hg38_cpg_inter	Imprinted	Maternal
chr7:78400254	0.03125	1	1	0.466667	0.5	0.285714	0.611111	0.454545	0.529412	0.307692	0.432432	0.272727	0.304348	0.423077	0.4	0.3125	0.392857	chr7:78369214-78489760	-	intron:509332	ENST00000637441.1	9863	MAGI2	hg38_genes_introns	inter:7387	hg38_cpg_inter	Imprinted	Maternal
chr7:78400254	0.03125	1	1	0.466667	0.5	0.285714	0.611111	0.454545	0.529412	0.307692	0.432432	0.272727	0.304348	0.423077	0.4	0.3125	0.392857	chr7:78369214-78489760	-	intron:509354	ENST00000626691.2	9863	MAGI2	hg38_genes_introns	inter:7387	hg38_cpg_inter	Imprinted	Maternal
chr7:78400254	0.03125	1	1	0.466667	0.5	0.285714	0.611111	0.454545	0.529412	0.307692	0.432432	0.272727	0.304348	0.423077	0.4	0.3125	0.392857	chr7:78369214-78489760	-	intron:509375	ENST00000522391.3	9863	MAGI2	hg38_genes_introns	inter:7387	hg38_cpg_inter	Imprinted	Maternal
chr7:78400254	0.03125	1	1	0.466667	0.5	0.285714	0.611111	0.454545	0.529412	0.307692	0.432432	0.272727	0.304348	0.423077	0.4	0.3125	0.392857	chr7:78369214-78489760	-	intron:509400	ENST00000637282.1	9863	MAGI2	hg38_genes_introns	inter:7387	hg38_cpg_inter	Imprinted	Maternal
chr7:78400254	0.03125	1	1	0.466667	0.5	0.285714	0.611111	0.454545	0.529412	0.307692	0.432432	0.272727	0.304348	0.423077	0.4	0.3125	0.392857	chr7:78369214-78489760	-	intron:509417	ENST00000637486.1	9863	MAGI2	hg38_genes_introns	inter:7387	hg38_cpg_inter	Imprinted	Maternal
chr7:78400254	0.03125	1	1	0.466667	0.5	0.285714	0.611111	0.454545	0.529412	0.307692	0.432432	0.272727	0.304348	0.423077	0.4	0.3125	0.392857	chr7:78369214-78489760	-	intron:509435	ENST00000519748.5	9863	MAGI2	hg38_genes_introns	inter:7387	hg38_cpg_inter	Imprinted	Maternal
chr7:78400254	0.03125	1	1	0.466667	0.5	0.285714	0.611111	0.454545	0.529412	0.307692	0.432432	0.272727	0.304348	0.423077	0.4	0.3125	0.392857	chr7:78369214-78489760	-	intron:509448	ENST00000636178.1	9863	MAGI2	hg38_genes_introns	inter:7387	hg38_cpg_inter	Imprinted	Maternal
chr7:78400254	0.03125	1	1	0.466667	0.5	0.285714	0.611111	0.454545	0.529412	0.307692	0.432432	0.272727	0.304348	0.423077	0.4	0.3125	0.392857	chr7:78369214-78489760	-	intron:509467	ENST00000520379.2	9863	MAGI2	hg38_genes_introns	inter:7387	hg38_cpg_inter	Imprinted	Maternal
chr7:78400254	0.03125	1	1	0.466667	0.5	0.285714	0.611111	0.454545	0.529412	0.307692	0.432432	0.272727	0.304348	0.423077	0.4	0.3125	0.392857	chr7:78369214-78489760	-	intron:509472	ENST00000636039.1	9863	MAGI2	hg38_genes_introns	inter:7387	hg38_cpg_inter	Imprinted	Maternal
chr7:78400254	0.03125	1	1	0.466667	0.5	0.285714	0.611111	0.454545	0.529412	0.307692	0.432432	0.272727	0.304348	0.423077	0.4	0.3125	0.392857	chr7:78369214-78489760	-	intron:509476	ENST00000630991.2	9863	MAGI2	hg38_genes_introns	inter:7387	hg38_cpg_inter	Imprinted	Maternal
chr7:78400254	0.03125	1	1	0.466667	0.5	0.285714	0.611111	0.454545	0.529412	0.307692	0.432432	0.272727	0.304348	0.423077	0.4	0.3125	0.392857	chr7:78369214-78489760	-	intron:509485	ENST00000628781.1	9863	MAGI2	hg38_genes_introns	inter:7387	hg38_cpg_inter	Imprinted	Maternal
chr7:78400254	0.03125	1	1	0.466667	0.5	0.285714	0.611111	0.454545	0.529412	0.307692	0.432432	0.272727	0.304348	0.423077	0.4	0.3125	0.392857	chr7:78369214-78489760	-	intron:509493	ENST00000636717.1	9863	MAGI2	hg38_genes_introns	inter:7387	hg38_cpg_inter	Imprinted	Maternal
chr7:78400254	0.03125	1	1	0.466667	0.5	0.285714	0.611111	0.454545	0.529412	0.307692	0.432432	0.272727	0.304348	0.423077	0.4	0.3125	0.392857	chr7:78369214-78489760	-	intron:509504	ENST00000634996.1	9863	MAGI2	hg38_genes_introns	inter:7387	hg38_cpg_inter	Imprinted	Maternal
chr7:78400254	0.03125	1	1	0.466667	0.5	0.285714	0.611111	0.454545	0.529412	0.307692	0.432432	0.272727	0.304348	0.423077	0.4	0.3125	0.392857	chr7:78369214-78489760	-	intron:509506	ENST00000637074.1	9863	MAGI2	hg38_genes_introns	inter:7387	hg38_cpg_inter	Imprinted	Maternal
chr7:78406519	0.03125	1	1	0.769231	0.933333	0.703704	0.769231	0.764706	0.826087	0.916667	0.947368	0.785714	0.862069	0.733333	0.714286	0.642857	0.823529	chr7:78369214-78489760	-	intron:509235	ENST00000354212.9	9863	MAGI2	hg38_genes_introns	inter:7387	hg38_cpg_inter	Imprinted	Maternal
chr7:78406519	0.03125	1	1	0.769231	0.933333	0.703704	0.769231	0.764706	0.826087	0.916667	0.947368	0.785714	0.862069	0.733333	0.714286	0.642857	0.823529	chr7:78369214-78489760	-	intron:509256	ENST00000628980.2	9863	MAGI2	hg38_genes_introns	inter:7387	hg38_cpg_inter	Imprinted	Maternal
chr7:78406519	0.03125	1	1	0.769231	0.933333	0.703704	0.769231	0.764706	0.826087	0.916667	0.947368	0.785714	0.862069	0.733333	0.714286	0.642857	0.823529	chr7:78369214-78489760	-	intron:509274	ENST00000419488.5	9863	MAGI2	hg38_genes_introns	inter:7387	hg38_cpg_inter	Imprinted	Maternal
chr7:78406519	0.03125	1	1	0.769231	0.933333	0.703704	0.769231	0.764706	0.826087	0.916667	0.947368	0.785714	0.862069	0.733333	0.714286	0.642857	0.823529	chr7:78369214-78489760	-	intron:509294	ENST00000535697.5	9863	MAGI2	hg38_genes_introns	inter:7387	hg38_cpg_inter	Imprinted	Maternal
chr7:78406519	0.03125	1	1	0.769231	0.933333	0.703704	0.769231	0.764706	0.826087	0.916667	0.947368	0.785714	0.862069	0.733333	0.714286	0.642857	0.823529	chr7:78369214-78489760	-	intron:509313	ENST00000629359.2	9863	MAGI2	hg38_genes_introns	inter:7387	hg38_cpg_inter	Imprinted	Maternal
chr7:78406519	0.03125	1	1	0.769231	0.933333	0.703704	0.769231	0.764706	0.826087	0.916667	0.947368	0.785714	0.862069	0.733333	0.714286	0.642857	0.823529	chr7:78369214-78489760	-	intron:509332	ENST00000637441.1	9863	MAGI2	hg38_genes_introns	inter:7387	hg38_cpg_inter	Imprinted	Maternal
chr7:78406519	0.03125	1	1	0.769231	0.933333	0.703704	0.769231	0.764706	0.826087	0.916667	0.947368	0.785714	0.862069	0.733333	0.714286	0.642857	0.823529	chr7:78369214-78489760	-	intron:509354	ENST00000626691.2	9863	MAGI2	hg38_genes_introns	inter:7387	hg38_cpg_inter	Imprinted	Maternal
chr7:78406519	0.03125	1	1	0.769231	0.933333	0.703704	0.769231	0.764706	0.826087	0.916667	0.947368	0.785714	0.862069	0.733333	0.714286	0.642857	0.823529	chr7:78369214-78489760	-	intron:509375	ENST00000522391.3	9863	MAGI2	hg38_genes_introns	inter:7387	hg38_cpg_inter	Imprinted	Maternal
chr7:78406519	0.03125	1	1	0.769231	0.933333	0.703704	0.769231	0.764706	0.826087	0.916667	0.947368	0.785714	0.862069	0.733333	0.714286	0.642857	0.823529	chr7:78369214-78489760	-	intron:509400	ENST00000637282.1	9863	MAGI2	hg38_genes_introns	inter:7387	hg38_cpg_inter	Imprinted	Maternal
chr7:78406519	0.03125	1	1	0.769231	0.933333	0.703704	0.769231	0.764706	0.826087	0.916667	0.947368	0.785714	0.862069	0.733333	0.714286	0.642857	0.823529	chr7:78369214-78489760	-	intron:509417	ENST00000637486.1	9863	MAGI2	hg38_genes_introns	inter:7387	hg38_cpg_inter	Imprinted	Maternal
chr7:78406519	0.03125	1	1	0.769231	0.933333	0.703704	0.769231	0.764706	0.826087	0.916667	0.947368	0.785714	0.862069	0.733333	0.714286	0.642857	0.823529	chr7:78369214-78489760	-	intron:509435	ENST00000519748.5	9863	MAGI2	hg38_genes_introns	inter:7387	hg38_cpg_inter	Imprinted	Maternal
chr7:78406519	0.03125	1	1	0.769231	0.933333	0.703704	0.769231	0.764706	0.826087	0.916667	0.947368	0.785714	0.862069	0.733333	0.714286	0.642857	0.823529	chr7:78369214-78489760	-	intron:509448	ENST00000636178.1	9863	MAGI2	hg38_genes_introns	inter:7387	hg38_cpg_inter	Imprinted	Maternal
chr7:78406519	0.03125	1	1	0.769231	0.933333	0.703704	0.769231	0.764706	0.826087	0.916667	0.947368	0.785714	0.862069	0.733333	0.714286	0.642857	0.823529	chr7:78369214-78489760	-	intron:509467	ENST00000520379.2	9863	MAGI2	hg38_genes_introns	inter:7387	hg38_cpg_inter	Imprinted	Maternal
chr7:78406519	0.03125	1	1	0.769231	0.933333	0.703704	0.769231	0.764706	0.826087	0.916667	0.947368	0.785714	0.862069	0.733333	0.714286	0.642857	0.823529	chr7:78369214-78489760	-	intron:509472	ENST00000636039.1	9863	MAGI2	hg38_genes_introns	inter:7387	hg38_cpg_inter	Imprinted	Maternal
chr7:78406519	0.03125	1	1	0.769231	0.933333	0.703704	0.769231	0.764706	0.826087	0.916667	0.947368	0.785714	0.862069	0.733333	0.714286	0.642857	0.823529	chr7:78369214-78489760	-	intron:509476	ENST00000630991.2	9863	MAGI2	hg38_genes_introns	inter:7387	hg38_cpg_inter	Imprinted	Maternal
chr7:78406519	0.03125	1	1	0.769231	0.933333	0.703704	0.769231	0.764706	0.826087	0.916667	0.947368	0.785714	0.862069	0.733333	0.714286	0.642857	0.823529	chr7:78369214-78489760	-	intron:509485	ENST00000628781.1	9863	MAGI2	hg38_genes_introns	inter:7387	hg38_cpg_inter	Imprinted	Maternal
chr7:78406519	0.03125	1	1	0.769231	0.933333	0.703704	0.769231	0.764706	0.826087	0.916667	0.947368	0.785714	0.862069	0.733333	0.714286	0.642857	0.823529	chr7:78369214-78489760	-	intron:509493	ENST00000636717.1	9863	MAGI2	hg38_genes_introns	inter:7387	hg38_cpg_inter	Imprinted	Maternal
chr7:78406519	0.03125	1	1	0.769231	0.933333	0.703704	0.769231	0.764706	0.826087	0.916667	0.947368	0.785714	0.862069	0.733333	0.714286	0.642857	0.823529	chr7:78369214-78489760	-	intron:509504	ENST00000634996.1	9863	MAGI2	hg38_genes_introns	inter:7387	hg38_cpg_inter	Imprinted	Maternal
chr7:78406519	0.03125	1	1	0.769231	0.933333	0.703704	0.769231	0.764706	0.826087	0.916667	0.947368	0.785714	0.862069	0.733333	0.714286	0.642857	0.823529	chr7:78369214-78489760	-	intron:509506	ENST00000637074.1	9863	MAGI2	hg38_genes_introns	inter:7387	hg38_cpg_inter	Imprinted	Maternal
chr7:78453387	0.03125	1	1	0.444444	0.655172	0.454545	0.5	0.714286	0.882353	0.666667	0.638889	0.6	0.695652	0.30303	0.578947	0.48	0.541667	chr7:78369214-78489760	-	intron:509235	ENST00000354212.9	9863	MAGI2	hg38_genes_introns	inter:7387	hg38_cpg_inter	Imprinted	Maternal
chr7:78453387	0.03125	1	1	0.444444	0.655172	0.454545	0.5	0.714286	0.882353	0.666667	0.638889	0.6	0.695652	0.30303	0.578947	0.48	0.541667	chr7:78369214-78489760	-	intron:509256	ENST00000628980.2	9863	MAGI2	hg38_genes_introns	inter:7387	hg38_cpg_inter	Imprinted	Maternal
chr7:78453387	0.03125	1	1	0.444444	0.655172	0.454545	0.5	0.714286	0.882353	0.666667	0.638889	0.6	0.695652	0.30303	0.578947	0.48	0.541667	chr7:78369214-78489760	-	intron:509274	ENST00000419488.5	9863	MAGI2	hg38_genes_introns	inter:7387	hg38_cpg_inter	Imprinted	Maternal
chr7:78453387	0.03125	1	1	0.444444	0.655172	0.454545	0.5	0.714286	0.882353	0.666667	0.638889	0.6	0.695652	0.30303	0.578947	0.48	0.541667	chr7:78369214-78489760	-	intron:509294	ENST00000535697.5	9863	MAGI2	hg38_genes_introns	inter:7387	hg38_cpg_inter	Imprinted	Maternal
chr7:78453387	0.03125	1	1	0.444444	0.655172	0.454545	0.5	0.714286	0.882353	0.666667	0.638889	0.6	0.695652	0.30303	0.578947	0.48	0.541667	chr7:78369214-78489760	-	intron:509313	ENST00000629359.2	9863	MAGI2	hg38_genes_introns	inter:7387	hg38_cpg_inter	Imprinted	Maternal
chr7:78453387	0.03125	1	1	0.444444	0.655172	0.454545	0.5	0.714286	0.882353	0.666667	0.638889	0.6	0.695652	0.30303	0.578947	0.48	0.541667	chr7:78369214-78489760	-	intron:509332	ENST00000637441.1	9863	MAGI2	hg38_genes_introns	inter:7387	hg38_cpg_inter	Imprinted	Maternal
chr7:78453387	0.03125	1	1	0.444444	0.655172	0.454545	0.5	0.714286	0.882353	0.666667	0.638889	0.6	0.695652	0.30303	0.578947	0.48	0.541667	chr7:78369214-78489760	-	intron:509354	ENST00000626691.2	9863	MAGI2	hg38_genes_introns	inter:7387	hg38_cpg_inter	Imprinted	Maternal
chr7:78453387	0.03125	1	1	0.444444	0.655172	0.454545	0.5	0.714286	0.882353	0.666667	0.638889	0.6	0.695652	0.30303	0.578947	0.48	0.541667	chr7:78369214-78489760	-	intron:509375	ENST00000522391.3	9863	MAGI2	hg38_genes_introns	inter:7387	hg38_cpg_inter	Imprinted	Maternal
chr7:78453387	0.03125	1	1	0.444444	0.655172	0.454545	0.5	0.714286	0.882353	0.666667	0.638889	0.6	0.695652	0.30303	0.578947	0.48	0.541667	chr7:78369214-78489760	-	intron:509400	ENST00000637282.1	9863	MAGI2	hg38_genes_introns	inter:7387	hg38_cpg_inter	Imprinted	Maternal
chr7:78453387	0.03125	1	1	0.444444	0.655172	0.454545	0.5	0.714286	0.882353	0.666667	0.638889	0.6	0.695652	0.30303	0.578947	0.48	0.541667	chr7:78369214-78489760	-	intron:509417	ENST00000637486.1	9863	MAGI2	hg38_genes_introns	inter:7387	hg38_cpg_inter	Imprinted	Maternal
chr7:78453387	0.03125	1	1	0.444444	0.655172	0.454545	0.5	0.714286	0.882353	0.666667	0.638889	0.6	0.695652	0.30303	0.578947	0.48	0.541667	chr7:78369214-78489760	-	intron:509435	ENST00000519748.5	9863	MAGI2	hg38_genes_introns	inter:7387	hg38_cpg_inter	Imprinted	Maternal
chr7:78453387	0.03125	1	1	0.444444	0.655172	0.454545	0.5	0.714286	0.882353	0.666667	0.638889	0.6	0.695652	0.30303	0.578947	0.48	0.541667	chr7:78369214-78489760	-	intron:509448	ENST00000636178.1	9863	MAGI2	hg38_genes_introns	inter:7387	hg38_cpg_inter	Imprinted	Maternal
chr7:78453387	0.03125	1	1	0.444444	0.655172	0.454545	0.5	0.714286	0.882353	0.666667	0.638889	0.6	0.695652	0.30303	0.578947	0.48	0.541667	chr7:78369214-78489760	-	intron:509467	ENST00000520379.2	9863	MAGI2	hg38_genes_introns	inter:7387	hg38_cpg_inter	Imprinted	Maternal
chr7:78453387	0.03125	1	1	0.444444	0.655172	0.454545	0.5	0.714286	0.882353	0.666667	0.638889	0.6	0.695652	0.30303	0.578947	0.48	0.541667	chr7:78369214-78489760	-	intron:509472	ENST00000636039.1	9863	MAGI2	hg38_genes_introns	inter:7387	hg38_cpg_inter	Imprinted	Maternal
chr7:78453387	0.03125	1	1	0.444444	0.655172	0.454545	0.5	0.714286	0.882353	0.666667	0.638889	0.6	0.695652	0.30303	0.578947	0.48	0.541667	chr7:78369214-78489760	-	intron:509476	ENST00000630991.2	9863	MAGI2	hg38_genes_introns	inter:7387	hg38_cpg_inter	Imprinted	Maternal
chr7:78453387	0.03125	1	1	0.444444	0.655172	0.454545	0.5	0.714286	0.882353	0.666667	0.638889	0.6	0.695652	0.30303	0.578947	0.48	0.541667	chr7:78369214-78489760	-	intron:509485	ENST00000628781.1	9863	MAGI2	hg38_genes_introns	inter:7387	hg38_cpg_inter	Imprinted	Maternal
chr7:78453387	0.03125	1	1	0.444444	0.655172	0.454545	0.5	0.714286	0.882353	0.666667	0.638889	0.6	0.695652	0.30303	0.578947	0.48	0.541667	chr7:78369214-78489760	-	intron:509493	ENST00000636717.1	9863	MAGI2	hg38_genes_introns	inter:7387	hg38_cpg_inter	Imprinted	Maternal
chr7:78453387	0.03125	1	1	0.444444	0.655172	0.454545	0.5	0.714286	0.882353	0.666667	0.638889	0.6	0.695652	0.30303	0.578947	0.48	0.541667	chr7:78369214-78489760	-	intron:509504	ENST00000634996.1	9863	MAGI2	hg38_genes_introns	inter:7387	hg38_cpg_inter	Imprinted	Maternal
chr7:78453387	0.03125	1	1	0.444444	0.655172	0.454545	0.5	0.714286	0.882353	0.666667	0.638889	0.6	0.695652	0.30303	0.578947	0.48	0.541667	chr7:78369214-78489760	-	intron:509506	ENST00000637074.1	9863	MAGI2	hg38_genes_introns	inter:7387	hg38_cpg_inter	Imprinted	Maternal
chr7:78765823	0.03125	1	1	0.9375	0.962963	0.885714	0.970588	0.870968	1	0.869565	0.9	0.814815	1	0.923077	0.914286	0.958333	1	chr7:78627240-79007089	-	intron:509239	ENST00000354212.9	9863	MAGI2	hg38_genes_introns	inter:7387	hg38_cpg_inter	Imprinted	Maternal
chr7:78765823	0.03125	1	1	0.9375	0.962963	0.885714	0.970588	0.870968	1	0.869565	0.9	0.814815	1	0.923077	0.914286	0.958333	1	chr7:78627240-79007089	-	intron:509278	ENST00000419488.5	9863	MAGI2	hg38_genes_introns	inter:7387	hg38_cpg_inter	Imprinted	Maternal
chr7:78765823	0.03125	1	1	0.9375	0.962963	0.885714	0.970588	0.870968	1	0.869565	0.9	0.814815	1	0.923077	0.914286	0.958333	1	chr7:78627240-79007089	-	intron:509336	ENST00000637441.1	9863	MAGI2	hg38_genes_introns	inter:7387	hg38_cpg_inter	Imprinted	Maternal
chr7:78765823	0.03125	1	1	0.9375	0.962963	0.885714	0.970588	0.870968	1	0.869565	0.9	0.814815	1	0.923077	0.914286	0.958333	1	chr7:78627240-79007089	-	intron:509379	ENST00000522391.3	9863	MAGI2	hg38_genes_introns	inter:7387	hg38_cpg_inter	Imprinted	Maternal
chr7:78765823	0.03125	1	1	0.9375	0.962963	0.885714	0.970588	0.870968	1	0.869565	0.9	0.814815	1	0.923077	0.914286	0.958333	1	chr7:78627240-78770850	-	intron:509317	ENST00000629359.2	9863	MAGI2	hg38_genes_introns	inter:7387	hg38_cpg_inter	Imprinted	Maternal
chr7:78765823	0.03125	1	1	0.9375	0.962963	0.885714	0.970588	0.870968	1	0.869565	0.9	0.814815	1	0.923077	0.914286	0.958333	1	chr7:78627240-78770850	-	intron:509358	ENST00000626691.2	9863	MAGI2	hg38_genes_introns	inter:7387	hg38_cpg_inter	Imprinted	Maternal
chr7:78765823	0.03125	1	1	0.9375	0.962963	0.885714	0.970588	0.870968	1	0.869565	0.9	0.814815	1	0.923077	0.914286	0.958333	1	chr7:78627240-78770850	-	intron:509421	ENST00000637486.1	9863	MAGI2	hg38_genes_introns	inter:7387	hg38_cpg_inter	Imprinted	Maternal
chr7:78765823	0.03125	1	1	0.9375	0.962963	0.885714	0.970588	0.870968	1	0.869565	0.9	0.814815	1	0.923077	0.914286	0.958333	1	chr7:78627240-78770850	-	intron:509481	ENST00000630991.2	9863	MAGI2	hg38_genes_introns	inter:7387	hg38_cpg_inter	Imprinted	Maternal
chr7:78765823	0.03125	1	1	0.9375	0.962963	0.885714	0.970588	0.870968	1	0.869565	0.9	0.814815	1	0.923077	0.914286	0.958333	1	chr7:78627240-78770850	-	intron:509489	ENST00000628781.1	9863	MAGI2	hg38_genes_introns	inter:7387	hg38_cpg_inter	Imprinted	Maternal
chr7:78765823	0.03125	1	1	0.9375	0.962963	0.885714	0.970588	0.870968	1	0.869565	0.9	0.814815	1	0.923077	0.914286	0.958333	1	chr7:78627240-78770850	-	intron:509498	ENST00000636717.1	9863	MAGI2	hg38_genes_introns	inter:7387	hg38_cpg_inter	Imprinted	Maternal
chr7:78765823	0.03125	1	1	0.9375	0.962963	0.885714	0.970588	0.870968	1	0.869565	0.9	0.814815	1	0.923077	0.914286	0.958333	1	chr7:78627240-78770850	-	intron:509519	ENST00000636993.1	9863	MAGI2	hg38_genes_introns	inter:7387	hg38_cpg_inter	Imprinted	Maternal
chr7:78765823	0.03125	1	1	0.9375	0.962963	0.885714	0.970588	0.870968	1	0.869565	0.9	0.814815	1	0.923077	0.914286	0.958333	1	chr7:78627240-78770850	-	intron:509521	ENST00000676103.1	9863	MAGI2	hg38_genes_introns	inter:7387	hg38_cpg_inter	Imprinted	Maternal
chr7:78796563	0.03125	1	1	0.916667	0.914286	0.888889	0.928571	0.975	1	0.892857	0.982143	0.88	1	0.806452	0.948718	0.909091	0.9375	chr7:78627240-79007089	-	intron:509239	ENST00000354212.9	9863	MAGI2	hg38_genes_introns	inter:7387	hg38_cpg_inter	Imprinted	Maternal
chr7:78796563	0.03125	1	1	0.916667	0.914286	0.888889	0.928571	0.975	1	0.892857	0.982143	0.88	1	0.806452	0.948718	0.909091	0.9375	chr7:78627240-79007089	-	intron:509278	ENST00000419488.5	9863	MAGI2	hg38_genes_introns	inter:7387	hg38_cpg_inter	Imprinted	Maternal
chr7:78796563	0.03125	1	1	0.916667	0.914286	0.888889	0.928571	0.975	1	0.892857	0.982143	0.88	1	0.806452	0.948718	0.909091	0.9375	chr7:78627240-79007089	-	intron:509336	ENST00000637441.1	9863	MAGI2	hg38_genes_introns	inter:7387	hg38_cpg_inter	Imprinted	Maternal
chr7:78796563	0.03125	1	1	0.916667	0.914286	0.888889	0.928571	0.975	1	0.892857	0.982143	0.88	1	0.806452	0.948718	0.909091	0.9375	chr7:78627240-79007089	-	intron:509379	ENST00000522391.3	9863	MAGI2	hg38_genes_introns	inter:7387	hg38_cpg_inter	Imprinted	Maternal
chr7:78799147	0.03125	1	1	0.346154	0.464286	0.482759	0.454545	0.48	0.6	0.423077	0.457143	0.363636	0.681818	0.542857	0.59375	0.25	0.424242	chr7:78627240-79007089	-	intron:509239	ENST00000354212.9	9863	MAGI2	hg38_genes_introns	inter:7387	hg38_cpg_inter	Imprinted	Maternal
chr7:78799147	0.03125	1	1	0.346154	0.464286	0.482759	0.454545	0.48	0.6	0.423077	0.457143	0.363636	0.681818	0.542857	0.59375	0.25	0.424242	chr7:78627240-79007089	-	intron:509278	ENST00000419488.5	9863	MAGI2	hg38_genes_introns	inter:7387	hg38_cpg_inter	Imprinted	Maternal
chr7:78799147	0.03125	1	1	0.346154	0.464286	0.482759	0.454545	0.48	0.6	0.423077	0.457143	0.363636	0.681818	0.542857	0.59375	0.25	0.424242	chr7:78627240-79007089	-	intron:509336	ENST00000637441.1	9863	MAGI2	hg38_genes_introns	inter:7387	hg38_cpg_inter	Imprinted	Maternal
chr7:78799147	0.03125	1	1	0.346154	0.464286	0.482759	0.454545	0.48	0.6	0.423077	0.457143	0.363636	0.681818	0.542857	0.59375	0.25	0.424242	chr7:78627240-79007089	-	intron:509379	ENST00000522391.3	9863	MAGI2	hg38_genes_introns	inter:7387	hg38_cpg_inter	Imprinted	Maternal
chr7:78840967	0.03125	1	1	0.625	0.604167	0.685714	0.711111	0.791667	0.833333	0.652174	0.761905	0.636364	0.793103	0.558824	0.685185	0.681818	0.84375	chr7:78627240-79007089	-	intron:509239	ENST00000354212.9	9863	MAGI2	hg38_genes_introns	inter:7387	hg38_cpg_inter	Imprinted	Maternal
chr7:78840967	0.03125	1	1	0.625	0.604167	0.685714	0.711111	0.791667	0.833333	0.652174	0.761905	0.636364	0.793103	0.558824	0.685185	0.681818	0.84375	chr7:78627240-79007089	-	intron:509278	ENST00000419488.5	9863	MAGI2	hg38_genes_introns	inter:7387	hg38_cpg_inter	Imprinted	Maternal
chr7:78840967	0.03125	1	1	0.625	0.604167	0.685714	0.711111	0.791667	0.833333	0.652174	0.761905	0.636364	0.793103	0.558824	0.685185	0.681818	0.84375	chr7:78627240-79007089	-	intron:509336	ENST00000637441.1	9863	MAGI2	hg38_genes_introns	inter:7387	hg38_cpg_inter	Imprinted	Maternal
chr7:78840967	0.03125	1	1	0.625	0.604167	0.685714	0.711111	0.791667	0.833333	0.652174	0.761905	0.636364	0.793103	0.558824	0.685185	0.681818	0.84375	chr7:78627240-79007089	-	intron:509379	ENST00000522391.3	9863	MAGI2	hg38_genes_introns	inter:7387	hg38_cpg_inter	Imprinted	Maternal
chr7:78887425	0.03125	1	1	0.878788	1	0.862069	0.9	0.904762	1	0.942857	0.916667	0.892857	1	0.914286	1	0.95	1	chr7:78627240-79007089	-	intron:509239	ENST00000354212.9	9863	MAGI2	hg38_genes_introns	inter:7387	hg38_cpg_inter	Imprinted	Maternal
chr7:78887425	0.03125	1	1	0.878788	1	0.862069	0.9	0.904762	1	0.942857	0.916667	0.892857	1	0.914286	1	0.95	1	chr7:78627240-79007089	-	intron:509278	ENST00000419488.5	9863	MAGI2	hg38_genes_introns	inter:7387	hg38_cpg_inter	Imprinted	Maternal
chr7:78887425	0.03125	1	1	0.878788	1	0.862069	0.9	0.904762	1	0.942857	0.916667	0.892857	1	0.914286	1	0.95	1	chr7:78627240-79007089	-	intron:509336	ENST00000637441.1	9863	MAGI2	hg38_genes_introns	inter:7387	hg38_cpg_inter	Imprinted	Maternal
chr7:78887425	0.03125	1	1	0.878788	1	0.862069	0.9	0.904762	1	0.942857	0.916667	0.892857	1	0.914286	1	0.95	1	chr7:78627240-79007089	-	intron:509379	ENST00000522391.3	9863	MAGI2	hg38_genes_introns	inter:7387	hg38_cpg_inter	Imprinted	Maternal
chr7:78900669	0.03125	1	1	0.84375	0.903226	0.804878	0.791667	0.892857	0.916667	0.756757	0.8	0.909091	0.933333	0.8	0.866667	0.833333	1	chr7:78627240-79007089	-	intron:509239	ENST00000354212.9	9863	MAGI2	hg38_genes_introns	inter:7387	hg38_cpg_inter	Imprinted	Maternal
chr7:78900669	0.03125	1	1	0.84375	0.903226	0.804878	0.791667	0.892857	0.916667	0.756757	0.8	0.909091	0.933333	0.8	0.866667	0.833333	1	chr7:78627240-79007089	-	intron:509278	ENST00000419488.5	9863	MAGI2	hg38_genes_introns	inter:7387	hg38_cpg_inter	Imprinted	Maternal
chr7:78900669	0.03125	1	1	0.84375	0.903226	0.804878	0.791667	0.892857	0.916667	0.756757	0.8	0.909091	0.933333	0.8	0.866667	0.833333	1	chr7:78627240-79007089	-	intron:509336	ENST00000637441.1	9863	MAGI2	hg38_genes_introns	inter:7387	hg38_cpg_inter	Imprinted	Maternal
chr7:78900669	0.03125	1	1	0.84375	0.903226	0.804878	0.791667	0.892857	0.916667	0.756757	0.8	0.909091	0.933333	0.8	0.866667	0.833333	1	chr7:78627240-79007089	-	intron:509379	ENST00000522391.3	9863	MAGI2	hg38_genes_introns	inter:7387	hg38_cpg_inter	Imprinted	Maternal
chr7:78938993	0.03125	1	1	0.483871	0.542857	0.428571	0.5	0.529412	0.642857	0.294118	0.551724	0.5	0.444444	0.548387	0.612903	0.470588	0.538462	chr7:78627240-79007089	-	intron:509239	ENST00000354212.9	9863	MAGI2	hg38_genes_introns	inter:7387	hg38_cpg_inter	Imprinted	Maternal
chr7:78938993	0.03125	1	1	0.483871	0.542857	0.428571	0.5	0.529412	0.642857	0.294118	0.551724	0.5	0.444444	0.548387	0.612903	0.470588	0.538462	chr7:78627240-79007089	-	intron:509278	ENST00000419488.5	9863	MAGI2	hg38_genes_introns	inter:7387	hg38_cpg_inter	Imprinted	Maternal
chr7:78938993	0.03125	1	1	0.483871	0.542857	0.428571	0.5	0.529412	0.642857	0.294118	0.551724	0.5	0.444444	0.548387	0.612903	0.470588	0.538462	chr7:78627240-79007089	-	intron:509336	ENST00000637441.1	9863	MAGI2	hg38_genes_introns	inter:7387	hg38_cpg_inter	Imprinted	Maternal
chr7:78938993	0.03125	1	1	0.483871	0.542857	0.428571	0.5	0.529412	0.642857	0.294118	0.551724	0.5	0.444444	0.548387	0.612903	0.470588	0.538462	chr7:78627240-79007089	-	intron:509379	ENST00000522391.3	9863	MAGI2	hg38_genes_introns	inter:7387	hg38_cpg_inter	Imprinted	Maternal
chr7:79011561	0.03125	1	27	0.8	0.576923	0.846154	0.761905	0.8125	0.666667	0.909091	0.653846	0.857143	0.666667	0.794118	0.709677	0.809524	0.880952	chr7:79007207-79453019	-	intron:509240	ENST00000354212.9	9863	MAGI2	hg38_genes_introns	inter:7387	hg38_cpg_inter	Imprinted	Maternal
chr7:79011561	0.03125	1	27	0.8	0.576923	0.846154	0.761905	0.8125	0.666667	0.909091	0.653846	0.857143	0.666667	0.794118	0.709677	0.809524	0.880952	chr7:79007207-79453019	-	intron:509279	ENST00000419488.5	9863	MAGI2	hg38_genes_introns	inter:7387	hg38_cpg_inter	Imprinted	Maternal
chr7:79011561	0.03125	1	27	0.8	0.576923	0.846154	0.761905	0.8125	0.666667	0.909091	0.653846	0.857143	0.666667	0.794118	0.709677	0.809524	0.880952	chr7:79007207-79453019	-	intron:509337	ENST00000637441.1	9863	MAGI2	hg38_genes_introns	inter:7387	hg38_cpg_inter	Imprinted	Maternal
chr7:79011561	0.03125	1	27	0.8	0.576923	0.846154	0.761905	0.8125	0.666667	0.909091	0.653846	0.857143	0.666667	0.794118	0.709677	0.809524	0.880952	chr7:79007207-79453019	-	intron:509380	ENST00000522391.3	9863	MAGI2	hg38_genes_introns	inter:7387	hg38_cpg_inter	Imprinted	Maternal
chr7:79011561	0.03125	1	27	0.8	0.576923	0.846154	0.761905	0.8125	0.666667	0.909091	0.653846	0.857143	0.666667	0.794118	0.709677	0.809524	0.880952	chr7:79007207-79453019	-	intron:509528	ENST00000628997.1	9863	MAGI2	hg38_genes_introns	inter:7387	hg38_cpg_inter	Imprinted	Maternal
chr7:79011561	0.03125	1	27	0.8	0.576923	0.846154	0.761905	0.8125	0.666667	0.909091	0.653846	0.857143	0.666667	0.794118	0.709677	0.809524	0.880952	chr7:79007207-79351799	-	intron:509529	ENST00000636424.1	9863	MAGI2	hg38_genes_introns	inter:7387	hg38_cpg_inter	Imprinted	Maternal
chr7:79011561	0.03125	1	27	0.8	0.576923	0.846154	0.761905	0.8125	0.666667	0.909091	0.653846	0.857143	0.666667	0.794118	0.709677	0.809524	0.880952	chr7:79009939-79013938	-	1to5kb:93220	ENST00000636989.1	9863	MAGI2	hg38_genes_1to5kb	inter:7387	hg38_cpg_inter	Imprinted	Maternal
chr7:79015435	0.03125	1	27	0.952381	0.923077	0.941176	0.952381	0.966667	0.857143	1	0.954545	1	0.866667	0.969697	0.833333	0.928571	0.866667	chr7:79007207-79453019	-	intron:509240	ENST00000354212.9	9863	MAGI2	hg38_genes_introns	inter:7387	hg38_cpg_inter	Imprinted	Maternal
chr7:79015435	0.03125	1	27	0.952381	0.923077	0.941176	0.952381	0.966667	0.857143	1	0.954545	1	0.866667	0.969697	0.833333	0.928571	0.866667	chr7:79007207-79453019	-	intron:509279	ENST00000419488.5	9863	MAGI2	hg38_genes_introns	inter:7387	hg38_cpg_inter	Imprinted	Maternal
chr7:79015435	0.03125	1	27	0.952381	0.923077	0.941176	0.952381	0.966667	0.857143	1	0.954545	1	0.866667	0.969697	0.833333	0.928571	0.866667	chr7:79007207-79453019	-	intron:509337	ENST00000637441.1	9863	MAGI2	hg38_genes_introns	inter:7387	hg38_cpg_inter	Imprinted	Maternal
chr7:79015435	0.03125	1	27	0.952381	0.923077	0.941176	0.952381	0.966667	0.857143	1	0.954545	1	0.866667	0.969697	0.833333	0.928571	0.866667	chr7:79007207-79453019	-	intron:509380	ENST00000522391.3	9863	MAGI2	hg38_genes_introns	inter:7387	hg38_cpg_inter	Imprinted	Maternal
chr7:79015435	0.03125	1	27	0.952381	0.923077	0.941176	0.952381	0.966667	0.857143	1	0.954545	1	0.866667	0.969697	0.833333	0.928571	0.866667	chr7:79007207-79453019	-	intron:509528	ENST00000628997.1	9863	MAGI2	hg38_genes_introns	inter:7387	hg38_cpg_inter	Imprinted	Maternal
chr7:79015435	0.03125	1	27	0.952381	0.923077	0.941176	0.952381	0.966667	0.857143	1	0.954545	1	0.866667	0.969697	0.833333	0.928571	0.866667	chr7:79007207-79351799	-	intron:509529	ENST00000636424.1	9863	MAGI2	hg38_genes_introns	inter:7387	hg38_cpg_inter	Imprinted	Maternal
chr7:79036955	0.03125	1	27	0.85	0.8125	0.884615	0.75	0.944444	0.888889	0.944444	0.967742	0.866667	0.75	0.928571	0.580645	1	0.933333	chr7:79007207-79453019	-	intron:509240	ENST00000354212.9	9863	MAGI2	hg38_genes_introns	inter:7387	hg38_cpg_inter	Imprinted	Maternal
chr7:79036955	0.03125	1	27	0.85	0.8125	0.884615	0.75	0.944444	0.888889	0.944444	0.967742	0.866667	0.75	0.928571	0.580645	1	0.933333	chr7:79007207-79453019	-	intron:509279	ENST00000419488.5	9863	MAGI2	hg38_genes_introns	inter:7387	hg38_cpg_inter	Imprinted	Maternal
chr7:79036955	0.03125	1	27	0.85	0.8125	0.884615	0.75	0.944444	0.888889	0.944444	0.967742	0.866667	0.75	0.928571	0.580645	1	0.933333	chr7:79007207-79453019	-	intron:509337	ENST00000637441.1	9863	MAGI2	hg38_genes_introns	inter:7387	hg38_cpg_inter	Imprinted	Maternal
chr7:79036955	0.03125	1	27	0.85	0.8125	0.884615	0.75	0.944444	0.888889	0.944444	0.967742	0.866667	0.75	0.928571	0.580645	1	0.933333	chr7:79007207-79453019	-	intron:509380	ENST00000522391.3	9863	MAGI2	hg38_genes_introns	inter:7387	hg38_cpg_inter	Imprinted	Maternal
chr7:79036955	0.03125	1	27	0.85	0.8125	0.884615	0.75	0.944444	0.888889	0.944444	0.967742	0.866667	0.75	0.928571	0.580645	1	0.933333	chr7:79007207-79453019	-	intron:509528	ENST00000628997.1	9863	MAGI2	hg38_genes_introns	inter:7387	hg38_cpg_inter	Imprinted	Maternal
chr7:79036955	0.03125	1	27	0.85	0.8125	0.884615	0.75	0.944444	0.888889	0.944444	0.967742	0.866667	0.75	0.928571	0.580645	1	0.933333	chr7:79007207-79351799	-	intron:509529	ENST00000636424.1	9863	MAGI2	hg38_genes_introns	inter:7387	hg38_cpg_inter	Imprinted	Maternal
chr7:79063660	0.03125	1	27	0.821429	0.764706	0.846154	0.677419	0.818182	0.8125	0.807692	0.808511	0.947368	0.825	0.821429	0.666667	0.928571	0.923077	chr7:79007207-79453019	-	intron:509240	ENST00000354212.9	9863	MAGI2	hg38_genes_introns	inter:7387	hg38_cpg_inter	Imprinted	Maternal
chr7:79063660	0.03125	1	27	0.821429	0.764706	0.846154	0.677419	0.818182	0.8125	0.807692	0.808511	0.947368	0.825	0.821429	0.666667	0.928571	0.923077	chr7:79007207-79453019	-	intron:509279	ENST00000419488.5	9863	MAGI2	hg38_genes_introns	inter:7387	hg38_cpg_inter	Imprinted	Maternal
chr7:79063660	0.03125	1	27	0.821429	0.764706	0.846154	0.677419	0.818182	0.8125	0.807692	0.808511	0.947368	0.825	0.821429	0.666667	0.928571	0.923077	chr7:79007207-79453019	-	intron:509337	ENST00000637441.1	9863	MAGI2	hg38_genes_introns	inter:7387	hg38_cpg_inter	Imprinted	Maternal
chr7:79063660	0.03125	1	27	0.821429	0.764706	0.846154	0.677419	0.818182	0.8125	0.807692	0.808511	0.947368	0.825	0.821429	0.666667	0.928571	0.923077	chr7:79007207-79453019	-	intron:509380	ENST00000522391.3	9863	MAGI2	hg38_genes_introns	inter:7387	hg38_cpg_inter	Imprinted	Maternal
chr7:79063660	0.03125	1	27	0.821429	0.764706	0.846154	0.677419	0.818182	0.8125	0.807692	0.808511	0.947368	0.825	0.821429	0.666667	0.928571	0.923077	chr7:79007207-79453019	-	intron:509528	ENST00000628997.1	9863	MAGI2	hg38_genes_introns	inter:7387	hg38_cpg_inter	Imprinted	Maternal
chr7:79063660	0.03125	1	27	0.821429	0.764706	0.846154	0.677419	0.818182	0.8125	0.807692	0.808511	0.947368	0.825	0.821429	0.666667	0.928571	0.923077	chr7:79007207-79351799	-	intron:509529	ENST00000636424.1	9863	MAGI2	hg38_genes_introns	inter:7387	hg38_cpg_inter	Imprinted	Maternal
chr7:79105117	0.03125	1	1	0.818182	0.807692	0.8	0.857143	0.96	1	0.866667	0.954545	0.833333	0.904762	0.869565	1	0.833333	0.95	chr7:79007207-79453019	-	intron:509240	ENST00000354212.9	9863	MAGI2	hg38_genes_introns	inter:7387	hg38_cpg_inter	Imprinted	Maternal
chr7:79105117	0.03125	1	1	0.818182	0.807692	0.8	0.857143	0.96	1	0.866667	0.954545	0.833333	0.904762	0.869565	1	0.833333	0.95	chr7:79007207-79453019	-	intron:509279	ENST00000419488.5	9863	MAGI2	hg38_genes_introns	inter:7387	hg38_cpg_inter	Imprinted	Maternal
chr7:79105117	0.03125	1	1	0.818182	0.807692	0.8	0.857143	0.96	1	0.866667	0.954545	0.833333	0.904762	0.869565	1	0.833333	0.95	chr7:79007207-79453019	-	intron:509337	ENST00000637441.1	9863	MAGI2	hg38_genes_introns	inter:7387	hg38_cpg_inter	Imprinted	Maternal
chr7:79105117	0.03125	1	1	0.818182	0.807692	0.8	0.857143	0.96	1	0.866667	0.954545	0.833333	0.904762	0.869565	1	0.833333	0.95	chr7:79007207-79453019	-	intron:509380	ENST00000522391.3	9863	MAGI2	hg38_genes_introns	inter:7387	hg38_cpg_inter	Imprinted	Maternal
chr7:79105117	0.03125	1	1	0.818182	0.807692	0.8	0.857143	0.96	1	0.866667	0.954545	0.833333	0.904762	0.869565	1	0.833333	0.95	chr7:79007207-79453019	-	intron:509528	ENST00000628997.1	9863	MAGI2	hg38_genes_introns	inter:7387	hg38_cpg_inter	Imprinted	Maternal
chr7:79105117	0.03125	1	1	0.818182	0.807692	0.8	0.857143	0.96	1	0.866667	0.954545	0.833333	0.904762	0.869565	1	0.833333	0.95	chr7:79007207-79351799	-	intron:509529	ENST00000636424.1	9863	MAGI2	hg38_genes_introns	inter:7387	hg38_cpg_inter	Imprinted	Maternal
chr7:79174522	0.03125	1	27	0.933333	0.9375	0.941176	0.882353	0.96875	0.944444	0.942857	0.870968	0.888889	0.84	0.970588	0.962963	1	0.95	chr7:79007207-79453019	-	intron:509240	ENST00000354212.9	9863	MAGI2	hg38_genes_introns	inter:7387	hg38_cpg_inter	Imprinted	Maternal
chr7:79174522	0.03125	1	27	0.933333	0.9375	0.941176	0.882353	0.96875	0.944444	0.942857	0.870968	0.888889	0.84	0.970588	0.962963	1	0.95	chr7:79007207-79453019	-	intron:509279	ENST00000419488.5	9863	MAGI2	hg38_genes_introns	inter:7387	hg38_cpg_inter	Imprinted	Maternal
chr7:79174522	0.03125	1	27	0.933333	0.9375	0.941176	0.882353	0.96875	0.944444	0.942857	0.870968	0.888889	0.84	0.970588	0.962963	1	0.95	chr7:79007207-79453019	-	intron:509337	ENST00000637441.1	9863	MAGI2	hg38_genes_introns	inter:7387	hg38_cpg_inter	Imprinted	Maternal
chr7:79174522	0.03125	1	27	0.933333	0.9375	0.941176	0.882353	0.96875	0.944444	0.942857	0.870968	0.888889	0.84	0.970588	0.962963	1	0.95	chr7:79007207-79453019	-	intron:509380	ENST00000522391.3	9863	MAGI2	hg38_genes_introns	inter:7387	hg38_cpg_inter	Imprinted	Maternal
chr7:79174522	0.03125	1	27	0.933333	0.9375	0.941176	0.882353	0.96875	0.944444	0.942857	0.870968	0.888889	0.84	0.970588	0.962963	1	0.95	chr7:79007207-79453019	-	intron:509528	ENST00000628997.1	9863	MAGI2	hg38_genes_introns	inter:7387	hg38_cpg_inter	Imprinted	Maternal
chr7:79174522	0.03125	1	27	0.933333	0.9375	0.941176	0.882353	0.96875	0.944444	0.942857	0.870968	0.888889	0.84	0.970588	0.962963	1	0.95	chr7:79007207-79351799	-	intron:509529	ENST00000636424.1	9863	MAGI2	hg38_genes_introns	inter:7387	hg38_cpg_inter	Imprinted	Maternal
chr7:79208875	0.03125	1	1	0.648649	0.708333	0.794872	0.804878	0.75	0.95	0.85	0.895833	0.829268	0.823529	0.736842	0.84	0.833333	0.916667	chr7:79007207-79453019	-	intron:509240	ENST00000354212.9	9863	MAGI2	hg38_genes_introns	inter:7387	hg38_cpg_inter	Imprinted	Maternal
chr7:79208875	0.03125	1	1	0.648649	0.708333	0.794872	0.804878	0.75	0.95	0.85	0.895833	0.829268	0.823529	0.736842	0.84	0.833333	0.916667	chr7:79007207-79453019	-	intron:509279	ENST00000419488.5	9863	MAGI2	hg38_genes_introns	inter:7387	hg38_cpg_inter	Imprinted	Maternal
chr7:79208875	0.03125	1	1	0.648649	0.708333	0.794872	0.804878	0.75	0.95	0.85	0.895833	0.829268	0.823529	0.736842	0.84	0.833333	0.916667	chr7:79007207-79453019	-	intron:509337	ENST00000637441.1	9863	MAGI2	hg38_genes_introns	inter:7387	hg38_cpg_inter	Imprinted	Maternal
chr7:79208875	0.03125	1	1	0.648649	0.708333	0.794872	0.804878	0.75	0.95	0.85	0.895833	0.829268	0.823529	0.736842	0.84	0.833333	0.916667	chr7:79007207-79453019	-	intron:509380	ENST00000522391.3	9863	MAGI2	hg38_genes_introns	inter:7387	hg38_cpg_inter	Imprinted	Maternal
chr7:79208875	0.03125	1	1	0.648649	0.708333	0.794872	0.804878	0.75	0.95	0.85	0.895833	0.829268	0.823529	0.736842	0.84	0.833333	0.916667	chr7:79007207-79453019	-	intron:509528	ENST00000628997.1	9863	MAGI2	hg38_genes_introns	inter:7387	hg38_cpg_inter	Imprinted	Maternal
chr7:79208875	0.03125	1	1	0.648649	0.708333	0.794872	0.804878	0.75	0.95	0.85	0.895833	0.829268	0.823529	0.736842	0.84	0.833333	0.916667	chr7:79007207-79351799	-	intron:509529	ENST00000636424.1	9863	MAGI2	hg38_genes_introns	inter:7387	hg38_cpg_inter	Imprinted	Maternal
chr7:79252275	0.03125	1	1	0.633333	0.866667	0.611111	0.875	0.785714	0.8125	0.761905	1	0.928571	0.916667	0.8	0.851852	0.785714	0.9	chr7:79007207-79453019	-	intron:509240	ENST00000354212.9	9863	MAGI2	hg38_genes_introns	inter:7387	hg38_cpg_inter	Imprinted	Maternal
chr7:79252275	0.03125	1	1	0.633333	0.866667	0.611111	0.875	0.785714	0.8125	0.761905	1	0.928571	0.916667	0.8	0.851852	0.785714	0.9	chr7:79007207-79453019	-	intron:509279	ENST00000419488.5	9863	MAGI2	hg38_genes_introns	inter:7387	hg38_cpg_inter	Imprinted	Maternal
chr7:79252275	0.03125	1	1	0.633333	0.866667	0.611111	0.875	0.785714	0.8125	0.761905	1	0.928571	0.916667	0.8	0.851852	0.785714	0.9	chr7:79007207-79453019	-	intron:509337	ENST00000637441.1	9863	MAGI2	hg38_genes_introns	inter:7387	hg38_cpg_inter	Imprinted	Maternal
chr7:79252275	0.03125	1	1	0.633333	0.866667	0.611111	0.875	0.785714	0.8125	0.761905	1	0.928571	0.916667	0.8	0.851852	0.785714	0.9	chr7:79007207-79453019	-	intron:509380	ENST00000522391.3	9863	MAGI2	hg38_genes_introns	inter:7387	hg38_cpg_inter	Imprinted	Maternal
chr7:79252275	0.03125	1	1	0.633333	0.866667	0.611111	0.875	0.785714	0.8125	0.761905	1	0.928571	0.916667	0.8	0.851852	0.785714	0.9	chr7:79007207-79453019	-	intron:509528	ENST00000628997.1	9863	MAGI2	hg38_genes_introns	inter:7387	hg38_cpg_inter	Imprinted	Maternal
chr7:79252275	0.03125	1	1	0.633333	0.866667	0.611111	0.875	0.785714	0.8125	0.761905	1	0.928571	0.916667	0.8	0.851852	0.785714	0.9	chr7:79007207-79351799	-	intron:509529	ENST00000636424.1	9863	MAGI2	hg38_genes_introns	inter:7387	hg38_cpg_inter	Imprinted	Maternal
chr7:79263875	0.03125	1	1	0.90625	0.956522	0.953488	0.930233	0.9	0.956522	0.888889	0.930233	0.871795	0.928571	0.875	0.944444	0.888889	0.9375	chr7:79007207-79453019	-	intron:509240	ENST00000354212.9	9863	MAGI2	hg38_genes_introns	inter:7387	hg38_cpg_inter	Imprinted	Maternal
chr7:79263875	0.03125	1	1	0.90625	0.956522	0.953488	0.930233	0.9	0.956522	0.888889	0.930233	0.871795	0.928571	0.875	0.944444	0.888889	0.9375	chr7:79007207-79453019	-	intron:509279	ENST00000419488.5	9863	MAGI2	hg38_genes_introns	inter:7387	hg38_cpg_inter	Imprinted	Maternal
chr7:79263875	0.03125	1	1	0.90625	0.956522	0.953488	0.930233	0.9	0.956522	0.888889	0.930233	0.871795	0.928571	0.875	0.944444	0.888889	0.9375	chr7:79007207-79453019	-	intron:509337	ENST00000637441.1	9863	MAGI2	hg38_genes_introns	inter:7387	hg38_cpg_inter	Imprinted	Maternal
chr7:79263875	0.03125	1	1	0.90625	0.956522	0.953488	0.930233	0.9	0.956522	0.888889	0.930233	0.871795	0.928571	0.875	0.944444	0.888889	0.9375	chr7:79007207-79453019	-	intron:509380	ENST00000522391.3	9863	MAGI2	hg38_genes_introns	inter:7387	hg38_cpg_inter	Imprinted	Maternal
chr7:79263875	0.03125	1	1	0.90625	0.956522	0.953488	0.930233	0.9	0.956522	0.888889	0.930233	0.871795	0.928571	0.875	0.944444	0.888889	0.9375	chr7:79007207-79453019	-	intron:509528	ENST00000628997.1	9863	MAGI2	hg38_genes_introns	inter:7387	hg38_cpg_inter	Imprinted	Maternal
chr7:79263875	0.03125	1	1	0.90625	0.956522	0.953488	0.930233	0.9	0.956522	0.888889	0.930233	0.871795	0.928571	0.875	0.944444	0.888889	0.9375	chr7:79007207-79351799	-	intron:509529	ENST00000636424.1	9863	MAGI2	hg38_genes_introns	inter:7387	hg38_cpg_inter	Imprinted	Maternal
chr7:79292193	0.03125	1	1	0.452381	0.645161	0.464286	0.481481	0.5	0.722222	0.518519	0.514286	0.482759	0.52381	0.428571	0.527778	0.3	0.619048	chr7:79007207-79453019	-	intron:509240	ENST00000354212.9	9863	MAGI2	hg38_genes_introns	inter:7387	hg38_cpg_inter	Imprinted	Maternal
chr7:79292193	0.03125	1	1	0.452381	0.645161	0.464286	0.481481	0.5	0.722222	0.518519	0.514286	0.482759	0.52381	0.428571	0.527778	0.3	0.619048	chr7:79007207-79453019	-	intron:509279	ENST00000419488.5	9863	MAGI2	hg38_genes_introns	inter:7387	hg38_cpg_inter	Imprinted	Maternal
chr7:79292193	0.03125	1	1	0.452381	0.645161	0.464286	0.481481	0.5	0.722222	0.518519	0.514286	0.482759	0.52381	0.428571	0.527778	0.3	0.619048	chr7:79007207-79453019	-	intron:509337	ENST00000637441.1	9863	MAGI2	hg38_genes_introns	inter:7387	hg38_cpg_inter	Imprinted	Maternal
chr7:79292193	0.03125	1	1	0.452381	0.645161	0.464286	0.481481	0.5	0.722222	0.518519	0.514286	0.482759	0.52381	0.428571	0.527778	0.3	0.619048	chr7:79007207-79453019	-	intron:509380	ENST00000522391.3	9863	MAGI2	hg38_genes_introns	inter:7387	hg38_cpg_inter	Imprinted	Maternal
chr7:79292193	0.03125	1	1	0.452381	0.645161	0.464286	0.481481	0.5	0.722222	0.518519	0.514286	0.482759	0.52381	0.428571	0.527778	0.3	0.619048	chr7:79007207-79453019	-	intron:509528	ENST00000628997.1	9863	MAGI2	hg38_genes_introns	inter:7387	hg38_cpg_inter	Imprinted	Maternal
chr7:79292193	0.03125	1	1	0.452381	0.645161	0.464286	0.481481	0.5	0.722222	0.518519	0.514286	0.482759	0.52381	0.428571	0.527778	0.3	0.619048	chr7:79007207-79351799	-	intron:509529	ENST00000636424.1	9863	MAGI2	hg38_genes_introns	inter:7387	hg38_cpg_inter	Imprinted	Maternal
chr7:79355648	0.03125	1	1	0.88	1	0.809524	0.857143	0.914286	1	0.961538	0.931034	0.75	0.923077	0.75	0.941176	0.85	1	chr7:79007207-79453019	-	intron:509240	ENST00000354212.9	9863	MAGI2	hg38_genes_introns	inter:7387	hg38_cpg_inter	Imprinted	Maternal
chr7:79355648	0.03125	1	1	0.88	1	0.809524	0.857143	0.914286	1	0.961538	0.931034	0.75	0.923077	0.75	0.941176	0.85	1	chr7:79007207-79453019	-	intron:509279	ENST00000419488.5	9863	MAGI2	hg38_genes_introns	inter:7387	hg38_cpg_inter	Imprinted	Maternal
chr7:79355648	0.03125	1	1	0.88	1	0.809524	0.857143	0.914286	1	0.961538	0.931034	0.75	0.923077	0.75	0.941176	0.85	1	chr7:79007207-79453019	-	intron:509337	ENST00000637441.1	9863	MAGI2	hg38_genes_introns	inter:7387	hg38_cpg_inter	Imprinted	Maternal
chr7:79355648	0.03125	1	1	0.88	1	0.809524	0.857143	0.914286	1	0.961538	0.931034	0.75	0.923077	0.75	0.941176	0.85	1	chr7:79007207-79453019	-	intron:509380	ENST00000522391.3	9863	MAGI2	hg38_genes_introns	inter:7387	hg38_cpg_inter	Imprinted	Maternal
chr7:79355648	0.03125	1	1	0.88	1	0.809524	0.857143	0.914286	1	0.961538	0.931034	0.75	0.923077	0.75	0.941176	0.85	1	chr7:79007207-79453019	-	intron:509528	ENST00000628997.1	9863	MAGI2	hg38_genes_introns	inter:7387	hg38_cpg_inter	Imprinted	Maternal
chr7:79355648	0.03125	1	1	0.88	1	0.809524	0.857143	0.914286	1	0.961538	0.931034	0.75	0.923077	0.75	0.941176	0.85	1	chr7:79352886-79356885	-	1to5kb:93222	ENST00000636424.1	9863	MAGI2	hg38_genes_1to5kb	inter:7387	hg38_cpg_inter	Imprinted	Maternal
chr7:79385892	0.03125	1	1	0.958333	0.944444	0.769231	0.939394	0.966667	1	0.933333	0.948718	0.846154	0.961538	0.9	0.96	0.923077	1	chr7:79007207-79453019	-	intron:509240	ENST00000354212.9	9863	MAGI2	hg38_genes_introns	inter:7387	hg38_cpg_inter	Imprinted	Maternal
chr7:79385892	0.03125	1	1	0.958333	0.944444	0.769231	0.939394	0.966667	1	0.933333	0.948718	0.846154	0.961538	0.9	0.96	0.923077	1	chr7:79007207-79453019	-	intron:509279	ENST00000419488.5	9863	MAGI2	hg38_genes_introns	inter:7387	hg38_cpg_inter	Imprinted	Maternal
chr7:79385892	0.03125	1	1	0.958333	0.944444	0.769231	0.939394	0.966667	1	0.933333	0.948718	0.846154	0.961538	0.9	0.96	0.923077	1	chr7:79007207-79453019	-	intron:509337	ENST00000637441.1	9863	MAGI2	hg38_genes_introns	inter:7387	hg38_cpg_inter	Imprinted	Maternal
chr7:79385892	0.03125	1	1	0.958333	0.944444	0.769231	0.939394	0.966667	1	0.933333	0.948718	0.846154	0.961538	0.9	0.96	0.923077	1	chr7:79007207-79453019	-	intron:509380	ENST00000522391.3	9863	MAGI2	hg38_genes_introns	inter:7387	hg38_cpg_inter	Imprinted	Maternal
chr7:79385892	0.03125	1	1	0.958333	0.944444	0.769231	0.939394	0.966667	1	0.933333	0.948718	0.846154	0.961538	0.9	0.96	0.923077	1	chr7:79007207-79453019	-	intron:509528	ENST00000628997.1	9863	MAGI2	hg38_genes_introns	inter:7387	hg38_cpg_inter	Imprinted	Maternal
chr7:79390726	0.03125	1	27	0.892857	0.789474	0.761905	0.59375	0.92	0.714286	0.875	0.7	0.9	0.769231	0.529412	0.542857	0.9375	0.821429	chr7:79007207-79453019	-	intron:509240	ENST00000354212.9	9863	MAGI2	hg38_genes_introns	inter:7387	hg38_cpg_inter	Imprinted	Maternal
chr7:79390726	0.03125	1	27	0.892857	0.789474	0.761905	0.59375	0.92	0.714286	0.875	0.7	0.9	0.769231	0.529412	0.542857	0.9375	0.821429	chr7:79007207-79453019	-	intron:509279	ENST00000419488.5	9863	MAGI2	hg38_genes_introns	inter:7387	hg38_cpg_inter	Imprinted	Maternal
chr7:79390726	0.03125	1	27	0.892857	0.789474	0.761905	0.59375	0.92	0.714286	0.875	0.7	0.9	0.769231	0.529412	0.542857	0.9375	0.821429	chr7:79007207-79453019	-	intron:509337	ENST00000637441.1	9863	MAGI2	hg38_genes_introns	inter:7387	hg38_cpg_inter	Imprinted	Maternal
chr7:79390726	0.03125	1	27	0.892857	0.789474	0.761905	0.59375	0.92	0.714286	0.875	0.7	0.9	0.769231	0.529412	0.542857	0.9375	0.821429	chr7:79007207-79453019	-	intron:509380	ENST00000522391.3	9863	MAGI2	hg38_genes_introns	inter:7387	hg38_cpg_inter	Imprinted	Maternal
chr7:79390726	0.03125	1	27	0.892857	0.789474	0.761905	0.59375	0.92	0.714286	0.875	0.7	0.9	0.769231	0.529412	0.542857	0.9375	0.821429	chr7:79007207-79453019	-	intron:509528	ENST00000628997.1	9863	MAGI2	hg38_genes_introns	inter:7387	hg38_cpg_inter	Imprinted	Maternal
chr7:79392320	0.03125	1	27	0.827586	0.837838	1	0.857143	0.964286	0.866667	0.823529	0.735294	0.909091	0.809524	0.857143	0.76	1	0.863636	chr7:79007207-79453019	-	intron:509240	ENST00000354212.9	9863	MAGI2	hg38_genes_introns	inter:7387	hg38_cpg_inter	Imprinted	Maternal
chr7:79392320	0.03125	1	27	0.827586	0.837838	1	0.857143	0.964286	0.866667	0.823529	0.735294	0.909091	0.809524	0.857143	0.76	1	0.863636	chr7:79007207-79453019	-	intron:509279	ENST00000419488.5	9863	MAGI2	hg38_genes_introns	inter:7387	hg38_cpg_inter	Imprinted	Maternal
chr7:79392320	0.03125	1	27	0.827586	0.837838	1	0.857143	0.964286	0.866667	0.823529	0.735294	0.909091	0.809524	0.857143	0.76	1	0.863636	chr7:79007207-79453019	-	intron:509337	ENST00000637441.1	9863	MAGI2	hg38_genes_introns	inter:7387	hg38_cpg_inter	Imprinted	Maternal
chr7:79392320	0.03125	1	27	0.827586	0.837838	1	0.857143	0.964286	0.866667	0.823529	0.735294	0.909091	0.809524	0.857143	0.76	1	0.863636	chr7:79007207-79453019	-	intron:509380	ENST00000522391.3	9863	MAGI2	hg38_genes_introns	inter:7387	hg38_cpg_inter	Imprinted	Maternal
chr7:79392320	0.03125	1	27	0.827586	0.837838	1	0.857143	0.964286	0.866667	0.823529	0.735294	0.909091	0.809524	0.857143	0.76	1	0.863636	chr7:79007207-79453019	-	intron:509528	ENST00000628997.1	9863	MAGI2	hg38_genes_introns	inter:7387	hg38_cpg_inter	Imprinted	Maternal
chr7:79398308	0.03125	1	1	0.875	0.964286	1	0.967742	0.935484	1	0.941176	1	0.909091	1	0.882353	0.958333	0.947368	1	chr7:79007207-79453019	-	intron:509240	ENST00000354212.9	9863	MAGI2	hg38_genes_introns	inter:7387	hg38_cpg_inter	Imprinted	Maternal
chr7:79398308	0.03125	1	1	0.875	0.964286	1	0.967742	0.935484	1	0.941176	1	0.909091	1	0.882353	0.958333	0.947368	1	chr7:79007207-79453019	-	intron:509279	ENST00000419488.5	9863	MAGI2	hg38_genes_introns	inter:7387	hg38_cpg_inter	Imprinted	Maternal
chr7:79398308	0.03125	1	1	0.875	0.964286	1	0.967742	0.935484	1	0.941176	1	0.909091	1	0.882353	0.958333	0.947368	1	chr7:79007207-79453019	-	intron:509337	ENST00000637441.1	9863	MAGI2	hg38_genes_introns	inter:7387	hg38_cpg_inter	Imprinted	Maternal
chr7:79398308	0.03125	1	1	0.875	0.964286	1	0.967742	0.935484	1	0.941176	1	0.909091	1	0.882353	0.958333	0.947368	1	chr7:79007207-79453019	-	intron:509380	ENST00000522391.3	9863	MAGI2	hg38_genes_introns	inter:7387	hg38_cpg_inter	Imprinted	Maternal
chr7:79398308	0.03125	1	1	0.875	0.964286	1	0.967742	0.935484	1	0.941176	1	0.909091	1	0.882353	0.958333	0.947368	1	chr7:79007207-79453019	-	intron:509528	ENST00000628997.1	9863	MAGI2	hg38_genes_introns	inter:7387	hg38_cpg_inter	Imprinted	Maternal
chr7:79011561	0.03125	1	27	0.8	0.576923	0.846154	0.761905	0.8125	0.666667	0.909091	0.653846	0.857143	0.666667	0.794118	0.709677	0.809524	0.880952	chr7:79011072-79012083	+	intron:480408	ENST00000411616.1	100874021	MAGI2-AS2	hg38_genes_introns	inter:7387	hg38_cpg_inter	NA	NA
chr14:100848947	0.03125	1	27	0.923077	0.777778	0.911765	0.844444	1	0.818182	0.875	0.736842	0.967742	0.933333	0.888889	0.903226	1	0.909091	chr14:100845876-100857624	+	exon:1014639	ENST00000522771.9	55384	MEG3	hg38_genes_exons	inter:13293	hg38_cpg_inter	Imprinted	Maternal
chr14:100848947	0.03125	1	27	0.923077	0.777778	0.911765	0.844444	1	0.818182	0.875	0.736842	0.967742	0.933333	0.888889	0.903226	1	0.909091	chr14:100845534-100860690	+	intron:856666	ENST00000648456.1	55384	MEG3	hg38_genes_introns	inter:13293	hg38_cpg_inter	Imprinted	Maternal
chr14:100848947	0.03125	1	27	0.923077	0.777778	0.911765	0.844444	1	0.818182	0.875	0.736842	0.967742	0.933333	0.888889	0.903226	1	0.909091	chr14:100845534-100860690	+	intron:856677	ENST00000429159.6	55384	MEG3	hg38_genes_introns	inter:13293	hg38_cpg_inter	Imprinted	Maternal
chr14:100848947	0.03125	1	27	0.923077	0.777778	0.911765	0.844444	1	0.818182	0.875	0.736842	0.967742	0.933333	0.888889	0.903226	1	0.909091	chr14:100845534-100859790	+	intron:856683	ENST00000648802.1	55384	MEG3	hg38_genes_introns	inter:13293	hg38_cpg_inter	Imprinted	Maternal
chr14:100848947	0.03125	1	27	0.923077	0.777778	0.911765	0.844444	1	0.818182	0.875	0.736842	0.967742	0.933333	0.888889	0.903226	1	0.909091	chr14:100845534-100860690	+	intron:856691	ENST00000650513.1	55384	MEG3	hg38_genes_introns	inter:13293	hg38_cpg_inter	Imprinted	Maternal
chr14:100848947	0.03125	1	27	0.923077	0.777778	0.911765	0.844444	1	0.818182	0.875	0.736842	0.967742	0.933333	0.888889	0.903226	1	0.909091	chr14:100845534-100860690	+	intron:856698	ENST00000649036.1	55384	MEG3	hg38_genes_introns	inter:13293	hg38_cpg_inter	Imprinted	Maternal
chr14:100848947	0.03125	1	27	0.923077	0.777778	0.911765	0.844444	1	0.818182	0.875	0.736842	0.967742	0.933333	0.888889	0.903226	1	0.909091	chr14:100845534-100857338	+	intron:856704	ENST00000647780.1	55384	MEG3	hg38_genes_introns	inter:13293	hg38_cpg_inter	Imprinted	Maternal
chr14:100848947	0.03125	1	27	0.923077	0.777778	0.911765	0.844444	1	0.818182	0.875	0.736842	0.967742	0.933333	0.888889	0.903226	1	0.909091	chr14:100845534-100860690	+	intron:856734	ENST00000649261.1	55384	MEG3	hg38_genes_introns	inter:13293	hg38_cpg_inter	Imprinted	Maternal
chr14:100848947	0.03125	1	27	0.923077	0.777778	0.911765	0.844444	1	0.818182	0.875	0.736842	0.967742	0.933333	0.888889	0.903226	1	0.909091	chr14:100845534-100855890	+	intron:856740	ENST00000648609.1	55384	MEG3	hg38_genes_introns	inter:13293	hg38_cpg_inter	Imprinted	Maternal
chr14:100848947	0.03125	1	27	0.923077	0.777778	0.911765	0.844444	1	0.818182	0.875	0.736842	0.967742	0.933333	0.888889	0.903226	1	0.909091	chr14:100845534-100860690	+	intron:856748	ENST00000412736.7	55384	MEG3	hg38_genes_introns	inter:13293	hg38_cpg_inter	Imprinted	Maternal
chr14:100848947	0.03125	1	27	0.923077	0.777778	0.911765	0.844444	1	0.818182	0.875	0.736842	0.967742	0.933333	0.888889	0.903226	1	0.909091	chr14:100845534-100860690	+	intron:856756	ENST00000423456.6	55384	MEG3	hg38_genes_introns	inter:13293	hg38_cpg_inter	Imprinted	Maternal
chr14:100848947	0.03125	1	27	0.923077	0.777778	0.911765	0.844444	1	0.818182	0.875	0.736842	0.967742	0.933333	0.888889	0.903226	1	0.909091	chr14:100845534-100860690	+	intron:856764	ENST00000519709.6	55384	MEG3	hg38_genes_introns	inter:13293	hg38_cpg_inter	Imprinted	Maternal
chr14:100848947	0.03125	1	27	0.923077	0.777778	0.911765	0.844444	1	0.818182	0.875	0.736842	0.967742	0.933333	0.888889	0.903226	1	0.909091	chr14:100845534-100860690	+	intron:856779	ENST00000521404.5	55384	MEG3	hg38_genes_introns	inter:13293	hg38_cpg_inter	Imprinted	Maternal
chr14:100848947	0.03125	1	27	0.923077	0.777778	0.911765	0.844444	1	0.818182	0.875	0.736842	0.967742	0.933333	0.888889	0.903226	1	0.909091	chr14:100845534-100860690	+	intron:856786	ENST00000556736.5	55384	MEG3	hg38_genes_introns	inter:13293	hg38_cpg_inter	Imprinted	Maternal
chr14:100848947	0.03125	1	27	0.923077	0.777778	0.911765	0.844444	1	0.818182	0.875	0.736842	0.967742	0.933333	0.888889	0.903226	1	0.909091	chr14:100845534-100860690	+	intron:856792	ENST00000451743.6	55384	MEG3	hg38_genes_introns	inter:13293	hg38_cpg_inter	Imprinted	Maternal
chr14:100848947	0.03125	1	27	0.923077	0.777778	0.911765	0.844444	1	0.818182	0.875	0.736842	0.967742	0.933333	0.888889	0.903226	1	0.909091	chr14:100845534-100860690	+	intron:856799	ENST00000398518.6	55384	MEG3	hg38_genes_introns	inter:13293	hg38_cpg_inter	Imprinted	Maternal
chr14:100848947	0.03125	1	27	0.923077	0.777778	0.911765	0.844444	1	0.818182	0.875	0.736842	0.967742	0.933333	0.888889	0.903226	1	0.909091	chr14:100845534-100860690	+	intron:856806	ENST00000554639.5	55384	MEG3	hg38_genes_introns	inter:13293	hg38_cpg_inter	Imprinted	Maternal
chr14:100848947	0.03125	1	27	0.923077	0.777778	0.911765	0.844444	1	0.818182	0.875	0.736842	0.967742	0.933333	0.888889	0.903226	1	0.909091	chr14:100845534-100860690	+	intron:856818	ENST00000650023.1	55384	MEG3	hg38_genes_introns	inter:13293	hg38_cpg_inter	Imprinted	Maternal
chr14:100848947	0.03125	1	27	0.923077	0.777778	0.911765	0.844444	1	0.818182	0.875	0.736842	0.967742	0.933333	0.888889	0.903226	1	0.909091	chr14:100845534-100857647	+	intron:856824	ENST00000650549.1	55384	MEG3	hg38_genes_introns	inter:13293	hg38_cpg_inter	Imprinted	Maternal
chr14:100848947	0.03125	1	27	0.923077	0.777778	0.911765	0.844444	1	0.818182	0.875	0.736842	0.967742	0.933333	0.888889	0.903226	1	0.909091	chr14:100845534-100860690	+	intron:856833	ENST00000650041.1	55384	MEG3	hg38_genes_introns	inter:13293	hg38_cpg_inter	Imprinted	Maternal
chr14:100848947	0.03125	1	27	0.923077	0.777778	0.911765	0.844444	1	0.818182	0.875	0.736842	0.967742	0.933333	0.888889	0.903226	1	0.909091	chr14:100845534-100857338	+	intron:856842	ENST00000523671.7	55384	MEG3	hg38_genes_introns	inter:13293	hg38_cpg_inter	Imprinted	Maternal
chr14:100848947	0.03125	1	27	0.923077	0.777778	0.911765	0.844444	1	0.818182	0.875	0.736842	0.967742	0.933333	0.888889	0.903226	1	0.909091	chr14:100845534-100860690	+	intron:856848	ENST00000398474.7	55384	MEG3	hg38_genes_introns	inter:13293	hg38_cpg_inter	Imprinted	Maternal
chr14:100848947	0.03125	1	27	0.923077	0.777778	0.911765	0.844444	1	0.818182	0.875	0.736842	0.967742	0.933333	0.888889	0.903226	1	0.909091	chr14:100845534-100857647	+	intron:856865	ENST00000648123.1	55384	MEG3	hg38_genes_introns	inter:13293	hg38_cpg_inter	Imprinted	Maternal
chr14:100848947	0.03125	1	27	0.923077	0.777778	0.911765	0.844444	1	0.818182	0.875	0.736842	0.967742	0.933333	0.888889	0.903226	1	0.909091	chr14:100845534-100857647	+	intron:856870	ENST00000649161.1	55384	MEG3	hg38_genes_introns	inter:13293	hg38_cpg_inter	Imprinted	Maternal
chr14:100848947	0.03125	1	27	0.923077	0.777778	0.911765	0.844444	1	0.818182	0.875	0.736842	0.967742	0.933333	0.888889	0.903226	1	0.909091	chr14:100845534-100860690	+	intron:856875	ENST00000555928.5	55384	MEG3	hg38_genes_introns	inter:13293	hg38_cpg_inter	Imprinted	Maternal
chr14:100848947	0.03125	1	27	0.923077	0.777778	0.911765	0.844444	1	0.818182	0.875	0.736842	0.967742	0.933333	0.888889	0.903226	1	0.909091	chr14:100845534-100860690	+	intron:856883	ENST00000398461.5	55384	MEG3	hg38_genes_introns	inter:13293	hg38_cpg_inter	Imprinted	Maternal
chr14:100848947	0.03125	1	27	0.923077	0.777778	0.911765	0.844444	1	0.818182	0.875	0.736842	0.967742	0.933333	0.888889	0.903226	1	0.909091	chr14:100845534-100860690	+	intron:856887	ENST00000524035.5	55384	MEG3	hg38_genes_introns	inter:13293	hg38_cpg_inter	Imprinted	Maternal
chr14:100848947	0.03125	1	27	0.923077	0.777778	0.911765	0.844444	1	0.818182	0.875	0.736842	0.967742	0.933333	0.888889	0.903226	1	0.909091	chr14:100845534-100860690	+	intron:856891	ENST00000524131.5	55384	MEG3	hg38_genes_introns	inter:13293	hg38_cpg_inter	Imprinted	Maternal
chr14:100848947	0.03125	1	27	0.923077	0.777778	0.911765	0.844444	1	0.818182	0.875	0.736842	0.967742	0.933333	0.888889	0.903226	1	0.909091	chr14:100845534-100860690	+	intron:856893	ENST00000522618.1	55384	MEG3	hg38_genes_introns	inter:13293	hg38_cpg_inter	Imprinted	Maternal
chr14:100848947	0.03125	1	27	0.923077	0.777778	0.911765	0.844444	1	0.818182	0.875	0.736842	0.967742	0.933333	0.888889	0.903226	1	0.909091	chr14:100845534-100852499	+	intron:856912	ENST00000648547.1	55384	MEG3	hg38_genes_introns	inter:13293	hg38_cpg_inter	Imprinted	Maternal
chr14:100848947	0.03125	1	27	0.923077	0.777778	0.911765	0.844444	1	0.818182	0.875	0.736842	0.967742	0.933333	0.888889	0.903226	1	0.909091	chr14:100845534-100853279	+	intron:856913	ENST00000650077.1	55384	MEG3	hg38_genes_introns	inter:13293	hg38_cpg_inter	Imprinted	Maternal
chr14:100848947	0.03125	1	27	0.923077	0.777778	0.911765	0.844444	1	0.818182	0.875	0.736842	0.967742	0.933333	0.888889	0.903226	1	0.909091	chr14:100845534-100889648	+	intron:856895	ENST00000637474.1	79104	MEG8	hg38_genes_introns	inter:13293	hg38_cpg_inter	Imprinted	Maternal
chr14:100848947	0.03125	1	27	0.923077	0.777778	0.911765	0.844444	1	0.818182	0.875	0.736842	0.967742	0.933333	0.888889	0.903226	1	0.909091	chr14:100847390-100851389	+	1to5kb:157953	ENST00000390219.1	768222	MIR770	hg38_genes_1to5kb	inter:13293	hg38_cpg_inter	NA	NA
chr6:144037050	0.03125	1	27	1	0.941176	1	0.964286	0.65	0.461538	1	0.896552	1	0.875	0.956522	0.972973	1	0.807692	chr6:144036982-144037103	+	intron:430987	ENST00000401791.2	NA	NA	hg38_genes_introns	inter:6580	hg38_cpg_inter	NA	NA
chr7:78400254	0.03125	1	1	0.466667	0.5	0.285714	0.611111	0.454545	0.529412	0.307692	0.432432	0.272727	0.304348	0.423077	0.4	0.3125	0.392857	chr7:78393645-78448941	-	intron:509507	ENST00000648775.1	NA	NA	hg38_genes_introns	inter:7387	hg38_cpg_inter	NA	NA
chr7:78406519	0.03125	1	1	0.769231	0.933333	0.703704	0.769231	0.764706	0.826087	0.916667	0.947368	0.785714	0.862069	0.733333	0.714286	0.642857	0.823529	chr7:78393645-78448941	-	intron:509507	ENST00000648775.1	NA	NA	hg38_genes_introns	inter:7387	hg38_cpg_inter	NA	NA
chr7:78453387	0.03125	1	1	0.444444	0.655172	0.454545	0.5	0.714286	0.882353	0.666667	0.638889	0.6	0.695652	0.30303	0.578947	0.48	0.541667	chr7:78450000-78453999	-	1to5kb:93209	ENST00000648775.1	NA	NA	hg38_genes_1to5kb	inter:7387	hg38_cpg_inter	NA	NA
chr7:78938993	0.03125	1	1	0.483871	0.542857	0.428571	0.5	0.529412	0.642857	0.294118	0.551724	0.5	0.444444	0.548387	0.612903	0.470588	0.538462	chr7:78904149-79000204	-	intron:509524	ENST00000440555.2	NA	NA	hg38_genes_introns	inter:7387	hg38_cpg_inter	NA	NA
chr7:78938993	0.03125	1	1	0.483871	0.542857	0.428571	0.5	0.529412	0.642857	0.294118	0.551724	0.5	0.444444	0.548387	0.612903	0.470588	0.538462	chr7:78938850-78939849	+	promoter:87616	ENST00000428298.1	NA	NA	hg38_genes_promoters	inter:7387	hg38_cpg_inter	NA	NA
chr7:79355648	0.03125	1	1	0.88	1	0.809524	0.857143	0.914286	1	0.961538	0.931034	0.75	0.923077	0.75	0.941176	0.85	1	chr7:79340977-79357240	-	intron:509531	ENST00000654246.1	NA	NA	hg38_genes_introns	inter:7387	hg38_cpg_inter	NA	NA
chr7:95019761	0.03125	1	1	0.84375	0.842105	0.88	0.909091	0.827586	0.875	0.774194	1	0.95	1	0.785714	0.964286	0.866667	0.9375	chr7:95019398-95023397	-	1to5kb:93657	ENST00000604731.1	NA	NA	hg38_genes_1to5kb	inter:7432	hg38_cpg_inter	NA	NA
chr7:95020509	0.03125	1	27	1	0.857143	1	0.884615	0.875	0.928571	1	0.902439	1	0.928571	0.904762	0.6875	1	0.9375	chr7:95019398-95023397	-	1to5kb:93657	ENST00000604731.1	NA	NA	hg38_genes_1to5kb	inter:7432	hg38_cpg_inter	NA	NA
chr9:4075608	0.03125	1	1	0.885714	0.875	0.833333	0.863636	0.857143	0.923077	0.909091	0.961538	0.846154	1	0.826087	0.857143	0.884615	1	chr9:4072885-4076884	-	1to5kb:110241	ENST00000457383.1	NA	NA	hg38_genes_1to5kb	inter:8684	hg38_cpg_inter	NA	NA
chr11:131559067	0.03125	1	27	0.666667	0.571429	0.538462	0.555556	0.772727	0.727273	0.916667	0.571429	0.72	0.375	0.571429	0.481481	0.7	0.588235	chr11:131546756-131573545	-	intron:744023	ENST00000421650.2	NA	NA	hg38_genes_introns	inter:11433	hg38_cpg_inter	NA	NA
chr14:100848947	0.03125	1	27	0.923077	0.777778	0.911765	0.844444	1	0.818182	0.875	0.736842	0.967742	0.933333	0.888889	0.903226	1	0.909091	chr14:100834578-100860883	-	intron:880539	ENST00000554041.1	NA	NA	hg38_genes_introns	inter:13293	hg38_cpg_inter	NA	NA
chr4:102582008	0.03125	1	1	0.789474	0.863636	0.777778	0.888889	0.888889	0.866667	0.84	0.875	0.782609	1	0.678571	0.785714	0.714286	0.8	chr4:102580640-102582865	+	intron:312276	ENST00000394820.8	4790	NFKB1	hg38_genes_introns	inter:4660	hg38_cpg_inter	Imprinted	NA
chr4:102582008	0.03125	1	1	0.789474	0.863636	0.777778	0.888889	0.888889	0.866667	0.84	0.875	0.782609	1	0.678571	0.785714	0.714286	0.8	chr4:102580640-102582865	+	intron:312299	ENST00000226574.9	4790	NFKB1	hg38_genes_introns	inter:4660	hg38_cpg_inter	Imprinted	NA
chr4:102582008	0.03125	1	1	0.789474	0.863636	0.777778	0.888889	0.888889	0.866667	0.84	0.875	0.782609	1	0.678571	0.785714	0.714286	0.8	chr4:102580640-102582865	+	intron:312323	ENST00000652619.1	4790	NFKB1	hg38_genes_introns	inter:4660	hg38_cpg_inter	Imprinted	NA
chr4:102582008	0.03125	1	1	0.789474	0.863636	0.777778	0.888889	0.888889	0.866667	0.84	0.875	0.782609	1	0.678571	0.785714	0.714286	0.8	chr4:102580640-102582865	+	intron:312359	ENST00000505458.5	4790	NFKB1	hg38_genes_introns	inter:4660	hg38_cpg_inter	Imprinted	NA
chr4:102582008	0.03125	1	1	0.789474	0.863636	0.777778	0.888889	0.888889	0.866667	0.84	0.875	0.782609	1	0.678571	0.785714	0.714286	0.8	chr4:102580640-102582865	+	intron:312412	ENST00000600343.5	4790	NFKB1	hg38_genes_introns	inter:4660	hg38_cpg_inter	Imprinted	NA
chr4:102582008	0.03125	1	1	0.789474	0.863636	0.777778	0.888889	0.888889	0.866667	0.84	0.875	0.782609	1	0.678571	0.785714	0.714286	0.8	chr4:102580640-102582865	+	intron:312429	ENST00000508584.1	4790	NFKB1	hg38_genes_introns	inter:4660	hg38_cpg_inter	Imprinted	NA
chr4:102582008	0.03125	1	1	0.789474	0.863636	0.777778	0.888889	0.888889	0.866667	0.84	0.875	0.782609	1	0.678571	0.785714	0.714286	0.8	chr4:102580640-102582572	+	intron:312386	ENST00000652569.1	4790	NFKB1	hg38_genes_introns	inter:4660	hg38_cpg_inter	Imprinted	NA
chr11:131385499	0.03125	1	27	0.861111	0.837838	0.842105	0.806452	0.916667	0.769231	1	0.9	0.941176	0.88	0.883721	0.885714	1	0.88	chr11:131370889-131911563	+	intron:706110	ENST00000374791.7	50863	NTM	hg38_genes_introns	inter:11433	hg38_cpg_inter	Imprinted	Maternal
chr11:131385499	0.03125	1	27	0.861111	0.837838	0.842105	0.806452	0.916667	0.769231	1	0.9	0.941176	0.88	0.883721	0.885714	1	0.88	chr11:131370889-131911563	+	intron:706117	ENST00000683400.1	50863	NTM	hg38_genes_introns	inter:11433	hg38_cpg_inter	Imprinted	Maternal
chr11:131385499	0.03125	1	27	0.861111	0.837838	0.842105	0.806452	0.916667	0.769231	1	0.9	0.941176	0.88	0.883721	0.885714	1	0.88	chr11:131370889-131660928	+	intron:706125	ENST00000436745.5	50863	NTM	hg38_genes_introns	inter:11433	hg38_cpg_inter	Imprinted	Maternal
chr11:131385499	0.03125	1	27	0.861111	0.837838	0.842105	0.806452	0.916667	0.769231	1	0.9	0.941176	0.88	0.883721	0.885714	1	0.88	chr11:131370889-131660928	+	intron:706127	ENST00000477098.1	50863	NTM	hg38_genes_introns	inter:11433	hg38_cpg_inter	Imprinted	Maternal
chr11:131472545	0.03125	1	1	0.75	0.892857	0.772727	0.72	0.8	1	0.615385	0.875	0.833333	0.888889	0.75	0.822222	0.85	0.961538	chr11:131370889-131911563	+	intron:706110	ENST00000374791.7	50863	NTM	hg38_genes_introns	inter:11433	hg38_cpg_inter	Imprinted	Maternal
chr11:131472545	0.03125	1	1	0.75	0.892857	0.772727	0.72	0.8	1	0.615385	0.875	0.833333	0.888889	0.75	0.822222	0.85	0.961538	chr11:131370889-131911563	+	intron:706117	ENST00000683400.1	50863	NTM	hg38_genes_introns	inter:11433	hg38_cpg_inter	Imprinted	Maternal
chr11:131472545	0.03125	1	1	0.75	0.892857	0.772727	0.72	0.8	1	0.615385	0.875	0.833333	0.888889	0.75	0.822222	0.85	0.961538	chr11:131370889-131660928	+	intron:706125	ENST00000436745.5	50863	NTM	hg38_genes_introns	inter:11433	hg38_cpg_inter	Imprinted	Maternal
chr11:131472545	0.03125	1	1	0.75	0.892857	0.772727	0.72	0.8	1	0.615385	0.875	0.833333	0.888889	0.75	0.822222	0.85	0.961538	chr11:131370889-131660928	+	intron:706127	ENST00000477098.1	50863	NTM	hg38_genes_introns	inter:11433	hg38_cpg_inter	Imprinted	Maternal
chr11:131472545	0.03125	1	1	0.75	0.892857	0.772727	0.72	0.8	1	0.615385	0.875	0.833333	0.888889	0.75	0.822222	0.85	0.961538	chr11:131455468-131660928	+	intron:706128	ENST00000550167.5	50863	NTM	hg38_genes_introns	inter:11433	hg38_cpg_inter	Imprinted	Maternal
chr11:131559067	0.03125	1	27	0.666667	0.571429	0.538462	0.555556	0.772727	0.727273	0.916667	0.571429	0.72	0.375	0.571429	0.481481	0.7	0.588235	chr11:131370889-131911563	+	intron:706110	ENST00000374791.7	50863	NTM	hg38_genes_introns	inter:11433	hg38_cpg_inter	Imprinted	Maternal
chr11:131559067	0.03125	1	27	0.666667	0.571429	0.538462	0.555556	0.772727	0.727273	0.916667	0.571429	0.72	0.375	0.571429	0.481481	0.7	0.588235	chr11:131370889-131911563	+	intron:706117	ENST00000683400.1	50863	NTM	hg38_genes_introns	inter:11433	hg38_cpg_inter	Imprinted	Maternal
chr11:131559067	0.03125	1	27	0.666667	0.571429	0.538462	0.555556	0.772727	0.727273	0.916667	0.571429	0.72	0.375	0.571429	0.481481	0.7	0.588235	chr11:131370889-131660928	+	intron:706125	ENST00000436745.5	50863	NTM	hg38_genes_introns	inter:11433	hg38_cpg_inter	Imprinted	Maternal
chr11:131559067	0.03125	1	27	0.666667	0.571429	0.538462	0.555556	0.772727	0.727273	0.916667	0.571429	0.72	0.375	0.571429	0.481481	0.7	0.588235	chr11:131370889-131660928	+	intron:706127	ENST00000477098.1	50863	NTM	hg38_genes_introns	inter:11433	hg38_cpg_inter	Imprinted	Maternal
chr11:131559067	0.03125	1	27	0.666667	0.571429	0.538462	0.555556	0.772727	0.727273	0.916667	0.571429	0.72	0.375	0.571429	0.481481	0.7	0.588235	chr11:131455468-131660928	+	intron:706128	ENST00000550167.5	50863	NTM	hg38_genes_introns	inter:11433	hg38_cpg_inter	Imprinted	Maternal
chr11:131723026	0.03125	1	1	0.5	0.444444	0.5	0.72973	0.655172	0.928571	0.277778	0.5	0.571429	0.709677	0.354839	0.526316	0.473684	0.615385	chr11:131370889-131911563	+	intron:706110	ENST00000374791.7	50863	NTM	hg38_genes_introns	inter:11434	hg38_cpg_inter	Imprinted	Maternal
chr11:131723026	0.03125	1	1	0.5	0.444444	0.5	0.72973	0.655172	0.928571	0.277778	0.5	0.571429	0.709677	0.354839	0.526316	0.473684	0.615385	chr11:131370889-131911563	+	intron:706117	ENST00000683400.1	50863	NTM	hg38_genes_introns	inter:11434	hg38_cpg_inter	Imprinted	Maternal
chr11:131723026	0.03125	1	1	0.5	0.444444	0.5	0.72973	0.655172	0.928571	0.277778	0.5	0.571429	0.709677	0.354839	0.526316	0.473684	0.615385	chr11:131661049-131911563	+	intron:706126	ENST00000436745.5	50863	NTM	hg38_genes_introns	inter:11434	hg38_cpg_inter	Imprinted	Maternal
chr11:131723026	0.03125	1	1	0.5	0.444444	0.5	0.72973	0.655172	0.928571	0.277778	0.5	0.571429	0.709677	0.354839	0.526316	0.473684	0.615385	chr11:131661049-131911563	+	intron:706129	ENST00000550167.5	50863	NTM	hg38_genes_introns	inter:11434	hg38_cpg_inter	Imprinted	Maternal
chr11:131727989	0.03125	1	27	0.892857	0.714286	0.92	0.809524	0.875	0.9	1	0.956522	0.888889	0.777778	0.941176	0.903226	1	0.882353	chr11:131370889-131911563	+	intron:706110	ENST00000374791.7	50863	NTM	hg38_genes_introns	inter:11434	hg38_cpg_inter	Imprinted	Maternal
chr11:131727989	0.03125	1	27	0.892857	0.714286	0.92	0.809524	0.875	0.9	1	0.956522	0.888889	0.777778	0.941176	0.903226	1	0.882353	chr11:131370889-131911563	+	intron:706117	ENST00000683400.1	50863	NTM	hg38_genes_introns	inter:11434	hg38_cpg_inter	Imprinted	Maternal
chr11:131727989	0.03125	1	27	0.892857	0.714286	0.92	0.809524	0.875	0.9	1	0.956522	0.888889	0.777778	0.941176	0.903226	1	0.882353	chr11:131661049-131911563	+	intron:706126	ENST00000436745.5	50863	NTM	hg38_genes_introns	inter:11434	hg38_cpg_inter	Imprinted	Maternal
chr11:131727989	0.03125	1	27	0.892857	0.714286	0.92	0.809524	0.875	0.9	1	0.956522	0.888889	0.777778	0.941176	0.903226	1	0.882353	chr11:131661049-131911563	+	intron:706129	ENST00000550167.5	50863	NTM	hg38_genes_introns	inter:11434	hg38_cpg_inter	Imprinted	Maternal
chr11:131804036	0.03125	1	27	0.837838	0.736842	0.902439	0.824561	0.73913	0.75	0.888889	0.777778	0.933333	0.888889	0.829787	0.76	0.95	0.931034	chr11:131370889-131911563	+	intron:706110	ENST00000374791.7	50863	NTM	hg38_genes_introns	inter:11434	hg38_cpg_inter	Imprinted	Maternal
chr11:131804036	0.03125	1	27	0.837838	0.736842	0.902439	0.824561	0.73913	0.75	0.888889	0.777778	0.933333	0.888889	0.829787	0.76	0.95	0.931034	chr11:131370889-131911563	+	intron:706117	ENST00000683400.1	50863	NTM	hg38_genes_introns	inter:11434	hg38_cpg_inter	Imprinted	Maternal
chr11:131804036	0.03125	1	27	0.837838	0.736842	0.902439	0.824561	0.73913	0.75	0.888889	0.777778	0.933333	0.888889	0.829787	0.76	0.95	0.931034	chr11:131661049-131911563	+	intron:706126	ENST00000436745.5	50863	NTM	hg38_genes_introns	inter:11434	hg38_cpg_inter	Imprinted	Maternal
chr11:131804036	0.03125	1	27	0.837838	0.736842	0.902439	0.824561	0.73913	0.75	0.888889	0.777778	0.933333	0.888889	0.829787	0.76	0.95	0.931034	chr11:131661049-131911563	+	intron:706129	ENST00000550167.5	50863	NTM	hg38_genes_introns	inter:11434	hg38_cpg_inter	Imprinted	Maternal
chr11:131905601	0.03125	1	1	0.853659	0.894737	0.714286	0.769231	0.884615	0.952381	0.769231	0.809524	0.875	0.9375	0.829787	0.827586	0.769231	0.88	chr11:131904697-131908696	+	1to5kb:129398	ENST00000463395.5	50863	NTM	hg38_genes_1to5kb	inter:11434	hg38_cpg_inter	Imprinted	Maternal
chr11:131905601	0.03125	1	1	0.853659	0.894737	0.714286	0.769231	0.884615	0.952381	0.769231	0.809524	0.875	0.9375	0.829787	0.827586	0.769231	0.88	chr11:131905044-131909043	+	1to5kb:129399	ENST00000498764.5	50863	NTM	hg38_genes_1to5kb	inter:11434	hg38_cpg_inter	Imprinted	Maternal
chr11:131905601	0.03125	1	1	0.853659	0.894737	0.714286	0.769231	0.884615	0.952381	0.769231	0.809524	0.875	0.9375	0.829787	0.827586	0.769231	0.88	chr11:131370889-131911563	+	intron:706110	ENST00000374791.7	50863	NTM	hg38_genes_introns	inter:11434	hg38_cpg_inter	Imprinted	Maternal
chr11:131905601	0.03125	1	1	0.853659	0.894737	0.714286	0.769231	0.884615	0.952381	0.769231	0.809524	0.875	0.9375	0.829787	0.827586	0.769231	0.88	chr11:131370889-131911563	+	intron:706117	ENST00000683400.1	50863	NTM	hg38_genes_introns	inter:11434	hg38_cpg_inter	Imprinted	Maternal
chr11:131905601	0.03125	1	1	0.853659	0.894737	0.714286	0.769231	0.884615	0.952381	0.769231	0.809524	0.875	0.9375	0.829787	0.827586	0.769231	0.88	chr11:131661049-131911563	+	intron:706126	ENST00000436745.5	50863	NTM	hg38_genes_introns	inter:11434	hg38_cpg_inter	Imprinted	Maternal
chr11:131905601	0.03125	1	1	0.853659	0.894737	0.714286	0.769231	0.884615	0.952381	0.769231	0.809524	0.875	0.9375	0.829787	0.827586	0.769231	0.88	chr11:131661049-131911563	+	intron:706129	ENST00000550167.5	50863	NTM	hg38_genes_introns	inter:11434	hg38_cpg_inter	Imprinted	Maternal
chr11:132058146	0.03125	1	27	0.939394	0.958333	0.972973	0.944444	0.97619	0.941176	1	0.952381	0.909091	0.833333	0.983871	0.953846	1	0.975	chr11:131911649-132146281	+	intron:706111	ENST00000374791.7	50863	NTM	hg38_genes_introns	inter:11435	hg38_cpg_inter	Imprinted	Maternal
chr11:132058146	0.03125	1	27	0.939394	0.958333	0.972973	0.944444	0.97619	0.941176	1	0.952381	0.909091	0.833333	0.983871	0.953846	1	0.975	chr11:131911649-132146281	+	intron:706118	ENST00000683400.1	50863	NTM	hg38_genes_introns	inter:11435	hg38_cpg_inter	Imprinted	Maternal
chr11:132058146	0.03125	1	27	0.939394	0.958333	0.972973	0.944444	0.97619	0.941176	1	0.952381	0.909091	0.833333	0.983871	0.953846	1	0.975	chr11:131911649-132146281	+	intron:706130	ENST00000550167.5	50863	NTM	hg38_genes_introns	inter:11435	hg38_cpg_inter	Imprinted	Maternal
chr11:132058146	0.03125	1	27	0.939394	0.958333	0.972973	0.944444	0.97619	0.941176	1	0.952381	0.909091	0.833333	0.983871	0.953846	1	0.975	chr11:131911649-132212021	+	intron:706137	ENST00000498764.5	50863	NTM	hg38_genes_introns	inter:11435	hg38_cpg_inter	Imprinted	Maternal
chr11:132058146	0.03125	1	27	0.939394	0.958333	0.972973	0.944444	0.97619	0.941176	1	0.952381	0.909091	0.833333	0.983871	0.953846	1	0.975	chr11:131911649-132146281	+	intron:706142	ENST00000374786.5	50863	NTM	hg38_genes_introns	inter:11435	hg38_cpg_inter	Imprinted	Maternal
chr11:132058146	0.03125	1	27	0.939394	0.958333	0.972973	0.944444	0.97619	0.941176	1	0.952381	0.909091	0.833333	0.983871	0.953846	1	0.975	chr11:131911649-132146281	+	intron:706148	ENST00000479431.1	50863	NTM	hg38_genes_introns	inter:11435	hg38_cpg_inter	Imprinted	Maternal
chr11:132058146	0.03125	1	27	0.939394	0.958333	0.972973	0.944444	0.97619	0.941176	1	0.952381	0.909091	0.833333	0.983871	0.953846	1	0.975	chr11:131911649-132146281	+	intron:706149	ENST00000425719.6	50863	NTM	hg38_genes_introns	inter:11435	hg38_cpg_inter	Imprinted	Maternal
chr11:132058146	0.03125	1	27	0.939394	0.958333	0.972973	0.944444	0.97619	0.941176	1	0.952381	0.909091	0.833333	0.983871	0.953846	1	0.975	chr11:131911649-132146281	+	intron:706156	ENST00000374784.5	50863	NTM	hg38_genes_introns	inter:11435	hg38_cpg_inter	Imprinted	Maternal
chr11:132115222	0.03125	1	27	0.955556	0.933333	1	0.888889	0.933333	0.833333	1	0.904762	0.916667	0.8	1	0.894737	0.928571	0.941176	chr11:131911649-132146281	+	intron:706111	ENST00000374791.7	50863	NTM	hg38_genes_introns	inter:11435	hg38_cpg_inter	Imprinted	Maternal
chr11:132115222	0.03125	1	27	0.955556	0.933333	1	0.888889	0.933333	0.833333	1	0.904762	0.916667	0.8	1	0.894737	0.928571	0.941176	chr11:131911649-132146281	+	intron:706118	ENST00000683400.1	50863	NTM	hg38_genes_introns	inter:11435	hg38_cpg_inter	Imprinted	Maternal
chr11:132115222	0.03125	1	27	0.955556	0.933333	1	0.888889	0.933333	0.833333	1	0.904762	0.916667	0.8	1	0.894737	0.928571	0.941176	chr11:131911649-132146281	+	intron:706130	ENST00000550167.5	50863	NTM	hg38_genes_introns	inter:11435	hg38_cpg_inter	Imprinted	Maternal
chr11:132115222	0.03125	1	27	0.955556	0.933333	1	0.888889	0.933333	0.833333	1	0.904762	0.916667	0.8	1	0.894737	0.928571	0.941176	chr11:131911649-132212021	+	intron:706137	ENST00000498764.5	50863	NTM	hg38_genes_introns	inter:11435	hg38_cpg_inter	Imprinted	Maternal
chr11:132115222	0.03125	1	27	0.955556	0.933333	1	0.888889	0.933333	0.833333	1	0.904762	0.916667	0.8	1	0.894737	0.928571	0.941176	chr11:131911649-132146281	+	intron:706142	ENST00000374786.5	50863	NTM	hg38_genes_introns	inter:11435	hg38_cpg_inter	Imprinted	Maternal
chr11:132115222	0.03125	1	27	0.955556	0.933333	1	0.888889	0.933333	0.833333	1	0.904762	0.916667	0.8	1	0.894737	0.928571	0.941176	chr11:131911649-132146281	+	intron:706148	ENST00000479431.1	50863	NTM	hg38_genes_introns	inter:11435	hg38_cpg_inter	Imprinted	Maternal
chr11:132115222	0.03125	1	27	0.955556	0.933333	1	0.888889	0.933333	0.833333	1	0.904762	0.916667	0.8	1	0.894737	0.928571	0.941176	chr11:131911649-132146281	+	intron:706149	ENST00000425719.6	50863	NTM	hg38_genes_introns	inter:11435	hg38_cpg_inter	Imprinted	Maternal
chr11:132115222	0.03125	1	27	0.955556	0.933333	1	0.888889	0.933333	0.833333	1	0.904762	0.916667	0.8	1	0.894737	0.928571	0.941176	chr11:131911649-132146281	+	intron:706156	ENST00000374784.5	50863	NTM	hg38_genes_introns	inter:11435	hg38_cpg_inter	Imprinted	Maternal
chr11:132130460	0.03125	1	1	0.965517	0.962963	0.76	0.913043	0.96875	1	0.904762	1	0.809524	0.88	0.926829	0.969697	0.923077	1	chr11:131911649-132146281	+	intron:706111	ENST00000374791.7	50863	NTM	hg38_genes_introns	inter:11435	hg38_cpg_inter	Imprinted	Maternal
chr11:132130460	0.03125	1	1	0.965517	0.962963	0.76	0.913043	0.96875	1	0.904762	1	0.809524	0.88	0.926829	0.969697	0.923077	1	chr11:131911649-132146281	+	intron:706118	ENST00000683400.1	50863	NTM	hg38_genes_introns	inter:11435	hg38_cpg_inter	Imprinted	Maternal
chr11:132130460	0.03125	1	1	0.965517	0.962963	0.76	0.913043	0.96875	1	0.904762	1	0.809524	0.88	0.926829	0.969697	0.923077	1	chr11:131911649-132146281	+	intron:706130	ENST00000550167.5	50863	NTM	hg38_genes_introns	inter:11435	hg38_cpg_inter	Imprinted	Maternal
chr11:132130460	0.03125	1	1	0.965517	0.962963	0.76	0.913043	0.96875	1	0.904762	1	0.809524	0.88	0.926829	0.969697	0.923077	1	chr11:131911649-132212021	+	intron:706137	ENST00000498764.5	50863	NTM	hg38_genes_introns	inter:11435	hg38_cpg_inter	Imprinted	Maternal
chr11:132130460	0.03125	1	1	0.965517	0.962963	0.76	0.913043	0.96875	1	0.904762	1	0.809524	0.88	0.926829	0.969697	0.923077	1	chr11:131911649-132146281	+	intron:706142	ENST00000374786.5	50863	NTM	hg38_genes_introns	inter:11435	hg38_cpg_inter	Imprinted	Maternal
chr11:132130460	0.03125	1	1	0.965517	0.962963	0.76	0.913043	0.96875	1	0.904762	1	0.809524	0.88	0.926829	0.969697	0.923077	1	chr11:131911649-132146281	+	intron:706148	ENST00000479431.1	50863	NTM	hg38_genes_introns	inter:11435	hg38_cpg_inter	Imprinted	Maternal
chr11:132130460	0.03125	1	1	0.965517	0.962963	0.76	0.913043	0.96875	1	0.904762	1	0.809524	0.88	0.926829	0.969697	0.923077	1	chr11:131911649-132146281	+	intron:706149	ENST00000425719.6	50863	NTM	hg38_genes_introns	inter:11435	hg38_cpg_inter	Imprinted	Maternal
chr11:132130460	0.03125	1	1	0.965517	0.962963	0.76	0.913043	0.96875	1	0.904762	1	0.809524	0.88	0.926829	0.969697	0.923077	1	chr11:131911649-132146281	+	intron:706156	ENST00000374784.5	50863	NTM	hg38_genes_introns	inter:11435	hg38_cpg_inter	Imprinted	Maternal
chr11:132165376	0.03125	1	27	1	0.9375	1	0.962963	1	0.916667	0.923077	0.894737	1	0.923077	1	0.931818	0.944444	0.956522	chr11:132146515-132212021	+	intron:706112	ENST00000374791.7	50863	NTM	hg38_genes_introns	inter:11435	hg38_cpg_inter	Imprinted	Maternal
chr11:132165376	0.03125	1	27	1	0.9375	1	0.962963	1	0.916667	0.923077	0.894737	1	0.923077	1	0.931818	0.944444	0.956522	chr11:132146515-132212021	+	intron:706119	ENST00000683400.1	50863	NTM	hg38_genes_introns	inter:11435	hg38_cpg_inter	Imprinted	Maternal
chr11:132165376	0.03125	1	27	1	0.9375	1	0.962963	1	0.916667	0.923077	0.894737	1	0.923077	1	0.931818	0.944444	0.956522	chr11:132146515-132212021	+	intron:706131	ENST00000550167.5	50863	NTM	hg38_genes_introns	inter:11435	hg38_cpg_inter	Imprinted	Maternal
chr11:132165376	0.03125	1	27	1	0.9375	1	0.962963	1	0.916667	0.923077	0.894737	1	0.923077	1	0.931818	0.944444	0.956522	chr11:131911649-132212021	+	intron:706137	ENST00000498764.5	50863	NTM	hg38_genes_introns	inter:11435	hg38_cpg_inter	Imprinted	Maternal
chr11:132165376	0.03125	1	27	1	0.9375	1	0.962963	1	0.916667	0.923077	0.894737	1	0.923077	1	0.931818	0.944444	0.956522	chr11:132146515-132212021	+	intron:706143	ENST00000374786.5	50863	NTM	hg38_genes_introns	inter:11435	hg38_cpg_inter	Imprinted	Maternal
chr11:132165376	0.03125	1	27	1	0.9375	1	0.962963	1	0.916667	0.923077	0.894737	1	0.923077	1	0.931818	0.944444	0.956522	chr11:132146515-132212021	+	intron:706150	ENST00000425719.6	50863	NTM	hg38_genes_introns	inter:11435	hg38_cpg_inter	Imprinted	Maternal
chr11:132165376	0.03125	1	27	1	0.9375	1	0.962963	1	0.916667	0.923077	0.894737	1	0.923077	1	0.931818	0.944444	0.956522	chr11:132146515-132212021	+	intron:706157	ENST00000374784.5	50863	NTM	hg38_genes_introns	inter:11435	hg38_cpg_inter	Imprinted	Maternal
chr11:132165376	0.03125	1	27	1	0.9375	1	0.962963	1	0.916667	0.923077	0.894737	1	0.923077	1	0.931818	0.944444	0.956522	chr11:132146515-132212021	+	intron:706162	ENST00000467255.5	50863	NTM	hg38_genes_introns	inter:11435	hg38_cpg_inter	Imprinted	Maternal
chr11:132165376	0.03125	1	27	1	0.9375	1	0.962963	1	0.916667	0.923077	0.894737	1	0.923077	1	0.931818	0.944444	0.956522	chr11:132146515-132212021	+	intron:706166	ENST00000427481.6	50863	NTM	hg38_genes_introns	inter:11435	hg38_cpg_inter	Imprinted	Maternal
chr11:132165376	0.03125	1	27	1	0.9375	1	0.962963	1	0.916667	0.923077	0.894737	1	0.923077	1	0.931818	0.944444	0.956522	chr11:132146515-132212021	+	intron:706172	ENST00000539799.5	50863	NTM	hg38_genes_introns	inter:11435	hg38_cpg_inter	Imprinted	Maternal
chr6:144037050	0.03125	1	27	1	0.941176	1	0.964286	0.65	0.461538	1	0.896552	1	0.875	0.956522	0.972973	1	0.807692	chr6:143968979-144064467	-	intron:462260	ENST00000437412.5	5325	PLAGL1	hg38_genes_introns	inter:6580	hg38_cpg_inter	Imprinted	Paternal
chr6:144037050	0.03125	1	27	1	0.941176	1	0.964286	0.65	0.461538	1	0.896552	1	0.875	0.956522	0.972973	1	0.807692	chr6:143968979-144064450	-	intron:462307	ENST00000628651.2	5325	PLAGL1	hg38_genes_introns	inter:6580	hg38_cpg_inter	Imprinted	Paternal
chr6:144037050	0.03125	1	27	1	0.941176	1	0.964286	0.65	0.461538	1	0.896552	1	0.875	0.956522	0.972973	1	0.807692	chr6:143968979-144064450	-	intron:462331	ENST00000626373.2	5325	PLAGL1	hg38_genes_introns	inter:6580	hg38_cpg_inter	Imprinted	Paternal
chr6:144037050	0.03125	1	27	1	0.941176	1	0.964286	0.65	0.461538	1	0.896552	1	0.875	0.956522	0.972973	1	0.807692	chr6:143968979-144064450	-	intron:462341	ENST00000628069.2	5325	PLAGL1	hg38_genes_introns	inter:6580	hg38_cpg_inter	Imprinted	Paternal
chr6:144037050	0.03125	1	27	1	0.941176	1	0.964286	0.65	0.461538	1	0.896552	1	0.875	0.956522	0.972973	1	0.807692	chr6:143985175-144064467	-	intron:462266	ENST00000444202.5	5325	PLAGL1	hg38_genes_introns	inter:6580	hg38_cpg_inter	Imprinted	Paternal
chr6:144037050	0.03125	1	27	1	0.941176	1	0.964286	0.65	0.461538	1	0.896552	1	0.875	0.956522	0.972973	1	0.807692	chr6:143985175-144064467	-	intron:462312	ENST00000626294.2	5325	PLAGL1	hg38_genes_introns	inter:6580	hg38_cpg_inter	Imprinted	Paternal
chr6:144037050	0.03125	1	27	1	0.941176	1	0.964286	0.65	0.461538	1	0.896552	1	0.875	0.956522	0.972973	1	0.807692	chr6:143985175-144064467	-	intron:462317	ENST00000626462.2	5325	PLAGL1	hg38_genes_introns	inter:6580	hg38_cpg_inter	Imprinted	Paternal
chr6:144037050	0.03125	1	27	1	0.941176	1	0.964286	0.65	0.461538	1	0.896552	1	0.875	0.956522	0.972973	1	0.807692	chr6:143985175-144064467	-	intron:462322	ENST00000627449.2	5325	PLAGL1	hg38_genes_introns	inter:6580	hg38_cpg_inter	Imprinted	Paternal
chr6:144037050	0.03125	1	27	1	0.941176	1	0.964286	0.65	0.461538	1	0.896552	1	0.875	0.956522	0.972973	1	0.807692	chr6:143985175-144064450	-	intron:462347	ENST00000628630.2	5325	PLAGL1	hg38_genes_introns	inter:6580	hg38_cpg_inter	Imprinted	Paternal
chr6:144037050	0.03125	1	27	1	0.941176	1	0.964286	0.65	0.461538	1	0.896552	1	0.875	0.956522	0.972973	1	0.807692	chr6:143985197-144064467	-	intron:462354	ENST00000493898.1	5325	PLAGL1	hg38_genes_introns	inter:6580	hg38_cpg_inter	Imprinted	Paternal
chr7:94944937	0.03125	1	1	0.935484	1	0.941176	0.976744	1	0.971429	0.88	0.941176	0.944444	1	0.942857	1	0.95	1	chr7:94911509-95111258	+	intron:483846	ENST00000433360.6	55607	PPP1R9A	hg38_genes_introns	inter:7432	hg38_cpg_inter	Imprinted	Maternal
chr7:94944937	0.03125	1	1	0.935484	1	0.941176	0.976744	1	0.971429	0.88	0.941176	0.944444	1	0.942857	1	0.95	1	chr7:94911509-95111258	+	intron:483865	ENST00000340694.8	55607	PPP1R9A	hg38_genes_introns	inter:7432	hg38_cpg_inter	Imprinted	Maternal
chr7:94944937	0.03125	1	1	0.935484	1	0.941176	0.976744	1	0.971429	0.88	0.941176	0.944444	1	0.942857	1	0.95	1	chr7:94911509-95111258	+	intron:483880	ENST00000424654.5	55607	PPP1R9A	hg38_genes_introns	inter:7432	hg38_cpg_inter	Imprinted	Maternal
chr7:94944937	0.03125	1	1	0.935484	1	0.941176	0.976744	1	0.971429	0.88	0.941176	0.944444	1	0.942857	1	0.95	1	chr7:94911509-95111258	+	intron:483898	ENST00000433881.5	55607	PPP1R9A	hg38_genes_introns	inter:7432	hg38_cpg_inter	Imprinted	Maternal
chr7:94944937	0.03125	1	1	0.935484	1	0.941176	0.976744	1	0.971429	0.88	0.941176	0.944444	1	0.942857	1	0.95	1	chr7:94911509-95111258	+	intron:483912	ENST00000456331.6	55607	PPP1R9A	hg38_genes_introns	inter:7432	hg38_cpg_inter	Imprinted	Maternal
chr7:94944937	0.03125	1	1	0.935484	1	0.941176	0.976744	1	0.971429	0.88	0.941176	0.944444	1	0.942857	1	0.95	1	chr7:94911509-95111258	+	intron:483928	ENST00000289495.7	55607	PPP1R9A	hg38_genes_introns	inter:7432	hg38_cpg_inter	Imprinted	Maternal
chr7:94945470	0.03125	1	1	0.970588	1	0.955556	0.945946	0.9375	1	0.92	1	0.928571	0.944444	0.939394	1	0.947368	0.96	chr7:94911509-95111258	+	intron:483846	ENST00000433360.6	55607	PPP1R9A	hg38_genes_introns	inter:7432	hg38_cpg_inter	Imprinted	Maternal
chr7:94945470	0.03125	1	1	0.970588	1	0.955556	0.945946	0.9375	1	0.92	1	0.928571	0.944444	0.939394	1	0.947368	0.96	chr7:94911509-95111258	+	intron:483865	ENST00000340694.8	55607	PPP1R9A	hg38_genes_introns	inter:7432	hg38_cpg_inter	Imprinted	Maternal
chr7:94945470	0.03125	1	1	0.970588	1	0.955556	0.945946	0.9375	1	0.92	1	0.928571	0.944444	0.939394	1	0.947368	0.96	chr7:94911509-95111258	+	intron:483880	ENST00000424654.5	55607	PPP1R9A	hg38_genes_introns	inter:7432	hg38_cpg_inter	Imprinted	Maternal
chr7:94945470	0.03125	1	1	0.970588	1	0.955556	0.945946	0.9375	1	0.92	1	0.928571	0.944444	0.939394	1	0.947368	0.96	chr7:94911509-95111258	+	intron:483898	ENST00000433881.5	55607	PPP1R9A	hg38_genes_introns	inter:7432	hg38_cpg_inter	Imprinted	Maternal
chr7:94945470	0.03125	1	1	0.970588	1	0.955556	0.945946	0.9375	1	0.92	1	0.928571	0.944444	0.939394	1	0.947368	0.96	chr7:94911509-95111258	+	intron:483912	ENST00000456331.6	55607	PPP1R9A	hg38_genes_introns	inter:7432	hg38_cpg_inter	Imprinted	Maternal
chr7:94945470	0.03125	1	1	0.970588	1	0.955556	0.945946	0.9375	1	0.92	1	0.928571	0.944444	0.939394	1	0.947368	0.96	chr7:94911509-95111258	+	intron:483928	ENST00000289495.7	55607	PPP1R9A	hg38_genes_introns	inter:7432	hg38_cpg_inter	Imprinted	Maternal
chr7:94974611	0.03125	1	27	0.896552	0.529412	0.857143	0.695652	0.842105	0.736842	0.842105	0.8	0.75	0.766667	0.916667	0.76	0.866667	0.75	chr7:94911509-95111258	+	intron:483846	ENST00000433360.6	55607	PPP1R9A	hg38_genes_introns	inter:7432	hg38_cpg_inter	Imprinted	Maternal
chr7:94974611	0.03125	1	27	0.896552	0.529412	0.857143	0.695652	0.842105	0.736842	0.842105	0.8	0.75	0.766667	0.916667	0.76	0.866667	0.75	chr7:94911509-95111258	+	intron:483865	ENST00000340694.8	55607	PPP1R9A	hg38_genes_introns	inter:7432	hg38_cpg_inter	Imprinted	Maternal
chr7:94974611	0.03125	1	27	0.896552	0.529412	0.857143	0.695652	0.842105	0.736842	0.842105	0.8	0.75	0.766667	0.916667	0.76	0.866667	0.75	chr7:94911509-95111258	+	intron:483880	ENST00000424654.5	55607	PPP1R9A	hg38_genes_introns	inter:7432	hg38_cpg_inter	Imprinted	Maternal
chr7:94974611	0.03125	1	27	0.896552	0.529412	0.857143	0.695652	0.842105	0.736842	0.842105	0.8	0.75	0.766667	0.916667	0.76	0.866667	0.75	chr7:94911509-95111258	+	intron:483898	ENST00000433881.5	55607	PPP1R9A	hg38_genes_introns	inter:7432	hg38_cpg_inter	Imprinted	Maternal
chr7:94974611	0.03125	1	27	0.896552	0.529412	0.857143	0.695652	0.842105	0.736842	0.842105	0.8	0.75	0.766667	0.916667	0.76	0.866667	0.75	chr7:94911509-95111258	+	intron:483912	ENST00000456331.6	55607	PPP1R9A	hg38_genes_introns	inter:7432	hg38_cpg_inter	Imprinted	Maternal
chr7:94974611	0.03125	1	27	0.896552	0.529412	0.857143	0.695652	0.842105	0.736842	0.842105	0.8	0.75	0.766667	0.916667	0.76	0.866667	0.75	chr7:94911509-95111258	+	intron:483928	ENST00000289495.7	55607	PPP1R9A	hg38_genes_introns	inter:7432	hg38_cpg_inter	Imprinted	Maternal
chr7:95019761	0.03125	1	1	0.84375	0.842105	0.88	0.909091	0.827586	0.875	0.774194	1	0.95	1	0.785714	0.964286	0.866667	0.9375	chr7:94911509-95111258	+	intron:483846	ENST00000433360.6	55607	PPP1R9A	hg38_genes_introns	inter:7432	hg38_cpg_inter	Imprinted	Maternal
chr7:95019761	0.03125	1	1	0.84375	0.842105	0.88	0.909091	0.827586	0.875	0.774194	1	0.95	1	0.785714	0.964286	0.866667	0.9375	chr7:94911509-95111258	+	intron:483865	ENST00000340694.8	55607	PPP1R9A	hg38_genes_introns	inter:7432	hg38_cpg_inter	Imprinted	Maternal
chr7:95019761	0.03125	1	1	0.84375	0.842105	0.88	0.909091	0.827586	0.875	0.774194	1	0.95	1	0.785714	0.964286	0.866667	0.9375	chr7:94911509-95111258	+	intron:483880	ENST00000424654.5	55607	PPP1R9A	hg38_genes_introns	inter:7432	hg38_cpg_inter	Imprinted	Maternal
chr7:95019761	0.03125	1	1	0.84375	0.842105	0.88	0.909091	0.827586	0.875	0.774194	1	0.95	1	0.785714	0.964286	0.866667	0.9375	chr7:94911509-95111258	+	intron:483898	ENST00000433881.5	55607	PPP1R9A	hg38_genes_introns	inter:7432	hg38_cpg_inter	Imprinted	Maternal
chr7:95019761	0.03125	1	1	0.84375	0.842105	0.88	0.909091	0.827586	0.875	0.774194	1	0.95	1	0.785714	0.964286	0.866667	0.9375	chr7:94911509-95111258	+	intron:483912	ENST00000456331.6	55607	PPP1R9A	hg38_genes_introns	inter:7432	hg38_cpg_inter	Imprinted	Maternal
chr7:95019761	0.03125	1	1	0.84375	0.842105	0.88	0.909091	0.827586	0.875	0.774194	1	0.95	1	0.785714	0.964286	0.866667	0.9375	chr7:94911509-95111258	+	intron:483928	ENST00000289495.7	55607	PPP1R9A	hg38_genes_introns	inter:7432	hg38_cpg_inter	Imprinted	Maternal
chr7:95020509	0.03125	1	27	1	0.857143	1	0.884615	0.875	0.928571	1	0.902439	1	0.928571	0.904762	0.6875	1	0.9375	chr7:94911509-95111258	+	intron:483846	ENST00000433360.6	55607	PPP1R9A	hg38_genes_introns	inter:7432	hg38_cpg_inter	Imprinted	Maternal
chr7:95020509	0.03125	1	27	1	0.857143	1	0.884615	0.875	0.928571	1	0.902439	1	0.928571	0.904762	0.6875	1	0.9375	chr7:94911509-95111258	+	intron:483865	ENST00000340694.8	55607	PPP1R9A	hg38_genes_introns	inter:7432	hg38_cpg_inter	Imprinted	Maternal
chr7:95020509	0.03125	1	27	1	0.857143	1	0.884615	0.875	0.928571	1	0.902439	1	0.928571	0.904762	0.6875	1	0.9375	chr7:94911509-95111258	+	intron:483880	ENST00000424654.5	55607	PPP1R9A	hg38_genes_introns	inter:7432	hg38_cpg_inter	Imprinted	Maternal
chr7:95020509	0.03125	1	27	1	0.857143	1	0.884615	0.875	0.928571	1	0.902439	1	0.928571	0.904762	0.6875	1	0.9375	chr7:94911509-95111258	+	intron:483898	ENST00000433881.5	55607	PPP1R9A	hg38_genes_introns	inter:7432	hg38_cpg_inter	Imprinted	Maternal
chr7:95020509	0.03125	1	27	1	0.857143	1	0.884615	0.875	0.928571	1	0.902439	1	0.928571	0.904762	0.6875	1	0.9375	chr7:94911509-95111258	+	intron:483912	ENST00000456331.6	55607	PPP1R9A	hg38_genes_introns	inter:7432	hg38_cpg_inter	Imprinted	Maternal
chr7:95020509	0.03125	1	27	1	0.857143	1	0.884615	0.875	0.928571	1	0.902439	1	0.928571	0.904762	0.6875	1	0.9375	chr7:94911509-95111258	+	intron:483928	ENST00000289495.7	55607	PPP1R9A	hg38_genes_introns	inter:7432	hg38_cpg_inter	Imprinted	Maternal
chr7:95038126	0.03125	1	1	0.707317	0.659091	0.846154	0.947368	0.861111	0.923077	0.705882	0.828571	0.5	0.8125	0.685714	0.833333	0.84375	0.931034	chr7:94911509-95111258	+	intron:483846	ENST00000433360.6	55607	PPP1R9A	hg38_genes_introns	inter:7432	hg38_cpg_inter	Imprinted	Maternal
chr7:95038126	0.03125	1	1	0.707317	0.659091	0.846154	0.947368	0.861111	0.923077	0.705882	0.828571	0.5	0.8125	0.685714	0.833333	0.84375	0.931034	chr7:94911509-95111258	+	intron:483865	ENST00000340694.8	55607	PPP1R9A	hg38_genes_introns	inter:7432	hg38_cpg_inter	Imprinted	Maternal
chr7:95038126	0.03125	1	1	0.707317	0.659091	0.846154	0.947368	0.861111	0.923077	0.705882	0.828571	0.5	0.8125	0.685714	0.833333	0.84375	0.931034	chr7:94911509-95111258	+	intron:483880	ENST00000424654.5	55607	PPP1R9A	hg38_genes_introns	inter:7432	hg38_cpg_inter	Imprinted	Maternal
chr7:95038126	0.03125	1	1	0.707317	0.659091	0.846154	0.947368	0.861111	0.923077	0.705882	0.828571	0.5	0.8125	0.685714	0.833333	0.84375	0.931034	chr7:94911509-95111258	+	intron:483898	ENST00000433881.5	55607	PPP1R9A	hg38_genes_introns	inter:7432	hg38_cpg_inter	Imprinted	Maternal
chr7:95038126	0.03125	1	1	0.707317	0.659091	0.846154	0.947368	0.861111	0.923077	0.705882	0.828571	0.5	0.8125	0.685714	0.833333	0.84375	0.931034	chr7:94911509-95111258	+	intron:483912	ENST00000456331.6	55607	PPP1R9A	hg38_genes_introns	inter:7432	hg38_cpg_inter	Imprinted	Maternal
chr7:95038126	0.03125	1	1	0.707317	0.659091	0.846154	0.947368	0.861111	0.923077	0.705882	0.828571	0.5	0.8125	0.685714	0.833333	0.84375	0.931034	chr7:94911509-95111258	+	intron:483928	ENST00000289495.7	55607	PPP1R9A	hg38_genes_introns	inter:7432	hg38_cpg_inter	Imprinted	Maternal
chr7:95046455	0.03125	1	27	0.205882	0.08	0.461538	0.137931	0.37931	0.315789	0.192308	0.0857143	0.318182	0.117647	0.185185	0.227273	0.421053	0.277778	chr7:94911509-95111258	+	intron:483846	ENST00000433360.6	55607	PPP1R9A	hg38_genes_introns	inter:7432	hg38_cpg_inter	Imprinted	Maternal
chr7:95046455	0.03125	1	27	0.205882	0.08	0.461538	0.137931	0.37931	0.315789	0.192308	0.0857143	0.318182	0.117647	0.185185	0.227273	0.421053	0.277778	chr7:94911509-95111258	+	intron:483865	ENST00000340694.8	55607	PPP1R9A	hg38_genes_introns	inter:7432	hg38_cpg_inter	Imprinted	Maternal
chr7:95046455	0.03125	1	27	0.205882	0.08	0.461538	0.137931	0.37931	0.315789	0.192308	0.0857143	0.318182	0.117647	0.185185	0.227273	0.421053	0.277778	chr7:94911509-95111258	+	intron:483880	ENST00000424654.5	55607	PPP1R9A	hg38_genes_introns	inter:7432	hg38_cpg_inter	Imprinted	Maternal
chr7:95046455	0.03125	1	27	0.205882	0.08	0.461538	0.137931	0.37931	0.315789	0.192308	0.0857143	0.318182	0.117647	0.185185	0.227273	0.421053	0.277778	chr7:94911509-95111258	+	intron:483898	ENST00000433881.5	55607	PPP1R9A	hg38_genes_introns	inter:7432	hg38_cpg_inter	Imprinted	Maternal
chr7:95046455	0.03125	1	27	0.205882	0.08	0.461538	0.137931	0.37931	0.315789	0.192308	0.0857143	0.318182	0.117647	0.185185	0.227273	0.421053	0.277778	chr7:94911509-95111258	+	intron:483912	ENST00000456331.6	55607	PPP1R9A	hg38_genes_introns	inter:7432	hg38_cpg_inter	Imprinted	Maternal
chr7:95046455	0.03125	1	27	0.205882	0.08	0.461538	0.137931	0.37931	0.315789	0.192308	0.0857143	0.318182	0.117647	0.185185	0.227273	0.421053	0.277778	chr7:94911509-95111258	+	intron:483928	ENST00000289495.7	55607	PPP1R9A	hg38_genes_introns	inter:7432	hg38_cpg_inter	Imprinted	Maternal
chr7:95081406	0.03125	1	1	0.625	0.8	0.773585	0.809524	0.84	0.92	0.708333	0.783784	0.796296	0.888889	0.789474	0.894737	0.933333	0.904762	chr7:94911509-95111258	+	intron:483846	ENST00000433360.6	55607	PPP1R9A	hg38_genes_introns	inter:7432	hg38_cpg_inter	Imprinted	Maternal
chr7:95081406	0.03125	1	1	0.625	0.8	0.773585	0.809524	0.84	0.92	0.708333	0.783784	0.796296	0.888889	0.789474	0.894737	0.933333	0.904762	chr7:94911509-95111258	+	intron:483865	ENST00000340694.8	55607	PPP1R9A	hg38_genes_introns	inter:7432	hg38_cpg_inter	Imprinted	Maternal
chr7:95081406	0.03125	1	1	0.625	0.8	0.773585	0.809524	0.84	0.92	0.708333	0.783784	0.796296	0.888889	0.789474	0.894737	0.933333	0.904762	chr7:94911509-95111258	+	intron:483880	ENST00000424654.5	55607	PPP1R9A	hg38_genes_introns	inter:7432	hg38_cpg_inter	Imprinted	Maternal
chr7:95081406	0.03125	1	1	0.625	0.8	0.773585	0.809524	0.84	0.92	0.708333	0.783784	0.796296	0.888889	0.789474	0.894737	0.933333	0.904762	chr7:94911509-95111258	+	intron:483898	ENST00000433881.5	55607	PPP1R9A	hg38_genes_introns	inter:7432	hg38_cpg_inter	Imprinted	Maternal
chr7:95081406	0.03125	1	1	0.625	0.8	0.773585	0.809524	0.84	0.92	0.708333	0.783784	0.796296	0.888889	0.789474	0.894737	0.933333	0.904762	chr7:94911509-95111258	+	intron:483912	ENST00000456331.6	55607	PPP1R9A	hg38_genes_introns	inter:7432	hg38_cpg_inter	Imprinted	Maternal
chr7:95081406	0.03125	1	1	0.625	0.8	0.773585	0.809524	0.84	0.92	0.708333	0.783784	0.796296	0.888889	0.789474	0.894737	0.933333	0.904762	chr7:94911509-95111258	+	intron:483928	ENST00000289495.7	55607	PPP1R9A	hg38_genes_introns	inter:7432	hg38_cpg_inter	Imprinted	Maternal
chr7:95113316	0.03125	1	1	0.71875	0.833333	0.846154	0.888889	0.948718	0.942857	0.844444	0.947368	0.878049	0.941176	0.833333	0.888889	0.866667	0.9375	chr7:95111392-95120711	+	intron:483847	ENST00000433360.6	55607	PPP1R9A	hg38_genes_introns	inter:7432	hg38_cpg_inter	Imprinted	Maternal
chr7:95113316	0.03125	1	1	0.71875	0.833333	0.846154	0.888889	0.948718	0.942857	0.844444	0.947368	0.878049	0.941176	0.833333	0.888889	0.866667	0.9375	chr7:95111392-95120711	+	intron:483866	ENST00000340694.8	55607	PPP1R9A	hg38_genes_introns	inter:7432	hg38_cpg_inter	Imprinted	Maternal
chr7:95113316	0.03125	1	1	0.71875	0.833333	0.846154	0.888889	0.948718	0.942857	0.844444	0.947368	0.878049	0.941176	0.833333	0.888889	0.866667	0.9375	chr7:95111392-95120711	+	intron:483881	ENST00000424654.5	55607	PPP1R9A	hg38_genes_introns	inter:7432	hg38_cpg_inter	Imprinted	Maternal
chr7:95113316	0.03125	1	1	0.71875	0.833333	0.846154	0.888889	0.948718	0.942857	0.844444	0.947368	0.878049	0.941176	0.833333	0.888889	0.866667	0.9375	chr7:95111392-95120711	+	intron:483899	ENST00000433881.5	55607	PPP1R9A	hg38_genes_introns	inter:7432	hg38_cpg_inter	Imprinted	Maternal
chr7:95113316	0.03125	1	1	0.71875	0.833333	0.846154	0.888889	0.948718	0.942857	0.844444	0.947368	0.878049	0.941176	0.833333	0.888889	0.866667	0.9375	chr7:95111392-95120711	+	intron:483913	ENST00000456331.6	55607	PPP1R9A	hg38_genes_introns	inter:7432	hg38_cpg_inter	Imprinted	Maternal
chr7:95113316	0.03125	1	1	0.71875	0.833333	0.846154	0.888889	0.948718	0.942857	0.844444	0.947368	0.878049	0.941176	0.833333	0.888889	0.866667	0.9375	chr7:95111392-95120711	+	intron:483929	ENST00000289495.7	55607	PPP1R9A	hg38_genes_introns	inter:7432	hg38_cpg_inter	Imprinted	Maternal
chr7:95126249	0.03125	1	1	0.37931	0.363636	0.111111	0.194444	0.384615	0.45	0.304348	0.392857	0.153846	0.277778	0.294118	0.37037	0.466667	0.65	chr7:95120833-95161866	+	intron:483848	ENST00000433360.6	55607	PPP1R9A	hg38_genes_introns	inter:7432	hg38_cpg_inter	Imprinted	Maternal
chr7:95126249	0.03125	1	1	0.37931	0.363636	0.111111	0.194444	0.384615	0.45	0.304348	0.392857	0.153846	0.277778	0.294118	0.37037	0.466667	0.65	chr7:95120833-95161866	+	intron:483867	ENST00000340694.8	55607	PPP1R9A	hg38_genes_introns	inter:7432	hg38_cpg_inter	Imprinted	Maternal
chr7:95126249	0.03125	1	1	0.37931	0.363636	0.111111	0.194444	0.384615	0.45	0.304348	0.392857	0.153846	0.277778	0.294118	0.37037	0.466667	0.65	chr7:95120833-95161866	+	intron:483882	ENST00000424654.5	55607	PPP1R9A	hg38_genes_introns	inter:7432	hg38_cpg_inter	Imprinted	Maternal
chr7:95126249	0.03125	1	1	0.37931	0.363636	0.111111	0.194444	0.384615	0.45	0.304348	0.392857	0.153846	0.277778	0.294118	0.37037	0.466667	0.65	chr7:95120833-95161866	+	intron:483900	ENST00000433881.5	55607	PPP1R9A	hg38_genes_introns	inter:7432	hg38_cpg_inter	Imprinted	Maternal
chr7:95126249	0.03125	1	1	0.37931	0.363636	0.111111	0.194444	0.384615	0.45	0.304348	0.392857	0.153846	0.277778	0.294118	0.37037	0.466667	0.65	chr7:95120833-95161866	+	intron:483914	ENST00000456331.6	55607	PPP1R9A	hg38_genes_introns	inter:7432	hg38_cpg_inter	Imprinted	Maternal
chr7:95126249	0.03125	1	1	0.37931	0.363636	0.111111	0.194444	0.384615	0.45	0.304348	0.392857	0.153846	0.277778	0.294118	0.37037	0.466667	0.65	chr7:95120833-95161866	+	intron:483930	ENST00000289495.7	55607	PPP1R9A	hg38_genes_introns	inter:7432	hg38_cpg_inter	Imprinted	Maternal
chr7:95220341	0.03125	1	27	1	0.857143	1	0.875	0.9375	0.923077	0.947368	0.96	1	0.928571	1	0.961538	1	0.965517	chr7:95198485-95225960	+	intron:483869	ENST00000340694.8	55607	PPP1R9A	hg38_genes_introns	inter:7432	hg38_cpg_inter	Imprinted	Maternal
chr7:95220341	0.03125	1	27	1	0.857143	1	0.875	0.9375	0.923077	0.947368	0.96	1	0.928571	1	0.961538	1	0.965517	chr7:95198485-95225960	+	intron:483884	ENST00000424654.5	55607	PPP1R9A	hg38_genes_introns	inter:7432	hg38_cpg_inter	Imprinted	Maternal
chr7:95220341	0.03125	1	27	1	0.857143	1	0.875	0.9375	0.923077	0.947368	0.96	1	0.928571	1	0.961538	1	0.965517	chr7:95198485-95225960	+	intron:483902	ENST00000433881.5	55607	PPP1R9A	hg38_genes_introns	inter:7432	hg38_cpg_inter	Imprinted	Maternal
chr7:95220341	0.03125	1	27	1	0.857143	1	0.875	0.9375	0.923077	0.947368	0.96	1	0.928571	1	0.961538	1	0.965517	chr7:95198485-95225960	+	intron:483916	ENST00000456331.6	55607	PPP1R9A	hg38_genes_introns	inter:7432	hg38_cpg_inter	Imprinted	Maternal
chr7:95220341	0.03125	1	27	1	0.857143	1	0.875	0.9375	0.923077	0.947368	0.96	1	0.928571	1	0.961538	1	0.965517	chr7:95198485-95225960	+	intron:483932	ENST00000289495.7	55607	PPP1R9A	hg38_genes_introns	inter:7432	hg38_cpg_inter	Imprinted	Maternal
chr7:95220341	0.03125	1	27	1	0.857143	1	0.875	0.9375	0.923077	0.947368	0.96	1	0.928571	1	0.961538	1	0.965517	chr7:95203731-95225960	+	intron:483851	ENST00000433360.6	55607	PPP1R9A	hg38_genes_introns	inter:7432	hg38_cpg_inter	Imprinted	Maternal
chr7:95281072	0.03125	1	1	0.8	0.777778	0.772727	0.962963	0.764706	0.916667	0.85	0.9	0.714286	1	0.766667	0.857143	0.6875	0.884615	chr7:95268708-95286205	+	intron:483875	ENST00000340694.8	55607	PPP1R9A	hg38_genes_introns	inter:7432	hg38_cpg_inter	Imprinted	Maternal
chr7:95281072	0.03125	1	1	0.8	0.777778	0.772727	0.962963	0.764706	0.916667	0.85	0.9	0.714286	1	0.766667	0.857143	0.6875	0.884615	chr7:95268708-95286205	+	intron:483908	ENST00000433881.5	55607	PPP1R9A	hg38_genes_introns	inter:7432	hg38_cpg_inter	Imprinted	Maternal
chr7:95281072	0.03125	1	1	0.8	0.777778	0.772727	0.962963	0.764706	0.916667	0.85	0.9	0.714286	1	0.766667	0.857143	0.6875	0.884615	chr7:95274169-95284017	+	intron:483860	ENST00000433360.6	55607	PPP1R9A	hg38_genes_introns	inter:7432	hg38_cpg_inter	Imprinted	Maternal
chr7:95281072	0.03125	1	1	0.8	0.777778	0.772727	0.962963	0.764706	0.916667	0.85	0.9	0.714286	1	0.766667	0.857143	0.6875	0.884615	chr7:95274169-95284017	+	intron:483893	ENST00000424654.5	55607	PPP1R9A	hg38_genes_introns	inter:7432	hg38_cpg_inter	Imprinted	Maternal
chr7:95281072	0.03125	1	1	0.8	0.777778	0.772727	0.962963	0.764706	0.916667	0.85	0.9	0.714286	1	0.766667	0.857143	0.6875	0.884615	chr7:95274169-95284017	+	intron:483925	ENST00000456331.6	55607	PPP1R9A	hg38_genes_introns	inter:7432	hg38_cpg_inter	Imprinted	Maternal
chr7:95281072	0.03125	1	1	0.8	0.777778	0.772727	0.962963	0.764706	0.916667	0.85	0.9	0.714286	1	0.766667	0.857143	0.6875	0.884615	chr7:95274169-95284017	+	intron:483941	ENST00000289495.7	55607	PPP1R9A	hg38_genes_introns	inter:7432	hg38_cpg_inter	Imprinted	Maternal
chr7:95038126	0.03125	1	1	0.707317	0.659091	0.846154	0.947368	0.861111	0.923077	0.705882	0.828571	0.5	0.8125	0.685714	0.833333	0.84375	0.931034	chr7:95036782-95214184	-	intron:512215	ENST00000637269.1	105375405	PPP1R9A-AS1	hg38_genes_introns	inter:7432	hg38_cpg_inter	NA	NA
chr7:95038126	0.03125	1	1	0.707317	0.659091	0.846154	0.947368	0.861111	0.923077	0.705882	0.828571	0.5	0.8125	0.685714	0.833333	0.84375	0.931034	chr7:95037112-95108866	-	intron:512209	ENST00000637876.1	105375405	PPP1R9A-AS1	hg38_genes_introns	inter:7432	hg38_cpg_inter	NA	NA
chr7:95038126	0.03125	1	1	0.707317	0.659091	0.846154	0.947368	0.861111	0.923077	0.705882	0.828571	0.5	0.8125	0.685714	0.833333	0.84375	0.931034	chr7:95037112-95108866	-	intron:512213	ENST00000666346.1	105375405	PPP1R9A-AS1	hg38_genes_introns	inter:7432	hg38_cpg_inter	NA	NA
chr7:95046455	0.03125	1	27	0.205882	0.08	0.461538	0.137931	0.37931	0.315789	0.192308	0.0857143	0.318182	0.117647	0.185185	0.227273	0.421053	0.277778	chr7:95036782-95214184	-	intron:512215	ENST00000637269.1	105375405	PPP1R9A-AS1	hg38_genes_introns	inter:7432	hg38_cpg_inter	NA	NA
chr7:95046455	0.03125	1	27	0.205882	0.08	0.461538	0.137931	0.37931	0.315789	0.192308	0.0857143	0.318182	0.117647	0.185185	0.227273	0.421053	0.277778	chr7:95037112-95108866	-	intron:512209	ENST00000637876.1	105375405	PPP1R9A-AS1	hg38_genes_introns	inter:7432	hg38_cpg_inter	NA	NA
chr7:95046455	0.03125	1	27	0.205882	0.08	0.461538	0.137931	0.37931	0.315789	0.192308	0.0857143	0.318182	0.117647	0.185185	0.227273	0.421053	0.277778	chr7:95037112-95108866	-	intron:512213	ENST00000666346.1	105375405	PPP1R9A-AS1	hg38_genes_introns	inter:7432	hg38_cpg_inter	NA	NA
chr7:95081406	0.03125	1	1	0.625	0.8	0.773585	0.809524	0.84	0.92	0.708333	0.783784	0.796296	0.888889	0.789474	0.894737	0.933333	0.904762	chr7:95036782-95214184	-	intron:512215	ENST00000637269.1	105375405	PPP1R9A-AS1	hg38_genes_introns	inter:7432	hg38_cpg_inter	NA	NA
chr7:95081406	0.03125	1	1	0.625	0.8	0.773585	0.809524	0.84	0.92	0.708333	0.783784	0.796296	0.888889	0.789474	0.894737	0.933333	0.904762	chr7:95037112-95108866	-	intron:512209	ENST00000637876.1	105375405	PPP1R9A-AS1	hg38_genes_introns	inter:7432	hg38_cpg_inter	NA	NA
chr7:95081406	0.03125	1	1	0.625	0.8	0.773585	0.809524	0.84	0.92	0.708333	0.783784	0.796296	0.888889	0.789474	0.894737	0.933333	0.904762	chr7:95037112-95108866	-	intron:512213	ENST00000666346.1	105375405	PPP1R9A-AS1	hg38_genes_introns	inter:7432	hg38_cpg_inter	NA	NA
chr7:95113316	0.03125	1	1	0.71875	0.833333	0.846154	0.888889	0.948718	0.942857	0.844444	0.947368	0.878049	0.941176	0.833333	0.888889	0.866667	0.9375	chr7:95036782-95214184	-	intron:512215	ENST00000637269.1	105375405	PPP1R9A-AS1	hg38_genes_introns	inter:7432	hg38_cpg_inter	NA	NA
chr7:95113316	0.03125	1	1	0.71875	0.833333	0.846154	0.888889	0.948718	0.942857	0.844444	0.947368	0.878049	0.941176	0.833333	0.888889	0.866667	0.9375	chr7:95108942-95214184	-	intron:512214	ENST00000666346.1	105375405	PPP1R9A-AS1	hg38_genes_introns	inter:7432	hg38_cpg_inter	NA	NA
chr7:95113316	0.03125	1	1	0.71875	0.833333	0.846154	0.888889	0.948718	0.942857	0.844444	0.947368	0.878049	0.941176	0.833333	0.888889	0.866667	0.9375	chr7:95108942-95174946	-	intron:512210	ENST00000637876.1	105375405	PPP1R9A-AS1	hg38_genes_introns	inter:7432	hg38_cpg_inter	NA	NA
chr7:95126249	0.03125	1	1	0.37931	0.363636	0.111111	0.194444	0.384615	0.45	0.304348	0.392857	0.153846	0.277778	0.294118	0.37037	0.466667	0.65	chr7:95036782-95214184	-	intron:512215	ENST00000637269.1	105375405	PPP1R9A-AS1	hg38_genes_introns	inter:7432	hg38_cpg_inter	NA	NA
chr7:95126249	0.03125	1	1	0.37931	0.363636	0.111111	0.194444	0.384615	0.45	0.304348	0.392857	0.153846	0.277778	0.294118	0.37037	0.466667	0.65	chr7:95108942-95214184	-	intron:512214	ENST00000666346.1	105375405	PPP1R9A-AS1	hg38_genes_introns	inter:7432	hg38_cpg_inter	NA	NA
chr7:95126249	0.03125	1	1	0.37931	0.363636	0.111111	0.194444	0.384615	0.45	0.304348	0.392857	0.153846	0.277778	0.294118	0.37037	0.466667	0.65	chr7:95108942-95174946	-	intron:512210	ENST00000637876.1	105375405	PPP1R9A-AS1	hg38_genes_introns	inter:7432	hg38_cpg_inter	NA	NA
chr7:6392290	0.03125	1	1	0.478261	0.666667	0.6	0.59375	0.4	0.733333	0.692308	0.730769	0.333333	0.45	0.826087	0.903226	0.214286	0.266667	chr7:6392042-6400125	+	intron:469001	ENST00000348035.9	5879	RAC1	hg38_genes_introns	inter:6960	hg38_cpg_inter	Imprinted	NA
chr7:6392290	0.03125	1	1	0.478261	0.666667	0.6	0.59375	0.4	0.733333	0.692308	0.730769	0.333333	0.45	0.826087	0.903226	0.214286	0.266667	chr7:6392042-6400125	+	intron:469013	ENST00000488373.5	5879	RAC1	hg38_genes_introns	inter:6960	hg38_cpg_inter	Imprinted	NA
chr7:6392290	0.03125	1	1	0.478261	0.666667	0.6	0.59375	0.4	0.733333	0.692308	0.730769	0.333333	0.45	0.826087	0.903226	0.214286	0.266667	chr7:6392042-6400125	+	intron:469017	ENST00000497741.5	5879	RAC1	hg38_genes_introns	inter:6960	hg38_cpg_inter	Imprinted	NA
chr7:6392290	0.03125	1	1	0.478261	0.666667	0.6	0.59375	0.4	0.733333	0.692308	0.730769	0.333333	0.45	0.826087	0.903226	0.214286	0.266667	chr7:6392042-6398661	+	intron:469006	ENST00000356142.4	5879	RAC1	hg38_genes_introns	inter:6960	hg38_cpg_inter	Imprinted	NA
chr13:48347230	0.03125	1	1	0.777778	0.96	0.702703	0.772727	0.857143	0.823529	0.821429	0.878788	0.777778	0.851852	0.761905	0.827586	0.791667	0.83871	chr13:48304050-48360016	+	intron:819806	ENST00000467505.5	5925	RB1	hg38_genes_introns	inter:12573	hg38_cpg_inter	Imprinted	Maternal
chr13:48347230	0.03125	1	1	0.777778	0.96	0.702703	0.772727	0.857143	0.823529	0.821429	0.878788	0.777778	0.851852	0.761905	0.827586	0.791667	0.83871	chr13:48345200-48347824	+	intron:819751	ENST00000650461.1	5925	RB1	hg38_genes_introns	inter:12573	hg38_cpg_inter	Imprinted	Maternal
chr13:48347230	0.03125	1	1	0.777778	0.96	0.702703	0.772727	0.857143	0.823529	0.821429	0.878788	0.777778	0.851852	0.761905	0.827586	0.791667	0.83871	chr13:48345200-48347824	+	intron:819777	ENST00000525036.1	5925	RB1	hg38_genes_introns	inter:12573	hg38_cpg_inter	Imprinted	Maternal
chr13:48347230	0.03125	1	1	0.777778	0.96	0.702703	0.772727	0.857143	0.823529	0.821429	0.878788	0.777778	0.851852	0.761905	0.827586	0.791667	0.83871	chr13:48345200-48347824	+	intron:819783	ENST00000267163.6	5925	RB1	hg38_genes_introns	inter:12573	hg38_cpg_inter	Imprinted	Maternal
chr13:48439445	0.03125	1	27	0.956522	1	1	0.952381	1	0.916667	1	0.939394	1	0.954545	1	0.947368	1	0.9	chr13:48381444-48599301	+	intron:819808	ENST00000643064.1	5925	RB1	hg38_genes_introns	inter:12573	hg38_cpg_inter	Imprinted	Maternal
chr13:48439445	0.03125	1	27	0.956522	1	1	0.952381	1	0.916667	1	0.939394	1	0.954545	1	0.947368	1	0.9	chr13:48381444-48452992	+	intron:819764	ENST00000650461.1	5925	RB1	hg38_genes_introns	inter:12573	hg38_cpg_inter	Imprinted	Maternal
chr13:48439445	0.03125	1	27	0.956522	1	1	0.952381	1	0.916667	1	0.939394	1	0.954545	1	0.947368	1	0.9	chr13:48381444-48452992	+	intron:819796	ENST00000267163.6	5925	RB1	hg38_genes_introns	inter:12573	hg38_cpg_inter	Imprinted	Maternal
chr5:95732548	0.03125	1	1	0	0.0909091	0.0416667	0.0322581	0.25	0.333333	0.0967742	0.142857	0	0.0526316	0	0.0625	0	0.0666667	chr5:95731859-95732751	+	exon:429653	ENST00000506817.1	22836	RHOBTB3	hg38_genes_exons	shore:12749	hg38_cpg_shores	Imprinted	Paternal
chr5:95732548	0.03125	1	1	0	0.0909091	0.0416667	0.0322581	0.25	0.333333	0.0967742	0.142857	0	0.0526316	0	0.0625	0	0.0666667	chr5:95731939-95735938	+	1to5kb:65397	ENST00000502541.1	22836	RHOBTB3	hg38_genes_1to5kb	shore:12749	hg38_cpg_shores	Imprinted	Paternal
chr5:95732548	0.03125	1	1	0	0.0909091	0.0416667	0.0322581	0.25	0.333333	0.0967742	0.142857	0	0.0526316	0	0.0625	0	0.0666667	chr5:95732085-95748332	+	intron:364273	ENST00000510623.1	22836	RHOBTB3	hg38_genes_introns	shore:12749	hg38_cpg_shores	Imprinted	Paternal
chr5:95732548	0.03125	1	1	0	0.0909091	0.0416667	0.0322581	0.25	0.333333	0.0967742	0.142857	0	0.0526316	0	0.0625	0	0.0666667	chr5:95732085-95736888	+	intron:364251	ENST00000510226.5	22836	RHOBTB3	hg38_genes_introns	shore:12749	hg38_cpg_shores	Imprinted	Paternal
chr5:95732548	0.03125	1	1	0	0.0909091	0.0416667	0.0322581	0.25	0.333333	0.0967742	0.142857	0	0.0526316	0	0.0625	0	0.0666667	chr5:95732085-95736888	+	intron:364253	ENST00000504949.1	22836	RHOBTB3	hg38_genes_introns	shore:12749	hg38_cpg_shores	Imprinted	Paternal
chr5:95732548	0.03125	1	1	0	0.0909091	0.0416667	0.0322581	0.25	0.333333	0.0967742	0.142857	0	0.0526316	0	0.0625	0	0.0666667	chr5:95732085-95736888	+	intron:364258	ENST00000506959.5	22836	RHOBTB3	hg38_genes_introns	shore:12749	hg38_cpg_shores	Imprinted	Paternal
chr5:95732548	0.03125	1	1	0	0.0909091	0.0416667	0.0322581	0.25	0.333333	0.0967742	0.142857	0	0.0526316	0	0.0625	0	0.0666667	chr5:95732085-95736888	+	intron:364262	ENST00000379982.8	22836	RHOBTB3	hg38_genes_introns	shore:12749	hg38_cpg_shores	Imprinted	Paternal
chr5:95732548	0.03125	1	1	0	0.0909091	0.0416667	0.0322581	0.25	0.333333	0.0967742	0.142857	0	0.0526316	0	0.0625	0	0.0666667	chr5:95732085-95736888	+	intron:364272	ENST00000512878.1	22836	RHOBTB3	hg38_genes_introns	shore:12749	hg38_cpg_shores	Imprinted	Paternal
chr5:95732548	0.03125	1	1	0	0.0909091	0.0416667	0.0322581	0.25	0.333333	0.0967742	0.142857	0	0.0526316	0	0.0625	0	0.0666667	chr5:95732172-95732751	+	3UTR:50513	ENST00000506817.1	22836	RHOBTB3	hg38_genes_3UTRs	shore:12749	hg38_cpg_shores	Imprinted	Paternal
chr5:95738764	0.03125	1	1	0.882353	0.928571	0.833333	0.916667	0.931034	0.916667	0.857143	1	0.857143	0.888889	0.782609	1	0.888889	1	chr5:95732085-95748332	+	intron:364273	ENST00000510623.1	22836	RHOBTB3	hg38_genes_introns	inter:5328	hg38_cpg_inter	Imprinted	Paternal
chr5:95738764	0.03125	1	1	0.882353	0.928571	0.833333	0.916667	0.931034	0.916667	0.857143	1	0.857143	0.888889	0.782609	1	0.888889	1	chr5:95737076-95748332	+	intron:364254	ENST00000504949.1	22836	RHOBTB3	hg38_genes_introns	inter:5328	hg38_cpg_inter	Imprinted	Paternal
chr5:95738764	0.03125	1	1	0.882353	0.928571	0.833333	0.916667	0.931034	0.916667	0.857143	1	0.857143	0.888889	0.782609	1	0.888889	1	chr5:95737076-95748332	+	intron:364259	ENST00000506959.5	22836	RHOBTB3	hg38_genes_introns	inter:5328	hg38_cpg_inter	Imprinted	Paternal
chr5:95738764	0.03125	1	1	0.882353	0.928571	0.833333	0.916667	0.931034	0.916667	0.857143	1	0.857143	0.888889	0.782609	1	0.888889	1	chr5:95737076-95748332	+	intron:364263	ENST00000379982.8	22836	RHOBTB3	hg38_genes_introns	inter:5328	hg38_cpg_inter	Imprinted	Paternal
chr5:95738764	0.03125	1	1	0.882353	0.928571	0.833333	0.916667	0.931034	0.916667	0.857143	1	0.857143	0.888889	0.782609	1	0.888889	1	chr5:95737076-95748332	+	intron:364275	ENST00000502541.1	22836	RHOBTB3	hg38_genes_introns	inter:5328	hg38_cpg_inter	Imprinted	Paternal
chr7:94550791	0.03125	1	27	1	0.952381	0.958333	0.961538	1	0.944444	1	0.95122	1	0.923077	0.941176	0.875	1	0.964286	chr7:94524274-94588688	-	intron:511382	ENST00000645624.1	8910	SGCE	hg38_genes_introns	inter:7430	hg38_cpg_inter	Imprinted	Paternal
chr7:94591056	0.03125	1	1	0.72973	0.916667	0.684211	0.804878	0.535714	0.72	0.804878	0.783784	0.71875	0.88	0.71875	0.805556	0.8	0.842105	chr7:94585516-94599696	-	intron:511450	ENST00000522045.5	8910	SGCE	hg38_genes_introns	inter:7430	hg38_cpg_inter	Imprinted	Paternal
chr7:94591056	0.03125	1	1	0.72973	0.916667	0.684211	0.804878	0.535714	0.72	0.804878	0.783784	0.71875	0.88	0.71875	0.805556	0.8	0.842105	chr7:94585516-94598774	-	intron:511609	ENST00000647031.1	8910	SGCE	hg38_genes_introns	inter:7430	hg38_cpg_inter	Imprinted	Paternal
chr7:94591056	0.03125	1	1	0.72973	0.916667	0.684211	0.804878	0.535714	0.72	0.804878	0.783784	0.71875	0.88	0.71875	0.805556	0.8	0.842105	chr7:94585516-94598774	-	intron:511935	ENST00000642754.1	8910	SGCE	hg38_genes_introns	inter:7430	hg38_cpg_inter	Imprinted	Paternal
chr7:94591056	0.03125	1	1	0.72973	0.916667	0.684211	0.804878	0.535714	0.72	0.804878	0.783784	0.71875	0.88	0.71875	0.805556	0.8	0.842105	chr7:94585516-94598774	-	intron:512013	ENST00000647018.1	8910	SGCE	hg38_genes_introns	inter:7430	hg38_cpg_inter	Imprinted	Paternal
chr7:94591056	0.03125	1	1	0.72973	0.916667	0.684211	0.804878	0.535714	0.72	0.804878	0.783784	0.71875	0.88	0.71875	0.805556	0.8	0.842105	chr7:94588733-94599696	-	intron:511448	ENST00000645804.1	8910	SGCE	hg38_genes_introns	inter:7430	hg38_cpg_inter	Imprinted	Paternal
chr7:94591056	0.03125	1	1	0.72973	0.916667	0.684211	0.804878	0.535714	0.72	0.804878	0.783784	0.71875	0.88	0.71875	0.805556	0.8	0.842105	chr7:94588733-94598774	-	intron:511383	ENST00000645624.1	8910	SGCE	hg38_genes_introns	inter:7430	hg38_cpg_inter	Imprinted	Paternal
chr7:94591056	0.03125	1	1	0.72973	0.916667	0.684211	0.804878	0.535714	0.72	0.804878	0.783784	0.71875	0.88	0.71875	0.805556	0.8	0.842105	chr7:94588733-94598774	-	intron:511390	ENST00000647351.1	8910	SGCE	hg38_genes_introns	inter:7430	hg38_cpg_inter	Imprinted	Paternal
chr7:94591056	0.03125	1	1	0.72973	0.916667	0.684211	0.804878	0.535714	0.72	0.804878	0.783784	0.71875	0.88	0.71875	0.805556	0.8	0.842105	chr7:94588733-94598774	-	intron:511401	ENST00000648936.2	8910	SGCE	hg38_genes_introns	inter:7430	hg38_cpg_inter	Imprinted	Paternal
chr7:94591056	0.03125	1	1	0.72973	0.916667	0.684211	0.804878	0.535714	0.72	0.804878	0.783784	0.71875	0.88	0.71875	0.805556	0.8	0.842105	chr7:94588733-94598774	-	intron:511411	ENST00000643206.1	8910	SGCE	hg38_genes_introns	inter:7430	hg38_cpg_inter	Imprinted	Paternal
chr7:94591056	0.03125	1	1	0.72973	0.916667	0.684211	0.804878	0.535714	0.72	0.804878	0.783784	0.71875	0.88	0.71875	0.805556	0.8	0.842105	chr7:94588733-94598774	-	intron:511419	ENST00000447873.6	8910	SGCE	hg38_genes_introns	inter:7430	hg38_cpg_inter	Imprinted	Paternal
[truncated: 124,422 more rows]

## Sheet: Summary1_CpGsRelatedGenes
Summary Table 1 (for Table S6). CpGs related to genes found when investigating the effect of diet on individual CpG-sites of CpG-sites annotated to 129 imprinted genes from geneimprint.com. P<0.05 = 313 unique sites.
[truncated: 314 more rows]

[truncated: 1 more sheets: Summary2_GenesRelatedCpGs]
