# Supplementary material for: Impact of excess sugar on the whole genome DNA methylation pattern in human sperm
Source: Epigenomics. 2024 Dec 20;17(2):89–104. doi: 10.1080/17501911.2024.2439782 (PMC11792836; doi:10.1080/17501911.2024.2439782)
Supplement: Supplemental Material [file IEPI_A_2439782_SM2945.zip › suppl_data/TableS7_TopExpressedGenes.xlsx]

## Sheet: Sheet1
Table S7. Top 1% expressed genes from the publicly available human sperm RNA-sequencing data by Corral-Vazquez et al. (DOI: 10.1093/molehr/gaab035)
Available at https://www.ncbi.nlm.nih.gov/sra (accession number: PRJNA573604)
Gene
AC015802.6
ACE
ACIN1
ADD1
ADGRG1
AJM1
AKAP1
AKAP4
ANKRD9
ARSA
BRD2
BRD4
BRPF3
C16orf82
CALCOCO2
CAMTA2
CCDC9
CD47
CDIP1
CENPJ
CEP164
CFL1
CHD2
CHD4
CHD5
CLK3
COL11A2
COL6A3
COL7A1
COL9A3
CPEB2
CRAMP1
CSNK1G2
DACT3
DCAF1
DDX5
DNAJC4
DNMT3A
DOCK7
DRICH1
EIF3A
EIF4G1
ETNK2
FAM153B
FAM71D
FBRS
FOXJ1
FOXP4
GIGYF2
GLUL
GOLGA6A
GOLGA6D
GOLGA6L10
GOLGA6L2
GOLGA6L22
GOLGA6L7
GOLGA6L9
GOLGA8G
GRINA
GTF2F1
HCN4
HIPK1
HNRNPH1
HNRNPU
HYOU1
IGSF9
JUND
JUP
KDM6B
KIF1C
KIF21B
KRT15
LELP1
LENG8
LMNB2
LMNTD2
LPIN1
LRCH4
MAP4
MAP7D1
MAPK8IP3
MEX3B
MEX3D
MPP2
MRC2
MRTFA
MTPAP
MYH7B
MYH9
NFIC
NOLC1
NPIPB12
NPIPB4
NPIPB5
NPIPB7
NRARP
NRBP1
NSUN4
NUMA1
NUMBL
ODF2
PCBP4
PCSK4
PEG3
PELP1
PHF1
PHF2
PHF7
PKD1
PKM
POLR2A
PRM1
PRM2
PRR30
PRRG3
PTK7
RAB12
RANBP2
RANGAP1
RARA
RBBP6
RERE
RFX1
RGPD6
RNF44
SF1
SMCP
SOCS1
SORBS3
SP100
SPEM3
SPTBN2
SRRM2
SRRM5
STAG2
STARD9
TBC1D3B
TBC1D3G
TBC1D3I
TESK1
TEX54
TMEM191B
TMEM191C
TMEM63B
TNFAIP2
TNP1
TNRC18
TP53INP2
TUT7
TXNDC2
UBC
YLPM1
YWHAG
ZBTB47
ZC3H18
ZFC3H1
ZNF513
ZNF646
ZSWIM9
