# Supplementary material for: Impact of excess sugar on the whole genome DNA methylation pattern in human sperm
Source: Epigenomics. 2024 Dec 20;17(2):89–104. doi: 10.1080/17501911.2024.2439782 (PMC11792836; doi:10.1080/17501911.2024.2439782)
Supplement: Supplemental Material [file IEPI_A_2439782_SM2945.zip › suppl_data/TableS8_StatisticalAnalyses_TopExpressedGenes_revised.xlsx]

## Sheet: IndividualCpGs_TopGenes_CpGs_wi
Table S8. Individual CpG-sites with a coverage of ≥10x and differential DNA methylation when comparing the Healthy Diet (B) versus Added Sugar (C) diets based on nominal P-values, investigating the effect of diet on CpG-sites annotated to the top 1% expressed genes (156 genes) from the publicly available human sperm RNA-sequencing data by Corral-Vazquez et al. (DOI: 10.1093/molehr/gaab035). P<0.0…
A CpG-site can be presented on multiple lines when it has multiple annotations.
				The degree of DNA methylation in the individual sperm samples (methylation is presented as 0-1, where 1 is 100% methylated)
CpG/GenomicRegion	p value	q value	V statistic	Sample_1B	Sample_1C	Sample_7B	Sample_7C	Sample_8B	Sample_8C	Sample_9B	Sample_9C	Sample_10B	Sample_10C	Sample_13B	Sample_13C	Sample_14B	Sample_14C	annot.GenomicRegion	annot.strand	annot.id	annot.tx_id	annot.gene_id	annot.symbol	annot.type	annot.id_cpg	annot.type_cpg
chr1:8504300	0.015625	1	0	0.65	0.875	0.74359	0.8	0.769231	0.846154	0.782609	0.857143	0.88	0.928571	0.705882	0.888889	0.8	0.916667	chr1:8497530-8508626	-	intron:67244	ENST00000337907.7	473	RERE	hg38_genes_introns	inter:175	hg38_cpg_opensea
chr1:8504300	0.015625	1	0	0.65	0.875	0.74359	0.8	0.769231	0.846154	0.782609	0.857143	0.88	0.928571	0.705882	0.888889	0.8	0.916667	chr1:8497530-8508626	-	intron:67267	ENST00000400908.7	473	RERE	hg38_genes_introns	inter:175	hg38_cpg_opensea
chr1:8504300	0.015625	1	0	0.65	0.875	0.74359	0.8	0.769231	0.846154	0.782609	0.857143	0.88	0.928571	0.705882	0.888889	0.8	0.916667	chr1:8497530-8508626	-	intron:67289	ENST00000377464.5	473	RERE	hg38_genes_introns	inter:175	hg38_cpg_opensea
chr1:8504300	0.015625	1	0	0.65	0.875	0.74359	0.8	0.769231	0.846154	0.782609	0.857143	0.88	0.928571	0.705882	0.888889	0.8	0.916667	chr1:8497530-8508626	-	intron:67299	ENST00000400907.6	473	RERE	hg38_genes_introns	inter:175	hg38_cpg_opensea
chr1:8504300	0.015625	1	0	0.65	0.875	0.74359	0.8	0.769231	0.846154	0.782609	0.857143	0.88	0.928571	0.705882	0.888889	0.8	0.916667	chr1:8497530-8508626	-	intron:67331	ENST00000656437.1	473	RERE	hg38_genes_introns	inter:175	hg38_cpg_opensea
chr1:8504300	0.015625	1	0	0.65	0.875	0.74359	0.8	0.769231	0.846154	0.782609	0.857143	0.88	0.928571	0.705882	0.888889	0.8	0.916667	chr1:8497530-8508626	-	intron:67355	ENST00000464972.5	473	RERE	hg38_genes_introns	inter:175	hg38_cpg_opensea
chr1:8504300	0.015625	1	0	0.65	0.875	0.74359	0.8	0.769231	0.846154	0.782609	0.857143	0.88	0.928571	0.705882	0.888889	0.8	0.916667	chr1:8497530-8508626	-	intron:67361	ENST00000659924.1	473	RERE	hg38_genes_introns	inter:175	hg38_cpg_opensea
chr1:8504300	0.015625	1	0	0.65	0.875	0.74359	0.8	0.769231	0.846154	0.782609	0.857143	0.88	0.928571	0.705882	0.888889	0.8	0.916667	chr1:8497530-8508626	-	intron:67371	ENST00000480342.5	473	RERE	hg38_genes_introns	inter:175	hg38_cpg_opensea
chr1:8504300	0.015625	1	0	0.65	0.875	0.74359	0.8	0.769231	0.846154	0.782609	0.857143	0.88	0.928571	0.705882	0.888889	0.8	0.916667	chr1:8497530-8525758	-	intron:67380	ENST00000507012.1	473	RERE	hg38_genes_introns	inter:175	hg38_cpg_opensea
chr1:62457185	0.015625	1	0	0.935484	1	0.740741	0.931034	0.96	1	0.73913	0.92	0.857143	0.882353	0.75	0.764706	0.842105	0.85	chr1:62455455-62457537	-	intron:83146	ENST00000634495.2	85440	DOCK7	hg38_genes_introns	inter:844	hg38_cpg_opensea
chr1:62457185	0.015625	1	0	0.935484	1	0.740741	0.931034	0.96	1	0.73913	0.92	0.857143	0.882353	0.75	0.764706	0.842105	0.85	chr1:62455457-62457537	-	intron:83153	ENST00000251157.10	85440	DOCK7	hg38_genes_introns	inter:844	hg38_cpg_opensea
chr1:62457185	0.015625	1	0	0.935484	1	0.740741	0.931034	0.96	1	0.73913	0.92	0.857143	0.882353	0.75	0.764706	0.842105	0.85	chr1:62455457-62457537	-	intron:83202	ENST00000635253.2	85440	DOCK7	hg38_genes_introns	inter:844	hg38_cpg_opensea
chr1:62457185	0.015625	1	0	0.935484	1	0.740741	0.931034	0.96	1	0.73913	0.92	0.857143	0.882353	0.75	0.764706	0.842105	0.85	chr1:62455457-62457537	-	intron:83251	ENST00000454575.6	85440	DOCK7	hg38_genes_introns	inter:844	hg38_cpg_opensea
chr1:62457185	0.015625	1	0	0.935484	1	0.740741	0.931034	0.96	1	0.73913	0.92	0.857143	0.882353	0.75	0.764706	0.842105	0.85	chr1:62455457-62457537	-	intron:83299	ENST00000635348.1	85440	DOCK7	hg38_genes_introns	inter:844	hg38_cpg_opensea
chr1:62457185	0.015625	1	0	0.935484	1	0.740741	0.931034	0.96	1	0.73913	0.92	0.857143	0.882353	0.75	0.764706	0.842105	0.85	chr1:62455457-62457537	-	intron:83300	ENST00000635983.1	85440	DOCK7	hg38_genes_introns	inter:844	hg38_cpg_opensea
chr1:62457185	0.015625	1	0	0.935484	1	0.740741	0.931034	0.96	1	0.73913	0.92	0.857143	0.882353	0.75	0.764706	0.842105	0.85	chr1:62455457-62457537	-	intron:83315	ENST00000340370.10	85440	DOCK7	hg38_genes_introns	inter:844	hg38_cpg_opensea
chr1:62457185	0.015625	1	0	0.935484	1	0.740741	0.931034	0.96	1	0.73913	0.92	0.857143	0.882353	0.75	0.764706	0.842105	0.85	chr1:62455457-62457537	-	intron:83363	ENST00000637255.1	85440	DOCK7	hg38_genes_introns	inter:844	hg38_cpg_opensea
chr1:62457185	0.015625	1	0	0.935484	1	0.740741	0.931034	0.96	1	0.73913	0.92	0.857143	0.882353	0.75	0.764706	0.842105	0.85	chr1:62455457-62457537	-	intron:83391	ENST00000634264.1	85440	DOCK7	hg38_genes_introns	inter:844	hg38_cpg_opensea
chr1:62457185	0.015625	1	0	0.935484	1	0.740741	0.931034	0.96	1	0.73913	0.92	0.857143	0.882353	0.75	0.764706	0.842105	0.85	chr1:62455457-62457537	-	intron:83439	ENST00000635123.1	85440	DOCK7	hg38_genes_introns	inter:844	hg38_cpg_opensea
chr1:153200424	0.015625	1	0	0.928571	0.9375	0.896552	0.903226	0.923077	1	0.909091	1	0.944444	1	0.852941	0.916667	0.916667	1	chr1:153198430-153202429	+	1to5kb:6696	ENST00000368747.2	149018	LELP1	hg38_genes_1to5kb	inter:1273	hg38_cpg_opensea
chr3:108086903	0.015625	1	28	0.965517	0.961538	0.9	0.888889	1	0.941176	1	0.90625	0.947368	0.9375	0.97619	0.975	1	0.947368	chr3:108080345-108091736	-	intron:279702	ENST00000644850.1	961	CD47	hg38_genes_introns	shelf:7787	hg38_cpg_shelves
chr3:108086903	0.015625	1	28	0.965517	0.961538	0.9	0.888889	1	0.941176	1	0.90625	0.947368	0.9375	0.97619	0.975	1	0.947368	chr3:108080345-108090862	-	intron:279676	ENST00000355354.13	961	CD47	hg38_genes_introns	shelf:7787	hg38_cpg_shelves
chr3:108086903	0.015625	1	28	0.965517	0.961538	0.9	0.888889	1	0.941176	1	0.90625	0.947368	0.9375	0.97619	0.975	1	0.947368	chr3:108080345-108090862	-	intron:279686	ENST00000361309.6	961	CD47	hg38_genes_introns	shelf:7787	hg38_cpg_shelves
chr4:15043130	0.015625	1	0	0.954545	1	0.9375	1	0.916667	0.9375	0.952381	1	0.965517	1	0.962963	1	0.923077	0.952381	chr4:15017882-15263396	-	intron:328721	ENST00000502344.5	101929095	C1QTNF7-AS1	hg38_genes_introns	inter:4391	hg38_cpg_opensea
chr4:15043130	0.015625	1	0	0.954545	1	0.9375	1	0.916667	0.9375	0.952381	1	0.965517	1	0.962963	1	0.923077	0.952381	chr4:15017882-15066257	-	intron:328725	ENST00000513384.1	101929095	C1QTNF7-AS1	hg38_genes_introns	inter:4391	hg38_cpg_opensea
chr4:15043130	0.015625	1	0	0.954545	1	0.9375	1	0.916667	0.9375	0.952381	1	0.965517	1	0.962963	1	0.923077	0.952381	chr4:15033212-15052413	+	intron:301953	ENST00000345451.8	132864	CPEB2	hg38_genes_introns	inter:4391	hg38_cpg_opensea
chr4:15043130	0.015625	1	0	0.954545	1	0.9375	1	0.916667	0.9375	0.952381	1	0.965517	1	0.962963	1	0.923077	0.952381	chr4:15033212-15052413	+	intron:301963	ENST00000507071.6	132864	CPEB2	hg38_genes_introns	inter:4391	hg38_cpg_opensea
chr4:15043130	0.015625	1	0	0.954545	1	0.9375	1	0.916667	0.9375	0.952381	1	0.965517	1	0.962963	1	0.923077	0.952381	chr4:15033212-15052413	+	intron:301982	ENST00000382401.8	132864	CPEB2	hg38_genes_introns	inter:4391	hg38_cpg_opensea
chr4:15043130	0.015625	1	0	0.954545	1	0.9375	1	0.916667	0.9375	0.952381	1	0.965517	1	0.962963	1	0.923077	0.952381	chr4:15040488-15052413	+	intron:301944	ENST00000538197.7	132864	CPEB2	hg38_genes_introns	inter:4391	hg38_cpg_opensea
chr4:15043130	0.015625	1	0	0.954545	1	0.9375	1	0.916667	0.9375	0.952381	1	0.965517	1	0.962963	1	0.923077	0.952381	chr4:15040488-15052413	+	intron:301973	ENST00000382395.8	132864	CPEB2	hg38_genes_introns	inter:4391	hg38_cpg_opensea
chr4:15043130	0.015625	1	0	0.954545	1	0.9375	1	0.916667	0.9375	0.952381	1	0.965517	1	0.962963	1	0.923077	0.952381	chr4:15040488-15052413	+	intron:301992	ENST00000442003.6	132864	CPEB2	hg38_genes_introns	inter:4391	hg38_cpg_opensea
chr12:71671720	0.015625	1	0	0.821429	1	0.846154	0.911765	0.925926	0.95	0.954545	0.964286	0.857143	0.916667	0.893617	0.909091	0.833333	0.888889	chr12:71669204-71673203	+	1to5kb:140706	ENST00000548802.1	55266	TMEM19	hg38_genes_1to5kb	inter:11942	hg38_cpg_opensea
chr12:71671720	0.015625	1	0	0.821429	1	0.846154	0.911765	0.925926	0.95	0.954545	0.964286	0.857143	0.916667	0.893617	0.909091	0.833333	0.888889	chr12:71668726-71672725	-	1to5kb:147161	ENST00000550712.1	196441	ZFC3H1	hg38_genes_1to5kb	inter:11942	hg38_cpg_opensea
chr12:71671720	0.015625	1	0	0.821429	1	0.846154	0.911765	0.925926	0.95	0.954545	0.964286	0.857143	0.916667	0.893617	0.909091	0.833333	0.888889	chr12:71664581-71674202	+	intron:766931	ENST00000308086.3	83591	THAP2	hg38_genes_introns	inter:11942	hg38_cpg_opensea
chr12:71671720	0.015625	1	0	0.821429	1	0.846154	0.911765	0.925926	0.95	0.954545	0.964286	0.857143	0.916667	0.893617	0.909091	0.833333	0.888889	chr12:71665735-71674202	+	intron:766934	ENST00000551488.5	83591	THAP2	hg38_genes_introns	inter:11942	hg38_cpg_opensea
chr12:71671720	0.015625	1	0	0.821429	1	0.846154	0.911765	0.925926	0.95	0.954545	0.964286	0.857143	0.916667	0.893617	0.909091	0.833333	0.888889	chr12:71667911-71674202	+	intron:766936	ENST00000551238.1	83591	THAP2	hg38_genes_introns	inter:11942	hg38_cpg_opensea
chr16:24549479	0.015625	1	0	0.705882	0.857143	0.928571	1	0.8	0.8125	0.846154	0.923077	0.736842	0.842105	0.8	0.928571	0.769231	1	chr16:24547993-24551992	+	1to5kb:173491	ENST00000613729.1	NA	NA	hg38_genes_1to5kb	inter:14368	hg38_cpg_opensea
chr16:24549479	0.015625	1	0	0.705882	0.857143	0.928571	1	0.8	0.8125	0.846154	0.923077	0.736842	0.842105	0.8	0.928571	0.769231	1	chr16:24548256-24552255	+	1to5kb:173492	ENST00000564726.5	5930	RBBP6	hg38_genes_1to5kb	inter:14368	hg38_cpg_opensea
chr16:24549479	0.015625	1	0	0.705882	0.857143	0.928571	1	0.8	0.8125	0.846154	0.923077	0.736842	0.842105	0.8	0.928571	0.769231	1	chr16:24549477-24553476	+	1to5kb:173493	ENST00000562430.5	5930	RBBP6	hg38_genes_1to5kb	inter:14368	hg38_cpg_opensea
chr16:24549479	0.015625	1	0	0.705882	0.857143	0.928571	1	0.8	0.8125	0.846154	0.923077	0.736842	0.842105	0.8	0.928571	0.769231	1	chr16:24537934-24553512	+	intron:942059	ENST00000564314.5	5930	RBBP6	hg38_genes_introns	inter:14368	hg38_cpg_opensea
chr16:24549479	0.015625	1	0	0.705882	0.857143	0.928571	1	0.8	0.8125	0.846154	0.923077	0.736842	0.842105	0.8	0.928571	0.769231	1	chr16:24548982-24553512	+	intron:942076	ENST00000567686.5	5930	RBBP6	hg38_genes_introns	inter:14368	hg38_cpg_opensea
chr16:24549479	0.015625	1	0	0.705882	0.857143	0.928571	1	0.8	0.8125	0.846154	0.923077	0.736842	0.842105	0.8	0.928571	0.769231	1	chr16:24548982-24553512	+	intron:942085	ENST00000568015.5	5930	RBBP6	hg38_genes_introns	inter:14368	hg38_cpg_opensea
chr16:24549479	0.015625	1	0	0.705882	0.857143	0.928571	1	0.8	0.8125	0.846154	0.923077	0.736842	0.842105	0.8	0.928571	0.769231	1	chr16:24548982-24553512	+	intron:942090	ENST00000319715.10	5930	RBBP6	hg38_genes_introns	inter:14368	hg38_cpg_opensea
chr16:24549479	0.015625	1	0	0.705882	0.857143	0.928571	1	0.8	0.8125	0.846154	0.923077	0.736842	0.842105	0.8	0.928571	0.769231	1	chr16:24548982-24553512	+	intron:942110	ENST00000381039.7	5930	RBBP6	hg38_genes_introns	inter:14368	hg38_cpg_opensea
chr16:24549479	0.015625	1	0	0.705882	0.857143	0.928571	1	0.8	0.8125	0.846154	0.923077	0.736842	0.842105	0.8	0.928571	0.769231	1	chr16:24548982-24553512	+	intron:942120	ENST00000646282.1	5930	RBBP6	hg38_genes_introns	inter:14368	hg38_cpg_opensea
chr16:24549479	0.015625	1	0	0.705882	0.857143	0.928571	1	0.8	0.8125	0.846154	0.923077	0.736842	0.842105	0.8	0.928571	0.769231	1	chr16:24548982-24553512	+	intron:942138	ENST00000348022.6	5930	RBBP6	hg38_genes_introns	inter:14368	hg38_cpg_opensea
chr16:24571444	0.015625	1	0	0.954545	0.961538	0.92	0.956522	0.88	0.9	0.761905	0.904762	0.961538	1	0.848485	0.956522	0.9	0.909091	chr16:24570876-24572863	+	exon:1115589	ENST00000319715.10	5930	RBBP6	hg38_genes_exons	inter:14368	hg38_cpg_opensea
chr16:24571444	0.015625	1	0	0.954545	0.961538	0.92	0.956522	0.88	0.9	0.761905	0.904762	0.961538	1	0.848485	0.956522	0.9	0.909091	chr16:24570876-24572863	+	exon:1115605	ENST00000381039.7	5930	RBBP6	hg38_genes_exons	inter:14368	hg38_cpg_opensea
chr16:24571444	0.015625	1	0	0.954545	0.961538	0.92	0.956522	0.88	0.9	0.761905	0.904762	0.961538	1	0.848485	0.956522	0.9	0.909091	chr16:24570876-24572231	+	exon:1115624	ENST00000646282.1	5930	RBBP6	hg38_genes_exons	inter:14368	hg38_cpg_opensea
chr16:24571444	0.015625	1	0	0.954545	0.961538	0.92	0.956522	0.88	0.9	0.761905	0.904762	0.961538	1	0.848485	0.956522	0.9	0.909091	chr16:24570876-24572863	+	exon:1115641	ENST00000348022.6	5930	RBBP6	hg38_genes_exons	inter:14368	hg38_cpg_opensea
chr16:24571444	0.015625	1	0	0.954545	0.961538	0.92	0.956522	0.88	0.9	0.761905	0.904762	0.961538	1	0.848485	0.956522	0.9	0.909091	chr16:24570876-24572860	+	exon:1115659	ENST00000562430.5	5930	RBBP6	hg38_genes_exons	inter:14368	hg38_cpg_opensea
chr19:56812472	0.015625	1	28	0.969697	0.958333	0.823529	0.8	0.947368	0.944444	0.866667	0.846154	1	0.882353	0.9375	0.857143	1	0.625	chr19:56812284-56816283	-	1to5kb:214748	ENST00000599565.1	NA	NA	hg38_genes_1to5kb	inter:17774	hg38_cpg_opensea
chr19:56812472	0.015625	1	28	0.969697	0.958333	0.823529	0.8	0.947368	0.944444	0.866667	0.846154	1	0.882353	0.9375	0.857143	1	0.625	chr19:56810122-56813834	+	exon:1321620	ENST00000651589.1	100169890	PEG3-AS1	hg38_genes_exons	inter:17774	hg38_cpg_opensea
chr19:56812472	0.015625	1	28	0.969697	0.958333	0.823529	0.8	0.947368	0.944444	0.866667	0.846154	1	0.882353	0.9375	0.857143	1	0.625	chr19:56810077-56817579	-	exon:1361837	ENST00000648694.1	5178	PEG3	hg38_genes_exons	inter:17774	hg38_cpg_opensea
chr19:56812472	0.015625	1	28	0.969697	0.958333	0.823529	0.8	0.947368	0.944444	0.866667	0.846154	1	0.882353	0.9375	0.857143	1	0.625	chr19:56810082-56817579	-	exon:1361847	ENST00000326441.15	5178	PEG3	hg38_genes_exons	inter:17774	hg38_cpg_opensea
chr19:56812472	0.015625	1	28	0.969697	0.958333	0.823529	0.8	0.947368	0.944444	0.866667	0.846154	1	0.882353	0.9375	0.857143	1	0.625	chr19:56810102-56817579	-	exon:1361860	ENST00000649233.1	5178	PEG3	hg38_genes_exons	inter:17774	hg38_cpg_opensea
chr19:56812472	0.015625	1	28	0.969697	0.958333	0.823529	0.8	0.947368	0.944444	0.866667	0.846154	1	0.882353	0.9375	0.857143	1	0.625	chr19:56810121-56817579	-	exon:1361870	ENST00000649680.1	5178	PEG3	hg38_genes_exons	inter:17774	hg38_cpg_opensea
chr19:56812472	0.015625	1	28	0.969697	0.958333	0.823529	0.8	0.947368	0.944444	0.866667	0.846154	1	0.882353	0.9375	0.857143	1	0.625	chr19:56810121-56817579	-	exon:1361881	ENST00000649876.1	5178	PEG3	hg38_genes_exons	inter:17774	hg38_cpg_opensea
chr19:56812472	0.015625	1	28	0.969697	0.958333	0.823529	0.8	0.947368	0.944444	0.866667	0.846154	1	0.882353	0.9375	0.857143	1	0.625	chr19:56810187-56817579	-	exon:1361890	ENST00000649428.1	5178	PEG3	hg38_genes_exons	inter:17774	hg38_cpg_opensea
chr19:56812472	0.015625	1	28	0.969697	0.958333	0.823529	0.8	0.947368	0.944444	0.866667	0.846154	1	0.882353	0.9375	0.857143	1	0.625	chr19:56810918-56817579	-	exon:1361901	ENST00000650632.1	5178	PEG3	hg38_genes_exons	inter:17774	hg38_cpg_opensea
chr19:56812472	0.015625	1	28	0.969697	0.958333	0.823529	0.8	0.947368	0.944444	0.866667	0.846154	1	0.882353	0.9375	0.857143	1	0.625	chr19:56811081-56817579	-	exon:1361912	ENST00000650102.1	5178	PEG3	hg38_genes_exons	inter:17774	hg38_cpg_opensea
chr19:56812472	0.015625	1	28	0.969697	0.958333	0.823529	0.8	0.947368	0.944444	0.866667	0.846154	1	0.882353	0.9375	0.857143	1	0.625	chr19:56812158-56817838	-	exon:1361920	ENST00000649735.1	5178	PEG3	hg38_genes_exons	inter:17774	hg38_cpg_opensea
chr19:56812472	0.015625	1	28	0.969697	0.958333	0.823529	0.8	0.947368	0.944444	0.866667	0.846154	1	0.882353	0.9375	0.857143	1	0.625	chr19:56810229-56822210	+	intron:1113820	ENST00000652504.1	101929059	ZIM2-AS1	hg38_genes_introns	inter:17774	hg38_cpg_opensea
chr19:56812472	0.015625	1	28	0.969697	0.958333	0.823529	0.8	0.947368	0.944444	0.866667	0.846154	1	0.882353	0.9375	0.857143	1	0.625	chr19:56810229-56821727	+	intron:1113860	ENST00000650854.1	101929059	ZIM2-AS1	hg38_genes_introns	inter:17774	hg38_cpg_opensea
chr19:56812472	0.015625	1	28	0.969697	0.958333	0.823529	0.8	0.947368	0.944444	0.866667	0.846154	1	0.882353	0.9375	0.857143	1	0.625	chr19:56789952-56818599	-	intron:1147008	ENST00000593711.6	23619	ZIM2	hg38_genes_introns	inter:17774	hg38_cpg_opensea
chr19:56812472	0.015625	1	28	0.969697	0.958333	0.823529	0.8	0.947368	0.944444	0.866667	0.846154	1	0.882353	0.9375	0.857143	1	0.625	chr19:56789952-56818599	-	intron:1147018	ENST00000629319.2	23619	ZIM2	hg38_genes_introns	inter:17774	hg38_cpg_opensea
chr19:56812472	0.015625	1	28	0.969697	0.958333	0.823529	0.8	0.947368	0.944444	0.866667	0.846154	1	0.882353	0.9375	0.857143	1	0.625	chr19:56789952-56817745	-	intron:1147030	ENST00000595671.5	23619	ZIM2	hg38_genes_introns	inter:17774	hg38_cpg_opensea
chr19:56812472	0.015625	1	28	0.969697	0.958333	0.823529	0.8	0.947368	0.944444	0.866667	0.846154	1	0.882353	0.9375	0.857143	1	0.625	chr19:56789952-56818599	-	intron:1147041	ENST00000597281.5	23619	ZIM2	hg38_genes_introns	inter:17774	hg38_cpg_opensea
chr19:56812472	0.015625	1	28	0.969697	0.958333	0.823529	0.8	0.947368	0.944444	0.866667	0.846154	1	0.882353	0.9375	0.857143	1	0.625	chr19:56789952-56818599	-	intron:1147051	ENST00000601070.5	23619	ZIM2	hg38_genes_introns	inter:17774	hg38_cpg_opensea
chr19:56812472	0.015625	1	28	0.969697	0.958333	0.823529	0.8	0.947368	0.944444	0.866667	0.846154	1	0.882353	0.9375	0.857143	1	0.625	chr19:56789952-56818599	-	intron:1147061	ENST00000599935.5	23619	ZIM2	hg38_genes_introns	inter:17774	hg38_cpg_opensea
chr19:56812472	0.015625	1	28	0.969697	0.958333	0.823529	0.8	0.947368	0.944444	0.866667	0.846154	1	0.882353	0.9375	0.857143	1	0.625	chr19:56789952-56818599	-	intron:1147073	ENST00000650111.1	23619	ZIM2	hg38_genes_introns	inter:17774	hg38_cpg_opensea
chr19:56812472	0.015625	1	28	0.969697	0.958333	0.823529	0.8	0.947368	0.944444	0.866667	0.846154	1	0.882353	0.9375	0.857143	1	0.625	chr19:56810077-56813674	-	3UTR:167632	ENST00000648694.1	5178	PEG3	hg38_genes_3UTRs	inter:17774	hg38_cpg_opensea
chr19:56812472	0.015625	1	28	0.969697	0.958333	0.823529	0.8	0.947368	0.944444	0.866667	0.846154	1	0.882353	0.9375	0.857143	1	0.625	chr19:56810082-56813674	-	3UTR:167633	ENST00000326441.15	5178	PEG3	hg38_genes_3UTRs	inter:17774	hg38_cpg_opensea
chr19:56812472	0.015625	1	28	0.969697	0.958333	0.823529	0.8	0.947368	0.944444	0.866667	0.846154	1	0.882353	0.9375	0.857143	1	0.625	chr19:56810102-56813674	-	3UTR:167634	ENST00000649233.1	5178	PEG3	hg38_genes_3UTRs	inter:17774	hg38_cpg_opensea
chr19:56812472	0.015625	1	28	0.969697	0.958333	0.823529	0.8	0.947368	0.944444	0.866667	0.846154	1	0.882353	0.9375	0.857143	1	0.625	chr19:56810121-56813674	-	3UTR:167635	ENST00000649680.1	5178	PEG3	hg38_genes_3UTRs	inter:17774	hg38_cpg_opensea
chr19:56812472	0.015625	1	28	0.969697	0.958333	0.823529	0.8	0.947368	0.944444	0.866667	0.846154	1	0.882353	0.9375	0.857143	1	0.625	chr19:56810121-56813674	-	3UTR:167636	ENST00000649876.1	5178	PEG3	hg38_genes_3UTRs	inter:17774	hg38_cpg_opensea
chr19:56812472	0.015625	1	28	0.969697	0.958333	0.823529	0.8	0.947368	0.944444	0.866667	0.846154	1	0.882353	0.9375	0.857143	1	0.625	chr19:56810187-56813674	-	3UTR:167637	ENST00000649428.1	5178	PEG3	hg38_genes_3UTRs	inter:17774	hg38_cpg_opensea
chr19:56812472	0.015625	1	28	0.969697	0.958333	0.823529	0.8	0.947368	0.944444	0.866667	0.846154	1	0.882353	0.9375	0.857143	1	0.625	chr19:56810918-56813674	-	3UTR:167638	ENST00000650632.1	5178	PEG3	hg38_genes_3UTRs	inter:17774	hg38_cpg_opensea
chr19:56812472	0.015625	1	28	0.969697	0.958333	0.823529	0.8	0.947368	0.944444	0.866667	0.846154	1	0.882353	0.9375	0.857143	1	0.625	chr19:56811081-56813674	-	3UTR:167639	ENST00000650102.1	5178	PEG3	hg38_genes_3UTRs	inter:17774	hg38_cpg_opensea
chr19:56812472	0.015625	1	28	0.969697	0.958333	0.823529	0.8	0.947368	0.944444	0.866667	0.846154	1	0.882353	0.9375	0.857143	1	0.625	chr19:56812158-56817701	-	3UTR:167640	ENST00000649735.1	5178	PEG3	hg38_genes_3UTRs	inter:17774	hg38_cpg_opensea
chr1:159948832	0.03125	1	1	0.954545	1	0.913043	0.962963	0.9375	1	0.909091	1	0.913043	1	0.92	0.9375	0.916667	0.909091	chr1:159946594-159950593	-	1to5kb:17748	ENST00000476102.1	57549	IGSF9	hg38_genes_1to5kb	shelf:2937	hg38_cpg_shelves
chr1:159948832	0.03125	1	1	0.954545	1	0.913043	0.962963	0.9375	1	0.909091	1	0.913043	1	0.92	0.9375	0.916667	0.909091	chr1:159946597-159950596	-	1to5kb:17749	ENST00000361509.7	57549	IGSF9	hg38_genes_1to5kb	shelf:2937	hg38_cpg_shelves
chr1:159948832	0.03125	1	1	0.954545	1	0.913043	0.962963	0.9375	1	0.909091	1	0.913043	1	0.92	0.9375	0.916667	0.909091	chr1:159946614-159950613	-	1to5kb:17750	ENST00000368094.6	57549	IGSF9	hg38_genes_1to5kb	shelf:2937	hg38_cpg_shelves
chr1:159948832	0.03125	1	1	0.954545	1	0.913043	0.962963	0.9375	1	0.909091	1	0.913043	1	0.92	0.9375	0.916667	0.909091	chr1:159946605-159950604	-	1to5kb:17751	ENST00000611023.1	57549	IGSF9	hg38_genes_1to5kb	shelf:2937	hg38_cpg_shelves
chr4:15057909	0.03125	1	1	0.9375	0.952381	0.875	0.892857	0.909091	1	0.916667	1	0.923077	0.909091	0.909091	0.96	0.866667	0.967742	chr4:15017882-15263396	-	intron:328721	ENST00000502344.5	101929095	C1QTNF7-AS1	hg38_genes_introns	inter:4391	hg38_cpg_opensea
chr4:15057909	0.03125	1	1	0.9375	0.952381	0.875	0.892857	0.909091	1	0.916667	1	0.923077	0.909091	0.909091	0.96	0.866667	0.967742	chr4:15017882-15066257	-	intron:328725	ENST00000513384.1	101929095	C1QTNF7-AS1	hg38_genes_introns	inter:4391	hg38_cpg_opensea
chr4:15057909	0.03125	1	1	0.9375	0.952381	0.875	0.892857	0.909091	1	0.916667	1	0.923077	0.909091	0.909091	0.96	0.866667	0.967742	chr4:15054218-15058420	+	intron:301946	ENST00000538197.7	132864	CPEB2	hg38_genes_introns	inter:4391	hg38_cpg_opensea
chr4:15057909	0.03125	1	1	0.9375	0.952381	0.875	0.892857	0.909091	1	0.916667	1	0.923077	0.909091	0.909091	0.96	0.866667	0.967742	chr4:15054218-15058420	+	intron:301955	ENST00000345451.8	132864	CPEB2	hg38_genes_introns	inter:4391	hg38_cpg_opensea
chr4:15057909	0.03125	1	1	0.9375	0.952381	0.875	0.892857	0.909091	1	0.916667	1	0.923077	0.909091	0.909091	0.96	0.866667	0.967742	chr4:15054218-15058420	+	intron:301965	ENST00000507071.6	132864	CPEB2	hg38_genes_introns	inter:4391	hg38_cpg_opensea
chr4:15057909	0.03125	1	1	0.9375	0.952381	0.875	0.892857	0.909091	1	0.916667	1	0.923077	0.909091	0.909091	0.96	0.866667	0.967742	chr4:15054218-15058420	+	intron:301975	ENST00000382395.8	132864	CPEB2	hg38_genes_introns	inter:4391	hg38_cpg_opensea
chr4:15057909	0.03125	1	1	0.9375	0.952381	0.875	0.892857	0.909091	1	0.916667	1	0.923077	0.909091	0.909091	0.96	0.866667	0.967742	chr4:15054218-15058420	+	intron:301984	ENST00000382401.8	132864	CPEB2	hg38_genes_introns	inter:4391	hg38_cpg_opensea
chr4:15057909	0.03125	1	1	0.9375	0.952381	0.875	0.892857	0.909091	1	0.916667	1	0.923077	0.909091	0.909091	0.96	0.866667	0.967742	chr4:15054218-15058420	+	intron:301994	ENST00000442003.6	132864	CPEB2	hg38_genes_introns	inter:4391	hg38_cpg_opensea
chr4:15057909	0.03125	1	1	0.9375	0.952381	0.875	0.892857	0.909091	1	0.916667	1	0.923077	0.909091	0.909091	0.96	0.866667	0.967742	chr4:15054218-15058420	+	intron:301999	ENST00000509684.1	132864	CPEB2	hg38_genes_introns	inter:4391	hg38_cpg_opensea
chr5:179615051	0.03125	1	27	0.952381	0.954545	1	0.866667	0.9	0.692308	0.923077	0.909091	1	0.869565	0.966667	0.947368	0.9375	0.818182	chr5:179614180-179617649	-	exon:479815	ENST00000515481.5	3187	HNRNPH1	hg38_genes_exons	inter:5783	hg38_cpg_opensea
chr5:179615051	0.03125	1	27	0.952381	0.954545	1	0.866667	0.9	0.692308	0.923077	0.909091	1	0.869565	0.966667	0.947368	0.9375	0.818182	chr5:179614960-179616125	-	intron:406112	ENST00000329433.10	3187	HNRNPH1	hg38_genes_introns	inter:5783	hg38_cpg_opensea
chr5:179615051	0.03125	1	27	0.952381	0.954545	1	0.866667	0.9	0.692308	0.923077	0.909091	1	0.869565	0.966667	0.947368	0.9375	0.818182	chr5:179614960-179616125	-	intron:406150	ENST00000524179.1	3187	HNRNPH1	hg38_genes_introns	inter:5783	hg38_cpg_opensea
chr5:179615051	0.03125	1	27	0.952381	0.954545	1	0.866667	0.9	0.692308	0.923077	0.909091	1	0.869565	0.966667	0.947368	0.9375	0.818182	chr5:179614960-179616125	-	intron:406157	ENST00000521720.5	3187	HNRNPH1	hg38_genes_introns	inter:5783	hg38_cpg_opensea
chr5:179615051	0.03125	1	27	0.952381	0.954545	1	0.866667	0.9	0.692308	0.923077	0.909091	1	0.869565	0.966667	0.947368	0.9375	0.818182	chr5:179614960-179615545	-	intron:406053	ENST00000393432.8	3187	HNRNPH1	hg38_genes_introns	inter:5783	hg38_cpg_opensea
chr5:179615051	0.03125	1	27	0.952381	0.954545	1	0.866667	0.9	0.692308	0.923077	0.909091	1	0.869565	0.966667	0.947368	0.9375	0.818182	chr5:179614960-179615545	-	intron:406066	ENST00000502904.5	3187	HNRNPH1	hg38_genes_introns	inter:5783	hg38_cpg_opensea
chr5:179615051	0.03125	1	27	0.952381	0.954545	1	0.866667	0.9	0.692308	0.923077	0.909091	1	0.869565	0.966667	0.947368	0.9375	0.818182	chr5:179614960-179615545	-	intron:406072	ENST00000442819.6	3187	HNRNPH1	hg38_genes_introns	inter:5783	hg38_cpg_opensea
chr5:179615051	0.03125	1	27	0.952381	0.954545	1	0.866667	0.9	0.692308	0.923077	0.909091	1	0.869565	0.966667	0.947368	0.9375	0.818182	chr5:179614960-179615545	-	intron:406085	ENST00000356731.9	3187	HNRNPH1	hg38_genes_introns	inter:5783	hg38_cpg_opensea
chr5:179615051	0.03125	1	27	0.952381	0.954545	1	0.866667	0.9	0.692308	0.923077	0.909091	1	0.869565	0.966667	0.947368	0.9375	0.818182	chr5:179614960-179615545	-	intron:406100	ENST00000514332.5	3187	HNRNPH1	hg38_genes_introns	inter:5783	hg38_cpg_opensea
chr5:179615051	0.03125	1	27	0.952381	0.954545	1	0.866667	0.9	0.692308	0.923077	0.909091	1	0.869565	0.966667	0.947368	0.9375	0.818182	chr5:179614960-179615545	-	intron:406123	ENST00000510411.5	3187	HNRNPH1	hg38_genes_introns	inter:5783	hg38_cpg_opensea
chr5:179615051	0.03125	1	27	0.952381	0.954545	1	0.866667	0.9	0.692308	0.923077	0.909091	1	0.869565	0.966667	0.947368	0.9375	0.818182	chr5:179614960-179615545	-	intron:406134	ENST00000510678.5	3187	HNRNPH1	hg38_genes_introns	inter:5783	hg38_cpg_opensea
chr5:179615051	0.03125	1	27	0.952381	0.954545	1	0.866667	0.9	0.692308	0.923077	0.909091	1	0.869565	0.966667	0.947368	0.9375	0.818182	chr5:179614960-179615545	-	intron:406145	ENST00000523449.5	3187	HNRNPH1	hg38_genes_introns	inter:5783	hg38_cpg_opensea
chr5:179615051	0.03125	1	27	0.952381	0.954545	1	0.866667	0.9	0.692308	0.923077	0.909091	1	0.869565	0.966667	0.947368	0.9375	0.818182	chr5:179614960-179615545	-	intron:406151	ENST00000519033.5	3187	HNRNPH1	hg38_genes_introns	inter:5783	hg38_cpg_opensea
chr5:179615051	0.03125	1	27	0.952381	0.954545	1	0.866667	0.9	0.692308	0.923077	0.909091	1	0.869565	0.966667	0.947368	0.9375	0.818182	chr5:179614960-179615545	-	intron:406160	ENST00000502632.5	3187	HNRNPH1	hg38_genes_introns	inter:5783	hg38_cpg_opensea
chr7:5344078	0.03125	1	1	0.976744	1	0.818182	0.95	0.95	1	0.916667	0.904762	0.941176	1	0.97619	1	0.933333	1	chr7:5333050-5345561	-	intron:498981	ENST00000399537.8	84629	TNRC18	hg38_genes_introns	inter:6936	hg38_cpg_opensea
chr7:5344078	0.03125	1	1	0.976744	1	0.818182	0.95	0.95	1	0.916667	0.904762	0.941176	1	0.97619	1	0.933333	1	chr7:5333050-5345561	-	intron:499010	ENST00000430969.6	84629	TNRC18	hg38_genes_introns	inter:6936	hg38_cpg_opensea
chr15:92914205	0.03125	1	1	0.913043	0.882353	0.652174	0.965517	0.909091	1	0.8125	0.9375	0.882353	0.9375	0.85	0.925926	0.916667	1	chr15:92913974-92914973	+	promoter:166745	ENST00000629136.1	1106	CHD2	hg38_genes_promoters	inter:14016	hg38_cpg_opensea
chr15:92914205	0.03125	1	1	0.913043	0.882353	0.652174	0.965517	0.909091	1	0.8125	0.9375	0.882353	0.9375	0.85	0.925926	0.916667	1	chr15:92901300-92924320	+	intron:904099	ENST00000629685.2	1106	CHD2	hg38_genes_introns	inter:14016	hg38_cpg_opensea
chr15:92914205	0.03125	1	1	0.913043	0.882353	0.652174	0.965517	0.909091	1	0.8125	0.9375	0.882353	0.9375	0.85	0.925926	0.916667	1	chr15:92901300-92924320	+	intron:904107	ENST00000630790.1	1106	CHD2	hg38_genes_introns	inter:14016	hg38_cpg_opensea
chr15:92914205	0.03125	1	1	0.913043	0.882353	0.652174	0.965517	0.909091	1	0.8125	0.9375	0.882353	0.9375	0.85	0.925926	0.916667	1	chr15:92901300-92924320	+	intron:904119	ENST00000626874.2	1106	CHD2	hg38_genes_introns	inter:14016	hg38_cpg_opensea
chr15:92914205	0.03125	1	1	0.913043	0.882353	0.652174	0.965517	0.909091	1	0.8125	0.9375	0.882353	0.9375	0.85	0.925926	0.916667	1	chr15:92901300-92924320	+	intron:904159	ENST00000628375.2	1106	CHD2	hg38_genes_introns	inter:14016	hg38_cpg_opensea
chr15:92914205	0.03125	1	1	0.913043	0.882353	0.652174	0.965517	0.909091	1	0.8125	0.9375	0.882353	0.9375	0.85	0.925926	0.916667	1	chr15:92901300-92924320	+	intron:904169	ENST00000420239.7	1106	CHD2	hg38_genes_introns	inter:14016	hg38_cpg_opensea
chr15:92914205	0.03125	1	1	0.913043	0.882353	0.652174	0.965517	0.909091	1	0.8125	0.9375	0.882353	0.9375	0.85	0.925926	0.916667	1	chr15:92901300-92924320	+	intron:904181	ENST00000635856.1	1106	CHD2	hg38_genes_introns	inter:14016	hg38_cpg_opensea
chr15:92914205	0.03125	1	1	0.913043	0.882353	0.652174	0.965517	0.909091	1	0.8125	0.9375	0.882353	0.9375	0.85	0.925926	0.916667	1	chr15:92901300-92924320	+	intron:904209	ENST00000394196.9	1106	CHD2	hg38_genes_introns	inter:14016	hg38_cpg_opensea
chr15:92914205	0.03125	1	1	0.913043	0.882353	0.652174	0.965517	0.909091	1	0.8125	0.9375	0.882353	0.9375	0.85	0.925926	0.916667	1	chr15:92900825-92924320	+	intron:904246	ENST00000625990.3	1106	CHD2	hg38_genes_introns	inter:14016	hg38_cpg_opensea
chr15:92914205	0.03125	1	1	0.913043	0.882353	0.652174	0.965517	0.909091	1	0.8125	0.9375	0.882353	0.9375	0.85	0.925926	0.916667	1	chr15:92905009-92924320	+	intron:904263	ENST00000626782.2	1106	CHD2	hg38_genes_introns	inter:14016	hg38_cpg_opensea
chr16:24569751	0.03125	1	27	0.9	0.727273	0.95	0.818182	0.933333	0.954545	0.818182	0.764706	0.966667	0.923077	0.938776	0.793103	1	0.944444	chr16:24568745-24570113	+	exon:1115554	ENST00000564314.5	5930	RBBP6	hg38_genes_exons	inter:14368	hg38_cpg_opensea
chr16:24569751	0.03125	1	27	0.9	0.727273	0.95	0.818182	0.933333	0.954545	0.818182	0.764706	0.966667	0.923077	0.938776	0.793103	1	0.944444	chr16:24568745-24570499	+	exon:1115588	ENST00000319715.10	5930	RBBP6	hg38_genes_exons	inter:14368	hg38_cpg_opensea
chr16:24569751	0.03125	1	27	0.9	0.727273	0.95	0.818182	0.933333	0.954545	0.818182	0.764706	0.966667	0.923077	0.938776	0.793103	1	0.944444	chr16:24568745-24570499	+	exon:1115623	ENST00000646282.1	5930	RBBP6	hg38_genes_exons	inter:14368	hg38_cpg_opensea
chr16:24569751	0.03125	1	27	0.9	0.727273	0.95	0.818182	0.933333	0.954545	0.818182	0.764706	0.966667	0.923077	0.938776	0.793103	1	0.944444	chr16:24568745-24570499	+	exon:1115640	ENST00000348022.6	5930	RBBP6	hg38_genes_exons	inter:14368	hg38_cpg_opensea
chr16:24569751	0.03125	1	27	0.9	0.727273	0.95	0.818182	0.933333	0.954545	0.818182	0.764706	0.966667	0.923077	0.938776	0.793103	1	0.944444	chr16:24568745-24570499	+	exon:1115658	ENST00000562430.5	5930	RBBP6	hg38_genes_exons	inter:14368	hg38_cpg_opensea
chr16:24569751	0.03125	1	27	0.9	0.727273	0.95	0.818182	0.933333	0.954545	0.818182	0.764706	0.966667	0.923077	0.938776	0.793103	1	0.944444	chr16:24562162-24570875	+	intron:942117	ENST00000381039.7	5930	RBBP6	hg38_genes_introns	inter:14368	hg38_cpg_opensea
chr4:15062001	0.034288	1	27	1	0.909091	1	0.914286	0.966667	0.925926	0.9375	0.956522	1	0.958333	1	0.958333	1	0.947368	chr4:15017882-15263396	-	intron:328721	ENST00000502344.5	101929095	C1QTNF7-AS1	hg38_genes_introns	inter:4391	hg38_cpg_opensea
chr4:15062001	0.034288	1	27	1	0.909091	1	0.914286	0.966667	0.925926	0.9375	0.956522	1	0.958333	1	0.958333	1	0.947368	chr4:15017882-15066257	-	intron:328725	ENST00000513384.1	101929095	C1QTNF7-AS1	hg38_genes_introns	inter:4391	hg38_cpg_opensea
chr4:15062001	0.034288	1	27	1	0.909091	1	0.914286	0.966667	0.925926	0.9375	0.956522	1	0.958333	1	0.958333	1	0.947368	chr4:15059302-15062078	+	intron:301948	ENST00000538197.7	132864	CPEB2	hg38_genes_introns	inter:4391	hg38_cpg_opensea
chr4:15062001	0.034288	1	27	1	0.909091	1	0.914286	0.966667	0.925926	0.9375	0.956522	1	0.958333	1	0.958333	1	0.947368	chr4:15059302-15062078	+	intron:301957	ENST00000345451.8	132864	CPEB2	hg38_genes_introns	inter:4391	hg38_cpg_opensea
chr4:15062001	0.034288	1	27	1	0.909091	1	0.914286	0.966667	0.925926	0.9375	0.956522	1	0.958333	1	0.958333	1	0.947368	chr4:15059302-15062078	+	intron:301967	ENST00000507071.6	132864	CPEB2	hg38_genes_introns	inter:4391	hg38_cpg_opensea
chr4:15062001	0.034288	1	27	1	0.909091	1	0.914286	0.966667	0.925926	0.9375	0.956522	1	0.958333	1	0.958333	1	0.947368	chr4:15059302-15062078	+	intron:301977	ENST00000382395.8	132864	CPEB2	hg38_genes_introns	inter:4391	hg38_cpg_opensea
chr4:15062001	0.034288	1	27	1	0.909091	1	0.914286	0.966667	0.925926	0.9375	0.956522	1	0.958333	1	0.958333	1	0.947368	chr4:15059302-15062078	+	intron:301986	ENST00000382401.8	132864	CPEB2	hg38_genes_introns	inter:4391	hg38_cpg_opensea
chr4:15062001	0.034288	1	27	1	0.909091	1	0.914286	0.966667	0.925926	0.9375	0.956522	1	0.958333	1	0.958333	1	0.947368	chr4:15059302-15062078	+	intron:301996	ENST00000442003.6	132864	CPEB2	hg38_genes_introns	inter:4391	hg38_cpg_opensea
chr4:15062001	0.034288	1	27	1	0.909091	1	0.914286	0.966667	0.925926	0.9375	0.956522	1	0.958333	1	0.958333	1	0.947368	chr4:15059302-15062078	+	intron:302001	ENST00000509684.1	132864	CPEB2	hg38_genes_introns	inter:4391	hg38_cpg_opensea
chr2:232743351	0.0355223	1	0	0.918919	0.933333	0.869565	0.96875	0.916667	1	1	1	0.92	0.952381	0.916667	0.942857	0.916667	1	chr2:232735239-232747614	+	intron:159638	ENST00000629305.2	26058	GIGYF2	hg38_genes_introns	inter:3085	hg38_cpg_opensea
chr2:232743351	0.0355223	1	0	0.918919	0.933333	0.869565	0.96875	0.916667	1	1	1	0.92	0.952381	0.916667	0.942857	0.916667	1	chr2:232735239-232747614	+	intron:159667	ENST00000428883.5	26058	GIGYF2	hg38_genes_introns	inter:3085	hg38_cpg_opensea
chr2:232743351	0.0355223	1	0	0.918919	0.933333	0.869565	0.96875	0.916667	1	1	1	0.92	0.952381	0.916667	0.942857	0.916667	1	chr2:232735239-232747614	+	intron:159673	ENST00000456491.5	26058	GIGYF2	hg38_genes_introns	inter:3085	hg38_cpg_opensea
chr2:232743351	0.0355223	1	0	0.918919	0.933333	0.869565	0.96875	0.916667	1	1	1	0.92	0.952381	0.916667	0.942857	0.916667	1	chr2:232735239-232747614	+	intron:159678	ENST00000409480.5	26058	GIGYF2	hg38_genes_introns	inter:3085	hg38_cpg_opensea
chr2:232743351	0.0355223	1	0	0.918919	0.933333	0.869565	0.96875	0.916667	1	1	1	0.92	0.952381	0.916667	0.942857	0.916667	1	chr2:232735239-232747614	+	intron:159726	ENST00000421433.5	26058	GIGYF2	hg38_genes_introns	inter:3085	hg38_cpg_opensea
chr2:232743351	0.0355223	1	0	0.918919	0.933333	0.869565	0.96875	0.916667	1	1	1	0.92	0.952381	0.916667	0.942857	0.916667	1	chr2:232735239-232747614	+	intron:159732	ENST00000425040.5	26058	GIGYF2	hg38_genes_introns	inter:3085	hg38_cpg_opensea
chr2:232743351	0.0355223	1	0	0.918919	0.933333	0.869565	0.96875	0.916667	1	1	1	0.92	0.952381	0.916667	0.942857	0.916667	1	chr2:232735239-232747614	+	intron:159737	ENST00000430720.5	26058	GIGYF2	hg38_genes_introns	inter:3085	hg38_cpg_opensea
chr2:232743351	0.0355223	1	0	0.918919	0.933333	0.869565	0.96875	0.916667	1	1	1	0.92	0.952381	0.916667	0.942857	0.916667	1	chr2:232735239-232747614	+	intron:159744	ENST00000409547.5	26058	GIGYF2	hg38_genes_introns	inter:3085	hg38_cpg_opensea
chr2:232743351	0.0355223	1	0	0.918919	0.933333	0.869565	0.96875	0.916667	1	1	1	0.92	0.952381	0.916667	0.942857	0.916667	1	chr2:232735239-232747614	+	intron:159772	ENST00000373563.9	26058	GIGYF2	hg38_genes_introns	inter:3085	hg38_cpg_opensea
chr2:232743351	0.0355223	1	0	0.918919	0.933333	0.869565	0.96875	0.916667	1	1	1	0.92	0.952381	0.916667	0.942857	0.916667	1	chr2:232735239-232747614	+	intron:159800	ENST00000423659.5	26058	GIGYF2	hg38_genes_introns	inter:3085	hg38_cpg_opensea
chr2:232743351	0.0355223	1	0	0.918919	0.933333	0.869565	0.96875	0.916667	1	1	1	0.92	0.952381	0.916667	0.942857	0.916667	1	chr2:232735239-232747614	+	intron:159816	ENST00000409196.7	26058	GIGYF2	hg38_genes_introns	inter:3085	hg38_cpg_opensea
chr2:232743351	0.0355223	1	0	0.918919	0.933333	0.869565	0.96875	0.916667	1	1	1	0.92	0.952381	0.916667	0.942857	0.916667	1	chr2:232735239-232747614	+	intron:159849	ENST00000409451.7	26058	GIGYF2	hg38_genes_introns	inter:3085	hg38_cpg_opensea
chr2:232743351	0.0355223	1	0	0.918919	0.933333	0.869565	0.96875	0.916667	1	1	1	0.92	0.952381	0.916667	0.942857	0.916667	1	chr2:232735239-232747614	+	intron:159880	ENST00000463554.5	26058	GIGYF2	hg38_genes_introns	inter:3085	hg38_cpg_opensea
chr2:232743351	0.0355223	1	0	0.918919	0.933333	0.869565	0.96875	0.916667	1	1	1	0.92	0.952381	0.916667	0.942857	0.916667	1	chr2:232735239-232747614	+	intron:159889	ENST00000429187.5	26058	GIGYF2	hg38_genes_introns	inter:3085	hg38_cpg_opensea
chr2:232743351	0.0355223	1	0	0.918919	0.933333	0.869565	0.96875	0.916667	1	1	1	0.92	0.952381	0.916667	0.942857	0.916667	1	chr2:232735239-232747614	+	intron:159894	ENST00000440945.5	26058	GIGYF2	hg38_genes_introns	inter:3085	hg38_cpg_opensea
chr2:232743351	0.0355223	1	0	0.918919	0.933333	0.869565	0.96875	0.916667	1	1	1	0.92	0.952381	0.916667	0.942857	0.916667	1	chr2:232735239-232747614	+	intron:159938	ENST00000424038.2	26058	GIGYF2	hg38_genes_introns	inter:3085	hg38_cpg_opensea
chr1:62571703	0.0360317	1	21	1	0.928571	1	0.96875	0.9375	0.928571	1	0.967742	0.941176	0.923077	1	1	1	0.965517	chr1:62561704-62577261	-	intron:83184	ENST00000251157.10	85440	DOCK7	hg38_genes_introns	inter:844	hg38_cpg_opensea
chr1:62571703	0.0360317	1	21	1	0.928571	1	0.96875	0.9375	0.928571	1	0.967742	0.941176	0.923077	1	1	1	0.965517	chr1:62561704-62577261	-	intron:83233	ENST00000635253.2	85440	DOCK7	hg38_genes_introns	inter:844	hg38_cpg_opensea
chr1:62571703	0.0360317	1	21	1	0.928571	1	0.96875	0.9375	0.928571	1	0.967742	0.941176	0.923077	1	1	1	0.965517	chr1:62561704-62577261	-	intron:83281	ENST00000454575.6	85440	DOCK7	hg38_genes_introns	inter:844	hg38_cpg_opensea
chr1:62571703	0.0360317	1	21	1	0.928571	1	0.96875	0.9375	0.928571	1	0.967742	0.941176	0.923077	1	1	1	0.965517	chr1:62561704-62577261	-	intron:83345	ENST00000340370.10	85440	DOCK7	hg38_genes_introns	inter:844	hg38_cpg_opensea
chr1:62571703	0.0360317	1	21	1	0.928571	1	0.96875	0.9375	0.928571	1	0.967742	0.941176	0.923077	1	1	1	0.965517	chr1:62561704-62577261	-	intron:83421	ENST00000634264.1	85440	DOCK7	hg38_genes_introns	inter:844	hg38_cpg_opensea
chr1:62571703	0.0360317	1	21	1	0.928571	1	0.96875	0.9375	0.928571	1	0.967742	0.941176	0.923077	1	1	1	0.965517	chr1:62561704-62577261	-	intron:83468	ENST00000635123.1	85440	DOCK7	hg38_genes_introns	inter:844	hg38_cpg_opensea
chr1:62571703	0.0360317	1	21	1	0.928571	1	0.96875	0.9375	0.928571	1	0.967742	0.941176	0.923077	1	1	1	0.965517	chr1:62561704-62577261	-	intron:83527	ENST00000637208.1	85440	DOCK7	hg38_genes_introns	inter:844	hg38_cpg_opensea
chr1:62571703	0.0360317	1	21	1	0.928571	1	0.96875	0.9375	0.928571	1	0.967742	0.941176	0.923077	1	1	1	0.965517	chr1:62561704-62577261	-	intron:83564	ENST00000634223.1	85440	DOCK7	hg38_genes_introns	inter:844	hg38_cpg_opensea
chr1:62683427	0.0360317	1	21	1	0.947368	0.948718	0.921053	1	0.9375	0.935484	0.925926	1	1	1	0.884615	1	0.954545	chr1:62663131-62688226	-	intron:83201	ENST00000251157.10	85440	DOCK7	hg38_genes_introns	inter:844	hg38_cpg_opensea
chr1:62683427	0.0360317	1	21	1	0.947368	0.948718	0.921053	1	0.9375	0.935484	0.925926	1	1	1	0.884615	1	0.954545	chr1:62663131-62688226	-	intron:83250	ENST00000635253.2	85440	DOCK7	hg38_genes_introns	inter:844	hg38_cpg_opensea
chr1:62683427	0.0360317	1	21	1	0.947368	0.948718	0.921053	1	0.9375	0.935484	0.925926	1	1	1	0.884615	1	0.954545	chr1:62663131-62688226	-	intron:83298	ENST00000454575.6	85440	DOCK7	hg38_genes_introns	inter:844	hg38_cpg_opensea
chr1:62683427	0.0360317	1	21	1	0.947368	0.948718	0.921053	1	0.9375	0.935484	0.925926	1	1	1	0.884615	1	0.954545	chr1:62663131-62688226	-	intron:83362	ENST00000340370.10	85440	DOCK7	hg38_genes_introns	inter:844	hg38_cpg_opensea
chr1:62683427	0.0360317	1	21	1	0.947368	0.948718	0.921053	1	0.9375	0.935484	0.925926	1	1	1	0.884615	1	0.954545	chr1:62663131-62688226	-	intron:83438	ENST00000634264.1	85440	DOCK7	hg38_genes_introns	inter:844	hg38_cpg_opensea
chr1:62683427	0.0360317	1	21	1	0.947368	0.948718	0.921053	1	0.9375	0.935484	0.925926	1	1	1	0.884615	1	0.954545	chr1:62663131-62688226	-	intron:83485	ENST00000635123.1	85440	DOCK7	hg38_genes_introns	inter:844	hg38_cpg_opensea
chr1:62683427	0.0360317	1	21	1	0.947368	0.948718	0.921053	1	0.9375	0.935484	0.925926	1	1	1	0.884615	1	0.954545	chr1:62663131-62688226	-	intron:83543	ENST00000637208.1	85440	DOCK7	hg38_genes_introns	inter:844	hg38_cpg_opensea
chr1:62683427	0.0360317	1	21	1	0.947368	0.948718	0.921053	1	0.9375	0.935484	0.925926	1	1	1	0.884615	1	0.954545	chr1:62663131-62688226	-	intron:83582	ENST00000404627.3	85440	DOCK7	hg38_genes_introns	inter:844	hg38_cpg_opensea
chr1:153199993	0.0360317	1	0	0.884615	1	0.90625	0.967742	0.956522	1	0.85	0.952381	0.931034	1	0.969697	1	1	1	chr1:153198430-153202429	+	1to5kb:6696	ENST00000368747.2	149018	LELP1	hg38_genes_1to5kb	inter:1273	hg38_cpg_opensea
chr2:230469583	0.0360317	1	21	0.5	0.380952	0.52381	0.371429	0.5625	0.461538	0.615385	0.210526	0.705882	0.545455	0	0	1	0.769231	chr2:230468117-230472116	+	1to5kb:28673	ENST00000492546.1	6672	SP100	hg38_genes_1to5kb	inter:3049	hg38_cpg_opensea
chr2:230469583	0.0360317	1	21	0.5	0.380952	0.52381	0.371429	0.5625	0.461538	0.615385	0.210526	0.705882	0.545455	0	0	1	0.769231	chr2:230469097-230470014	+	intron:157579	ENST00000264052.9	6672	SP100	hg38_genes_introns	inter:3049	hg38_cpg_opensea
chr2:230469583	0.0360317	1	21	0.5	0.380952	0.52381	0.371429	0.5625	0.461538	0.615385	0.210526	0.705882	0.545455	0	0	1	0.769231	chr2:230469097-230470014	+	intron:157602	ENST00000427101.6	6672	SP100	hg38_genes_introns	inter:3049	hg38_cpg_opensea
chr2:230469583	0.0360317	1	21	0.5	0.380952	0.52381	0.371429	0.5625	0.461538	0.615385	0.210526	0.705882	0.545455	0	0	1	0.769231	chr2:230469097-230470014	+	intron:157616	ENST00000340126.9	6672	SP100	hg38_genes_introns	inter:3049	hg38_cpg_opensea
chr2:230469583	0.0360317	1	21	0.5	0.380952	0.52381	0.371429	0.5625	0.461538	0.615385	0.210526	0.705882	0.545455	0	0	1	0.769231	chr2:230469097-230470014	+	intron:157648	ENST00000409824.5	6672	SP100	hg38_genes_introns	inter:3049	hg38_cpg_opensea
chr2:230469583	0.0360317	1	21	0.5	0.380952	0.52381	0.371429	0.5625	0.461538	0.615385	0.210526	0.705882	0.545455	0	0	1	0.769231	chr2:230469097-230470014	+	intron:157662	ENST00000409341.5	6672	SP100	hg38_genes_introns	inter:3049	hg38_cpg_opensea
chr2:230469583	0.0360317	1	21	0.5	0.380952	0.52381	0.371429	0.5625	0.461538	0.615385	0.210526	0.705882	0.545455	0	0	1	0.769231	chr2:230469097-230470014	+	intron:157676	ENST00000409112.5	6672	SP100	hg38_genes_introns	inter:3049	hg38_cpg_opensea
chr2:230469583	0.0360317	1	21	0.5	0.380952	0.52381	0.371429	0.5625	0.461538	0.615385	0.210526	0.705882	0.545455	0	0	1	0.769231	chr2:230469097-230470014	+	intron:157699	ENST00000409897.5	6672	SP100	hg38_genes_introns	inter:3049	hg38_cpg_opensea
chr2:230469583	0.0360317	1	21	0.5	0.380952	0.52381	0.371429	0.5625	0.461538	0.615385	0.210526	0.705882	0.545455	0	0	1	0.769231	chr2:230469097-230470014	+	intron:157708	ENST00000413284.5	6672	SP100	hg38_genes_introns	inter:3049	hg38_cpg_opensea
chr2:230469583	0.0360317	1	21	0.5	0.380952	0.52381	0.371429	0.5625	0.461538	0.615385	0.210526	0.705882	0.545455	0	0	1	0.769231	chr2:230469097-230470014	+	intron:157713	ENST00000452345.1	6672	SP100	hg38_genes_introns	inter:3049	hg38_cpg_opensea
chr2:230469583	0.0360317	1	21	0.5	0.380952	0.52381	0.371429	0.5625	0.461538	0.615385	0.210526	0.705882	0.545455	0	0	1	0.769231	chr2:230469097-230470014	+	intron:157719	ENST00000494508.1	6672	SP100	hg38_genes_introns	inter:3049	hg38_cpg_opensea
chr3:108084869	0.0360317	1	21	0.942857	0.914286	1	0.96	1	0.933333	1	1	1	0.947368	1	0.928571	1	0.962963	chr3:108080345-108091736	-	intron:279702	ENST00000644850.1	961	CD47	hg38_genes_introns	inter:3716	hg38_cpg_opensea
chr3:108084869	0.0360317	1	21	0.942857	0.914286	1	0.96	1	0.933333	1	1	1	0.947368	1	0.928571	1	0.962963	chr3:108080345-108090862	-	intron:279676	ENST00000355354.13	961	CD47	hg38_genes_introns	inter:3716	hg38_cpg_opensea
chr3:108084869	0.0360317	1	21	0.942857	0.914286	1	0.96	1	0.933333	1	1	1	0.947368	1	0.928571	1	0.962963	chr3:108080345-108090862	-	intron:279686	ENST00000361309.6	961	CD47	hg38_genes_introns	inter:3716	hg38_cpg_opensea
chr4:15059196	0.0360317	1	21	0.954545	0.944444	0.961538	0.952381	1	0.947368	1	0.954545	1	0.913043	0.944444	0.894737	1	1	chr4:15017882-15263396	-	intron:328721	ENST00000502344.5	101929095	C1QTNF7-AS1	hg38_genes_introns	inter:4391	hg38_cpg_opensea
chr4:15059196	0.0360317	1	21	0.954545	0.944444	0.961538	0.952381	1	0.947368	1	0.954545	1	0.913043	0.944444	0.894737	1	1	chr4:15017882-15066257	-	intron:328725	ENST00000513384.1	101929095	C1QTNF7-AS1	hg38_genes_introns	inter:4391	hg38_cpg_opensea
chr4:15059196	0.0360317	1	21	0.954545	0.944444	0.961538	0.952381	1	0.947368	1	0.954545	1	0.913043	0.944444	0.894737	1	1	chr4:15059187-15059301	+	exon:355701	ENST00000538197.7	132864	CPEB2	hg38_genes_exons	inter:4391	hg38_cpg_opensea
chr4:15059196	0.0360317	1	21	0.954545	0.944444	0.961538	0.952381	1	0.947368	1	0.954545	1	0.913043	0.944444	0.894737	1	1	chr4:15059187-15059301	+	exon:355711	ENST00000345451.8	132864	CPEB2	hg38_genes_exons	inter:4391	hg38_cpg_opensea
chr4:15059196	0.0360317	1	21	0.954545	0.944444	0.961538	0.952381	1	0.947368	1	0.954545	1	0.913043	0.944444	0.894737	1	1	chr4:15059187-15059301	+	exon:355722	ENST00000507071.6	132864	CPEB2	hg38_genes_exons	inter:4391	hg38_cpg_opensea
chr4:15059196	0.0360317	1	21	0.954545	0.944444	0.961538	0.952381	1	0.947368	1	0.954545	1	0.913043	0.944444	0.894737	1	1	chr4:15059187-15059301	+	exon:355733	ENST00000382395.8	132864	CPEB2	hg38_genes_exons	inter:4391	hg38_cpg_opensea
chr4:15059196	0.0360317	1	21	0.954545	0.944444	0.961538	0.952381	1	0.947368	1	0.954545	1	0.913043	0.944444	0.894737	1	1	chr4:15059187-15059301	+	exon:355743	ENST00000382401.8	132864	CPEB2	hg38_genes_exons	inter:4391	hg38_cpg_opensea
chr4:15059196	0.0360317	1	21	0.954545	0.944444	0.961538	0.952381	1	0.947368	1	0.954545	1	0.913043	0.944444	0.894737	1	1	chr4:15059187-15059301	+	exon:355754	ENST00000442003.6	132864	CPEB2	hg38_genes_exons	inter:4391	hg38_cpg_opensea
chr4:15059196	0.0360317	1	21	0.954545	0.944444	0.961538	0.952381	1	0.947368	1	0.954545	1	0.913043	0.944444	0.894737	1	1	chr4:15059187-15059301	+	exon:355761	ENST00000509684.1	132864	CPEB2	hg38_genes_exons	inter:4391	hg38_cpg_opensea
chr4:15065170	0.0360317	1	0	1	1	0.913043	0.96875	0.972222	1	0.954545	0.97561	0.956522	1	0.958333	1	0.947368	1	chr4:15017882-15263396	-	intron:328721	ENST00000502344.5	101929095	C1QTNF7-AS1	hg38_genes_introns	inter:4391	hg38_cpg_opensea
chr4:15065170	0.0360317	1	0	1	1	0.913043	0.96875	0.972222	1	0.954545	0.97561	0.956522	1	0.958333	1	0.947368	1	chr4:15017882-15066257	-	intron:328725	ENST00000513384.1	101929095	C1QTNF7-AS1	hg38_genes_introns	inter:4391	hg38_cpg_opensea
chr4:15065170	0.0360317	1	0	1	1	0.913043	0.96875	0.972222	1	0.954545	0.97561	0.956522	1	0.958333	1	0.947368	1	chr4:15062261-15066152	+	intron:301949	ENST00000538197.7	132864	CPEB2	hg38_genes_introns	inter:4391	hg38_cpg_opensea
chr4:15065170	0.0360317	1	0	1	1	0.913043	0.96875	0.972222	1	0.954545	0.97561	0.956522	1	0.958333	1	0.947368	1	chr4:15062261-15066152	+	intron:301958	ENST00000345451.8	132864	CPEB2	hg38_genes_introns	inter:4391	hg38_cpg_opensea
chr4:15065170	0.0360317	1	0	1	1	0.913043	0.96875	0.972222	1	0.954545	0.97561	0.956522	1	0.958333	1	0.947368	1	chr4:15062261-15066152	+	intron:301968	ENST00000507071.6	132864	CPEB2	hg38_genes_introns	inter:4391	hg38_cpg_opensea
chr4:15065170	0.0360317	1	0	1	1	0.913043	0.96875	0.972222	1	0.954545	0.97561	0.956522	1	0.958333	1	0.947368	1	chr4:15062261-15066152	+	intron:301978	ENST00000382395.8	132864	CPEB2	hg38_genes_introns	inter:4391	hg38_cpg_opensea
chr4:15065170	0.0360317	1	0	1	1	0.913043	0.96875	0.972222	1	0.954545	0.97561	0.956522	1	0.958333	1	0.947368	1	chr4:15062261-15066152	+	intron:301987	ENST00000382401.8	132864	CPEB2	hg38_genes_introns	inter:4391	hg38_cpg_opensea
chr4:15065170	0.0360317	1	0	1	1	0.913043	0.96875	0.972222	1	0.954545	0.97561	0.956522	1	0.958333	1	0.947368	1	chr4:15062261-15066152	+	intron:301997	ENST00000442003.6	132864	CPEB2	hg38_genes_introns	inter:4391	hg38_cpg_opensea
chr11:117403886	0.0360317	1	0	0.969697	1	0.934783	1	0.952381	0.979167	0.972973	1	1	1	0.981481	1	0.933333	1	chr11:117397314-117407924	+	intron:701313	ENST00000278935.8	22897	CEP164	hg38_genes_introns	inter:11313	hg38_cpg_opensea
chr11:117403886	0.0360317	1	0	0.969697	1	0.934783	1	0.952381	0.979167	0.972973	1	1	1	0.981481	1	0.933333	1	chr11:117397314-117407924	+	intron:701353	ENST00000533675.5	22897	CEP164	hg38_genes_introns	inter:11313	hg38_cpg_opensea
chr11:117403886	0.0360317	1	0	0.969697	1	0.934783	1	0.952381	0.979167	0.972973	1	1	1	0.981481	1	0.933333	1	chr11:117397314-117407924	+	intron:701378	ENST00000533706.5	22897	CEP164	hg38_genes_introns	inter:11313	hg38_cpg_opensea
chr11:117403886	0.0360317	1	0	0.969697	1	0.934783	1	0.952381	0.979167	0.972973	1	1	1	0.981481	1	0.933333	1	chr11:117397314-117407924	+	intron:701400	ENST00000533223.1	22897	CEP164	hg38_genes_introns	inter:11313	hg38_cpg_opensea
chr12:71618502	0.0360317	1	0	0.916667	1	0.92	1	0.947368	1	0.904762	1	0.962963	1	0.931034	1	1	1	chr12:71614749-71618748	-	1to5kb:147157	ENST00000551487.1	196441	ZFC3H1	hg38_genes_1to5kb	inter:11941	hg38_cpg_opensea
chr12:71618502	0.0360317	1	0	0.916667	1	0.92	1	0.947368	1	0.904762	1	0.962963	1	0.931034	1	1	1	chr12:71616149-71620148	-	1to5kb:147158	ENST00000546475.1	196441	ZFC3H1	hg38_genes_1to5kb	inter:11941	hg38_cpg_opensea
chr12:71618502	0.0360317	1	0	0.916667	1	0.92	1	0.947368	1	0.904762	1	0.962963	1	0.931034	1	1	1	chr12:71615317-71619314	-	intron:801050	ENST00000378743.9	196441	ZFC3H1	hg38_genes_introns	inter:11941	hg38_cpg_opensea
chr12:71618502	0.0360317	1	0	0.916667	1	0.92	1	0.947368	1	0.904762	1	0.962963	1	0.931034	1	1	1	chr12:71615317-71619314	-	intron:801083	ENST00000552994.5	196441	ZFC3H1	hg38_genes_introns	inter:11941	hg38_cpg_opensea
chr12:71618502	0.0360317	1	0	0.916667	1	0.92	1	0.947368	1	0.904762	1	0.962963	1	0.931034	1	1	1	chr12:71615317-71619314	-	intron:801116	ENST00000546771.1	196441	ZFC3H1	hg38_genes_introns	inter:11941	hg38_cpg_opensea
chr14:23085799	0.0360317	1	0	0.9	0.923077	0.892857	0.928571	0.923077	1	0.941176	0.947368	0.875	1	0.875	0.965517	0.9375	0.9375	chr14:23081837-23089981	-	intron:866112	ENST00000605057.6	22985	ACIN1	hg38_genes_introns	inter:12863	hg38_cpg_opensea
chr14:23085799	0.0360317	1	0	0.9	0.923077	0.892857	0.928571	0.923077	1	0.941176	0.947368	0.875	1	0.875	0.965517	0.9375	0.9375	chr14:23081837-23089981	-	intron:866164	ENST00000262710.5	22985	ACIN1	hg38_genes_introns	inter:12863	hg38_cpg_opensea
chr14:23085799	0.0360317	1	0	0.9	0.923077	0.892857	0.928571	0.923077	1	0.941176	0.947368	0.875	1	0.875	0.965517	0.9375	0.9375	chr14:23081837-23090521	-	intron:866182	ENST00000457657.5	22985	ACIN1	hg38_genes_introns	inter:12863	hg38_cpg_opensea
chr14:23085799	0.0360317	1	0	0.9	0.923077	0.892857	0.928571	0.923077	1	0.941176	0.947368	0.875	1	0.875	0.965517	0.9375	0.9375	chr14:23081837-23089981	-	intron:866210	ENST00000555053.5	22985	ACIN1	hg38_genes_introns	inter:12863	hg38_cpg_opensea
chr14:74815972	0.0360317	1	21	1	1	0.97619	0.974359	0.966667	0.945946	1	0.95	1	0.928571	0.931818	0.9	1	0.923077	chr14:74812238-74816237	+	1to5kb:156747	ENST00000554107.2	56252	YLPM1	hg38_genes_1to5kb	inter:13133	hg38_cpg_opensea
chr14:74815972	0.0360317	1	21	1	1	0.97619	0.974359	0.966667	0.945946	1	0.95	1	0.928571	0.931818	0.9	1	0.923077	chr14:74813309-74817308	+	1to5kb:156748	ENST00000546901.1	56252	YLPM1	hg38_genes_1to5kb	inter:13133	hg38_cpg_opensea
chr14:74815972	0.0360317	1	21	1	1	0.97619	0.974359	0.966667	0.945946	1	0.95	1	0.928571	0.931818	0.9	1	0.923077	chr14:74812783-74816202	+	intron:851334	ENST00000325680.12	56252	YLPM1	hg38_genes_introns	inter:13133	hg38_cpg_opensea
chr14:74815972	0.0360317	1	21	1	1	0.97619	0.974359	0.966667	0.945946	1	0.95	1	0.928571	0.931818	0.9	1	0.923077	chr14:74812783-74816202	+	intron:851353	ENST00000552421.5	56252	YLPM1	hg38_genes_introns	inter:13133	hg38_cpg_opensea
chr14:74815972	0.0360317	1	21	1	1	0.97619	0.974359	0.966667	0.945946	1	0.95	1	0.928571	0.931818	0.9	1	0.923077	chr14:74812783-74816202	+	intron:851370	ENST00000549293.5	56252	YLPM1	hg38_genes_introns	inter:13133	hg38_cpg_opensea
chr14:74815972	0.0360317	1	21	1	1	0.97619	0.974359	0.966667	0.945946	1	0.95	1	0.928571	0.931818	0.9	1	0.923077	chr14:74812783-74816202	+	intron:851383	ENST00000547879.5	56252	YLPM1	hg38_genes_introns	inter:13133	hg38_cpg_opensea
chr15:82049649	0.0360317	1	0	0	0	0.0769231	0.142857	0.0714286	0.25	0.142857	0.235294	0	0.0666667	0.0666667	0.0833333	0.0909091	0.214286	chr15:82047019-82051018	-	1to5kb:170405	ENST00000329713.5	84206	MEX3B	hg38_genes_1to5kb	shelf:29304	hg38_cpg_shelves
chr15:82049649	0.0360317	1	0	0	0	0.0769231	0.142857	0.0714286	0.25	0.142857	0.235294	0	0.0666667	0.0666667	0.0833333	0.0909091	0.214286	chr15:82047120-82051119	-	1to5kb:170406	ENST00000558133.1	NA	NA	hg38_genes_1to5kb	shelf:29304	hg38_cpg_shelves
chr17:48840752	0.0360317	1	0	0.913043	1	0.972973	1	1	1	0.941176	1	0.961538	1	0.97561	1	0.818182	1	chr17:48840563-48841562	+	promoter:186511	ENST00000502761.1	10241	CALCOCO2	hg38_genes_promoters	inter:15671	hg38_cpg_opensea
chr17:48840752	0.0360317	1	0	0.913043	1	0.972973	1	1	1	0.941176	1	0.961538	1	0.97561	1	0.818182	1	chr17:48831079-48841697	+	intron:1005204	ENST00000503463.5	10241	CALCOCO2	hg38_genes_introns	inter:15671	hg38_cpg_opensea
chr17:48840752	0.0360317	1	0	0.913043	1	0.972973	1	1	1	0.941176	1	0.961538	1	0.97561	1	0.818182	1	chr17:48831079-48841697	+	intron:1005206	ENST00000509507.5	10241	CALCOCO2	hg38_genes_introns	inter:15671	hg38_cpg_opensea
chr17:48840752	0.0360317	1	0	0.913043	1	0.972973	1	1	1	0.941176	1	0.961538	1	0.97561	1	0.818182	1	chr17:48831079-48841697	+	intron:1005219	ENST00000448105.6	10241	CALCOCO2	hg38_genes_introns	inter:15671	hg38_cpg_opensea
chr17:48840752	0.0360317	1	0	0.913043	1	0.972973	1	1	1	0.941176	1	0.961538	1	0.97561	1	0.818182	1	chr17:48831079-48841697	+	intron:1005232	ENST00000510356.5	10241	CALCOCO2	hg38_genes_introns	inter:15671	hg38_cpg_opensea
chr17:48840752	0.0360317	1	0	0.913043	1	0.972973	1	1	1	0.941176	1	0.961538	1	0.97561	1	0.818182	1	chr17:48831079-48841697	+	intron:1005233	ENST00000575560.5	10241	CALCOCO2	hg38_genes_introns	inter:15671	hg38_cpg_opensea
chr17:48840752	0.0360317	1	0	0.913043	1	0.972973	1	1	1	0.941176	1	0.961538	1	0.97561	1	0.818182	1	chr17:48839512-48841697	+	intron:1005237	ENST00000570513.5	10241	CALCOCO2	hg38_genes_introns	inter:15671	hg38_cpg_opensea
chr17:48840752	0.0360317	1	0	0.913043	1	0.972973	1	1	1	0.941176	1	0.961538	1	0.97561	1	0.818182	1	chr17:48831079-48841697	+	intron:1005240	ENST00000509415.5	10241	CALCOCO2	hg38_genes_introns	inter:15671	hg38_cpg_opensea
chr17:48840752	0.0360317	1	0	0.913043	1	0.972973	1	1	1	0.941176	1	0.961538	1	0.97561	1	0.818182	1	chr17:48831079-48841773	+	intron:1005245	ENST00000513119.5	10241	CALCOCO2	hg38_genes_introns	inter:15671	hg38_cpg_opensea
chr17:48840752	0.0360317	1	0	0.913043	1	0.972973	1	1	1	0.941176	1	0.961538	1	0.97561	1	0.818182	1	chr17:48831079-48841697	+	intron:1005254	ENST00000416445.6	10241	CALCOCO2	hg38_genes_introns	inter:15671	hg38_cpg_opensea
chr17:48840752	0.0360317	1	0	0.913043	1	0.972973	1	1	1	0.941176	1	0.961538	1	0.97561	1	0.818182	1	chr17:48831079-48848063	+	intron:1005265	ENST00000508679.5	10241	CALCOCO2	hg38_genes_introns	inter:15671	hg38_cpg_opensea
chr17:48840752	0.0360317	1	0	0.913043	1	0.972973	1	1	1	0.941176	1	0.961538	1	0.97561	1	0.818182	1	chr17:48831079-48841697	+	intron:1005276	ENST00000258947.8	10241	CALCOCO2	hg38_genes_introns	inter:15671	hg38_cpg_opensea
chr17:48840752	0.0360317	1	0	0.913043	1	0.972973	1	1	1	0.941176	1	0.961538	1	0.97561	1	0.818182	1	chr17:48839512-48841697	+	intron:1005289	ENST00000372317.7	10241	CALCOCO2	hg38_genes_introns	inter:15671	hg38_cpg_opensea
chr17:48840752	0.0360317	1	0	0.913043	1	0.972973	1	1	1	0.941176	1	0.961538	1	0.97561	1	0.818182	1	chr17:48831079-48841697	+	intron:1005291	ENST00000576582.5	10241	CALCOCO2	hg38_genes_introns	inter:15671	hg38_cpg_opensea
chr17:48840752	0.0360317	1	0	0.913043	1	0.972973	1	1	1	0.941176	1	0.961538	1	0.97561	1	0.818182	1	chr17:48831079-48841697	+	intron:1005295	ENST00000511697.1	10241	CALCOCO2	hg38_genes_introns	inter:15671	hg38_cpg_opensea
chr17:48840752	0.0360317	1	0	0.913043	1	0.972973	1	1	1	0.941176	1	0.961538	1	0.97561	1	0.818182	1	chr17:48831079-48841697	+	intron:1005297	ENST00000505071.5	10241	CALCOCO2	hg38_genes_introns	inter:15671	hg38_cpg_opensea
chr17:48840752	0.0360317	1	0	0.913043	1	0.972973	1	1	1	0.941176	1	0.961538	1	0.97561	1	0.818182	1	chr17:48831877-48848063	+	intron:1005302	ENST00000507076.1	10241	CALCOCO2	hg38_genes_introns	inter:15671	hg38_cpg_opensea
chr18:8635632	0.0360317	1	21	1	0.913043	1	0.954545	0.916667	0.909091	1	0.85	1	1	0.96	0.935484	1	0.916667	chr18:8635179-8635799	-	exon:1270704	ENST00000580267.1	NA	NA	hg38_genes_exons	inter:16156	hg38_cpg_opensea
chr18:8635632	0.0360317	1	21	1	0.913043	1	0.954545	0.916667	0.909091	1	0.85	1	1	0.96	0.935484	1	0.916667	chr18:8635623-8636252	+	intron:1060463	ENST00000649141.2	201475	RAB12	hg38_genes_introns	inter:16156	hg38_cpg_opensea
chr19:56819898	0.0360317	1	21	0.948718	0.913043	0.866667	0.864865	0.952381	0.916667	0.904762	0.875	1	1	1	0.815789	1	0.956522	chr19:56810229-56822210	+	intron:1113820	ENST00000652504.1	101929059	ZIM2-AS1	hg38_genes_introns	inter:17774	hg38_cpg_opensea
chr19:56819898	0.0360317	1	21	0.948718	0.913043	0.866667	0.864865	0.952381	0.916667	0.904762	0.875	1	1	1	0.815789	1	0.956522	chr19:56810229-56821727	+	intron:1113860	ENST00000650854.1	101929059	ZIM2-AS1	hg38_genes_introns	inter:17774	hg38_cpg_opensea
chr19:56819898	0.0360317	1	21	0.948718	0.913043	0.866667	0.864865	0.952381	0.916667	0.904762	0.875	1	1	1	0.815789	1	0.956522	chr19:56818703-56821650	-	intron:1147009	ENST00000593711.6	23619	ZIM2	hg38_genes_introns	inter:17774	hg38_cpg_opensea
chr19:56819898	0.0360317	1	21	0.948718	0.913043	0.866667	0.864865	0.952381	0.916667	0.904762	0.875	1	1	1	0.815789	1	0.956522	chr19:56818703-56821650	-	intron:1147019	ENST00000629319.2	23619	ZIM2	hg38_genes_introns	inter:17774	hg38_cpg_opensea
chr19:56819898	0.0360317	1	21	0.948718	0.913043	0.866667	0.864865	0.952381	0.916667	0.904762	0.875	1	1	1	0.815789	1	0.956522	chr19:56818703-56821650	-	intron:1147032	ENST00000595671.5	23619	ZIM2	hg38_genes_introns	inter:17774	hg38_cpg_opensea
chr19:56819898	0.0360317	1	21	0.948718	0.913043	0.866667	0.864865	0.952381	0.916667	0.904762	0.875	1	1	1	0.815789	1	0.956522	chr19:56818703-56821650	-	intron:1147042	ENST00000597281.5	23619	ZIM2	hg38_genes_introns	inter:17774	hg38_cpg_opensea
chr19:56819898	0.0360317	1	21	0.948718	0.913043	0.866667	0.864865	0.952381	0.916667	0.904762	0.875	1	1	1	0.815789	1	0.956522	chr19:56818703-56821650	-	intron:1147052	ENST00000601070.5	23619	ZIM2	hg38_genes_introns	inter:17774	hg38_cpg_opensea
chr19:56819898	0.0360317	1	21	0.948718	0.913043	0.866667	0.864865	0.952381	0.916667	0.904762	0.875	1	1	1	0.815789	1	0.956522	chr19:56818703-56821650	-	intron:1147062	ENST00000599935.5	23619	ZIM2	hg38_genes_introns	inter:17774	hg38_cpg_opensea
chr19:56819898	0.0360317	1	21	0.948718	0.913043	0.866667	0.864865	0.952381	0.916667	0.904762	0.875	1	1	1	0.815789	1	0.956522	chr19:56818703-56821650	-	intron:1147074	ENST00000650111.1	23619	ZIM2	hg38_genes_introns	inter:17774	hg38_cpg_opensea
chr19:56819898	0.0360317	1	21	0.948718	0.913043	0.866667	0.864865	0.952381	0.916667	0.904762	0.875	1	1	1	0.815789	1	0.956522	chr19:56818703-56821650	-	intron:1147085	ENST00000648694.1	5178	PEG3	hg38_genes_introns	inter:17774	hg38_cpg_opensea
chr19:56819898	0.0360317	1	21	0.948718	0.913043	0.866667	0.864865	0.952381	0.916667	0.904762	0.875	1	1	1	0.815789	1	0.956522	chr19:56818703-56821650	-	intron:1147094	ENST00000326441.15	5178	PEG3	hg38_genes_introns	inter:17774	hg38_cpg_opensea
chr19:56819898	0.0360317	1	21	0.948718	0.913043	0.866667	0.864865	0.952381	0.916667	0.904762	0.875	1	1	1	0.815789	1	0.956522	chr19:56818703-56821650	-	intron:1147104	ENST00000649233.1	5178	PEG3	hg38_genes_introns	inter:17774	hg38_cpg_opensea
chr19:56819898	0.0360317	1	21	0.948718	0.913043	0.866667	0.864865	0.952381	0.916667	0.904762	0.875	1	1	1	0.815789	1	0.956522	chr19:56818703-56821650	-	intron:1147114	ENST00000649680.1	5178	PEG3	hg38_genes_introns	inter:17774	hg38_cpg_opensea
chr19:56819898	0.0360317	1	21	0.948718	0.913043	0.866667	0.864865	0.952381	0.916667	0.904762	0.875	1	1	1	0.815789	1	0.956522	chr19:56818703-56821650	-	intron:1147123	ENST00000649876.1	5178	PEG3	hg38_genes_introns	inter:17774	hg38_cpg_opensea
chr19:56819898	0.0360317	1	21	0.948718	0.913043	0.866667	0.864865	0.952381	0.916667	0.904762	0.875	1	1	1	0.815789	1	0.956522	chr19:56818703-56821650	-	intron:1147133	ENST00000649428.1	5178	PEG3	hg38_genes_introns	inter:17774	hg38_cpg_opensea
chr19:56819898	0.0360317	1	21	0.948718	0.913043	0.866667	0.864865	0.952381	0.916667	0.904762	0.875	1	1	1	0.815789	1	0.956522	chr19:56818703-56821650	-	intron:1147141	ENST00000650632.1	5178	PEG3	hg38_genes_introns	inter:17774	hg38_cpg_opensea
chr19:56819898	0.0360317	1	21	0.948718	0.913043	0.866667	0.864865	0.952381	0.916667	0.904762	0.875	1	1	1	0.815789	1	0.956522	chr19:56818703-56821650	-	intron:1147151	ENST00000650102.1	5178	PEG3	hg38_genes_introns	inter:17774	hg38_cpg_opensea
chr19:56819898	0.0360317	1	21	0.948718	0.913043	0.866667	0.864865	0.952381	0.916667	0.904762	0.875	1	1	1	0.815789	1	0.956522	chr19:56818703-56821650	-	intron:1147160	ENST00000649735.1	5178	PEG3	hg38_genes_introns	inter:17774	hg38_cpg_opensea
chr19:56819898	0.0360317	1	21	0.948718	0.913043	0.866667	0.864865	0.952381	0.916667	0.904762	0.875	1	1	1	0.815789	1	0.956522	chr19:56818703-56821650	-	intron:1147167	ENST00000647621.1	5178	PEG3	hg38_genes_introns	inter:17774	hg38_cpg_opensea
chr19:56819898	0.0360317	1	21	0.948718	0.913043	0.866667	0.864865	0.952381	0.916667	0.904762	0.875	1	1	1	0.815789	1	0.956522	chr19:56818703-56821650	-	intron:1147175	ENST00000598410.5	5178	PEG3	hg38_genes_introns	inter:17774	hg38_cpg_opensea
chr19:56819898	0.0360317	1	21	0.948718	0.913043	0.866667	0.864865	0.952381	0.916667	0.904762	0.875	1	1	1	0.815789	1	0.956522	chr19:56818703-56821650	-	intron:1147183	ENST00000593695.5	5178	PEG3	hg38_genes_introns	inter:17774	hg38_cpg_opensea
chr19:56819898	0.0360317	1	21	0.948718	0.913043	0.866667	0.864865	0.952381	0.916667	0.904762	0.875	1	1	1	0.815789	1	0.956522	chr19:56818703-56821650	-	intron:1147191	ENST00000599534.5	5178	PEG3	hg38_genes_introns	inter:17774	hg38_cpg_opensea
chr19:56819898	0.0360317	1	21	0.948718	0.913043	0.866667	0.864865	0.952381	0.916667	0.904762	0.875	1	1	1	0.815789	1	0.956522	chr19:56818703-56821650	-	intron:1147197	ENST00000599577.5	5178	PEG3	hg38_genes_introns	inter:17774	hg38_cpg_opensea
chr19:56819898	0.0360317	1	21	0.948718	0.913043	0.866667	0.864865	0.952381	0.916667	0.904762	0.875	1	1	1	0.815789	1	0.956522	chr19:56818703-56821650	-	intron:1147205	ENST00000647852.1	5178	PEG3	hg38_genes_introns	inter:17774	hg38_cpg_opensea
chr19:56819898	0.0360317	1	21	0.948718	0.913043	0.866667	0.864865	0.952381	0.916667	0.904762	0.875	1	1	1	0.815789	1	0.956522	chr19:56818703-56821650	-	intron:1147214	ENST00000600833.2	5178	PEG3	hg38_genes_introns	inter:17774	hg38_cpg_opensea
chr22:36302003	0.0360317	1	21	0.96	0.947368	0.846154	0.84	1	1	1	0.923077	0.923077	0.875	0.870968	0.828571	0.9375	0.916667	chr22:36301715-36302714	-	promoter:227642	ENST00000495928.1	4627	MYH9	hg38_genes_promoters	inter:18987	hg38_cpg_opensea
chr22:36302003	0.0360317	1	21	0.96	0.947368	0.846154	0.84	1	1	1	0.923077	0.923077	0.875	0.870968	0.828571	0.9375	0.916667	chr22:36298324-36302323	-	1to5kb:227641	ENST00000459960.1	4627	MYH9	hg38_genes_1to5kb	inter:18987	hg38_cpg_opensea
chr22:36302003	0.0360317	1	21	0.96	0.947368	0.846154	0.84	1	1	1	0.923077	0.923077	0.875	0.870968	0.828571	0.9375	0.916667	chr22:36301666-36302567	-	intron:1212877	ENST00000216181.11	4627	MYH9	hg38_genes_introns	inter:18987	hg38_cpg_opensea
chr1:8597591	0.046875	1	2	0.891892	0.956522	0.761905	0.931034	0.8	1	0.933333	1	0.9	0.9375	0.931818	0.888889	0.818182	0.9	chr1:8557524-8614560	-	intron:67248	ENST00000337907.7	473	RERE	hg38_genes_introns	inter:175	hg38_cpg_opensea
chr1:8597591	0.046875	1	2	0.891892	0.956522	0.761905	0.931034	0.8	1	0.933333	1	0.9	0.9375	0.931818	0.888889	0.818182	0.9	chr1:8557524-8614560	-	intron:67271	ENST00000400908.7	473	RERE	hg38_genes_introns	inter:175	hg38_cpg_opensea
chr1:8597591	0.046875	1	2	0.891892	0.956522	0.761905	0.931034	0.8	1	0.933333	1	0.9	0.9375	0.931818	0.888889	0.818182	0.9	chr1:8557524-8614560	-	intron:67303	ENST00000400907.6	473	RERE	hg38_genes_introns	inter:175	hg38_cpg_opensea
chr1:8597591	0.046875	1	2	0.891892	0.956522	0.761905	0.931034	0.8	1	0.933333	1	0.9	0.9375	0.931818	0.888889	0.818182	0.9	chr1:8557524-8614560	-	intron:67335	ENST00000656437.1	473	RERE	hg38_genes_introns	inter:175	hg38_cpg_opensea
chr1:8597591	0.046875	1	2	0.891892	0.956522	0.761905	0.931034	0.8	1	0.933333	1	0.9	0.9375	0.931818	0.888889	0.818182	0.9	chr1:8557524-8614560	-	intron:67365	ENST00000659924.1	473	RERE	hg38_genes_introns	inter:175	hg38_cpg_opensea
chr1:8597591	0.046875	1	2	0.891892	0.956522	0.761905	0.931034	0.8	1	0.933333	1	0.9	0.9375	0.931818	0.888889	0.818182	0.9	chr1:8557524-8614560	-	intron:67375	ENST00000480342.5	473	RERE	hg38_genes_introns	inter:175	hg38_cpg_opensea
chr1:8597591	0.046875	1	2	0.891892	0.956522	0.761905	0.931034	0.8	1	0.933333	1	0.9	0.9375	0.931818	0.888889	0.818182	0.9	chr1:8557524-8624309	-	intron:67385	ENST00000514428.1	473	RERE	hg38_genes_introns	inter:175	hg38_cpg_opensea
chr1:62539207	0.046875	1	26	0.933333	0.96	1	0.916667	0.90625	0.75	1	0.980769	1	0.958333	0.96875	0.911765	1	0.971429	chr1:62538062-62539544	-	intron:83175	ENST00000251157.10	85440	DOCK7	hg38_genes_introns	inter:844	hg38_cpg_opensea
chr1:62539207	0.046875	1	26	0.933333	0.96	1	0.916667	0.90625	0.75	1	0.980769	1	0.958333	0.96875	0.911765	1	0.971429	chr1:62538062-62539544	-	intron:83224	ENST00000635253.2	85440	DOCK7	hg38_genes_introns	inter:844	hg38_cpg_opensea
chr1:62539207	0.046875	1	26	0.933333	0.96	1	0.916667	0.90625	0.75	1	0.980769	1	0.958333	0.96875	0.911765	1	0.971429	chr1:62538062-62539544	-	intron:83272	ENST00000454575.6	85440	DOCK7	hg38_genes_introns	inter:844	hg38_cpg_opensea
chr1:62539207	0.046875	1	26	0.933333	0.96	1	0.916667	0.90625	0.75	1	0.980769	1	0.958333	0.96875	0.911765	1	0.971429	chr1:62538062-62539544	-	intron:83337	ENST00000340370.10	85440	DOCK7	hg38_genes_introns	inter:844	hg38_cpg_opensea
chr1:62539207	0.046875	1	26	0.933333	0.96	1	0.916667	0.90625	0.75	1	0.980769	1	0.958333	0.96875	0.911765	1	0.971429	chr1:62538062-62539544	-	intron:83384	ENST00000637255.1	85440	DOCK7	hg38_genes_introns	inter:844	hg38_cpg_opensea
chr1:62539207	0.046875	1	26	0.933333	0.96	1	0.916667	0.90625	0.75	1	0.980769	1	0.958333	0.96875	0.911765	1	0.971429	chr1:62538062-62539544	-	intron:83413	ENST00000634264.1	85440	DOCK7	hg38_genes_introns	inter:844	hg38_cpg_opensea
chr1:62539207	0.046875	1	26	0.933333	0.96	1	0.916667	0.90625	0.75	1	0.980769	1	0.958333	0.96875	0.911765	1	0.971429	chr1:62538062-62539544	-	intron:83460	ENST00000635123.1	85440	DOCK7	hg38_genes_introns	inter:844	hg38_cpg_opensea
chr1:62539207	0.046875	1	26	0.933333	0.96	1	0.916667	0.90625	0.75	1	0.980769	1	0.958333	0.96875	0.911765	1	0.971429	chr1:62538062-62539544	-	intron:83518	ENST00000637208.1	85440	DOCK7	hg38_genes_introns	inter:844	hg38_cpg_opensea
chr1:62542783	0.046875	1	26	0.916667	0.866667	0.880952	0.857143	0.903226	0.833333	0.833333	0.793103	0.933333	0.884615	0.888889	0.741935	0.9375	0.961538	chr1:62542704-62543655	-	intron:83178	ENST00000251157.10	85440	DOCK7	hg38_genes_introns	inter:844	hg38_cpg_opensea
chr1:62542783	0.046875	1	26	0.916667	0.866667	0.880952	0.857143	0.903226	0.833333	0.833333	0.793103	0.933333	0.884615	0.888889	0.741935	0.9375	0.961538	chr1:62542704-62543655	-	intron:83227	ENST00000635253.2	85440	DOCK7	hg38_genes_introns	inter:844	hg38_cpg_opensea
chr1:62542783	0.046875	1	26	0.916667	0.866667	0.880952	0.857143	0.903226	0.833333	0.833333	0.793103	0.933333	0.884615	0.888889	0.741935	0.9375	0.961538	chr1:62542704-62543655	-	intron:83275	ENST00000454575.6	85440	DOCK7	hg38_genes_introns	inter:844	hg38_cpg_opensea
chr1:62542783	0.046875	1	26	0.916667	0.866667	0.880952	0.857143	0.903226	0.833333	0.833333	0.793103	0.933333	0.884615	0.888889	0.741935	0.9375	0.961538	chr1:62542704-62543655	-	intron:83340	ENST00000340370.10	85440	DOCK7	hg38_genes_introns	inter:844	hg38_cpg_opensea
chr1:62542783	0.046875	1	26	0.916667	0.866667	0.880952	0.857143	0.903226	0.833333	0.833333	0.793103	0.933333	0.884615	0.888889	0.741935	0.9375	0.961538	chr1:62542704-62543285	-	intron:83387	ENST00000637255.1	85440	DOCK7	hg38_genes_introns	inter:844	hg38_cpg_opensea
chr1:62542783	0.046875	1	26	0.916667	0.866667	0.880952	0.857143	0.903226	0.833333	0.833333	0.793103	0.933333	0.884615	0.888889	0.741935	0.9375	0.961538	chr1:62542704-62543655	-	intron:83416	ENST00000634264.1	85440	DOCK7	hg38_genes_introns	inter:844	hg38_cpg_opensea
chr1:62542783	0.046875	1	26	0.916667	0.866667	0.880952	0.857143	0.903226	0.833333	0.833333	0.793103	0.933333	0.884615	0.888889	0.741935	0.9375	0.961538	chr1:62542704-62543655	-	intron:83463	ENST00000635123.1	85440	DOCK7	hg38_genes_introns	inter:844	hg38_cpg_opensea
chr1:62542783	0.046875	1	26	0.916667	0.866667	0.880952	0.857143	0.903226	0.833333	0.833333	0.793103	0.933333	0.884615	0.888889	0.741935	0.9375	0.961538	chr1:62542704-62543655	-	intron:83521	ENST00000637208.1	85440	DOCK7	hg38_genes_introns	inter:844	hg38_cpg_opensea
chr1:62542783	0.046875	1	26	0.916667	0.866667	0.880952	0.857143	0.903226	0.833333	0.833333	0.793103	0.933333	0.884615	0.888889	0.741935	0.9375	0.961538	chr1:62542704-62552731	-	intron:83552	ENST00000634929.1	85440	DOCK7	hg38_genes_introns	inter:844	hg38_cpg_opensea
chr1:62542783	0.046875	1	26	0.916667	0.866667	0.880952	0.857143	0.903226	0.833333	0.833333	0.793103	0.933333	0.884615	0.888889	0.741935	0.9375	0.961538	chr1:62542704-62544946	-	intron:83556	ENST00000634652.1	85440	DOCK7	hg38_genes_introns	inter:844	hg38_cpg_opensea
chr1:62676130	0.046875	1	2	0.840909	1	0.852941	0.94	0.923077	0.896552	0.897436	0.916667	0.864865	0.916667	0.904762	0.941176	0.857143	0.931034	chr1:62663131-62688226	-	intron:83201	ENST00000251157.10	85440	DOCK7	hg38_genes_introns	inter:844	hg38_cpg_opensea
chr1:62676130	0.046875	1	2	0.840909	1	0.852941	0.94	0.923077	0.896552	0.897436	0.916667	0.864865	0.916667	0.904762	0.941176	0.857143	0.931034	chr1:62663131-62688226	-	intron:83250	ENST00000635253.2	85440	DOCK7	hg38_genes_introns	inter:844	hg38_cpg_opensea
chr1:62676130	0.046875	1	2	0.840909	1	0.852941	0.94	0.923077	0.896552	0.897436	0.916667	0.864865	0.916667	0.904762	0.941176	0.857143	0.931034	chr1:62663131-62688226	-	intron:83298	ENST00000454575.6	85440	DOCK7	hg38_genes_introns	inter:844	hg38_cpg_opensea
chr1:62676130	0.046875	1	2	0.840909	1	0.852941	0.94	0.923077	0.896552	0.897436	0.916667	0.864865	0.916667	0.904762	0.941176	0.857143	0.931034	chr1:62663131-62688226	-	intron:83362	ENST00000340370.10	85440	DOCK7	hg38_genes_introns	inter:844	hg38_cpg_opensea
chr1:62676130	0.046875	1	2	0.840909	1	0.852941	0.94	0.923077	0.896552	0.897436	0.916667	0.864865	0.916667	0.904762	0.941176	0.857143	0.931034	chr1:62663131-62688226	-	intron:83438	ENST00000634264.1	85440	DOCK7	hg38_genes_introns	inter:844	hg38_cpg_opensea
chr1:62676130	0.046875	1	2	0.840909	1	0.852941	0.94	0.923077	0.896552	0.897436	0.916667	0.864865	0.916667	0.904762	0.941176	0.857143	0.931034	chr1:62663131-62688226	-	intron:83485	ENST00000635123.1	85440	DOCK7	hg38_genes_introns	inter:844	hg38_cpg_opensea
chr1:62676130	0.046875	1	2	0.840909	1	0.852941	0.94	0.923077	0.896552	0.897436	0.916667	0.864865	0.916667	0.904762	0.941176	0.857143	0.931034	chr1:62663131-62688226	-	intron:83543	ENST00000637208.1	85440	DOCK7	hg38_genes_introns	inter:844	hg38_cpg_opensea
chr1:62676130	0.046875	1	2	0.840909	1	0.852941	0.94	0.923077	0.896552	0.897436	0.916667	0.864865	0.916667	0.904762	0.941176	0.857143	0.931034	chr1:62663131-62688226	-	intron:83582	ENST00000404627.3	85440	DOCK7	hg38_genes_introns	inter:844	hg38_cpg_opensea
chr1:113957854	0.046875	1	26	0.956522	0.814815	0.9	0.722222	1	0.933333	1	0.88	1	0.925926	0.923077	0.904762	0.846154	0.882353	chr1:113957287-113958065	+	intron:33516	ENST00000426820.7	204851	HIPK1	hg38_genes_introns	inter:1070	hg38_cpg_opensea
chr1:113957854	0.046875	1	26	0.956522	0.814815	0.9	0.722222	1	0.933333	1	0.88	1	0.925926	0.923077	0.904762	0.846154	0.882353	chr1:113957287-113958065	+	intron:33531	ENST00000369559.8	204851	HIPK1	hg38_genes_introns	inter:1070	hg38_cpg_opensea
chr1:113957854	0.046875	1	26	0.956522	0.814815	0.9	0.722222	1	0.933333	1	0.88	1	0.925926	0.923077	0.904762	0.846154	0.882353	chr1:113957287-113958065	+	intron:33545	ENST00000626993.2	204851	HIPK1	hg38_genes_introns	inter:1070	hg38_cpg_opensea
chr1:113957854	0.046875	1	26	0.956522	0.814815	0.9	0.722222	1	0.933333	1	0.88	1	0.925926	0.923077	0.904762	0.846154	0.882353	chr1:113957287-113958065	+	intron:33559	ENST00000369558.5	204851	HIPK1	hg38_genes_introns	inter:1070	hg38_cpg_opensea
chr1:113957854	0.046875	1	26	0.956522	0.814815	0.9	0.722222	1	0.933333	1	0.88	1	0.925926	0.923077	0.904762	0.846154	0.882353	chr1:113957185-113958065	+	intron:33574	ENST00000369561.8	204851	HIPK1	hg38_genes_introns	inter:1070	hg38_cpg_opensea
chr1:113957854	0.046875	1	26	0.956522	0.814815	0.9	0.722222	1	0.933333	1	0.88	1	0.925926	0.923077	0.904762	0.846154	0.882353	chr1:113957287-113958065	+	intron:33589	ENST00000369555.6	204851	HIPK1	hg38_genes_introns	inter:1070	hg38_cpg_opensea
chr1:113957854	0.046875	1	26	0.956522	0.814815	0.9	0.722222	1	0.933333	1	0.88	1	0.925926	0.923077	0.904762	0.846154	0.882353	chr1:113957287-113958065	+	intron:33607	ENST00000340480.8	204851	HIPK1	hg38_genes_introns	inter:1070	hg38_cpg_opensea
chr1:113957854	0.046875	1	26	0.956522	0.814815	0.9	0.722222	1	0.933333	1	0.88	1	0.925926	0.923077	0.904762	0.846154	0.882353	chr1:113957287-113958065	+	intron:33620	ENST00000369553.5	204851	HIPK1	hg38_genes_introns	inter:1070	hg38_cpg_opensea
chr3:108071805	0.046875	1	26	1	0.928571	1	0.869565	0.933333	0.916667	0.92	0.942857	1	0.888889	1	0.958333	1	0.884615	chr3:108071183-108079990	-	intron:279675	ENST00000355354.13	961	CD47	hg38_genes_introns	inter:3716	hg38_cpg_opensea
chr3:108071805	0.046875	1	26	1	0.928571	1	0.869565	0.933333	0.916667	0.92	0.942857	1	0.888889	1	0.958333	1	0.884615	chr3:108071183-108079990	-	intron:279685	ENST00000361309.6	961	CD47	hg38_genes_introns	inter:3716	hg38_cpg_opensea
chr3:108071805	0.046875	1	26	1	0.928571	1	0.869565	0.933333	0.916667	0.92	0.942857	1	0.888889	1	0.958333	1	0.884615	chr3:108071183-108079990	-	intron:279701	ENST00000644850.1	961	CD47	hg38_genes_introns	inter:3716	hg38_cpg_opensea
chr14:74792623	0.046875	1	26	0.928571	0.952381	0.909091	0.862069	1	0.933333	0.954545	0.928571	0.761905	0.4375	0.970588	0.96875	0.823529	0.727273	chr14:74782326-74797579	+	intron:851327	ENST00000325680.12	56252	YLPM1	hg38_genes_introns	inter:13133	hg38_cpg_opensea
chr14:74792623	0.046875	1	26	0.928571	0.952381	0.909091	0.862069	1	0.933333	0.954545	0.928571	0.761905	0.4375	0.970588	0.96875	0.823529	0.727273	chr14:74782326-74802555	+	intron:851347	ENST00000552421.5	56252	YLPM1	hg38_genes_introns	inter:13133	hg38_cpg_opensea
chr14:74792623	0.046875	1	26	0.928571	0.952381	0.909091	0.862069	1	0.933333	0.954545	0.928571	0.761905	0.4375	0.970588	0.96875	0.823529	0.727273	chr14:74782326-74797579	+	intron:851363	ENST00000549293.5	56252	YLPM1	hg38_genes_introns	inter:13133	hg38_cpg_opensea
chr15:82049744	0.046875	1	2	0.111111	0.263158	0.277778	0.310345	0.5	0.583333	0.166667	0.333333	0.0666667	0.266667	0.259259	0.217391	0.307692	0.5625	chr15:82047019-82051018	-	1to5kb:170405	ENST00000329713.5	84206	MEX3B	hg38_genes_1to5kb	shelf:29304	hg38_cpg_shelves
chr15:82049744	0.046875	1	2	0.111111	0.263158	0.277778	0.310345	0.5	0.583333	0.166667	0.333333	0.0666667	0.266667	0.259259	0.217391	0.307692	0.5625	chr15:82047120-82051119	-	1to5kb:170406	ENST00000558133.1	NA	NA	hg38_genes_1to5kb	shelf:29304	hg38_cpg_shelves
chr15:92955739	0.046875	1	26	0.958333	1	0.893617	0.8	1	0.941176	1	0.903226	1	0.954545	0.976744	0.971429	1	0.894737	chr15:92955552-92956551	+	promoter:166753	ENST00000627200.1	1106	CHD2	hg38_genes_promoters	inter:14016	hg38_cpg_opensea
chr15:92955739	0.046875	1	26	0.958333	1	0.893617	0.8	1	0.941176	1	0.903226	1	0.954545	0.976744	0.971429	1	0.894737	chr15:92955513-92956458	+	intron:904132	ENST00000626874.2	1106	CHD2	hg38_genes_introns	inter:14016	hg38_cpg_opensea
chr15:92955739	0.046875	1	26	0.958333	1	0.893617	0.8	1	0.941176	1	0.903226	1	0.954545	0.976744	0.971429	1	0.894737	chr15:92955513-92956458	+	intron:904194	ENST00000635856.1	1106	CHD2	hg38_genes_introns	inter:14016	hg38_cpg_opensea
chr15:92955739	0.046875	1	26	0.958333	1	0.893617	0.8	1	0.941176	1	0.903226	1	0.954545	0.976744	0.971429	1	0.894737	chr15:92955513-92956458	+	intron:904222	ENST00000394196.9	1106	CHD2	hg38_genes_introns	inter:14016	hg38_cpg_opensea
chr15:92955739	0.046875	1	26	0.958333	1	0.893617	0.8	1	0.941176	1	0.903226	1	0.954545	0.976744	0.971429	1	0.894737	chr15:92955513-92956458	+	intron:904259	ENST00000625990.3	1106	CHD2	hg38_genes_introns	inter:14016	hg38_cpg_opensea
chr15:92955739	0.046875	1	26	0.958333	1	0.893617	0.8	1	0.941176	1	0.903226	1	0.954545	0.976744	0.971429	1	0.894737	chr15:92955513-92956458	+	intron:904291	ENST00000637572.1	1106	CHD2	hg38_genes_introns	inter:14016	hg38_cpg_opensea
chr15:92955739	0.046875	1	26	0.958333	1	0.893617	0.8	1	0.941176	1	0.903226	1	0.954545	0.976744	0.971429	1	0.894737	chr15:92955513-92956458	+	intron:904320	ENST00000636881.1	1106	CHD2	hg38_genes_introns	inter:14016	hg38_cpg_opensea
chr15:92955739	0.046875	1	26	0.958333	1	0.893617	0.8	1	0.941176	1	0.903226	1	0.954545	0.976744	0.971429	1	0.894737	chr15:92955513-92956458	+	intron:904343	ENST00000628181.1	1106	CHD2	hg38_genes_introns	inter:14016	hg38_cpg_opensea
chr1:62594292	0.0502429	1	2	0.9	0.888889	0.888889	0.9	0.933333	0.944444	0.909091	0.958333	0.904762	1	0.904762	0.928571	0.75	1	chr1:62592520-62596519	+	1to5kb:3905	ENST00000371129.4	27329	ANGPTL3	hg38_genes_1to5kb	inter:844	hg38_cpg_opensea
chr1:62594292	0.0502429	1	2	0.9	0.888889	0.888889	0.9	0.933333	0.944444	0.909091	0.958333	0.904762	1	0.904762	0.928571	0.75	1	chr1:62586625-62618705	-	intron:83188	ENST00000251157.10	85440	DOCK7	hg38_genes_introns	inter:844	hg38_cpg_opensea
chr1:62594292	0.0502429	1	2	0.9	0.888889	0.888889	0.9	0.933333	0.944444	0.909091	0.958333	0.904762	1	0.904762	0.928571	0.75	1	chr1:62586625-62618705	-	intron:83237	ENST00000635253.2	85440	DOCK7	hg38_genes_introns	inter:844	hg38_cpg_opensea
chr1:62594292	0.0502429	1	2	0.9	0.888889	0.888889	0.9	0.933333	0.944444	0.909091	0.958333	0.904762	1	0.904762	0.928571	0.75	1	chr1:62586625-62618705	-	intron:83285	ENST00000454575.6	85440	DOCK7	hg38_genes_introns	inter:844	hg38_cpg_opensea
chr1:62594292	0.0502429	1	2	0.9	0.888889	0.888889	0.9	0.933333	0.944444	0.909091	0.958333	0.904762	1	0.904762	0.928571	0.75	1	chr1:62586625-62618705	-	intron:83349	ENST00000340370.10	85440	DOCK7	hg38_genes_introns	inter:844	hg38_cpg_opensea
chr1:62594292	0.0502429	1	2	0.9	0.888889	0.888889	0.9	0.933333	0.944444	0.909091	0.958333	0.904762	1	0.904762	0.928571	0.75	1	chr1:62586625-62618705	-	intron:83425	ENST00000634264.1	85440	DOCK7	hg38_genes_introns	inter:844	hg38_cpg_opensea
chr1:62594292	0.0502429	1	2	0.9	0.888889	0.888889	0.9	0.933333	0.944444	0.909091	0.958333	0.904762	1	0.904762	0.928571	0.75	1	chr1:62586625-62618705	-	intron:83472	ENST00000635123.1	85440	DOCK7	hg38_genes_introns	inter:844	hg38_cpg_opensea
chr1:62594292	0.0502429	1	2	0.9	0.888889	0.888889	0.9	0.933333	0.944444	0.909091	0.958333	0.904762	1	0.904762	0.928571	0.75	1	chr1:62586625-62618705	-	intron:83530	ENST00000637208.1	85440	DOCK7	hg38_genes_introns	inter:844	hg38_cpg_opensea
chr1:62594292	0.0502429	1	2	0.9	0.888889	0.888889	0.9	0.933333	0.944444	0.909091	0.958333	0.904762	1	0.904762	0.928571	0.75	1	chr1:62586625-62618705	-	intron:83567	ENST00000634223.1	85440	DOCK7	hg38_genes_introns	inter:844	hg38_cpg_opensea
chr1:62594292	0.0502429	1	2	0.9	0.888889	0.888889	0.9	0.933333	0.944444	0.909091	0.958333	0.904762	1	0.904762	0.928571	0.75	1	chr1:62586625-62618705	-	intron:83569	ENST00000404627.3	85440	DOCK7	hg38_genes_introns	inter:844	hg38_cpg_opensea
chr1:62594292	0.0502429	1	2	0.9	0.888889	0.888889	0.9	0.933333	0.944444	0.909091	0.958333	0.904762	1	0.904762	0.928571	0.75	1	chr1:62586625-62618705	-	intron:83584	ENST00000614472.5	85440	DOCK7	hg38_genes_introns	inter:844	hg38_cpg_opensea
chr1:62501750	0.0567594	1	15	1	0.928571	1	0.96	1	1	0.971429	0.9	1	1	1	0.923077	1	0.923077	chr1:62496498-62504629	-	intron:83165	ENST00000251157.10	85440	DOCK7	hg38_genes_introns	inter:844	hg38_cpg_opensea
chr1:62501750	0.0567594	1	15	1	0.928571	1	0.96	1	1	0.971429	0.9	1	1	1	0.923077	1	0.923077	chr1:62496498-62504629	-	intron:83214	ENST00000635253.2	85440	DOCK7	hg38_genes_introns	inter:844	hg38_cpg_opensea
chr1:62501750	0.0567594	1	15	1	0.928571	1	0.96	1	1	0.971429	0.9	1	1	1	0.923077	1	0.923077	chr1:62496498-62504629	-	intron:83262	ENST00000454575.6	85440	DOCK7	hg38_genes_introns	inter:844	hg38_cpg_opensea
chr1:62501750	0.0567594	1	15	1	0.928571	1	0.96	1	1	0.971429	0.9	1	1	1	0.923077	1	0.923077	chr1:62496498-62504629	-	intron:83311	ENST00000635983.1	85440	DOCK7	hg38_genes_introns	inter:844	hg38_cpg_opensea
chr1:62501750	0.0567594	1	15	1	0.928571	1	0.96	1	1	0.971429	0.9	1	1	1	0.923077	1	0.923077	chr1:62496498-62504629	-	intron:83327	ENST00000340370.10	85440	DOCK7	hg38_genes_introns	inter:844	hg38_cpg_opensea
chr1:62501750	0.0567594	1	15	1	0.928571	1	0.96	1	1	0.971429	0.9	1	1	1	0.923077	1	0.923077	chr1:62496498-62504629	-	intron:83374	ENST00000637255.1	85440	DOCK7	hg38_genes_introns	inter:844	hg38_cpg_opensea
chr1:62501750	0.0567594	1	15	1	0.928571	1	0.96	1	1	0.971429	0.9	1	1	1	0.923077	1	0.923077	chr1:62496498-62504629	-	intron:83403	ENST00000634264.1	85440	DOCK7	hg38_genes_introns	inter:844	hg38_cpg_opensea
chr1:62501750	0.0567594	1	15	1	0.928571	1	0.96	1	1	0.971429	0.9	1	1	1	0.923077	1	0.923077	chr1:62496498-62504629	-	intron:83450	ENST00000635123.1	85440	DOCK7	hg38_genes_introns	inter:844	hg38_cpg_opensea
chr1:62501750	0.0567594	1	15	1	0.928571	1	0.96	1	1	0.971429	0.9	1	1	1	0.923077	1	0.923077	chr1:62496498-62504629	-	intron:83508	ENST00000637208.1	85440	DOCK7	hg38_genes_introns	inter:844	hg38_cpg_opensea
chr2:232772607	0.0579073	1	15	1	0.894737	0.947368	0.947368	0.947368	0.764706	1	1	1	0.894737	1	0.9375	1	0.9	chr2:232756335-232787149	+	intron:159803	ENST00000423659.5	26058	GIGYF2	hg38_genes_introns	inter:3085	hg38_cpg_opensea
chr2:232772607	0.0579073	1	15	1	0.894737	0.947368	0.947368	0.947368	0.764706	1	1	1	0.894737	1	0.9375	1	0.9	chr2:232761437-232787149	+	intron:159749	ENST00000409547.5	26058	GIGYF2	hg38_genes_introns	inter:3085	hg38_cpg_opensea
chr2:232772607	0.0579073	1	15	1	0.894737	0.947368	0.947368	0.947368	0.764706	1	1	1	0.894737	1	0.9375	1	0.9	chr2:232761437-232787149	+	intron:159777	ENST00000373563.9	26058	GIGYF2	hg38_genes_introns	inter:3085	hg38_cpg_opensea
chr2:232772607	0.0579073	1	15	1	0.894737	0.947368	0.947368	0.947368	0.764706	1	1	1	0.894737	1	0.9375	1	0.9	chr2:232761437-232787149	+	intron:159821	ENST00000409196.7	26058	GIGYF2	hg38_genes_introns	inter:3085	hg38_cpg_opensea
chr2:232772607	0.0579073	1	15	1	0.894737	0.947368	0.947368	0.947368	0.764706	1	1	1	0.894737	1	0.9375	1	0.9	chr2:232761437-232787149	+	intron:159899	ENST00000440945.5	26058	GIGYF2	hg38_genes_introns	inter:3085	hg38_cpg_opensea
chr2:232772607	0.0579073	1	15	1	0.894737	0.947368	0.947368	0.947368	0.764706	1	1	1	0.894737	1	0.9375	1	0.9	chr2:232761437-232787149	+	intron:159942	ENST00000424038.2	26058	GIGYF2	hg38_genes_introns	inter:3085	hg38_cpg_opensea
chr2:232772607	0.0579073	1	15	1	0.894737	0.947368	0.947368	0.947368	0.764706	1	1	1	0.894737	1	0.9375	1	0.9	chr2:232761437-232776411	+	intron:159643	ENST00000629305.2	26058	GIGYF2	hg38_genes_introns	inter:3085	hg38_cpg_opensea
chr2:232772607	0.0579073	1	15	1	0.894737	0.947368	0.947368	0.947368	0.764706	1	1	1	0.894737	1	0.9375	1	0.9	chr2:232761437-232776411	+	intron:159683	ENST00000409480.5	26058	GIGYF2	hg38_genes_introns	inter:3085	hg38_cpg_opensea
chr2:232772607	0.0579073	1	15	1	0.894737	0.947368	0.947368	0.947368	0.764706	1	1	1	0.894737	1	0.9375	1	0.9	chr2:232761437-232776411	+	intron:159854	ENST00000409451.7	26058	GIGYF2	hg38_genes_introns	inter:3085	hg38_cpg_opensea
chr2:232772607	0.0579073	1	15	1	0.894737	0.947368	0.947368	0.947368	0.764706	1	1	1	0.894737	1	0.9375	1	0.9	chr2:232764611-232787149	+	intron:159943	ENST00000677591.1	26058	GIGYF2	hg38_genes_introns	inter:3085	hg38_cpg_opensea
chr2:232772607	0.0579073	1	15	1	0.894737	0.947368	0.947368	0.947368	0.764706	1	1	1	0.894737	1	0.9375	1	0.9	chr2:232764611-232787149	+	intron:159986	ENST00000678339.1	26058	GIGYF2	hg38_genes_introns	inter:3085	hg38_cpg_opensea
chr2:232772607	0.0579073	1	15	1	0.894737	0.947368	0.947368	0.947368	0.764706	1	1	1	0.894737	1	0.9375	1	0.9	chr2:232765980-232787149	+	intron:159965	ENST00000678230.1	26058	GIGYF2	hg38_genes_introns	inter:3085	hg38_cpg_opensea
chr2:232772607	0.0579073	1	15	1	0.894737	0.947368	0.947368	0.947368	0.764706	1	1	1	0.894737	1	0.9375	1	0.9	chr2:232768260-232787149	+	intron:160032	ENST00000678466.1	26058	GIGYF2	hg38_genes_introns	inter:3085	hg38_cpg_opensea
chr2:232772607	0.0579073	1	15	1	0.894737	0.947368	0.947368	0.947368	0.764706	1	1	1	0.894737	1	0.9375	1	0.9	chr2:232768406-232787149	+	intron:160011	ENST00000677450.1	26058	GIGYF2	hg38_genes_introns	inter:3085	hg38_cpg_opensea
chr2:232772607	0.0579073	1	15	1	0.894737	0.947368	0.947368	0.947368	0.764706	1	1	1	0.894737	1	0.9375	1	0.9	chr2:232768950-232772949	-	1to5kb:37616	ENST00000427571.1	NA	NA	hg38_genes_1to5kb	inter:3085	hg38_cpg_opensea
chr2:232772607	0.0579073	1	15	1	0.894737	0.947368	0.947368	0.947368	0.764706	1	1	1	0.894737	1	0.9375	1	0.9	chr2:232771146-232776444	-	intron:212627	ENST00000438786.1	3769	KCNJ13	hg38_genes_introns	inter:3085	hg38_cpg_opensea
chr2:232772607	0.0579073	1	15	1	0.894737	0.947368	0.947368	0.947368	0.764706	1	1	1	0.894737	1	0.9375	1	0.9	chr2:232771379-232776444	-	intron:212621	ENST00000233826.4	3769	KCNJ13	hg38_genes_introns	inter:3085	hg38_cpg_opensea
chr2:232772607	0.0579073	1	15	1	0.894737	0.947368	0.947368	0.947368	0.764706	1	1	1	0.894737	1	0.9375	1	0.9	chr2:232771379-232776444	-	intron:212623	ENST00000409779.1	3769	KCNJ13	hg38_genes_introns	inter:3085	hg38_cpg_opensea
chr2:232772607	0.0579073	1	15	1	0.894737	0.947368	0.947368	0.947368	0.764706	1	1	1	0.894737	1	0.9375	1	0.9	chr2:232771752-232775751	+	1to5kb:28953	ENST00000678885.1	26058	GIGYF2	hg38_genes_1to5kb	inter:3085	hg38_cpg_opensea
chr2:232772607	0.0579073	1	15	1	0.894737	0.947368	0.947368	0.947368	0.764706	1	1	1	0.894737	1	0.9375	1	0.9	chr2:232772265-232776264	-	1to5kb:37620	ENST00000444142.1	3769	KCNJ13	hg38_genes_1to5kb	inter:3085	hg38_cpg_opensea
chr2:232772607	0.0579073	1	15	1	0.894737	0.947368	0.947368	0.947368	0.764706	1	1	1	0.894737	1	0.9375	1	0.9	chr2:232772406-232776405	-	1to5kb:37619	ENST00000410029.1	3769	KCNJ13	hg38_genes_1to5kb	inter:3085	hg38_cpg_opensea
chr1:62548999	0.0584753	1	1	0.970588	1	0.976744	1	0.945946	0.9375	0.884615	0.97561	0.977778	1	0.977778	1	1	1	chr1:62545040-62552731	-	intron:83180	ENST00000251157.10	85440	DOCK7	hg38_genes_introns	inter:844	hg38_cpg_opensea
chr1:62548999	0.0584753	1	1	0.970588	1	0.976744	1	0.945946	0.9375	0.884615	0.97561	0.977778	1	0.977778	1	1	1	chr1:62545040-62552731	-	intron:83229	ENST00000635253.2	85440	DOCK7	hg38_genes_introns	inter:844	hg38_cpg_opensea
chr1:62548999	0.0584753	1	1	0.970588	1	0.976744	1	0.945946	0.9375	0.884615	0.97561	0.977778	1	0.977778	1	1	1	chr1:62545040-62552731	-	intron:83277	ENST00000454575.6	85440	DOCK7	hg38_genes_introns	inter:844	hg38_cpg_opensea
chr1:62548999	0.0584753	1	1	0.970588	1	0.976744	1	0.945946	0.9375	0.884615	0.97561	0.977778	1	0.977778	1	1	1	chr1:62543746-62552731	-	intron:83341	ENST00000340370.10	85440	DOCK7	hg38_genes_introns	inter:844	hg38_cpg_opensea
chr1:62548999	0.0584753	1	1	0.970588	1	0.976744	1	0.945946	0.9375	0.884615	0.97561	0.977778	1	0.977778	1	1	1	chr1:62545040-62552731	-	intron:83390	ENST00000637255.1	85440	DOCK7	hg38_genes_introns	inter:844	hg38_cpg_opensea
chr1:62548999	0.0584753	1	1	0.970588	1	0.976744	1	0.945946	0.9375	0.884615	0.97561	0.977778	1	0.977778	1	1	1	chr1:62543746-62552731	-	intron:83417	ENST00000634264.1	85440	DOCK7	hg38_genes_introns	inter:844	hg38_cpg_opensea
chr1:62548999	0.0584753	1	1	0.970588	1	0.976744	1	0.945946	0.9375	0.884615	0.97561	0.977778	1	0.977778	1	1	1	chr1:62543746-62552731	-	intron:83464	ENST00000635123.1	85440	DOCK7	hg38_genes_introns	inter:844	hg38_cpg_opensea
chr1:62548999	0.0584753	1	1	0.970588	1	0.976744	1	0.945946	0.9375	0.884615	0.97561	0.977778	1	0.977778	1	1	1	chr1:62545040-62552731	-	intron:83523	ENST00000637208.1	85440	DOCK7	hg38_genes_introns	inter:844	hg38_cpg_opensea
chr1:62548999	0.0584753	1	1	0.970588	1	0.976744	1	0.945946	0.9375	0.884615	0.97561	0.977778	1	0.977778	1	1	1	chr1:62542704-62552731	-	intron:83552	ENST00000634929.1	85440	DOCK7	hg38_genes_introns	inter:844	hg38_cpg_opensea
chr1:62548999	0.0584753	1	1	0.970588	1	0.976744	1	0.945946	0.9375	0.884615	0.97561	0.977778	1	0.977778	1	1	1	chr1:62545040-62552731	-	intron:83557	ENST00000634652.1	85440	DOCK7	hg38_genes_introns	inter:844	hg38_cpg_opensea
chr1:62548999	0.0584753	1	1	0.970588	1	0.976744	1	0.945946	0.9375	0.884615	0.97561	0.977778	1	0.977778	1	1	1	chr1:62543746-62552731	-	intron:83561	ENST00000635027.1	85440	DOCK7	hg38_genes_introns	inter:844	hg38_cpg_opensea
chr3:108058409	0.0584753	1	1	1	1	0.909091	0.96875	0.928571	1	1	0.967742	0.923077	1	0.928571	1	0.823529	1	chr3:108055740-108059739	-	1to5kb:49515	ENST00000471694.1	961	CD47	hg38_genes_1to5kb	inter:3716	hg38_cpg_opensea
chr3:108058409	0.0584753	1	1	1	1	0.909091	0.96875	0.928571	1	1	0.967742	0.923077	1	0.928571	1	0.823529	1	chr3:108058337-108058429	-	exon:329186	ENST00000355354.13	961	CD47	hg38_genes_exons	inter:3716	hg38_cpg_opensea
chr3:108058409	0.0584753	1	1	1	1	0.909091	0.96875	0.928571	1	1	0.967742	0.923077	1	0.928571	1	0.823529	1	chr3:108058337-108058429	-	exon:329195	ENST00000361309.6	961	CD47	hg38_genes_exons	inter:3716	hg38_cpg_opensea
chr3:108058409	0.0584753	1	1	1	1	0.909091	0.96875	0.928571	1	1	0.967742	0.923077	1	0.928571	1	0.823529	1	chr3:108058337-108058429	-	exon:329211	ENST00000517766.5	961	CD47	hg38_genes_exons	inter:3716	hg38_cpg_opensea
chr3:108058409	0.0584753	1	1	1	1	0.909091	0.96875	0.928571	1	1	0.967742	0.923077	1	0.928571	1	0.823529	1	chr3:108058362-108059361	-	promoter:49516	ENST00000398258.7	961	CD47	hg38_genes_promoters	inter:3716	hg38_cpg_opensea
chr10:119059393	0.0584753	1	1	0.958333	1	1	0.971429	0.888889	0.923077	0.875	0.9375	0.958333	1	0.964286	1	1	1	chr10:119059212-119059890	-	exon:790307	ENST00000462527.2	8661	EIF3A	hg38_genes_exons	inter:10293	hg38_cpg_opensea
chr10:119059393	0.0584753	1	1	0.958333	1	1	0.971429	0.888889	0.923077	0.875	0.9375	0.958333	1	0.964286	1	1	1	chr10:119059212-119059397	-	exon:790272	ENST00000369144.8	8661	EIF3A	hg38_genes_exons	inter:10293	hg38_cpg_opensea
chr10:119059393	0.0584753	1	1	0.958333	1	1	0.971429	0.888889	0.923077	0.875	0.9375	0.958333	1	0.964286	1	1	1	chr10:119059212-119059397	-	exon:790294	ENST00000541549.2	8661	EIF3A	hg38_genes_exons	inter:10293	hg38_cpg_opensea
chr1:62463416	0.0590582	1	15	1	1	1	0.925926	1	0.888889	0.972222	0.964286	1	0.956522	0.952381	0.913043	1	1	chr1:62460200-62464199	-	1to5kb:14502	ENST00000635348.1	85440	DOCK7	hg38_genes_1to5kb	inter:844	hg38_cpg_opensea
chr1:62463416	0.0590582	1	15	1	1	1	0.925926	1	0.888889	0.972222	0.964286	1	0.956522	0.952381	0.913043	1	1	chr1:62457706-62473981	-	intron:83147	ENST00000634495.2	85440	DOCK7	hg38_genes_introns	inter:844	hg38_cpg_opensea
chr1:62463416	0.0590582	1	15	1	1	1	0.925926	1	0.888889	0.972222	0.964286	1	0.956522	0.952381	0.913043	1	1	chr1:62457706-62473981	-	intron:83154	ENST00000251157.10	85440	DOCK7	hg38_genes_introns	inter:844	hg38_cpg_opensea
chr1:62463416	0.0590582	1	15	1	1	1	0.925926	1	0.888889	0.972222	0.964286	1	0.956522	0.952381	0.913043	1	1	chr1:62457706-62473981	-	intron:83203	ENST00000635253.2	85440	DOCK7	hg38_genes_introns	inter:844	hg38_cpg_opensea
chr1:62463416	0.0590582	1	15	1	1	1	0.925926	1	0.888889	0.972222	0.964286	1	0.956522	0.952381	0.913043	1	1	chr1:62457706-62473981	-	intron:83252	ENST00000454575.6	85440	DOCK7	hg38_genes_introns	inter:844	hg38_cpg_opensea
chr1:62463416	0.0590582	1	15	1	1	1	0.925926	1	0.888889	0.972222	0.964286	1	0.956522	0.952381	0.913043	1	1	chr1:62457706-62473981	-	intron:83301	ENST00000635983.1	85440	DOCK7	hg38_genes_introns	inter:844	hg38_cpg_opensea
chr1:62463416	0.0590582	1	15	1	1	1	0.925926	1	0.888889	0.972222	0.964286	1	0.956522	0.952381	0.913043	1	1	chr1:62457706-62473981	-	intron:83316	ENST00000340370.10	85440	DOCK7	hg38_genes_introns	inter:844	hg38_cpg_opensea
chr1:62463416	0.0590582	1	15	1	1	1	0.925926	1	0.888889	0.972222	0.964286	1	0.956522	0.952381	0.913043	1	1	chr1:62457706-62473981	-	intron:83364	ENST00000637255.1	85440	DOCK7	hg38_genes_introns	inter:844	hg38_cpg_opensea
chr1:62463416	0.0590582	1	15	1	1	1	0.925926	1	0.888889	0.972222	0.964286	1	0.956522	0.952381	0.913043	1	1	chr1:62457706-62473981	-	intron:83392	ENST00000634264.1	85440	DOCK7	hg38_genes_introns	inter:844	hg38_cpg_opensea
chr1:62463416	0.0590582	1	15	1	1	1	0.925926	1	0.888889	0.972222	0.964286	1	0.956522	0.952381	0.913043	1	1	chr1:62457706-62473981	-	intron:83440	ENST00000635123.1	85440	DOCK7	hg38_genes_introns	inter:844	hg38_cpg_opensea
chr1:62463416	0.0590582	1	15	1	1	1	0.925926	1	0.888889	0.972222	0.964286	1	0.956522	0.952381	0.913043	1	1	chr1:62460971-62473981	-	intron:83486	ENST00000637306.1	85440	DOCK7	hg38_genes_introns	inter:844	hg38_cpg_opensea
chr1:62543677	0.0590582	1	15	1	0.933333	1	0.96	1	1	1	0.911765	1	0.95	1	0.941176	1	1	chr1:62543656-62543745	-	exon:97674	ENST00000251157.10	85440	DOCK7	hg38_genes_exons	inter:844	hg38_cpg_opensea
chr1:62543677	0.0590582	1	15	1	0.933333	1	0.96	1	1	1	0.911765	1	0.95	1	0.941176	1	1	chr1:62543656-62543745	-	exon:97724	ENST00000635253.2	85440	DOCK7	hg38_genes_exons	inter:844	hg38_cpg_opensea
chr1:62543677	0.0590582	1	15	1	0.933333	1	0.96	1	1	1	0.911765	1	0.95	1	0.941176	1	1	chr1:62543656-62543745	-	exon:97774	ENST00000454575.6	85440	DOCK7	hg38_genes_exons	inter:844	hg38_cpg_opensea
chr1:62543677	0.0590582	1	15	1	0.933333	1	0.96	1	1	1	0.911765	1	0.95	1	0.941176	1	1	chr1:62543656-62543745	-	exon:97840	ENST00000340370.10	85440	DOCK7	hg38_genes_exons	inter:844	hg38_cpg_opensea
chr1:62543677	0.0590582	1	15	1	0.933333	1	0.96	1	1	1	0.911765	1	0.95	1	0.941176	1	1	chr1:62543656-62543745	-	exon:97869	ENST00000637255.1	85440	DOCK7	hg38_genes_exons	inter:844	hg38_cpg_opensea
chr1:62543677	0.0590582	1	15	1	0.933333	1	0.96	1	1	1	0.911765	1	0.95	1	0.941176	1	1	chr1:62543656-62543745	-	exon:97918	ENST00000634264.1	85440	DOCK7	hg38_genes_exons	inter:844	hg38_cpg_opensea
chr1:62543677	0.0590582	1	15	1	0.933333	1	0.96	1	1	1	0.911765	1	0.95	1	0.941176	1	1	chr1:62543656-62543745	-	exon:97967	ENST00000635123.1	85440	DOCK7	hg38_genes_exons	inter:844	hg38_cpg_opensea
chr1:62543677	0.0590582	1	15	1	0.933333	1	0.96	1	1	1	0.911765	1	0.95	1	0.941176	1	1	chr1:62543656-62543745	-	exon:98041	ENST00000637208.1	85440	DOCK7	hg38_genes_exons	inter:844	hg38_cpg_opensea
chr1:62543677	0.0590582	1	15	1	0.933333	1	0.96	1	1	1	0.911765	1	0.95	1	0.941176	1	1	chr1:62543639-62543745	-	exon:98085	ENST00000635027.1	85440	DOCK7	hg38_genes_exons	inter:844	hg38_cpg_opensea
chr1:62543677	0.0590582	1	15	1	0.933333	1	0.96	1	1	1	0.911765	1	0.95	1	0.941176	1	1	chr1:62542704-62552731	-	intron:83552	ENST00000634929.1	85440	DOCK7	hg38_genes_introns	inter:844	hg38_cpg_opensea
chr1:62543677	0.0590582	1	15	1	0.933333	1	0.96	1	1	1	0.911765	1	0.95	1	0.941176	1	1	chr1:62542704-62544946	-	intron:83556	ENST00000634652.1	85440	DOCK7	hg38_genes_introns	inter:844	hg38_cpg_opensea
chr1:62543677	0.0590582	1	15	1	0.933333	1	0.96	1	1	1	0.911765	1	0.95	1	0.941176	1	1	chr1:62543656-62543745	-	3UTR:12197	ENST00000637208.1	85440	DOCK7	hg38_genes_3UTRs	inter:844	hg38_cpg_opensea
chr1:62596541	0.0590582	1	15	1	0.954545	1	0.888889	1	0.941176	1	0.970588	1	0.944444	1	1	1	1	chr1:62596520-62597519	+	promoter:3905	ENST00000371129.4	27329	ANGPTL3	hg38_genes_promoters	inter:844	hg38_cpg_opensea
chr1:62596541	0.0590582	1	15	1	0.954545	1	0.888889	1	0.941176	1	0.970588	1	0.944444	1	1	1	1	chr1:62596034-62600033	+	1to5kb:3906	ENST00000482591.1	27329	ANGPTL3	hg38_genes_1to5kb	inter:844	hg38_cpg_opensea
chr1:62596541	0.0590582	1	15	1	0.954545	1	0.888889	1	0.941176	1	0.970588	1	0.944444	1	1	1	1	chr1:62586625-62618705	-	intron:83188	ENST00000251157.10	85440	DOCK7	hg38_genes_introns	inter:844	hg38_cpg_opensea
chr1:62596541	0.0590582	1	15	1	0.954545	1	0.888889	1	0.941176	1	0.970588	1	0.944444	1	1	1	1	chr1:62586625-62618705	-	intron:83237	ENST00000635253.2	85440	DOCK7	hg38_genes_introns	inter:844	hg38_cpg_opensea
chr1:62596541	0.0590582	1	15	1	0.954545	1	0.888889	1	0.941176	1	0.970588	1	0.944444	1	1	1	1	chr1:62586625-62618705	-	intron:83285	ENST00000454575.6	85440	DOCK7	hg38_genes_introns	inter:844	hg38_cpg_opensea
chr1:62596541	0.0590582	1	15	1	0.954545	1	0.888889	1	0.941176	1	0.970588	1	0.944444	1	1	1	1	chr1:62586625-62618705	-	intron:83349	ENST00000340370.10	85440	DOCK7	hg38_genes_introns	inter:844	hg38_cpg_opensea
chr1:62596541	0.0590582	1	15	1	0.954545	1	0.888889	1	0.941176	1	0.970588	1	0.944444	1	1	1	1	chr1:62586625-62618705	-	intron:83425	ENST00000634264.1	85440	DOCK7	hg38_genes_introns	inter:844	hg38_cpg_opensea
chr1:62596541	0.0590582	1	15	1	0.954545	1	0.888889	1	0.941176	1	0.970588	1	0.944444	1	1	1	1	chr1:62586625-62618705	-	intron:83472	ENST00000635123.1	85440	DOCK7	hg38_genes_introns	inter:844	hg38_cpg_opensea
chr1:62596541	0.0590582	1	15	1	0.954545	1	0.888889	1	0.941176	1	0.970588	1	0.944444	1	1	1	1	chr1:62586625-62618705	-	intron:83530	ENST00000637208.1	85440	DOCK7	hg38_genes_introns	inter:844	hg38_cpg_opensea
chr1:62596541	0.0590582	1	15	1	0.954545	1	0.888889	1	0.941176	1	0.970588	1	0.944444	1	1	1	1	chr1:62586625-62618705	-	intron:83567	ENST00000634223.1	85440	DOCK7	hg38_genes_introns	inter:844	hg38_cpg_opensea
chr1:62596541	0.0590582	1	15	1	0.954545	1	0.888889	1	0.941176	1	0.970588	1	0.944444	1	1	1	1	chr1:62586625-62618705	-	intron:83569	ENST00000404627.3	85440	DOCK7	hg38_genes_introns	inter:844	hg38_cpg_opensea
chr1:62596541	0.0590582	1	15	1	0.954545	1	0.888889	1	0.941176	1	0.970588	1	0.944444	1	1	1	1	chr1:62586625-62618705	-	intron:83584	ENST00000614472.5	85440	DOCK7	hg38_genes_introns	inter:844	hg38_cpg_opensea
chr1:62601621	0.0590582	1	15	1	0.958333	1	0.96875	1	1	1	1	0.964286	0.925926	1	0.971429	1	0.954545	chr1:62601320-62602319	+	promoter:3907	ENST00000493994.1	27329	ANGPTL3	hg38_genes_promoters	inter:844	hg38_cpg_opensea
chr1:62601621	0.0590582	1	15	1	0.958333	1	0.96875	1	1	1	1	0.964286	0.925926	1	0.971429	1	0.954545	chr1:62601197-62601768	+	intron:22389	ENST00000371129.4	27329	ANGPTL3	hg38_genes_introns	inter:844	hg38_cpg_opensea
chr1:62601621	0.0590582	1	15	1	0.958333	1	0.96875	1	1	1	1	0.964286	0.925926	1	0.971429	1	0.954545	chr1:62601197-62601768	+	intron:22393	ENST00000482591.1	27329	ANGPTL3	hg38_genes_introns	inter:844	hg38_cpg_opensea
chr1:62601621	0.0590582	1	15	1	0.958333	1	0.96875	1	1	1	1	0.964286	0.925926	1	0.971429	1	0.954545	chr1:62586625-62618705	-	intron:83188	ENST00000251157.10	85440	DOCK7	hg38_genes_introns	inter:844	hg38_cpg_opensea
chr1:62601621	0.0590582	1	15	1	0.958333	1	0.96875	1	1	1	1	0.964286	0.925926	1	0.971429	1	0.954545	chr1:62586625-62618705	-	intron:83237	ENST00000635253.2	85440	DOCK7	hg38_genes_introns	inter:844	hg38_cpg_opensea
chr1:62601621	0.0590582	1	15	1	0.958333	1	0.96875	1	1	1	1	0.964286	0.925926	1	0.971429	1	0.954545	chr1:62586625-62618705	-	intron:83285	ENST00000454575.6	85440	DOCK7	hg38_genes_introns	inter:844	hg38_cpg_opensea
chr1:62601621	0.0590582	1	15	1	0.958333	1	0.96875	1	1	1	1	0.964286	0.925926	1	0.971429	1	0.954545	chr1:62586625-62618705	-	intron:83349	ENST00000340370.10	85440	DOCK7	hg38_genes_introns	inter:844	hg38_cpg_opensea
chr1:62601621	0.0590582	1	15	1	0.958333	1	0.96875	1	1	1	1	0.964286	0.925926	1	0.971429	1	0.954545	chr1:62586625-62618705	-	intron:83425	ENST00000634264.1	85440	DOCK7	hg38_genes_introns	inter:844	hg38_cpg_opensea
chr1:62601621	0.0590582	1	15	1	0.958333	1	0.96875	1	1	1	1	0.964286	0.925926	1	0.971429	1	0.954545	chr1:62586625-62618705	-	intron:83472	ENST00000635123.1	85440	DOCK7	hg38_genes_introns	inter:844	hg38_cpg_opensea
chr1:62601621	0.0590582	1	15	1	0.958333	1	0.96875	1	1	1	1	0.964286	0.925926	1	0.971429	1	0.954545	chr1:62586625-62618705	-	intron:83530	ENST00000637208.1	85440	DOCK7	hg38_genes_introns	inter:844	hg38_cpg_opensea
chr1:62601621	0.0590582	1	15	1	0.958333	1	0.96875	1	1	1	1	0.964286	0.925926	1	0.971429	1	0.954545	chr1:62586625-62618705	-	intron:83567	ENST00000634223.1	85440	DOCK7	hg38_genes_introns	inter:844	hg38_cpg_opensea
chr1:62601621	0.0590582	1	15	1	0.958333	1	0.96875	1	1	1	1	0.964286	0.925926	1	0.971429	1	0.954545	chr1:62586625-62618705	-	intron:83569	ENST00000404627.3	85440	DOCK7	hg38_genes_introns	inter:844	hg38_cpg_opensea
chr1:62601621	0.0590582	1	15	1	0.958333	1	0.96875	1	1	1	1	0.964286	0.925926	1	0.971429	1	0.954545	chr1:62586625-62618705	-	intron:83584	ENST00000614472.5	85440	DOCK7	hg38_genes_introns	inter:844	hg38_cpg_opensea
chr1:62601621	0.0590582	1	15	1	0.958333	1	0.96875	1	1	1	1	0.964286	0.925926	1	0.971429	1	0.954545	chr1:62597542-62618705	-	intron:83596	ENST00000637227.1	85440	DOCK7	hg38_genes_introns	inter:844	hg38_cpg_opensea
chr1:62629427	0.0590582	1	15	1	0.954545	1	0.955556	1	0.952381	1	0.96875	1	0.96	1	1	1	1	chr1:62627559-62629673	-	exon:98139	ENST00000635827.1	85440	DOCK7	hg38_genes_exons	inter:844	hg38_cpg_opensea
chr1:62629427	0.0590582	1	15	1	0.954545	1	0.955556	1	0.952381	1	0.96875	1	0.96	1	1	1	1	chr1:62625402-62631239	-	intron:83191	ENST00000251157.10	85440	DOCK7	hg38_genes_introns	inter:844	hg38_cpg_opensea
chr1:62629427	0.0590582	1	15	1	0.954545	1	0.955556	1	0.952381	1	0.96875	1	0.96	1	1	1	1	chr1:62625402-62631239	-	intron:83240	ENST00000635253.2	85440	DOCK7	hg38_genes_introns	inter:844	hg38_cpg_opensea
chr1:62629427	0.0590582	1	15	1	0.954545	1	0.955556	1	0.952381	1	0.96875	1	0.96	1	1	1	1	chr1:62625402-62631239	-	intron:83288	ENST00000454575.6	85440	DOCK7	hg38_genes_introns	inter:844	hg38_cpg_opensea
chr1:62629427	0.0590582	1	15	1	0.954545	1	0.955556	1	0.952381	1	0.96875	1	0.96	1	1	1	1	chr1:62625402-62631239	-	intron:83352	ENST00000340370.10	85440	DOCK7	hg38_genes_introns	inter:844	hg38_cpg_opensea
chr1:62629427	0.0590582	1	15	1	0.954545	1	0.955556	1	0.952381	1	0.96875	1	0.96	1	1	1	1	chr1:62625402-62631239	-	intron:83428	ENST00000634264.1	85440	DOCK7	hg38_genes_introns	inter:844	hg38_cpg_opensea
chr1:62629427	0.0590582	1	15	1	0.954545	1	0.955556	1	0.952381	1	0.96875	1	0.96	1	1	1	1	chr1:62625402-62631239	-	intron:83475	ENST00000635123.1	85440	DOCK7	hg38_genes_introns	inter:844	hg38_cpg_opensea
chr1:62629427	0.0590582	1	15	1	0.954545	1	0.955556	1	0.952381	1	0.96875	1	0.96	1	1	1	1	chr1:62625402-62631239	-	intron:83533	ENST00000637208.1	85440	DOCK7	hg38_genes_introns	inter:844	hg38_cpg_opensea
chr1:62629427	0.0590582	1	15	1	0.954545	1	0.955556	1	0.952381	1	0.96875	1	0.96	1	1	1	1	chr1:62625402-62631239	-	intron:83572	ENST00000404627.3	85440	DOCK7	hg38_genes_introns	inter:844	hg38_cpg_opensea
chr1:62629427	0.0590582	1	15	1	0.954545	1	0.955556	1	0.952381	1	0.96875	1	0.96	1	1	1	1	chr1:62625402-62631239	-	intron:83587	ENST00000614472.5	85440	DOCK7	hg38_genes_introns	inter:844	hg38_cpg_opensea
chr1:62629427	0.0590582	1	15	1	0.954545	1	0.955556	1	0.952381	1	0.96875	1	0.96	1	1	1	1	chr1:62625402-62631239	-	intron:83597	ENST00000464312.1	85440	DOCK7	hg38_genes_introns	inter:844	hg38_cpg_opensea
chr1:62629427	0.0590582	1	15	1	0.954545	1	0.955556	1	0.952381	1	0.96875	1	0.96	1	1	1	1	chr1:62627559-62629563	-	3UTR:12231	ENST00000635827.1	85440	DOCK7	hg38_genes_3UTRs	inter:844	hg38_cpg_opensea
chr1:62647079	0.0590582	1	15	1	1	1	1	1	0.933333	1	0.896552	1	0.888889	0.964286	0.909091	1	0.928571	chr1:62636604-62647690	-	intron:83195	ENST00000251157.10	85440	DOCK7	hg38_genes_introns	inter:844	hg38_cpg_opensea
chr1:62647079	0.0590582	1	15	1	1	1	1	1	0.933333	1	0.896552	1	0.888889	0.964286	0.909091	1	0.928571	chr1:62636604-62647690	-	intron:83244	ENST00000635253.2	85440	DOCK7	hg38_genes_introns	inter:844	hg38_cpg_opensea
chr1:62647079	0.0590582	1	15	1	1	1	1	1	0.933333	1	0.896552	1	0.888889	0.964286	0.909091	1	0.928571	chr1:62636604-62647690	-	intron:83292	ENST00000454575.6	85440	DOCK7	hg38_genes_introns	inter:844	hg38_cpg_opensea
chr1:62647079	0.0590582	1	15	1	1	1	1	1	0.933333	1	0.896552	1	0.888889	0.964286	0.909091	1	0.928571	chr1:62636604-62647690	-	intron:83356	ENST00000340370.10	85440	DOCK7	hg38_genes_introns	inter:844	hg38_cpg_opensea
chr1:62647079	0.0590582	1	15	1	1	1	1	1	0.933333	1	0.896552	1	0.888889	0.964286	0.909091	1	0.928571	chr1:62636604-62647690	-	intron:83432	ENST00000634264.1	85440	DOCK7	hg38_genes_introns	inter:844	hg38_cpg_opensea
chr1:62647079	0.0590582	1	15	1	1	1	1	1	0.933333	1	0.896552	1	0.888889	0.964286	0.909091	1	0.928571	chr1:62636604-62647690	-	intron:83479	ENST00000635123.1	85440	DOCK7	hg38_genes_introns	inter:844	hg38_cpg_opensea
chr1:62647079	0.0590582	1	15	1	1	1	1	1	0.933333	1	0.896552	1	0.888889	0.964286	0.909091	1	0.928571	chr1:62636604-62647690	-	intron:83537	ENST00000637208.1	85440	DOCK7	hg38_genes_introns	inter:844	hg38_cpg_opensea
chr1:62647079	0.0590582	1	15	1	1	1	1	1	0.933333	1	0.896552	1	0.888889	0.964286	0.909091	1	0.928571	chr1:62636604-62647690	-	intron:83576	ENST00000404627.3	85440	DOCK7	hg38_genes_introns	inter:844	hg38_cpg_opensea
chr1:62647079	0.0590582	1	15	1	1	1	1	1	0.933333	1	0.896552	1	0.888889	0.964286	0.909091	1	0.928571	chr1:62636604-62647690	-	intron:83592	ENST00000614472.5	85440	DOCK7	hg38_genes_introns	inter:844	hg38_cpg_opensea
chr1:62647079	0.0590582	1	15	1	1	1	1	1	0.933333	1	0.896552	1	0.888889	0.964286	0.909091	1	0.928571	chr1:62636604-62647690	-	intron:83603	ENST00000635827.1	85440	DOCK7	hg38_genes_introns	inter:844	hg38_cpg_opensea
chr1:62647079	0.0590582	1	15	1	1	1	1	1	0.933333	1	0.896552	1	0.888889	0.964286	0.909091	1	0.928571	chr1:62638380-62647690	-	intron:83609	ENST00000636167.1	85440	DOCK7	hg38_genes_introns	inter:844	hg38_cpg_opensea
chr2:11727133	0.0590582	1	15	1	0.952381	0.973684	0.9375	0.952381	0.833333	0.95	0.95	1	1	1	0.967742	1	0.941176	chr2:11713813-11765532	+	intron:117531	ENST00000449576.6	23175	LPIN1	hg38_genes_introns	inter:2008	hg38_cpg_opensea
chr2:11727133	0.0590582	1	15	1	0.952381	0.973684	0.9375	0.952381	0.833333	0.95	0.95	1	1	1	0.967742	1	0.941176	chr2:11724540-11741348	+	intron:117553	ENST00000396097.5	23175	LPIN1	hg38_genes_introns	inter:2008	hg38_cpg_opensea
chr2:11727133	0.0590582	1	15	1	0.952381	0.973684	0.9375	0.952381	0.833333	0.95	0.95	1	1	1	0.967742	1	0.941176	chr2:11724540-11741348	+	intron:117574	ENST00000425416.6	23175	LPIN1	hg38_genes_introns	inter:2008	hg38_cpg_opensea
chr2:11727133	0.0590582	1	15	1	0.952381	0.973684	0.9375	0.952381	0.833333	0.95	0.95	1	1	1	0.967742	1	0.941176	chr2:11724643-11741348	+	intron:117594	ENST00000495907.5	23175	LPIN1	hg38_genes_introns	inter:2008	hg38_cpg_opensea
chr2:11727133	0.0590582	1	15	1	0.952381	0.973684	0.9375	0.952381	0.833333	0.95	0.95	1	1	1	0.967742	1	0.941176	chr2:11724643-11741348	+	intron:117597	ENST00000464517.5	23175	LPIN1	hg38_genes_introns	inter:2008	hg38_cpg_opensea
chr2:11727133	0.0590582	1	15	1	0.952381	0.973684	0.9375	0.952381	0.833333	0.95	0.95	1	1	1	0.967742	1	0.941176	chr2:11724643-11741348	+	intron:117599	ENST00000480315.1	23175	LPIN1	hg38_genes_introns	inter:2008	hg38_cpg_opensea
chr2:11727133	0.0590582	1	15	1	0.952381	0.973684	0.9375	0.952381	0.833333	0.95	0.95	1	1	1	0.967742	1	0.941176	chr2:11724643-11741348	+	intron:117601	ENST00000396098.5	23175	LPIN1	hg38_genes_introns	inter:2008	hg38_cpg_opensea
chr2:11727133	0.0590582	1	15	1	0.952381	0.973684	0.9375	0.952381	0.833333	0.95	0.95	1	1	1	0.967742	1	0.941176	chr2:11724643-11741348	+	intron:117610	ENST00000396099.5	23175	LPIN1	hg38_genes_introns	inter:2008	hg38_cpg_opensea
chr2:11727133	0.0590582	1	15	1	0.952381	0.973684	0.9375	0.952381	0.833333	0.95	0.95	1	1	1	0.967742	1	0.941176	chr2:11725223-11729222	-	1to5kb:30193	ENST00000430048.1	101929752	LOC101929752	hg38_genes_1to5kb	inter:2008	hg38_cpg_opensea
chr2:230445498	0.0590582	1	0	1	1	0.948718	1	0.941176	1	0.928571	0.961538	0.944444	1	0.97561	1	1	1	chr2:230444347-230446818	+	intron:157569	ENST00000264052.9	6672	SP100	hg38_genes_introns	inter:3049	hg38_cpg_opensea
chr2:230445498	0.0590582	1	0	1	1	0.948718	1	0.941176	1	0.928571	0.961538	0.944444	1	0.97561	1	1	1	chr2:230444347-230446818	+	intron:157592	ENST00000427101.6	6672	SP100	hg38_genes_introns	inter:3049	hg38_cpg_opensea
chr2:230445498	0.0590582	1	0	1	1	0.948718	1	0.941176	1	0.928571	0.961538	0.944444	1	0.97561	1	1	1	chr2:230444347-230446818	+	intron:157606	ENST00000340126.9	6672	SP100	hg38_genes_introns	inter:3049	hg38_cpg_opensea
chr2:230445498	0.0590582	1	0	1	1	0.948718	1	0.941176	1	0.928571	0.961538	0.944444	1	0.97561	1	1	1	chr2:230444347-230446818	+	intron:157633	ENST00000432979.5	6672	SP100	hg38_genes_introns	inter:3049	hg38_cpg_opensea
chr2:230445498	0.0590582	1	0	1	1	0.948718	1	0.941176	1	0.928571	0.961538	0.944444	1	0.97561	1	1	1	chr2:230444347-230446818	+	intron:157638	ENST00000409824.5	6672	SP100	hg38_genes_introns	inter:3049	hg38_cpg_opensea
chr2:230445498	0.0590582	1	0	1	1	0.948718	1	0.941176	1	0.928571	0.961538	0.944444	1	0.97561	1	1	1	chr2:230444347-230446818	+	intron:157652	ENST00000409341.5	6672	SP100	hg38_genes_introns	inter:3049	hg38_cpg_opensea
chr2:230445498	0.0590582	1	0	1	1	0.948718	1	0.941176	1	0.928571	0.961538	0.944444	1	0.97561	1	1	1	chr2:230444347-230446818	+	intron:157666	ENST00000409112.5	6672	SP100	hg38_genes_introns	inter:3049	hg38_cpg_opensea
chr2:230445498	0.0590582	1	0	1	1	0.948718	1	0.941176	1	0.928571	0.961538	0.944444	1	0.97561	1	1	1	chr2:230444347-230446818	+	intron:157689	ENST00000409897.5	6672	SP100	hg38_genes_introns	inter:3049	hg38_cpg_opensea
chr2:230445498	0.0590582	1	0	1	1	0.948718	1	0.941176	1	0.928571	0.961538	0.944444	1	0.97561	1	1	1	chr2:230444375-230448374	+	1to5kb:28667	ENST00000470940.5	6672	SP100	hg38_genes_1to5kb	inter:3049	hg38_cpg_opensea
chr2:230445498	0.0590582	1	0	1	1	0.948718	1	0.941176	1	0.928571	0.961538	0.944444	1	0.97561	1	1	1	chr2:230444569-230448568	+	1to5kb:28668	ENST00000466710.1	6672	SP100	hg38_genes_1to5kb	inter:3049	hg38_cpg_opensea
chr2:230529276	0.0590582	1	0	0.965517	1	0.965517	0.96875	0.954545	1	0.588235	0.666667	1	1	0.545455	0.8	1	1	chr2:230511167-230539266	+	intron:157626	ENST00000340126.9	6672	SP100	hg38_genes_introns	inter:3049	hg38_cpg_opensea
chr2:230529276	0.0590582	1	0	0.965517	1	0.965517	0.96875	0.954545	1	0.588235	0.666667	1	1	0.545455	0.8	1	1	chr2:230511167-230539266	+	intron:157727	ENST00000431952.1	6672	SP100	hg38_genes_introns	inter:3049	hg38_cpg_opensea
chr2:230529276	0.0590582	1	0	0.965517	1	0.965517	0.96875	0.954545	1	0.588235	0.666667	1	1	0.545455	0.8	1	1	chr2:230511167-230539266	+	intron:157732	ENST00000494901.5	6672	SP100	hg38_genes_introns	inter:3049	hg38_cpg_opensea
chr2:230529276	0.0590582	1	0	0.965517	1	0.965517	0.96875	0.954545	1	0.588235	0.666667	1	1	0.545455	0.8	1	1	chr2:230520674-230551047	-	intron:212156	ENST00000455357.5	112268431	LOC112268431	hg38_genes_introns	inter:3049	hg38_cpg_opensea
chr2:232727967	0.0590582	1	15	1	0.941176	1	0.96875	1	1	1	0.904762	1	0.962963	1	0.97561	1	1	chr2:232697393-232735154	+	intron:159705	ENST00000484409.1	26058	GIGYF2	hg38_genes_introns	inter:3085	hg38_cpg_opensea
chr2:232727967	0.0590582	1	15	1	0.941176	1	0.96875	1	1	1	0.904762	1	0.962963	1	0.97561	1	1	chr2:232697393-232735154	+	intron:159815	ENST00000409196.7	26058	GIGYF2	hg38_genes_introns	inter:3085	hg38_cpg_opensea
chr2:232727967	0.0590582	1	15	1	0.941176	1	0.96875	1	1	1	0.904762	1	0.962963	1	0.97561	1	1	chr2:232697393-232734416	+	intron:159665	ENST00000428883.5	26058	GIGYF2	hg38_genes_introns	inter:3085	hg38_cpg_opensea
chr2:232727967	0.0590582	1	15	1	0.941176	1	0.96875	1	1	1	0.904762	1	0.962963	1	0.97561	1	1	chr2:232703490-232735154	+	intron:159637	ENST00000629305.2	26058	GIGYF2	hg38_genes_introns	inter:3085	hg38_cpg_opensea
chr2:232727967	0.0590582	1	15	1	0.941176	1	0.96875	1	1	1	0.904762	1	0.962963	1	0.97561	1	1	chr2:232703490-232735154	+	intron:159672	ENST00000456491.5	26058	GIGYF2	hg38_genes_introns	inter:3085	hg38_cpg_opensea
chr2:232727967	0.0590582	1	15	1	0.941176	1	0.96875	1	1	1	0.904762	1	0.962963	1	0.97561	1	1	chr2:232703490-232735154	+	intron:159677	ENST00000409480.5	26058	GIGYF2	hg38_genes_introns	inter:3085	hg38_cpg_opensea
chr2:232727967	0.0590582	1	15	1	0.941176	1	0.96875	1	1	1	0.904762	1	0.962963	1	0.97561	1	1	chr2:232703490-232735154	+	intron:159707	ENST00000492910.5	26058	GIGYF2	hg38_genes_introns	inter:3085	hg38_cpg_opensea
chr2:232727967	0.0590582	1	15	1	0.941176	1	0.96875	1	1	1	0.904762	1	0.962963	1	0.97561	1	1	chr2:232703490-232735154	+	intron:159710	ENST00000488629.5	26058	GIGYF2	hg38_genes_introns	inter:3085	hg38_cpg_opensea
chr2:232727967	0.0590582	1	15	1	0.941176	1	0.96875	1	1	1	0.904762	1	0.962963	1	0.97561	1	1	chr2:232703490-232735154	+	intron:159721	ENST00000475359.6	26058	GIGYF2	hg38_genes_introns	inter:3085	hg38_cpg_opensea
chr2:232727967	0.0590582	1	15	1	0.941176	1	0.96875	1	1	1	0.904762	1	0.962963	1	0.97561	1	1	chr2:232703490-232735154	+	intron:159771	ENST00000373563.9	26058	GIGYF2	hg38_genes_introns	inter:3085	hg38_cpg_opensea
chr2:232727967	0.0590582	1	15	1	0.941176	1	0.96875	1	1	1	0.904762	1	0.962963	1	0.97561	1	1	chr2:232703490-232735154	+	intron:159799	ENST00000423659.5	26058	GIGYF2	hg38_genes_introns	inter:3085	hg38_cpg_opensea
chr2:232727967	0.0590582	1	15	1	0.941176	1	0.96875	1	1	1	0.904762	1	0.962963	1	0.97561	1	1	chr2:232703490-232735154	+	intron:159848	ENST00000409451.7	26058	GIGYF2	hg38_genes_introns	inter:3085	hg38_cpg_opensea
chr2:232727967	0.0590582	1	15	1	0.941176	1	0.96875	1	1	1	0.904762	1	0.962963	1	0.97561	1	1	chr2:232703490-232735154	+	intron:159879	ENST00000463554.5	26058	GIGYF2	hg38_genes_introns	inter:3085	hg38_cpg_opensea
chr2:232727967	0.0590582	1	15	1	0.941176	1	0.96875	1	1	1	0.904762	1	0.962963	1	0.97561	1	1	chr2:232703490-232735154	+	intron:159893	ENST00000440945.5	26058	GIGYF2	hg38_genes_introns	inter:3085	hg38_cpg_opensea
chr2:232727967	0.0590582	1	15	1	0.941176	1	0.96875	1	1	1	0.904762	1	0.962963	1	0.97561	1	1	chr2:232703490-232735154	+	intron:159935	ENST00000489328.1	26058	GIGYF2	hg38_genes_introns	inter:3085	hg38_cpg_opensea
chr2:232727967	0.0590582	1	15	1	0.941176	1	0.96875	1	1	1	0.904762	1	0.962963	1	0.97561	1	1	chr2:232703490-232735154	+	intron:159937	ENST00000424038.2	26058	GIGYF2	hg38_genes_introns	inter:3085	hg38_cpg_opensea
chr2:232727967	0.0590582	1	15	1	0.941176	1	0.96875	1	1	1	0.904762	1	0.962963	1	0.97561	1	1	chr2:232703490-232734416	+	intron:159628	ENST00000476995.5	26058	GIGYF2	hg38_genes_introns	inter:3085	hg38_cpg_opensea
chr2:232727967	0.0590582	1	15	1	0.941176	1	0.96875	1	1	1	0.904762	1	0.962963	1	0.97561	1	1	chr2:232703490-232734416	+	intron:159716	ENST00000490612.5	26058	GIGYF2	hg38_genes_introns	inter:3085	hg38_cpg_opensea
chr2:232727967	0.0590582	1	15	1	0.941176	1	0.96875	1	1	1	0.904762	1	0.962963	1	0.97561	1	1	chr2:232703490-232734416	+	intron:159742	ENST00000409547.5	26058	GIGYF2	hg38_genes_introns	inter:3085	hg38_cpg_opensea
chr2:232727967	0.0590582	1	15	1	0.941176	1	0.96875	1	1	1	0.904762	1	0.962963	1	0.97561	1	1	chr2:232703490-232734416	+	intron:159920	ENST00000483164.5	26058	GIGYF2	hg38_genes_introns	inter:3085	hg38_cpg_opensea
chr2:232727967	0.0590582	1	15	1	0.941176	1	0.96875	1	1	1	0.904762	1	0.962963	1	0.97561	1	1	chr2:232703490-232734416	+	intron:159925	ENST00000490229.5	26058	GIGYF2	hg38_genes_introns	inter:3085	hg38_cpg_opensea
chr2:232727967	0.0590582	1	15	1	0.941176	1	0.96875	1	1	1	0.904762	1	0.962963	1	0.97561	1	1	chr2:232703490-232734416	+	intron:159930	ENST00000464805.5	26058	GIGYF2	hg38_genes_introns	inter:3085	hg38_cpg_opensea
chr2:232727967	0.0590582	1	15	1	0.941176	1	0.96875	1	1	1	0.904762	1	0.962963	1	0.97561	1	1	chr2:232703490-232731121	+	intron:159724	ENST00000421433.5	26058	GIGYF2	hg38_genes_introns	inter:3085	hg38_cpg_opensea
chr2:232727967	0.0590582	1	15	1	0.941176	1	0.96875	1	1	1	0.904762	1	0.962963	1	0.97561	1	1	chr2:232703490-232731121	+	intron:159887	ENST00000429187.5	26058	GIGYF2	hg38_genes_introns	inter:3085	hg38_cpg_opensea
chr2:232727967	0.0590582	1	15	1	0.941176	1	0.96875	1	1	1	0.904762	1	0.962963	1	0.97561	1	1	chr2:232719129-232735154	+	intron:159844	ENST00000488734.5	26058	GIGYF2	hg38_genes_introns	inter:3085	hg38_cpg_opensea
chr2:232727967	0.0590582	1	15	1	0.941176	1	0.96875	1	1	1	0.904762	1	0.962963	1	0.97561	1	1	chr2:232724692-232735154	+	intron:159635	ENST00000427233.5	26058	GIGYF2	hg38_genes_introns	inter:3085	hg38_cpg_opensea
chr2:232727967	0.0590582	1	15	1	0.941176	1	0.96875	1	1	1	0.904762	1	0.962963	1	0.97561	1	1	chr2:232724692-232735154	+	intron:159713	ENST00000464402.5	26058	GIGYF2	hg38_genes_introns	inter:3085	hg38_cpg_opensea
chr2:232727967	0.0590582	1	15	1	0.941176	1	0.96875	1	1	1	0.904762	1	0.962963	1	0.97561	1	1	chr2:232724692-232735154	+	intron:159731	ENST00000425040.5	26058	GIGYF2	hg38_genes_introns	inter:3085	hg38_cpg_opensea
chr2:232727967	0.0590582	1	15	1	0.941176	1	0.96875	1	1	1	0.904762	1	0.962963	1	0.97561	1	1	chr2:232724692-232735154	+	intron:159736	ENST00000430720.5	26058	GIGYF2	hg38_genes_introns	inter:3085	hg38_cpg_opensea
chr2:232727967	0.0590582	1	15	1	0.941176	1	0.96875	1	1	1	0.904762	1	0.962963	1	0.97561	1	1	chr2:232724692-232731121	+	intron:159915	ENST00000482666.5	26058	GIGYF2	hg38_genes_introns	inter:3085	hg38_cpg_opensea
chr2:232742585	0.0590582	1	0	0.979167	1	0.888889	1	0.941176	1	1	1	0.944444	1	0.97619	1	1	1	chr2:232735239-232747614	+	intron:159638	ENST00000629305.2	26058	GIGYF2	hg38_genes_introns	inter:3085	hg38_cpg_opensea
chr2:232742585	0.0590582	1	0	0.979167	1	0.888889	1	0.941176	1	1	1	0.944444	1	0.97619	1	1	1	chr2:232735239-232747614	+	intron:159667	ENST00000428883.5	26058	GIGYF2	hg38_genes_introns	inter:3085	hg38_cpg_opensea
chr2:232742585	0.0590582	1	0	0.979167	1	0.888889	1	0.941176	1	1	1	0.944444	1	0.97619	1	1	1	chr2:232735239-232747614	+	intron:159673	ENST00000456491.5	26058	GIGYF2	hg38_genes_introns	inter:3085	hg38_cpg_opensea
chr2:232742585	0.0590582	1	0	0.979167	1	0.888889	1	0.941176	1	1	1	0.944444	1	0.97619	1	1	1	chr2:232735239-232747614	+	intron:159678	ENST00000409480.5	26058	GIGYF2	hg38_genes_introns	inter:3085	hg38_cpg_opensea
chr2:232742585	0.0590582	1	0	0.979167	1	0.888889	1	0.941176	1	1	1	0.944444	1	0.97619	1	1	1	chr2:232735239-232747614	+	intron:159726	ENST00000421433.5	26058	GIGYF2	hg38_genes_introns	inter:3085	hg38_cpg_opensea
chr2:232742585	0.0590582	1	0	0.979167	1	0.888889	1	0.941176	1	1	1	0.944444	1	0.97619	1	1	1	chr2:232735239-232747614	+	intron:159732	ENST00000425040.5	26058	GIGYF2	hg38_genes_introns	inter:3085	hg38_cpg_opensea
chr2:232742585	0.0590582	1	0	0.979167	1	0.888889	1	0.941176	1	1	1	0.944444	1	0.97619	1	1	1	chr2:232735239-232747614	+	intron:159737	ENST00000430720.5	26058	GIGYF2	hg38_genes_introns	inter:3085	hg38_cpg_opensea
chr2:232742585	0.0590582	1	0	0.979167	1	0.888889	1	0.941176	1	1	1	0.944444	1	0.97619	1	1	1	chr2:232735239-232747614	+	intron:159744	ENST00000409547.5	26058	GIGYF2	hg38_genes_introns	inter:3085	hg38_cpg_opensea
chr2:232742585	0.0590582	1	0	0.979167	1	0.888889	1	0.941176	1	1	1	0.944444	1	0.97619	1	1	1	chr2:232735239-232747614	+	intron:159772	ENST00000373563.9	26058	GIGYF2	hg38_genes_introns	inter:3085	hg38_cpg_opensea
chr2:232742585	0.0590582	1	0	0.979167	1	0.888889	1	0.941176	1	1	1	0.944444	1	0.97619	1	1	1	chr2:232735239-232747614	+	intron:159800	ENST00000423659.5	26058	GIGYF2	hg38_genes_introns	inter:3085	hg38_cpg_opensea
chr2:232742585	0.0590582	1	0	0.979167	1	0.888889	1	0.941176	1	1	1	0.944444	1	0.97619	1	1	1	chr2:232735239-232747614	+	intron:159816	ENST00000409196.7	26058	GIGYF2	hg38_genes_introns	inter:3085	hg38_cpg_opensea
chr2:232742585	0.0590582	1	0	0.979167	1	0.888889	1	0.941176	1	1	1	0.944444	1	0.97619	1	1	1	chr2:232735239-232747614	+	intron:159849	ENST00000409451.7	26058	GIGYF2	hg38_genes_introns	inter:3085	hg38_cpg_opensea
chr2:232742585	0.0590582	1	0	0.979167	1	0.888889	1	0.941176	1	1	1	0.944444	1	0.97619	1	1	1	chr2:232735239-232747614	+	intron:159880	ENST00000463554.5	26058	GIGYF2	hg38_genes_introns	inter:3085	hg38_cpg_opensea
chr2:232742585	0.0590582	1	0	0.979167	1	0.888889	1	0.941176	1	1	1	0.944444	1	0.97619	1	1	1	chr2:232735239-232747614	+	intron:159889	ENST00000429187.5	26058	GIGYF2	hg38_genes_introns	inter:3085	hg38_cpg_opensea
chr2:232742585	0.0590582	1	0	0.979167	1	0.888889	1	0.941176	1	1	1	0.944444	1	0.97619	1	1	1	chr2:232735239-232747614	+	intron:159894	ENST00000440945.5	26058	GIGYF2	hg38_genes_introns	inter:3085	hg38_cpg_opensea
chr2:232742585	0.0590582	1	0	0.979167	1	0.888889	1	0.941176	1	1	1	0.944444	1	0.97619	1	1	1	chr2:232735239-232747614	+	intron:159938	ENST00000424038.2	26058	GIGYF2	hg38_genes_introns	inter:3085	hg38_cpg_opensea
chr2:232816164	0.0590582	1	15	1	0.923077	1	0.965517	0.923077	0.75	0.941176	0.903226	0.965517	0.9375	1	1	1	1	chr2:232815738-232816870	+	intron:159655	ENST00000629305.2	26058	GIGYF2	hg38_genes_introns	inter:3085	hg38_cpg_opensea
chr2:232816164	0.0590582	1	15	1	0.923077	1	0.965517	0.923077	0.75	0.941176	0.903226	0.965517	0.9375	1	1	1	1	chr2:232815738-232816870	+	intron:159695	ENST00000409480.5	26058	GIGYF2	hg38_genes_introns	inter:3085	hg38_cpg_opensea
chr2:232816164	0.0590582	1	15	1	0.923077	1	0.965517	0.923077	0.75	0.941176	0.903226	0.965517	0.9375	1	1	1	1	chr2:232815738-232816870	+	intron:159760	ENST00000409547.5	26058	GIGYF2	hg38_genes_introns	inter:3085	hg38_cpg_opensea
chr2:232816164	0.0590582	1	15	1	0.923077	1	0.965517	0.923077	0.75	0.941176	0.903226	0.965517	0.9375	1	1	1	1	chr2:232815738-232816870	+	intron:159788	ENST00000373563.9	26058	GIGYF2	hg38_genes_introns	inter:3085	hg38_cpg_opensea
chr2:232816164	0.0590582	1	15	1	0.923077	1	0.965517	0.923077	0.75	0.941176	0.903226	0.965517	0.9375	1	1	1	1	chr2:232815738-232816870	+	intron:159814	ENST00000423659.5	26058	GIGYF2	hg38_genes_introns	inter:3085	hg38_cpg_opensea
chr2:232816164	0.0590582	1	15	1	0.923077	1	0.965517	0.923077	0.75	0.941176	0.903226	0.965517	0.9375	1	1	1	1	chr2:232815738-232816870	+	intron:159832	ENST00000409196.7	26058	GIGYF2	hg38_genes_introns	inter:3085	hg38_cpg_opensea
chr2:232816164	0.0590582	1	15	1	0.923077	1	0.965517	0.923077	0.75	0.941176	0.903226	0.965517	0.9375	1	1	1	1	chr2:232815738-232816870	+	intron:159866	ENST00000409451.7	26058	GIGYF2	hg38_genes_introns	inter:3085	hg38_cpg_opensea
chr2:232816164	0.0590582	1	15	1	0.923077	1	0.965517	0.923077	0.75	0.941176	0.903226	0.965517	0.9375	1	1	1	1	chr2:232815738-232816870	+	intron:159910	ENST00000440945.5	26058	GIGYF2	hg38_genes_introns	inter:3085	hg38_cpg_opensea
chr2:232816164	0.0590582	1	15	1	0.923077	1	0.965517	0.923077	0.75	0.941176	0.903226	0.965517	0.9375	1	1	1	1	chr2:232815738-232816870	+	intron:159954	ENST00000677591.1	26058	GIGYF2	hg38_genes_introns	inter:3085	hg38_cpg_opensea
chr2:232816164	0.0590582	1	15	1	0.923077	1	0.965517	0.923077	0.75	0.941176	0.903226	0.965517	0.9375	1	1	1	1	chr2:232815738-232816870	+	intron:159976	ENST00000678230.1	26058	GIGYF2	hg38_genes_introns	inter:3085	hg38_cpg_opensea
chr2:232816164	0.0590582	1	15	1	0.923077	1	0.965517	0.923077	0.75	0.941176	0.903226	0.965517	0.9375	1	1	1	1	chr2:232815738-232816870	+	intron:159997	ENST00000678339.1	26058	GIGYF2	hg38_genes_introns	inter:3085	hg38_cpg_opensea
chr2:232816164	0.0590582	1	15	1	0.923077	1	0.965517	0.923077	0.75	0.941176	0.903226	0.965517	0.9375	1	1	1	1	chr2:232815738-232816870	+	intron:160022	ENST00000677450.1	26058	GIGYF2	hg38_genes_introns	inter:3085	hg38_cpg_opensea
chr2:232816164	0.0590582	1	15	1	0.923077	1	0.965517	0.923077	0.75	0.941176	0.903226	0.965517	0.9375	1	1	1	1	chr2:232815738-232816870	+	intron:160043	ENST00000678466.1	26058	GIGYF2	hg38_genes_introns	inter:3085	hg38_cpg_opensea
chr2:232816164	0.0590582	1	15	1	0.923077	1	0.965517	0.923077	0.75	0.941176	0.903226	0.965517	0.9375	1	1	1	1	chr2:232815738-232816870	+	intron:160064	ENST00000678885.1	26058	GIGYF2	hg38_genes_introns	inter:3085	hg38_cpg_opensea
chr2:232816164	0.0590582	1	15	1	0.923077	1	0.965517	0.923077	0.75	0.941176	0.903226	0.965517	0.9375	1	1	1	1	chr2:232815738-232816870	+	intron:160084	ENST00000676848.1	26058	GIGYF2	hg38_genes_introns	inter:3085	hg38_cpg_opensea
chr2:232816164	0.0590582	1	15	1	0.923077	1	0.965517	0.923077	0.75	0.941176	0.903226	0.965517	0.9375	1	1	1	1	chr2:232815738-232816870	+	intron:160104	ENST00000474312.5	26058	GIGYF2	hg38_genes_introns	inter:3085	hg38_cpg_opensea
chr3:47884233	0.0590582	1	0	0.863636	1	0.967742	1	0.9375	0.947368	1	1	0.921053	1	0.953488	1	1	1	chr3:47877524-47921764	-	intron:266839	ENST00000482752.1	4134	MAP4	hg38_genes_introns	inter:3488	hg38_cpg_opensea
chr3:47884233	0.0590582	1	0	0.863636	1	0.967742	1	0.9375	0.947368	1	1	0.921053	1	0.953488	1	1	1	chr3:47877524-47914816	-	intron:266768	ENST00000395734.7	4134	MAP4	hg38_genes_introns	inter:3488	hg38_cpg_opensea
chr3:47884233	0.0590582	1	0	0.863636	1	0.967742	1	0.9375	0.947368	1	1	0.921053	1	0.953488	1	1	1	chr3:47877524-47914816	-	intron:266806	ENST00000360240.10	4134	MAP4	hg38_genes_introns	inter:3488	hg38_cpg_opensea
chr3:47884233	0.0590582	1	0	0.863636	1	0.967742	1	0.9375	0.947368	1	1	0.921053	1	0.953488	1	1	1	chr3:47877524-47909037	-	intron:266738	ENST00000429422.5	4134	MAP4	hg38_genes_introns	inter:3488	hg38_cpg_opensea
chr3:47884233	0.0590582	1	0	0.863636	1	0.967742	1	0.9375	0.947368	1	1	0.921053	1	0.953488	1	1	1	chr3:47877524-47909037	-	intron:266786	ENST00000426837.6	4134	MAP4	hg38_genes_introns	inter:3488	hg38_cpg_opensea
chr3:47884233	0.0590582	1	0	0.863636	1	0.967742	1	0.9375	0.947368	1	1	0.921053	1	0.953488	1	1	1	chr3:47877524-47909037	-	intron:266835	ENST00000383736.3	4134	MAP4	hg38_genes_introns	inter:3488	hg38_cpg_opensea
chr3:47884233	0.0590582	1	0	0.863636	1	0.967742	1	0.9375	0.947368	1	1	0.921053	1	0.953488	1	1	1	chr3:47877524-47902949	-	intron:266749	ENST00000683076.1	4134	MAP4	hg38_genes_introns	inter:3488	hg38_cpg_opensea
chr3:47884233	0.0590582	1	0	0.863636	1	0.967742	1	0.9375	0.947368	1	1	0.921053	1	0.953488	1	1	1	chr3:47877524-47891023	-	intron:266820	ENST00000420772.6	4134	MAP4	hg38_genes_introns	inter:3488	hg38_cpg_opensea
chr3:47884233	0.0590582	1	0	0.863636	1	0.967742	1	0.9375	0.947368	1	1	0.921053	1	0.953488	1	1	1	chr3:47877524-47891023	-	intron:266828	ENST00000335271.9	4134	MAP4	hg38_genes_introns	inter:3488	hg38_cpg_opensea
chr3:47884233	0.0590582	1	0	0.863636	1	0.967742	1	0.9375	0.947368	1	1	0.921053	1	0.953488	1	1	1	chr3:47877524-47891023	-	intron:266838	ENST00000497735.1	4134	MAP4	hg38_genes_introns	inter:3488	hg38_cpg_opensea
chr3:47980659	0.0590582	1	15	1	1	1	1	0.95	0.9375	1	0.95	0.96	0.952381	1	0.928571	1	0.9375	chr3:47977934-47998637	-	intron:266757	ENST00000683076.1	4134	MAP4	hg38_genes_introns	inter:3488	hg38_cpg_opensea
chr3:47980659	0.0590582	1	15	1	1	1	1	0.95	0.9375	1	0.95	0.96	0.952381	1	0.928571	1	0.9375	chr3:47977934-47998637	-	intron:266774	ENST00000395734.7	4134	MAP4	hg38_genes_introns	inter:3488	hg38_cpg_opensea
chr3:47980659	0.0590582	1	15	1	1	1	1	0.95	0.9375	1	0.95	0.96	0.952381	1	0.928571	1	0.9375	chr3:47977934-47998637	-	intron:266812	ENST00000360240.10	4134	MAP4	hg38_genes_introns	inter:3488	hg38_cpg_opensea
chr3:47980659	0.0590582	1	15	1	1	1	1	0.95	0.9375	1	0.95	0.96	0.952381	1	0.928571	1	0.9375	chr3:47977934-47998637	-	intron:266844	ENST00000423088.5	4134	MAP4	hg38_genes_introns	inter:3488	hg38_cpg_opensea
chr3:47980659	0.0590582	1	15	1	1	1	1	0.95	0.9375	1	0.95	0.96	0.952381	1	0.928571	1	0.9375	chr3:47977934-47998637	-	intron:266852	ENST00000434267.5	4134	MAP4	hg38_genes_introns	inter:3488	hg38_cpg_opensea
chr3:47980659	0.0590582	1	15	1	1	1	1	0.95	0.9375	1	0.95	0.96	0.952381	1	0.928571	1	0.9375	chr3:47977934-47998637	-	intron:266855	ENST00000439356.2	4134	MAP4	hg38_genes_introns	inter:3488	hg38_cpg_opensea
chr3:47980659	0.0590582	1	15	1	1	1	1	0.95	0.9375	1	0.95	0.96	0.952381	1	0.928571	1	0.9375	chr3:47977934-47998637	-	intron:266857	ENST00000468075.2	4134	MAP4	hg38_genes_introns	inter:3488	hg38_cpg_opensea
chr3:47980659	0.0590582	1	15	1	1	1	1	0.95	0.9375	1	0.95	0.96	0.952381	1	0.928571	1	0.9375	chr3:47977934-47987382	-	intron:266793	ENST00000426837.6	4134	MAP4	hg38_genes_introns	inter:3488	hg38_cpg_opensea
chr3:47980659	0.0590582	1	15	1	1	1	1	0.95	0.9375	1	0.95	0.96	0.952381	1	0.928571	1	0.9375	chr3:47977934-47987382	-	intron:266847	ENST00000633710.1	4134	MAP4	hg38_genes_introns	inter:3488	hg38_cpg_opensea
chr4:15005480	0.0590582	1	15	0.030303	0	0.04	0	0.2	0.0588235	0.037037	0	0.0454545	0	0	0	0	0	chr4:15002367-15006366	+	1to5kb:53760	ENST00000503926.1	132864	CPEB2	hg38_genes_1to5kb	shore:10547	hg38_cpg_shores
chr4:15005480	0.0590582	1	15	0.030303	0	0.04	0	0.2	0.0588235	0.037037	0	0.0454545	0	0	0	0	0	chr4:15003046-15007045	-	1to5kb:58569	ENST00000500394.6	441009	CPEB2-DT	hg38_genes_1to5kb	shore:10547	hg38_cpg_shores
chr4:15005480	0.0590582	1	15	0.030303	0	0.04	0	0.2	0.0588235	0.037037	0	0.0454545	0	0	0	0	0	chr4:15004336-15007304	+	intron:301939	ENST00000538197.7	132864	CPEB2	hg38_genes_introns	shore:10547	hg38_cpg_shores
chr4:15005480	0.0590582	1	15	0.030303	0	0.04	0	0.2	0.0588235	0.037037	0	0.0454545	0	0	0	0	0	chr4:15004336-15007304	+	intron:301950	ENST00000345451.8	132864	CPEB2	hg38_genes_introns	shore:10547	hg38_cpg_shores
chr4:15005480	0.0590582	1	15	0.030303	0	0.04	0	0.2	0.0588235	0.037037	0	0.0454545	0	0	0	0	0	chr4:15004336-15007304	+	intron:301959	ENST00000507071.6	132864	CPEB2	hg38_genes_introns	shore:10547	hg38_cpg_shores
chr4:15005480	0.0590582	1	15	0.030303	0	0.04	0	0.2	0.0588235	0.037037	0	0.0454545	0	0	0	0	0	chr4:15004336-15007304	+	intron:301969	ENST00000382395.8	132864	CPEB2	hg38_genes_introns	shore:10547	hg38_cpg_shores
chr4:15005480	0.0590582	1	15	0.030303	0	0.04	0	0.2	0.0588235	0.037037	0	0.0454545	0	0	0	0	0	chr4:15004336-15007304	+	intron:301979	ENST00000382401.8	132864	CPEB2	hg38_genes_introns	shore:10547	hg38_cpg_shores
chr4:15005480	0.0590582	1	15	0.030303	0	0.04	0	0.2	0.0588235	0.037037	0	0.0454545	0	0	0	0	0	chr4:15004336-15007304	+	intron:301988	ENST00000442003.6	132864	CPEB2	hg38_genes_introns	shore:10547	hg38_cpg_shores
chr4:15005480	0.0590582	1	15	0.030303	0	0.04	0	0.2	0.0588235	0.037037	0	0.0454545	0	0	0	0	0	chr4:15005158-15006470	-	intron:328718	ENST00000502344.5	101929095	C1QTNF7-AS1	hg38_genes_introns	shore:10547	hg38_cpg_shores
chr4:15043609	0.0590582	1	0	0.96	1	0.948718	1	1	1	0.913043	1	0.961538	1	0.969697	0.970588	1	1	chr4:15017882-15263396	-	intron:328721	ENST00000502344.5	101929095	C1QTNF7-AS1	hg38_genes_introns	inter:4391	hg38_cpg_opensea
chr4:15043609	0.0590582	1	0	0.96	1	0.948718	1	1	1	0.913043	1	0.961538	1	0.969697	0.970588	1	1	chr4:15017882-15066257	-	intron:328725	ENST00000513384.1	101929095	C1QTNF7-AS1	hg38_genes_introns	inter:4391	hg38_cpg_opensea
chr4:15043609	0.0590582	1	0	0.96	1	0.948718	1	1	1	0.913043	1	0.961538	1	0.969697	0.970588	1	1	chr4:15033212-15052413	+	intron:301953	ENST00000345451.8	132864	CPEB2	hg38_genes_introns	inter:4391	hg38_cpg_opensea
chr4:15043609	0.0590582	1	0	0.96	1	0.948718	1	1	1	0.913043	1	0.961538	1	0.969697	0.970588	1	1	chr4:15033212-15052413	+	intron:301963	ENST00000507071.6	132864	CPEB2	hg38_genes_introns	inter:4391	hg38_cpg_opensea
chr4:15043609	0.0590582	1	0	0.96	1	0.948718	1	1	1	0.913043	1	0.961538	1	0.969697	0.970588	1	1	chr4:15033212-15052413	+	intron:301982	ENST00000382401.8	132864	CPEB2	hg38_genes_introns	inter:4391	hg38_cpg_opensea
chr4:15043609	0.0590582	1	0	0.96	1	0.948718	1	1	1	0.913043	1	0.961538	1	0.969697	0.970588	1	1	chr4:15040488-15052413	+	intron:301944	ENST00000538197.7	132864	CPEB2	hg38_genes_introns	inter:4391	hg38_cpg_opensea
chr4:15043609	0.0590582	1	0	0.96	1	0.948718	1	1	1	0.913043	1	0.961538	1	0.969697	0.970588	1	1	chr4:15040488-15052413	+	intron:301973	ENST00000382395.8	132864	CPEB2	hg38_genes_introns	inter:4391	hg38_cpg_opensea
chr4:15043609	0.0590582	1	0	0.96	1	0.948718	1	1	1	0.913043	1	0.961538	1	0.969697	0.970588	1	1	chr4:15040488-15052413	+	intron:301992	ENST00000442003.6	132864	CPEB2	hg38_genes_introns	inter:4391	hg38_cpg_opensea
chr6:36225673	0.0590582	1	15	0.939394	0.851852	1	0.965517	1	1	1	0.909091	0.952381	0.777778	1	0.958333	1	1	chr6:36214387-36228901	+	intron:416538	ENST00000532330.5	27154	BRPF3	hg38_genes_introns	inter:6162	hg38_cpg_opensea
chr6:36225673	0.0590582	1	15	0.939394	0.851852	1	0.965517	1	1	1	0.909091	0.952381	0.777778	1	0.958333	1	1	chr6:36218011-36230425	+	intron:416557	ENST00000441123.1	27154	BRPF3	hg38_genes_introns	inter:6162	hg38_cpg_opensea
chr6:36225673	0.0590582	1	15	0.939394	0.851852	1	0.965517	1	1	1	0.909091	0.952381	0.777778	1	0.958333	1	1	chr6:36222266-36228901	+	intron:416548	ENST00000534400.5	27154	BRPF3	hg38_genes_introns	inter:6162	hg38_cpg_opensea
chr6:36225673	0.0590582	1	15	0.939394	0.851852	1	0.965517	1	1	1	0.909091	0.952381	0.777778	1	0.958333	1	1	chr6:36225365-36228901	+	intron:416500	ENST00000357641.10	27154	BRPF3	hg38_genes_introns	inter:6162	hg38_cpg_opensea
chr6:36225673	0.0590582	1	15	0.939394	0.851852	1	0.965517	1	1	1	0.909091	0.952381	0.777778	1	0.958333	1	1	chr6:36225365-36228901	+	intron:416510	ENST00000339717.11	27154	BRPF3	hg38_genes_introns	inter:6162	hg38_cpg_opensea
chr6:36225673	0.0590582	1	15	0.939394	0.851852	1	0.965517	1	1	1	0.909091	0.952381	0.777778	1	0.958333	1	1	chr6:36225365-36228901	+	intron:416520	ENST00000449261.6	27154	BRPF3	hg38_genes_introns	inter:6162	hg38_cpg_opensea
chr6:36225673	0.0590582	1	15	0.939394	0.851852	1	0.965517	1	1	1	0.909091	0.952381	0.777778	1	0.958333	1	1	chr6:36225365-36228901	+	intron:416528	ENST00000534694.5	27154	BRPF3	hg38_genes_introns	inter:6162	hg38_cpg_opensea
chr6:36225673	0.0590582	1	15	0.939394	0.851852	1	0.965517	1	1	1	0.909091	0.952381	0.777778	1	0.958333	1	1	chr6:36225365-36228901	+	intron:416563	ENST00000441730.2	27154	BRPF3	hg38_genes_introns	inter:6162	hg38_cpg_opensea
chr6:36227356	0.0590582	1	0	0.96	1	0.921053	0.971429	1	1	0.95	0.952381	0.96875	1	1	1	0.9	1	chr6:36214387-36228901	+	intron:416538	ENST00000532330.5	27154	BRPF3	hg38_genes_introns	inter:6162	hg38_cpg_opensea
chr6:36227356	0.0590582	1	0	0.96	1	0.921053	0.971429	1	1	0.95	0.952381	0.96875	1	1	1	0.9	1	chr6:36218011-36230425	+	intron:416557	ENST00000441123.1	27154	BRPF3	hg38_genes_introns	inter:6162	hg38_cpg_opensea
chr6:36227356	0.0590582	1	0	0.96	1	0.921053	0.971429	1	1	0.95	0.952381	0.96875	1	1	1	0.9	1	chr6:36222266-36228901	+	intron:416548	ENST00000534400.5	27154	BRPF3	hg38_genes_introns	inter:6162	hg38_cpg_opensea
chr6:36227356	0.0590582	1	0	0.96	1	0.921053	0.971429	1	1	0.95	0.952381	0.96875	1	1	1	0.9	1	chr6:36225365-36228901	+	intron:416500	ENST00000357641.10	27154	BRPF3	hg38_genes_introns	inter:6162	hg38_cpg_opensea
chr6:36227356	0.0590582	1	0	0.96	1	0.921053	0.971429	1	1	0.95	0.952381	0.96875	1	1	1	0.9	1	chr6:36225365-36228901	+	intron:416510	ENST00000339717.11	27154	BRPF3	hg38_genes_introns	inter:6162	hg38_cpg_opensea
chr6:36227356	0.0590582	1	0	0.96	1	0.921053	0.971429	1	1	0.95	0.952381	0.96875	1	1	1	0.9	1	chr6:36225365-36228901	+	intron:416520	ENST00000449261.6	27154	BRPF3	hg38_genes_introns	inter:6162	hg38_cpg_opensea
chr6:36227356	0.0590582	1	0	0.96	1	0.921053	0.971429	1	1	0.95	0.952381	0.96875	1	1	1	0.9	1	chr6:36225365-36228901	+	intron:416528	ENST00000534694.5	27154	BRPF3	hg38_genes_introns	inter:6162	hg38_cpg_opensea
chr6:36227356	0.0590582	1	0	0.96	1	0.921053	0.971429	1	1	0.95	0.952381	0.96875	1	1	1	0.9	1	chr6:36225365-36228901	+	intron:416563	ENST00000441730.2	27154	BRPF3	hg38_genes_introns	inter:6162	hg38_cpg_opensea
chr9:86325375	0.0590582	1	0	1	1	0.857143	1	0.941176	1	0.923077	1	0.933333	1	0.969697	1	1	1	chr9:86324654-86325653	-	promoter:111839	ENST00000469004.1	79670	TUT7	hg38_genes_promoters	inter:8997	hg38_cpg_opensea
chr9:86325375	0.0590582	1	0	1	1	0.857143	1	0.941176	1	0.923077	1	0.933333	1	0.969697	1	1	1	chr9:86325334-86325514	-	5UTR:74688	ENST00000277141.10	79670	TUT7	hg38_genes_5UTRs	inter:8997	hg38_cpg_opensea
chr9:86325375	0.0590582	1	0	1	1	0.857143	1	0.941176	1	0.923077	1	0.933333	1	0.969697	1	1	1	chr9:86325334-86325514	-	exon:719161	ENST00000277141.10	79670	TUT7	hg38_genes_exons	inter:8997	hg38_cpg_opensea
chr9:86325375	0.0590582	1	0	1	1	0.857143	1	0.941176	1	0.923077	1	0.933333	1	0.969697	1	1	1	chr9:86325334-86325514	-	exon:719188	ENST00000375963.8	79670	TUT7	hg38_genes_exons	inter:8997	hg38_cpg_opensea
chr9:86325375	0.0590582	1	0	1	1	0.857143	1	0.941176	1	0.923077	1	0.933333	1	0.969697	1	1	1	chr9:86325334-86325514	-	exon:719211	ENST00000375960.6	79670	TUT7	hg38_genes_exons	inter:8997	hg38_cpg_opensea
chr12:6592671	0.0590582	1	0	0.866667	0.954545	0.925926	1	0.809524	0.833333	1	1	0.923077	1	1	1	0.9	1	chr12:6591699-6592698	-	promoter:143717	ENST00000646070.1	1108	CHD4	hg38_genes_promoters	inter:11538	hg38_cpg_opensea
chr12:6592671	0.0590582	1	0	0.866667	0.954545	0.925926	1	0.809524	0.833333	1	1	0.923077	1	1	1	0.9	1	chr12:6592567-6593566	-	promoter:143718	ENST00000537634.2	1108	CHD4	hg38_genes_promoters	inter:11538	hg38_cpg_opensea
chr12:6592671	0.0590582	1	0	0.866667	0.954545	0.925926	1	0.809524	0.833333	1	1	0.923077	1	1	1	0.9	1	chr12:6588950-6592949	-	1to5kb:143702	ENST00000643538.1	1108	CHD4	hg38_genes_1to5kb	inter:11538	hg38_cpg_opensea
chr12:6592671	0.0590582	1	0	0.866667	0.954545	0.925926	1	0.809524	0.833333	1	1	0.923077	1	1	1	0.9	1	chr12:6589319-6593318	-	1to5kb:143715	ENST00000540960.2	1108	CHD4	hg38_genes_1to5kb	inter:11538	hg38_cpg_opensea
chr12:6592671	0.0590582	1	0	0.866667	0.954545	0.925926	1	0.809524	0.833333	1	1	0.923077	1	1	1	0.9	1	chr12:6588735-6592734	-	1to5kb:143716	ENST00000647333.1	1108	CHD4	hg38_genes_1to5kb	inter:11538	hg38_cpg_opensea
chr12:6592671	0.0590582	1	0	0.866667	0.954545	0.925926	1	0.809524	0.833333	1	1	0.923077	1	1	1	0.9	1	chr12:6592567-6592695	-	intron:782324	ENST00000644480.2	1108	CHD4	hg38_genes_introns	inter:11538	hg38_cpg_opensea
chr12:6592671	0.0590582	1	0	0.866667	0.954545	0.925926	1	0.809524	0.833333	1	1	0.923077	1	1	1	0.9	1	chr12:6592567-6592695	-	intron:782445	ENST00000357008.7	1108	CHD4	hg38_genes_introns	inter:11538	hg38_cpg_opensea
chr12:6592671	0.0590582	1	0	0.866667	0.954545	0.925926	1	0.809524	0.833333	1	1	0.923077	1	1	1	0.9	1	chr12:6592567-6592695	-	intron:782483	ENST00000544484.6	1108	CHD4	hg38_genes_introns	inter:11538	hg38_cpg_opensea
chr12:6592671	0.0590582	1	0	0.866667	0.954545	0.925926	1	0.809524	0.833333	1	1	0.923077	1	1	1	0.9	1	chr12:6592567-6592695	-	intron:782522	ENST00000544040.7	1108	CHD4	hg38_genes_introns	inter:11538	hg38_cpg_opensea
chr12:6592671	0.0590582	1	0	0.866667	0.954545	0.925926	1	0.809524	0.833333	1	1	0.923077	1	1	1	0.9	1	chr12:6592567-6592695	-	intron:782561	ENST00000645022.1	1108	CHD4	hg38_genes_introns	inter:11538	hg38_cpg_opensea
chr12:6592671	0.0590582	1	0	0.866667	0.954545	0.925926	1	0.809524	0.833333	1	1	0.923077	1	1	1	0.9	1	chr12:6592567-6592695	-	intron:782607	ENST00000642810.1	1108	CHD4	hg38_genes_introns	inter:11538	hg38_cpg_opensea
chr12:6592671	0.0590582	1	0	0.866667	0.954545	0.925926	1	0.809524	0.833333	1	1	0.923077	1	1	1	0.9	1	chr12:6592567-6592695	-	intron:782669	ENST00000643815.1	1108	CHD4	hg38_genes_introns	inter:11538	hg38_cpg_opensea
chr12:6592671	0.0590582	1	0	0.866667	0.954545	0.925926	1	0.809524	0.833333	1	1	0.923077	1	1	1	0.9	1	chr12:6592567-6592695	-	intron:782699	ENST00000643335.1	1108	CHD4	hg38_genes_introns	inter:11538	hg38_cpg_opensea
chr12:6592671	0.0590582	1	0	0.866667	0.954545	0.925926	1	0.809524	0.833333	1	1	0.923077	1	1	1	0.9	1	chr12:6592567-6592695	-	intron:782753	ENST00000646806.1	1108	CHD4	hg38_genes_introns	inter:11538	hg38_cpg_opensea
chr12:6592671	0.0590582	1	0	0.866667	0.954545	0.925926	1	0.809524	0.833333	1	1	0.923077	1	1	1	0.9	1	chr12:6592567-6592695	-	intron:782814	ENST00000642879.1	1108	CHD4	hg38_genes_introns	inter:11538	hg38_cpg_opensea
chr12:6592671	0.0590582	1	0	0.866667	0.954545	0.925926	1	0.809524	0.833333	1	1	0.923077	1	1	1	0.9	1	chr12:6592567-6592695	-	intron:782853	ENST00000644137.1	1108	CHD4	hg38_genes_introns	inter:11538	hg38_cpg_opensea
chr12:6592671	0.0590582	1	0	0.866667	0.954545	0.925926	1	0.809524	0.833333	1	1	0.923077	1	1	1	0.9	1	chr12:6592567-6592695	-	intron:782892	ENST00000645645.1	1108	CHD4	hg38_genes_introns	inter:11538	hg38_cpg_opensea
chr12:6592671	0.0590582	1	0	0.866667	0.954545	0.925926	1	0.809524	0.833333	1	1	0.923077	1	1	1	0.9	1	chr12:6592567-6592695	-	intron:782943	ENST00000642594.1	1108	CHD4	hg38_genes_introns	inter:11538	hg38_cpg_opensea
chr12:6592671	0.0590582	1	0	0.866667	0.954545	0.925926	1	0.809524	0.833333	1	1	0.923077	1	1	1	0.9	1	chr12:6592567-6592695	-	intron:782980	ENST00000645095.1	1108	CHD4	hg38_genes_introns	inter:11538	hg38_cpg_opensea
chr12:6592671	0.0590582	1	0	0.866667	0.954545	0.925926	1	0.809524	0.833333	1	1	0.923077	1	1	1	0.9	1	chr12:6592567-6592695	-	intron:783017	ENST00000646268.1	1108	CHD4	hg38_genes_introns	inter:11538	hg38_cpg_opensea
chr12:6592671	0.0590582	1	0	0.866667	0.954545	0.925926	1	0.809524	0.833333	1	1	0.923077	1	1	1	0.9	1	chr12:6592567-6592695	-	intron:783056	ENST00000644352.1	1108	CHD4	hg38_genes_introns	inter:11538	hg38_cpg_opensea
chr12:6592671	0.0590582	1	0	0.866667	0.954545	0.925926	1	0.809524	0.833333	1	1	0.923077	1	1	1	0.9	1	chr12:6592567-6592695	-	intron:783092	ENST00000647483.1	1108	CHD4	hg38_genes_introns	inter:11538	hg38_cpg_opensea
chr12:6592671	0.0590582	1	0	0.866667	0.954545	0.925926	1	0.809524	0.833333	1	1	0.923077	1	1	1	0.9	1	chr12:6592567-6592695	-	intron:783120	ENST00000646608.1	1108	CHD4	hg38_genes_introns	inter:11538	hg38_cpg_opensea
chr12:6592671	0.0590582	1	0	0.866667	0.954545	0.925926	1	0.809524	0.833333	1	1	0.923077	1	1	1	0.9	1	chr12:6592567-6592695	-	intron:783181	ENST00000645005.1	1108	CHD4	hg38_genes_introns	inter:11538	hg38_cpg_opensea
chr12:6592671	0.0590582	1	0	0.866667	0.954545	0.925926	1	0.809524	0.833333	1	1	0.923077	1	1	1	0.9	1	chr12:6592567-6592695	-	intron:783238	ENST00000644801.1	1108	CHD4	hg38_genes_introns	inter:11538	hg38_cpg_opensea
chr12:6592671	0.0590582	1	0	0.866667	0.954545	0.925926	1	0.809524	0.833333	1	1	0.923077	1	1	1	0.9	1	chr12:6592567-6592695	-	intron:783270	ENST00000644289.1	1108	CHD4	hg38_genes_introns	inter:11538	hg38_cpg_opensea
chr12:6592671	0.0590582	1	0	0.866667	0.954545	0.925926	1	0.809524	0.833333	1	1	0.923077	1	1	1	0.9	1	chr12:6592567-6592695	-	intron:783302	ENST00000646366.1	1108	CHD4	hg38_genes_introns	inter:11538	hg38_cpg_opensea
chr12:6592671	0.0590582	1	0	0.866667	0.954545	0.925926	1	0.809524	0.833333	1	1	0.923077	1	1	1	0.9	1	chr12:6592567-6592695	-	intron:783331	ENST00000644356.1	1108	CHD4	hg38_genes_introns	inter:11538	hg38_cpg_opensea
chr12:6592671	0.0590582	1	0	0.866667	0.954545	0.925926	1	0.809524	0.833333	1	1	0.923077	1	1	1	0.9	1	chr12:6592567-6592695	-	intron:783349	ENST00000545083.1	1108	CHD4	hg38_genes_introns	inter:11538	hg38_cpg_opensea
chr12:71631104	0.0590582	1	0	1	1	0.933333	1	0.96	1	0.921053	0.972973	0.944444	0.961538	0.947368	1	1	1	chr12:71630955-71631777	-	intron:801061	ENST00000378743.9	196441	ZFC3H1	hg38_genes_introns	inter:11941	hg38_cpg_opensea
chr12:71631104	0.0590582	1	0	1	1	0.933333	1	0.96	1	0.921053	0.972973	0.944444	0.961538	0.947368	1	1	1	chr12:71630955-71631777	-	intron:801094	ENST00000552994.5	196441	ZFC3H1	hg38_genes_introns	inter:11941	hg38_cpg_opensea
chr12:71645396	0.0590582	1	15	1	1	1	0.980392	0.875	0.8	0.978261	0.903226	1	0.95	1	1	0.956522	0.821429	chr12:71645076-71647748	-	intron:801074	ENST00000378743.9	196441	ZFC3H1	hg38_genes_introns	inter:11941	hg38_cpg_opensea
chr12:71645396	0.0590582	1	15	1	1	1	0.980392	0.875	0.8	0.978261	0.903226	1	0.95	1	1	0.956522	0.821429	chr12:71645076-71647748	-	intron:801107	ENST00000552994.5	196441	ZFC3H1	hg38_genes_introns	inter:11941	hg38_cpg_opensea
chr12:71645396	0.0590582	1	15	1	1	1	0.980392	0.875	0.8	0.978261	0.903226	1	0.95	1	1	0.956522	0.821429	chr12:71645076-71647748	-	intron:801119	ENST00000550712.1	196441	ZFC3H1	hg38_genes_introns	inter:11941	hg38_cpg_opensea
chr14:23072478	0.0590582	1	15	0.972973	0.941176	0.965517	0.933333	1	1	1	0.966667	1	1	1	0.979592	1	0.958333	chr14:23071566-23072565	-	promoter:159289	ENST00000557515.5	22985	ACIN1	hg38_genes_promoters	inter:12863	hg38_cpg_opensea
chr14:23072478	0.0590582	1	15	0.972973	0.941176	0.965517	0.933333	1	1	1	0.966667	1	1	1	0.979592	1	0.958333	chr14:23071562-23072561	-	promoter:159292	ENST00000338631.10	22985	ACIN1	hg38_genes_promoters	inter:12863	hg38_cpg_opensea
chr14:23072478	0.0590582	1	15	0.972973	0.941176	0.965517	0.933333	1	1	1	0.966667	1	1	1	0.979592	1	0.958333	chr14:23071618-23072617	-	promoter:159293	ENST00000357481.6	22985	ACIN1	hg38_genes_promoters	inter:12863	hg38_cpg_opensea
chr14:23072478	0.0590582	1	15	0.972973	0.941176	0.965517	0.933333	1	1	1	0.966667	1	1	1	0.979592	1	0.958333	chr14:23071566-23072565	-	promoter:159296	ENST00000397341.7	22985	ACIN1	hg38_genes_promoters	inter:12863	hg38_cpg_opensea
chr14:23072478	0.0590582	1	15	0.972973	0.941176	0.965517	0.933333	1	1	1	0.966667	1	1	1	0.979592	1	0.958333	chr14:23071539-23072538	-	promoter:159303	ENST00000555566.1	22985	ACIN1	hg38_genes_promoters	inter:12863	hg38_cpg_opensea
chr14:23072478	0.0590582	1	15	0.972973	0.941176	0.965517	0.933333	1	1	1	0.966667	1	1	1	0.979592	1	0.958333	chr14:23071556-23072555	-	promoter:159306	ENST00000553721.5	22985	ACIN1	hg38_genes_promoters	inter:12863	hg38_cpg_opensea
chr14:23072478	0.0590582	1	15	0.972973	0.941176	0.965517	0.933333	1	1	1	0.966667	1	1	1	0.979592	1	0.958333	chr14:23071551-23072550	-	promoter:159307	ENST00000557432.2	22985	ACIN1	hg38_genes_promoters	inter:12863	hg38_cpg_opensea
chr14:23072478	0.0590582	1	15	0.972973	0.941176	0.965517	0.933333	1	1	1	0.966667	1	1	1	0.979592	1	0.958333	chr14:23071558-23072557	-	promoter:159309	ENST00000553501.1	22985	ACIN1	hg38_genes_promoters	inter:12863	hg38_cpg_opensea
chr14:23072478	0.0590582	1	15	0.972973	0.941176	0.965517	0.933333	1	1	1	0.966667	1	1	1	0.979592	1	0.958333	chr14:23070526-23074525	-	1to5kb:159291	ENST00000473758.5	22985	ACIN1	hg38_genes_1to5kb	inter:12863	hg38_cpg_opensea
chr14:23072478	0.0590582	1	15	0.972973	0.941176	0.965517	0.933333	1	1	1	0.966667	1	1	1	0.979592	1	0.958333	chr14:23072202-23076201	-	1to5kb:159310	ENST00000554979.1	22985	ACIN1	hg38_genes_1to5kb	inter:12863	hg38_cpg_opensea
chr14:23072478	0.0590582	1	15	0.972973	0.941176	0.965517	0.933333	1	1	1	0.966667	1	1	1	0.979592	1	0.958333	chr14:23069618-23078150	-	intron:866108	ENST00000605057.6	22985	ACIN1	hg38_genes_introns	inter:12863	hg38_cpg_opensea
chr14:23072478	0.0590582	1	15	0.972973	0.941176	0.965517	0.933333	1	1	1	0.966667	1	1	1	0.979592	1	0.958333	chr14:23069618-23078150	-	intron:866160	ENST00000262710.5	22985	ACIN1	hg38_genes_introns	inter:12863	hg38_cpg_opensea
chr14:23072478	0.0590582	1	15	0.972973	0.941176	0.965517	0.933333	1	1	1	0.966667	1	1	1	0.979592	1	0.958333	chr14:23069618-23078150	-	intron:866178	ENST00000457657.5	22985	ACIN1	hg38_genes_introns	inter:12863	hg38_cpg_opensea
chr14:23072478	0.0590582	1	15	0.972973	0.941176	0.965517	0.933333	1	1	1	0.966667	1	1	1	0.979592	1	0.958333	chr14:23069618-23078150	-	intron:866206	ENST00000555053.5	22985	ACIN1	hg38_genes_introns	inter:12863	hg38_cpg_opensea
chr14:23072478	0.0590582	1	15	0.972973	0.941176	0.965517	0.933333	1	1	1	0.966667	1	1	1	0.979592	1	0.958333	chr14:23069618-23076469	-	intron:866246	ENST00000555352.2	22985	ACIN1	hg38_genes_introns	inter:12863	hg38_cpg_opensea
chr14:67188389	0.0590582	1	15	1	1	0.954545	0.875	1	0.928571	1	0.857143	1	0.909091	1	0.961538	1	1	chr14:67184393-67188392	+	1to5kb:156310	ENST00000524532.5	161142	FAM71D	hg38_genes_1to5kb	inter:13063	hg38_cpg_opensea
chr14:67188389	0.0590582	1	15	1	1	0.954545	0.875	1	0.928571	1	0.857143	1	0.909091	1	0.961538	1	1	chr14:67184393-67188392	+	1to5kb:156311	ENST00000612183.4	161142	FAM71D	hg38_genes_1to5kb	inter:13063	hg38_cpg_opensea
chr14:67188389	0.0590582	1	15	1	1	0.954545	0.875	1	0.928571	1	0.857143	1	0.909091	1	0.961538	1	1	chr14:67184429-67188428	+	1to5kb:156312	ENST00000311864.7	161142	FAM71D	hg38_genes_1to5kb	inter:13063	hg38_cpg_opensea
chr14:67188389	0.0590582	1	15	1	1	0.954545	0.875	1	0.928571	1	0.857143	1	0.909091	1	0.961538	1	1	chr14:67184440-67188439	+	1to5kb:156313	ENST00000530728.5	161142	FAM71D	hg38_genes_1to5kb	inter:13063	hg38_cpg_opensea
chr14:67188389	0.0590582	1	15	1	1	0.954545	0.875	1	0.928571	1	0.857143	1	0.909091	1	0.961538	1	1	chr14:67184443-67188442	+	1to5kb:156314	ENST00000524914.5	161142	FAM71D	hg38_genes_1to5kb	inter:13063	hg38_cpg_opensea
chr14:67188389	0.0590582	1	15	1	1	0.954545	0.875	1	0.928571	1	0.857143	1	0.909091	1	0.961538	1	1	chr14:67184451-67188450	+	1to5kb:156315	ENST00000557671.2	161142	FAM71D	hg38_genes_1to5kb	inter:13063	hg38_cpg_opensea
chr14:67188389	0.0590582	1	15	1	1	0.954545	0.875	1	0.928571	1	0.857143	1	0.909091	1	0.961538	1	1	chr14:67184461-67188460	+	1to5kb:156316	ENST00000534174.5	161142	FAM71D	hg38_genes_1to5kb	inter:13063	hg38_cpg_opensea
chr14:67216588	0.0590582	1	15	0.961538	0.916667	1	1	0.958333	0.941176	1	0.971429	1	0.947368	1	1	1	0.966667	chr14:67208450-67221778	+	intron:848882	ENST00000612183.4	161142	FAM71D	hg38_genes_introns	inter:13063	hg38_cpg_opensea
chr14:67216588	0.0590582	1	15	0.961538	0.916667	1	1	0.958333	0.941176	1	0.971429	1	0.947368	1	1	1	0.966667	chr14:67208450-67221778	+	intron:848890	ENST00000311864.7	161142	FAM71D	hg38_genes_introns	inter:13063	hg38_cpg_opensea
chr14:67216588	0.0590582	1	15	0.961538	0.916667	1	1	0.958333	0.941176	1	0.971429	1	0.947368	1	1	1	0.966667	chr14:67208450-67221778	+	intron:848907	ENST00000557671.2	161142	FAM71D	hg38_genes_introns	inter:13063	hg38_cpg_opensea
chr14:67216588	0.0590582	1	15	0.961538	0.916667	1	1	0.958333	0.941176	1	0.971429	1	0.947368	1	1	1	0.966667	chr14:67208450-67221778	+	intron:848915	ENST00000534174.5	161142	FAM71D	hg38_genes_introns	inter:13063	hg38_cpg_opensea
chr14:67216588	0.0590582	1	15	0.961538	0.916667	1	1	0.958333	0.941176	1	0.971429	1	0.947368	1	1	1	0.966667	chr14:67208450-67221778	+	intron:848924	ENST00000556046.5	161142	FAM71D	hg38_genes_introns	inter:13063	hg38_cpg_opensea
chr14:67216588	0.0590582	1	15	0.961538	0.916667	1	1	0.958333	0.941176	1	0.971429	1	0.947368	1	1	1	0.966667	chr14:67205090-67221778	+	intron:848928	ENST00000556117.1	161142	FAM71D	hg38_genes_introns	inter:13063	hg38_cpg_opensea
chr15:92962650	0.0590582	1	0	0.972222	1	0.9	0.972222	1	1	0.939394	0.956522	1	1	0.961538	1	0.923077	1	chr15:92956650-92967324	+	intron:904133	ENST00000626874.2	1106	CHD2	hg38_genes_introns	inter:14016	hg38_cpg_opensea
chr15:92962650	0.0590582	1	0	0.972222	1	0.9	0.972222	1	1	0.939394	0.956522	1	1	0.961538	1	0.923077	1	chr15:92956650-92967324	+	intron:904195	ENST00000635856.1	1106	CHD2	hg38_genes_introns	inter:14016	hg38_cpg_opensea
chr15:92962650	0.0590582	1	0	0.972222	1	0.9	0.972222	1	1	0.939394	0.956522	1	1	0.961538	1	0.923077	1	chr15:92956650-92967324	+	intron:904223	ENST00000394196.9	1106	CHD2	hg38_genes_introns	inter:14016	hg38_cpg_opensea
chr15:92962650	0.0590582	1	0	0.972222	1	0.9	0.972222	1	1	0.939394	0.956522	1	1	0.961538	1	0.923077	1	chr15:92956650-92967324	+	intron:904260	ENST00000625990.3	1106	CHD2	hg38_genes_introns	inter:14016	hg38_cpg_opensea
chr15:92962650	0.0590582	1	0	0.972222	1	0.9	0.972222	1	1	0.939394	0.956522	1	1	0.961538	1	0.923077	1	chr15:92956650-92967324	+	intron:904292	ENST00000637572.1	1106	CHD2	hg38_genes_introns	inter:14016	hg38_cpg_opensea
chr15:92962650	0.0590582	1	0	0.972222	1	0.9	0.972222	1	1	0.939394	0.956522	1	1	0.961538	1	0.923077	1	chr15:92956650-92967324	+	intron:904321	ENST00000636881.1	1106	CHD2	hg38_genes_introns	inter:14016	hg38_cpg_opensea
chr15:92962650	0.0590582	1	0	0.972222	1	0.9	0.972222	1	1	0.939394	0.956522	1	1	0.961538	1	0.923077	1	chr15:92956650-92967324	+	intron:904344	ENST00000628181.1	1106	CHD2	hg38_genes_introns	inter:14016	hg38_cpg_opensea
chr15:92962650	0.0590582	1	0	0.972222	1	0.9	0.972222	1	1	0.939394	0.956522	1	1	0.961538	1	0.923077	1	chr15:92956650-92965241	+	intron:904345	ENST00000627200.1	1106	CHD2	hg38_genes_introns	inter:14016	hg38_cpg_opensea
chr15:92981958	0.0590582	1	15	1	1	1	0.972973	1	0.952381	1	0.931034	0.962963	0.928571	0.971429	0.9375	1	1	chr15:92979459-92983458	+	1to5kb:166758	ENST00000637789.1	1106	CHD2	hg38_genes_1to5kb	inter:14016	hg38_cpg_opensea
chr15:92981958	0.0590582	1	15	1	1	1	0.972973	1	0.952381	1	0.931034	0.962963	0.928571	0.971429	0.9375	1	1	chr15:92981458-92984329	+	intron:904141	ENST00000626874.2	1106	CHD2	hg38_genes_introns	inter:14016	hg38_cpg_opensea
chr15:92981958	0.0590582	1	15	1	1	1	0.972973	1	0.952381	1	0.931034	0.962963	0.928571	0.971429	0.9375	1	1	chr15:92981458-92984329	+	intron:904203	ENST00000635856.1	1106	CHD2	hg38_genes_introns	inter:14016	hg38_cpg_opensea
chr15:92981958	0.0590582	1	15	1	1	1	0.972973	1	0.952381	1	0.931034	0.962963	0.928571	0.971429	0.9375	1	1	chr15:92981458-92984329	+	intron:904231	ENST00000394196.9	1106	CHD2	hg38_genes_introns	inter:14016	hg38_cpg_opensea
chr15:92981958	0.0590582	1	15	1	1	1	0.972973	1	0.952381	1	0.931034	0.962963	0.928571	0.971429	0.9375	1	1	chr15:92981458-92984329	+	intron:904300	ENST00000637572.1	1106	CHD2	hg38_genes_introns	inter:14016	hg38_cpg_opensea
chr15:92981958	0.0590582	1	15	1	1	1	0.972973	1	0.952381	1	0.931034	0.962963	0.928571	0.971429	0.9375	1	1	chr15:92981458-92984329	+	intron:904329	ENST00000636881.1	1106	CHD2	hg38_genes_introns	inter:14016	hg38_cpg_opensea
chr15:92981958	0.0590582	1	15	1	1	1	0.972973	1	0.952381	1	0.931034	0.962963	0.928571	0.971429	0.9375	1	1	chr15:92981458-92984329	+	intron:904359	ENST00000636306.1	1106	CHD2	hg38_genes_introns	inter:14016	hg38_cpg_opensea
chr17:4701773	0.0590582	1	15	0	0	0.545455	0.533333	0.0833333	0	0.636364	0.363636	0.647059	0.263158	0.588235	0.368421	0	0	chr17:4699230-4703229	+	1to5kb:182830	ENST00000497885.1	101559451	PELP1-DT	hg38_genes_1to5kb	shore:37156	hg38_cpg_shores
chr17:4701773	0.0590582	1	15	0	0	0.545455	0.533333	0.0833333	0	0.636364	0.363636	0.647059	0.263158	0.588235	0.368421	0	0	chr17:4691443-4703862	-	intron:1024818	ENST00000572293.7	27043	PELP1	hg38_genes_introns	shore:37156	hg38_cpg_shores
chr17:4701773	0.0590582	1	15	0	0	0.545455	0.533333	0.0833333	0	0.636364	0.363636	0.647059	0.263158	0.588235	0.368421	0	0	chr17:4691443-4703862	-	intron:1024834	ENST00000574876.5	27043	PELP1	hg38_genes_introns	shore:37156	hg38_cpg_shores
chr17:4701773	0.0590582	1	15	0	0	0.545455	0.533333	0.0833333	0	0.636364	0.363636	0.647059	0.263158	0.588235	0.368421	0	0	chr17:4691443-4703862	-	intron:1024850	ENST00000301396.8	27043	PELP1	hg38_genes_introns	shore:37156	hg38_cpg_shores
chr17:4701773	0.0590582	1	15	0	0	0.545455	0.533333	0.0833333	0	0.636364	0.363636	0.647059	0.263158	0.588235	0.368421	0	0	chr17:4691443-4703862	-	intron:1024868	ENST00000436683.6	27043	PELP1	hg38_genes_introns	shore:37156	hg38_cpg_shores
chr17:4701773	0.0590582	1	15	0	0	0.545455	0.533333	0.0833333	0	0.636364	0.363636	0.647059	0.263158	0.588235	0.368421	0	0	chr17:4691443-4703862	-	intron:1024883	ENST00000573523.5	27043	PELP1	hg38_genes_introns	shore:37156	hg38_cpg_shores
chr17:4701773	0.0590582	1	15	0	0	0.545455	0.533333	0.0833333	0	0.636364	0.363636	0.647059	0.263158	0.588235	0.368421	0	0	chr17:4691443-4703862	-	intron:1024901	ENST00000575329.5	27043	PELP1	hg38_genes_introns	shore:37156	hg38_cpg_shores
chr17:4701773	0.0590582	1	15	0	0	0.545455	0.533333	0.0833333	0	0.636364	0.363636	0.647059	0.263158	0.588235	0.368421	0	0	chr17:4691443-4703862	-	intron:1024913	ENST00000570571.5	27043	PELP1	hg38_genes_introns	shore:37156	hg38_cpg_shores
chr17:4701773	0.0590582	1	15	0	0	0.545455	0.533333	0.0833333	0	0.636364	0.363636	0.647059	0.263158	0.588235	0.368421	0	0	chr17:4691443-4703862	-	intron:1024923	ENST00000575101.1	27043	PELP1	hg38_genes_introns	shore:37156	hg38_cpg_shores
chr17:4701773	0.0590582	1	15	0	0	0.545455	0.533333	0.0833333	0	0.636364	0.363636	0.647059	0.263158	0.588235	0.368421	0	0	chr17:4691443-4703862	-	intron:1024927	ENST00000570823.5	27043	PELP1	hg38_genes_introns	shore:37156	hg38_cpg_shores
chr17:4701773	0.0590582	1	15	0	0	0.545455	0.533333	0.0833333	0	0.636364	0.363636	0.647059	0.263158	0.588235	0.368421	0	0	chr17:4691443-4703862	-	intron:1024928	ENST00000571347.1	27043	PELP1	hg38_genes_introns	shore:37156	hg38_cpg_shores
chr22:40571285	0.0590582	1	15	1	1	0.958333	0.9	1	1	1	0.956522	0.947368	0.909091	0.96875	0.916667	1	0.909091	chr22:40552368-40594673	-	intron:1214661	ENST00000651595.2	57591	MRTFA	hg38_genes_introns	inter:19071	hg38_cpg_opensea
chr22:40571285	0.0590582	1	15	1	1	0.958333	0.9	1	1	1	0.956522	0.947368	0.909091	0.96875	0.916667	1	0.909091	chr22:40552368-40594673	-	intron:1214696	ENST00000396617.7	57591	MRTFA	hg38_genes_introns	inter:19071	hg38_cpg_opensea
chr22:40571285	0.0590582	1	15	1	1	0.958333	0.9	1	1	1	0.956522	0.947368	0.909091	0.96875	0.916667	1	0.909091	chr22:40552368-40594673	-	intron:1214733	ENST00000355630.10	57591	MRTFA	hg38_genes_introns	inter:19071	hg38_cpg_opensea
chr22:40571285	0.0590582	1	15	1	1	0.958333	0.9	1	1	1	0.956522	0.947368	0.909091	0.96875	0.916667	1	0.909091	chr22:40552368-40594673	-	intron:1214746	ENST00000402042.7	57591	MRTFA	hg38_genes_introns	inter:19071	hg38_cpg_opensea
chr22:40571285	0.0590582	1	15	1	1	0.958333	0.9	1	1	1	0.956522	0.947368	0.909091	0.96875	0.916667	1	0.909091	chr22:40552368-40636477	-	intron:1214765	ENST00000463769.7	57591	MRTFA	hg38_genes_introns	inter:19071	hg38_cpg_opensea
chr22:40571285	0.0590582	1	15	1	1	0.958333	0.9	1	1	1	0.956522	0.947368	0.909091	0.96875	0.916667	1	0.909091	chr22:40552368-40636477	-	intron:1214767	ENST00000650658.1	57591	MRTFA	hg38_genes_introns	inter:19071	hg38_cpg_opensea
chr22:40571285	0.0590582	1	15	1	1	0.958333	0.9	1	1	1	0.956522	0.947368	0.909091	0.96875	0.916667	1	0.909091	chr22:40552368-40594673	-	intron:1214769	ENST00000466278.1	57591	MRTFA	hg38_genes_introns	inter:19071	hg38_cpg_opensea
chr22:40601654	0.0590582	1	0	0.833333	1	0.666667	0.851852	0.958333	1	0.758621	0.833333	1	1	0.8	0.923077	1	1	chr22:40594736-40636477	-	intron:1214662	ENST00000651595.2	57591	MRTFA	hg38_genes_introns	inter:19071	hg38_cpg_opensea
chr22:40601654	0.0590582	1	0	0.833333	1	0.666667	0.851852	0.958333	1	0.758621	0.833333	1	1	0.8	0.923077	1	1	chr22:40594736-40636477	-	intron:1214697	ENST00000396617.7	57591	MRTFA	hg38_genes_introns	inter:19071	hg38_cpg_opensea
chr22:40601654	0.0590582	1	0	0.833333	1	0.666667	0.851852	0.958333	1	0.758621	0.833333	1	1	0.8	0.923077	1	1	chr22:40594736-40636477	-	intron:1214734	ENST00000355630.10	57591	MRTFA	hg38_genes_introns	inter:19071	hg38_cpg_opensea
chr22:40601654	0.0590582	1	0	0.833333	1	0.666667	0.851852	0.958333	1	0.758621	0.833333	1	1	0.8	0.923077	1	1	chr22:40594736-40636477	-	intron:1214747	ENST00000402042.7	57591	MRTFA	hg38_genes_introns	inter:19071	hg38_cpg_opensea
chr22:40601654	0.0590582	1	0	0.833333	1	0.666667	0.851852	0.958333	1	0.758621	0.833333	1	1	0.8	0.923077	1	1	chr22:40552368-40636477	-	intron:1214765	ENST00000463769.7	57591	MRTFA	hg38_genes_introns	inter:19071	hg38_cpg_opensea
chr22:40601654	0.0590582	1	0	0.833333	1	0.666667	0.851852	0.958333	1	0.758621	0.833333	1	1	0.8	0.923077	1	1	chr22:40552368-40636477	-	intron:1214767	ENST00000650658.1	57591	MRTFA	hg38_genes_introns	inter:19071	hg38_cpg_opensea
chr22:40601654	0.0590582	1	0	0.833333	1	0.666667	0.851852	0.958333	1	0.758621	0.833333	1	1	0.8	0.923077	1	1	chr22:40594736-40636477	-	intron:1214770	ENST00000466278.1	57591	MRTFA	hg38_genes_introns	inter:19071	hg38_cpg_opensea
chr22:40601654	0.0590582	1	0	0.833333	1	0.666667	0.851852	0.958333	1	0.758621	0.833333	1	1	0.8	0.923077	1	1	chr22:40587579-40636477	-	intron:1214771	ENST00000651158.1	57591	MRTFA	hg38_genes_introns	inter:19071	hg38_cpg_opensea
chr1:62465963	0.0591721	1	20	0.913043	0.827586	0.9	0.9	0.909091	0.923077	0.9	0.882353	0.958333	0.941176	0.852941	0.833333	1	0.904762	chr1:62457706-62473981	-	intron:83147	ENST00000634495.2	85440	DOCK7	hg38_genes_introns	inter:844	hg38_cpg_opensea
chr1:62465963	0.0591721	1	20	0.913043	0.827586	0.9	0.9	0.909091	0.923077	0.9	0.882353	0.958333	0.941176	0.852941	0.833333	1	0.904762	chr1:62457706-62473981	-	intron:83154	ENST00000251157.10	85440	DOCK7	hg38_genes_introns	inter:844	hg38_cpg_opensea
chr1:62465963	0.0591721	1	20	0.913043	0.827586	0.9	0.9	0.909091	0.923077	0.9	0.882353	0.958333	0.941176	0.852941	0.833333	1	0.904762	chr1:62457706-62473981	-	intron:83203	ENST00000635253.2	85440	DOCK7	hg38_genes_introns	inter:844	hg38_cpg_opensea
chr1:62465963	0.0591721	1	20	0.913043	0.827586	0.9	0.9	0.909091	0.923077	0.9	0.882353	0.958333	0.941176	0.852941	0.833333	1	0.904762	chr1:62457706-62473981	-	intron:83252	ENST00000454575.6	85440	DOCK7	hg38_genes_introns	inter:844	hg38_cpg_opensea
chr1:62465963	0.0591721	1	20	0.913043	0.827586	0.9	0.9	0.909091	0.923077	0.9	0.882353	0.958333	0.941176	0.852941	0.833333	1	0.904762	chr1:62457706-62473981	-	intron:83301	ENST00000635983.1	85440	DOCK7	hg38_genes_introns	inter:844	hg38_cpg_opensea
chr1:62465963	0.0591721	1	20	0.913043	0.827586	0.9	0.9	0.909091	0.923077	0.9	0.882353	0.958333	0.941176	0.852941	0.833333	1	0.904762	chr1:62457706-62473981	-	intron:83316	ENST00000340370.10	85440	DOCK7	hg38_genes_introns	inter:844	hg38_cpg_opensea
chr1:62465963	0.0591721	1	20	0.913043	0.827586	0.9	0.9	0.909091	0.923077	0.9	0.882353	0.958333	0.941176	0.852941	0.833333	1	0.904762	chr1:62457706-62473981	-	intron:83364	ENST00000637255.1	85440	DOCK7	hg38_genes_introns	inter:844	hg38_cpg_opensea
chr1:62465963	0.0591721	1	20	0.913043	0.827586	0.9	0.9	0.909091	0.923077	0.9	0.882353	0.958333	0.941176	0.852941	0.833333	1	0.904762	chr1:62457706-62473981	-	intron:83392	ENST00000634264.1	85440	DOCK7	hg38_genes_introns	inter:844	hg38_cpg_opensea
chr1:62465963	0.0591721	1	20	0.913043	0.827586	0.9	0.9	0.909091	0.923077	0.9	0.882353	0.958333	0.941176	0.852941	0.833333	1	0.904762	chr1:62457706-62473981	-	intron:83440	ENST00000635123.1	85440	DOCK7	hg38_genes_introns	inter:844	hg38_cpg_opensea
chr1:62465963	0.0591721	1	20	0.913043	0.827586	0.9	0.9	0.909091	0.923077	0.9	0.882353	0.958333	0.941176	0.852941	0.833333	1	0.904762	chr1:62460971-62473981	-	intron:83486	ENST00000637306.1	85440	DOCK7	hg38_genes_introns	inter:844	hg38_cpg_opensea
chr1:62593742	0.0591721	1	1	0.967742	1	0.875	1	1	1	0.909091	1	0.956522	0.95	0.947368	1	0.882353	1	chr1:62592520-62596519	+	1to5kb:3905	ENST00000371129.4	27329	ANGPTL3	hg38_genes_1to5kb	inter:844	hg38_cpg_opensea
chr1:62593742	0.0591721	1	1	0.967742	1	0.875	1	1	1	0.909091	1	0.956522	0.95	0.947368	1	0.882353	1	chr1:62586625-62618705	-	intron:83188	ENST00000251157.10	85440	DOCK7	hg38_genes_introns	inter:844	hg38_cpg_opensea
chr1:62593742	0.0591721	1	1	0.967742	1	0.875	1	1	1	0.909091	1	0.956522	0.95	0.947368	1	0.882353	1	chr1:62586625-62618705	-	intron:83237	ENST00000635253.2	85440	DOCK7	hg38_genes_introns	inter:844	hg38_cpg_opensea
chr1:62593742	0.0591721	1	1	0.967742	1	0.875	1	1	1	0.909091	1	0.956522	0.95	0.947368	1	0.882353	1	chr1:62586625-62618705	-	intron:83285	ENST00000454575.6	85440	DOCK7	hg38_genes_introns	inter:844	hg38_cpg_opensea
chr1:62593742	0.0591721	1	1	0.967742	1	0.875	1	1	1	0.909091	1	0.956522	0.95	0.947368	1	0.882353	1	chr1:62586625-62618705	-	intron:83349	ENST00000340370.10	85440	DOCK7	hg38_genes_introns	inter:844	hg38_cpg_opensea
chr1:62593742	0.0591721	1	1	0.967742	1	0.875	1	1	1	0.909091	1	0.956522	0.95	0.947368	1	0.882353	1	chr1:62586625-62618705	-	intron:83425	ENST00000634264.1	85440	DOCK7	hg38_genes_introns	inter:844	hg38_cpg_opensea
chr1:62593742	0.0591721	1	1	0.967742	1	0.875	1	1	1	0.909091	1	0.956522	0.95	0.947368	1	0.882353	1	chr1:62586625-62618705	-	intron:83472	ENST00000635123.1	85440	DOCK7	hg38_genes_introns	inter:844	hg38_cpg_opensea
chr1:62593742	0.0591721	1	1	0.967742	1	0.875	1	1	1	0.909091	1	0.956522	0.95	0.947368	1	0.882353	1	chr1:62586625-62618705	-	intron:83530	ENST00000637208.1	85440	DOCK7	hg38_genes_introns	inter:844	hg38_cpg_opensea
chr1:62593742	0.0591721	1	1	0.967742	1	0.875	1	1	1	0.909091	1	0.956522	0.95	0.947368	1	0.882353	1	chr1:62586625-62618705	-	intron:83567	ENST00000634223.1	85440	DOCK7	hg38_genes_introns	inter:844	hg38_cpg_opensea
chr1:62593742	0.0591721	1	1	0.967742	1	0.875	1	1	1	0.909091	1	0.956522	0.95	0.947368	1	0.882353	1	chr1:62586625-62618705	-	intron:83569	ENST00000404627.3	85440	DOCK7	hg38_genes_introns	inter:844	hg38_cpg_opensea
chr1:62593742	0.0591721	1	1	0.967742	1	0.875	1	1	1	0.909091	1	0.956522	0.95	0.947368	1	0.882353	1	chr1:62586625-62618705	-	intron:83584	ENST00000614472.5	85440	DOCK7	hg38_genes_introns	inter:844	hg38_cpg_opensea
chr1:244840640	0.0591721	1	1	0.96	1	0.8	0.88	0.947368	0.909091	1	1	0.9	1	0.857143	0.90625	0.857143	0.952381	chr1:244839747-244842058	+	exon:73226	ENST00000464757.1	116228	COX20	hg38_genes_exons	inter:1862	hg38_cpg_opensea
chr1:244840640	0.0591721	1	1	0.96	1	0.8	0.88	0.947368	0.909091	1	1	0.9	1	0.857143	0.90625	0.857143	0.952381	chr1:244840638-244845344	-	exon:135607	ENST00000366527.4	NA	NA	hg38_genes_exons	inter:1862	hg38_cpg_opensea
chr1:244840640	0.0591721	1	1	0.96	1	0.8	0.88	0.947368	0.909091	1	1	0.9	1	0.857143	0.90625	0.857143	0.952381	chr1:244840638-244845344	-	exon:135613	ENST00000475997.6	3192	HNRNPU	hg38_genes_exons	inter:1862	hg38_cpg_opensea
chr1:244840640	0.0591721	1	1	0.96	1	0.8	0.88	0.947368	0.909091	1	1	0.9	1	0.857143	0.90625	0.857143	0.952381	chr1:244836521-244841943	+	intron:62509	ENST00000366528.3	116228	COX20	hg38_genes_introns	inter:1862	hg38_cpg_opensea
chr1:244840640	0.0591721	1	1	0.96	1	0.8	0.88	0.947368	0.909091	1	1	0.9	1	0.857143	0.90625	0.857143	0.952381	chr1:244835757-244842194	+	intron:62512	ENST00000391839.6	116228	COX20	hg38_genes_introns	inter:1862	hg38_cpg_opensea
chr1:244840640	0.0591721	1	1	0.96	1	0.8	0.88	0.947368	0.909091	1	1	0.9	1	0.857143	0.90625	0.857143	0.952381	chr1:244835757-244841943	+	intron:62514	ENST00000411948.7	116228	COX20	hg38_genes_introns	inter:1862	hg38_cpg_opensea
chr1:244840640	0.0591721	1	1	0.96	1	0.8	0.88	0.947368	0.909091	1	1	0.9	1	0.857143	0.90625	0.857143	0.952381	chr1:244835757-244841943	+	intron:62517	ENST00000498262.1	116228	COX20	hg38_genes_introns	inter:1862	hg38_cpg_opensea
chr1:244840640	0.0591721	1	1	0.96	1	0.8	0.88	0.947368	0.909091	1	1	0.9	1	0.857143	0.90625	0.857143	0.952381	chr1:244840638-244845344	-	3UTR:16293	ENST00000475997.6	3192	HNRNPU	hg38_genes_3UTRs	inter:1862	hg38_cpg_opensea
chr2:230474957	0.0591721	1	1	0.970588	0.945946	0.88	0.931034	0.964286	1	0.823529	0.974359	0.96	1	0.868421	0.933333	1	1	chr2:230474448-230494415	+	intron:157582	ENST00000264052.9	6672	SP100	hg38_genes_introns	inter:3049	hg38_cpg_opensea
chr2:230474957	0.0591721	1	1	0.970588	0.945946	0.88	0.931034	0.964286	1	0.823529	0.974359	0.96	1	0.868421	0.933333	1	1	chr2:230474448-230494415	+	intron:157619	ENST00000340126.9	6672	SP100	hg38_genes_introns	inter:3049	hg38_cpg_opensea
chr2:230474957	0.0591721	1	1	0.970588	0.945946	0.88	0.931034	0.964286	1	0.823529	0.974359	0.96	1	0.868421	0.933333	1	1	chr2:230474448-230494415	+	intron:157679	ENST00000409112.5	6672	SP100	hg38_genes_introns	inter:3049	hg38_cpg_opensea
chr2:230474957	0.0591721	1	1	0.970588	0.945946	0.88	0.931034	0.964286	1	0.823529	0.974359	0.96	1	0.868421	0.933333	1	1	chr2:230474448-230494415	+	intron:157716	ENST00000452345.1	6672	SP100	hg38_genes_introns	inter:3049	hg38_cpg_opensea
chr2:230474957	0.0591721	1	1	0.970588	0.945946	0.88	0.931034	0.964286	1	0.823529	0.974359	0.96	1	0.868421	0.933333	1	1	chr2:230474448-230493791	+	intron:157721	ENST00000492546.1	6672	SP100	hg38_genes_introns	inter:3049	hg38_cpg_opensea
chr2:232729632	0.0591721	1	20	1	0.952381	1	0.904762	1	0.9	1	1	0.947368	0.96	0.967742	0.947368	1	0.928571	chr2:232697393-232735154	+	intron:159705	ENST00000484409.1	26058	GIGYF2	hg38_genes_introns	inter:3085	hg38_cpg_opensea
chr2:232729632	0.0591721	1	20	1	0.952381	1	0.904762	1	0.9	1	1	0.947368	0.96	0.967742	0.947368	1	0.928571	chr2:232697393-232735154	+	intron:159815	ENST00000409196.7	26058	GIGYF2	hg38_genes_introns	inter:3085	hg38_cpg_opensea
chr2:232729632	0.0591721	1	20	1	0.952381	1	0.904762	1	0.9	1	1	0.947368	0.96	0.967742	0.947368	1	0.928571	chr2:232697393-232734416	+	intron:159665	ENST00000428883.5	26058	GIGYF2	hg38_genes_introns	inter:3085	hg38_cpg_opensea
chr2:232729632	0.0591721	1	20	1	0.952381	1	0.904762	1	0.9	1	1	0.947368	0.96	0.967742	0.947368	1	0.928571	chr2:232703490-232735154	+	intron:159637	ENST00000629305.2	26058	GIGYF2	hg38_genes_introns	inter:3085	hg38_cpg_opensea
chr2:232729632	0.0591721	1	20	1	0.952381	1	0.904762	1	0.9	1	1	0.947368	0.96	0.967742	0.947368	1	0.928571	chr2:232703490-232735154	+	intron:159672	ENST00000456491.5	26058	GIGYF2	hg38_genes_introns	inter:3085	hg38_cpg_opensea
chr2:232729632	0.0591721	1	20	1	0.952381	1	0.904762	1	0.9	1	1	0.947368	0.96	0.967742	0.947368	1	0.928571	chr2:232703490-232735154	+	intron:159677	ENST00000409480.5	26058	GIGYF2	hg38_genes_introns	inter:3085	hg38_cpg_opensea
chr2:232729632	0.0591721	1	20	1	0.952381	1	0.904762	1	0.9	1	1	0.947368	0.96	0.967742	0.947368	1	0.928571	chr2:232703490-232735154	+	intron:159707	ENST00000492910.5	26058	GIGYF2	hg38_genes_introns	inter:3085	hg38_cpg_opensea
chr2:232729632	0.0591721	1	20	1	0.952381	1	0.904762	1	0.9	1	1	0.947368	0.96	0.967742	0.947368	1	0.928571	chr2:232703490-232735154	+	intron:159710	ENST00000488629.5	26058	GIGYF2	hg38_genes_introns	inter:3085	hg38_cpg_opensea
chr2:232729632	0.0591721	1	20	1	0.952381	1	0.904762	1	0.9	1	1	0.947368	0.96	0.967742	0.947368	1	0.928571	chr2:232703490-232735154	+	intron:159721	ENST00000475359.6	26058	GIGYF2	hg38_genes_introns	inter:3085	hg38_cpg_opensea
chr2:232729632	0.0591721	1	20	1	0.952381	1	0.904762	1	0.9	1	1	0.947368	0.96	0.967742	0.947368	1	0.928571	chr2:232703490-232735154	+	intron:159771	ENST00000373563.9	26058	GIGYF2	hg38_genes_introns	inter:3085	hg38_cpg_opensea
chr2:232729632	0.0591721	1	20	1	0.952381	1	0.904762	1	0.9	1	1	0.947368	0.96	0.967742	0.947368	1	0.928571	chr2:232703490-232735154	+	intron:159799	ENST00000423659.5	26058	GIGYF2	hg38_genes_introns	inter:3085	hg38_cpg_opensea
chr2:232729632	0.0591721	1	20	1	0.952381	1	0.904762	1	0.9	1	1	0.947368	0.96	0.967742	0.947368	1	0.928571	chr2:232703490-232735154	+	intron:159848	ENST00000409451.7	26058	GIGYF2	hg38_genes_introns	inter:3085	hg38_cpg_opensea
chr2:232729632	0.0591721	1	20	1	0.952381	1	0.904762	1	0.9	1	1	0.947368	0.96	0.967742	0.947368	1	0.928571	chr2:232703490-232735154	+	intron:159879	ENST00000463554.5	26058	GIGYF2	hg38_genes_introns	inter:3085	hg38_cpg_opensea
chr2:232729632	0.0591721	1	20	1	0.952381	1	0.904762	1	0.9	1	1	0.947368	0.96	0.967742	0.947368	1	0.928571	chr2:232703490-232735154	+	intron:159893	ENST00000440945.5	26058	GIGYF2	hg38_genes_introns	inter:3085	hg38_cpg_opensea
chr2:232729632	0.0591721	1	20	1	0.952381	1	0.904762	1	0.9	1	1	0.947368	0.96	0.967742	0.947368	1	0.928571	chr2:232703490-232735154	+	intron:159935	ENST00000489328.1	26058	GIGYF2	hg38_genes_introns	inter:3085	hg38_cpg_opensea
chr2:232729632	0.0591721	1	20	1	0.952381	1	0.904762	1	0.9	1	1	0.947368	0.96	0.967742	0.947368	1	0.928571	chr2:232703490-232735154	+	intron:159937	ENST00000424038.2	26058	GIGYF2	hg38_genes_introns	inter:3085	hg38_cpg_opensea
chr2:232729632	0.0591721	1	20	1	0.952381	1	0.904762	1	0.9	1	1	0.947368	0.96	0.967742	0.947368	1	0.928571	chr2:232703490-232734416	+	intron:159628	ENST00000476995.5	26058	GIGYF2	hg38_genes_introns	inter:3085	hg38_cpg_opensea
chr2:232729632	0.0591721	1	20	1	0.952381	1	0.904762	1	0.9	1	1	0.947368	0.96	0.967742	0.947368	1	0.928571	chr2:232703490-232734416	+	intron:159716	ENST00000490612.5	26058	GIGYF2	hg38_genes_introns	inter:3085	hg38_cpg_opensea
chr2:232729632	0.0591721	1	20	1	0.952381	1	0.904762	1	0.9	1	1	0.947368	0.96	0.967742	0.947368	1	0.928571	chr2:232703490-232734416	+	intron:159742	ENST00000409547.5	26058	GIGYF2	hg38_genes_introns	inter:3085	hg38_cpg_opensea
chr2:232729632	0.0591721	1	20	1	0.952381	1	0.904762	1	0.9	1	1	0.947368	0.96	0.967742	0.947368	1	0.928571	chr2:232703490-232734416	+	intron:159920	ENST00000483164.5	26058	GIGYF2	hg38_genes_introns	inter:3085	hg38_cpg_opensea
chr2:232729632	0.0591721	1	20	1	0.952381	1	0.904762	1	0.9	1	1	0.947368	0.96	0.967742	0.947368	1	0.928571	chr2:232703490-232734416	+	intron:159925	ENST00000490229.5	26058	GIGYF2	hg38_genes_introns	inter:3085	hg38_cpg_opensea
chr2:232729632	0.0591721	1	20	1	0.952381	1	0.904762	1	0.9	1	1	0.947368	0.96	0.967742	0.947368	1	0.928571	chr2:232703490-232734416	+	intron:159930	ENST00000464805.5	26058	GIGYF2	hg38_genes_introns	inter:3085	hg38_cpg_opensea
chr2:232729632	0.0591721	1	20	1	0.952381	1	0.904762	1	0.9	1	1	0.947368	0.96	0.967742	0.947368	1	0.928571	chr2:232703490-232731121	+	intron:159724	ENST00000421433.5	26058	GIGYF2	hg38_genes_introns	inter:3085	hg38_cpg_opensea
chr2:232729632	0.0591721	1	20	1	0.952381	1	0.904762	1	0.9	1	1	0.947368	0.96	0.967742	0.947368	1	0.928571	chr2:232703490-232731121	+	intron:159887	ENST00000429187.5	26058	GIGYF2	hg38_genes_introns	inter:3085	hg38_cpg_opensea
chr2:232729632	0.0591721	1	20	1	0.952381	1	0.904762	1	0.9	1	1	0.947368	0.96	0.967742	0.947368	1	0.928571	chr2:232719129-232735154	+	intron:159844	ENST00000488734.5	26058	GIGYF2	hg38_genes_introns	inter:3085	hg38_cpg_opensea
chr2:232729632	0.0591721	1	20	1	0.952381	1	0.904762	1	0.9	1	1	0.947368	0.96	0.967742	0.947368	1	0.928571	chr2:232724692-232735154	+	intron:159635	ENST00000427233.5	26058	GIGYF2	hg38_genes_introns	inter:3085	hg38_cpg_opensea
chr2:232729632	0.0591721	1	20	1	0.952381	1	0.904762	1	0.9	1	1	0.947368	0.96	0.967742	0.947368	1	0.928571	chr2:232724692-232735154	+	intron:159713	ENST00000464402.5	26058	GIGYF2	hg38_genes_introns	inter:3085	hg38_cpg_opensea
chr2:232729632	0.0591721	1	20	1	0.952381	1	0.904762	1	0.9	1	1	0.947368	0.96	0.967742	0.947368	1	0.928571	chr2:232724692-232735154	+	intron:159731	ENST00000425040.5	26058	GIGYF2	hg38_genes_introns	inter:3085	hg38_cpg_opensea
chr2:232729632	0.0591721	1	20	1	0.952381	1	0.904762	1	0.9	1	1	0.947368	0.96	0.967742	0.947368	1	0.928571	chr2:232724692-232735154	+	intron:159736	ENST00000430720.5	26058	GIGYF2	hg38_genes_introns	inter:3085	hg38_cpg_opensea
chr2:232729632	0.0591721	1	20	1	0.952381	1	0.904762	1	0.9	1	1	0.947368	0.96	0.967742	0.947368	1	0.928571	chr2:232724692-232731121	+	intron:159915	ENST00000482666.5	26058	GIGYF2	hg38_genes_introns	inter:3085	hg38_cpg_opensea
chr2:232729632	0.0591721	1	20	1	0.952381	1	0.904762	1	0.9	1	1	0.947368	0.96	0.967742	0.947368	1	0.928571	chr2:232729523-232730198	-	exon:250232	ENST00000451177.1	NA	NA	hg38_genes_exons	inter:3085	hg38_cpg_opensea
chr5:179617692	0.0591721	1	1	0.827586	0.85	0.785714	0.774194	0.806452	0.916667	0.705882	0.923077	0.714286	0.884615	0.848485	0.967742	0.846154	0.846154	chr5:179616925-179617924	-	promoter:73727	ENST00000523136.1	3187	HNRNPH1	hg38_genes_promoters	inter:5783	hg38_cpg_opensea
chr5:179617692	0.0591721	1	1	0.827586	0.85	0.785714	0.774194	0.806452	0.916667	0.705882	0.923077	0.714286	0.884615	0.848485	0.967742	0.846154	0.846154	chr5:179617288-179621287	-	1to5kb:73722	ENST00000524179.1	3187	HNRNPH1	hg38_genes_1to5kb	inter:5783	hg38_cpg_opensea
chr5:179617692	0.0591721	1	1	0.827586	0.85	0.785714	0.774194	0.806452	0.916667	0.705882	0.923077	0.714286	0.884615	0.848485	0.967742	0.846154	0.846154	chr5:179617582-179618581	-	promoter:73721	ENST00000523449.5	3187	HNRNPH1	hg38_genes_promoters	inter:5783	hg38_cpg_opensea
chr5:179617692	0.0591721	1	1	0.827586	0.85	0.785714	0.774194	0.806452	0.916667	0.705882	0.923077	0.714286	0.884615	0.848485	0.967742	0.846154	0.846154	chr5:179617635-179618634	-	promoter:73724	ENST00000521720.5	3187	HNRNPH1	hg38_genes_promoters	inter:5783	hg38_cpg_opensea
chr5:179617692	0.0591721	1	1	0.827586	0.85	0.785714	0.774194	0.806452	0.916667	0.705882	0.923077	0.714286	0.884615	0.848485	0.967742	0.846154	0.846154	chr5:179617650-179617798	-	intron:406058	ENST00000393432.8	3187	HNRNPH1	hg38_genes_introns	inter:5783	hg38_cpg_opensea
chr5:179617692	0.0591721	1	1	0.827586	0.85	0.785714	0.774194	0.806452	0.916667	0.705882	0.923077	0.714286	0.884615	0.848485	0.967742	0.846154	0.846154	chr5:179617650-179617798	-	intron:406069	ENST00000502904.5	3187	HNRNPH1	hg38_genes_introns	inter:5783	hg38_cpg_opensea
chr5:179617692	0.0591721	1	1	0.827586	0.85	0.785714	0.774194	0.806452	0.916667	0.705882	0.923077	0.714286	0.884615	0.848485	0.967742	0.846154	0.846154	chr5:179617650-179617798	-	intron:406077	ENST00000442819.6	3187	HNRNPH1	hg38_genes_introns	inter:5783	hg38_cpg_opensea
chr5:179617692	0.0591721	1	1	0.827586	0.85	0.785714	0.774194	0.806452	0.916667	0.705882	0.923077	0.714286	0.884615	0.848485	0.967742	0.846154	0.846154	chr5:179617650-179617798	-	intron:406090	ENST00000356731.9	3187	HNRNPH1	hg38_genes_introns	inter:5783	hg38_cpg_opensea
chr5:179617692	0.0591721	1	1	0.827586	0.85	0.785714	0.774194	0.806452	0.916667	0.705882	0.923077	0.714286	0.884615	0.848485	0.967742	0.846154	0.846154	chr5:179617650-179617798	-	intron:406097	ENST00000515481.5	3187	HNRNPH1	hg38_genes_introns	inter:5783	hg38_cpg_opensea
chr5:179617692	0.0591721	1	1	0.827586	0.85	0.785714	0.774194	0.806452	0.916667	0.705882	0.923077	0.714286	0.884615	0.848485	0.967742	0.846154	0.846154	chr5:179617650-179617798	-	intron:406105	ENST00000514332.5	3187	HNRNPH1	hg38_genes_introns	inter:5783	hg38_cpg_opensea
chr5:179617692	0.0591721	1	1	0.827586	0.85	0.785714	0.774194	0.806452	0.916667	0.705882	0.923077	0.714286	0.884615	0.848485	0.967742	0.846154	0.846154	chr5:179617650-179617798	-	intron:406116	ENST00000329433.10	3187	HNRNPH1	hg38_genes_introns	inter:5783	hg38_cpg_opensea
chr5:179617692	0.0591721	1	1	0.827586	0.85	0.785714	0.774194	0.806452	0.916667	0.705882	0.923077	0.714286	0.884615	0.848485	0.967742	0.846154	0.846154	chr5:179617650-179617798	-	intron:406127	ENST00000510411.5	3187	HNRNPH1	hg38_genes_introns	inter:5783	hg38_cpg_opensea
chr5:179617692	0.0591721	1	1	0.827586	0.85	0.785714	0.774194	0.806452	0.916667	0.705882	0.923077	0.714286	0.884615	0.848485	0.967742	0.846154	0.846154	chr5:179617650-179617798	-	intron:406139	ENST00000510678.5	3187	HNRNPH1	hg38_genes_introns	inter:5783	hg38_cpg_opensea
chr5:179617692	0.0591721	1	1	0.827586	0.85	0.785714	0.774194	0.806452	0.916667	0.705882	0.923077	0.714286	0.884615	0.848485	0.967742	0.846154	0.846154	chr5:179617650-179617798	-	intron:406155	ENST00000519033.5	3187	HNRNPH1	hg38_genes_introns	inter:5783	hg38_cpg_opensea
chr5:179617692	0.0591721	1	1	0.827586	0.85	0.785714	0.774194	0.806452	0.916667	0.705882	0.923077	0.714286	0.884615	0.848485	0.967742	0.846154	0.846154	chr5:179617650-179617798	-	intron:406163	ENST00000502632.5	3187	HNRNPH1	hg38_genes_introns	inter:5783	hg38_cpg_opensea
chr5:179617692	0.0591721	1	1	0.827586	0.85	0.785714	0.774194	0.806452	0.916667	0.705882	0.923077	0.714286	0.884615	0.848485	0.967742	0.846154	0.846154	chr5:179617650-179617798	-	intron:406169	ENST00000519958.5	3187	HNRNPH1	hg38_genes_introns	inter:5783	hg38_cpg_opensea
chr5:179617692	0.0591721	1	1	0.827586	0.85	0.785714	0.774194	0.806452	0.916667	0.705882	0.923077	0.714286	0.884615	0.848485	0.967742	0.846154	0.846154	chr5:179617650-179617798	-	intron:406177	ENST00000504549.5	3187	HNRNPH1	hg38_genes_introns	inter:5783	hg38_cpg_opensea
chr5:179617692	0.0591721	1	1	0.827586	0.85	0.785714	0.774194	0.806452	0.916667	0.705882	0.923077	0.714286	0.884615	0.848485	0.967742	0.846154	0.846154	chr5:179617650-179617798	-	intron:406180	ENST00000514731.5	3187	HNRNPH1	hg38_genes_introns	inter:5783	hg38_cpg_opensea
chr5:179617692	0.0591721	1	1	0.827586	0.85	0.785714	0.774194	0.806452	0.916667	0.705882	0.923077	0.714286	0.884615	0.848485	0.967742	0.846154	0.846154	chr5:179617650-179617798	-	intron:406189	ENST00000521173.5	3187	HNRNPH1	hg38_genes_introns	inter:5783	hg38_cpg_opensea
chr5:179617692	0.0591721	1	1	0.827586	0.85	0.785714	0.774194	0.806452	0.916667	0.705882	0.923077	0.714286	0.884615	0.848485	0.967742	0.846154	0.846154	chr5:179617650-179617798	-	intron:406195	ENST00000523921.1	3187	HNRNPH1	hg38_genes_introns	inter:5783	hg38_cpg_opensea
chr9:86341733	0.0591721	1	1	0.885714	1	0.947368	0.92	0.954545	1	1	1	0.818182	1	0.894737	0.96	0.947368	1	chr9:86328493-86343074	-	intron:607381	ENST00000375960.6	79670	TUT7	hg38_genes_introns	inter:8997	hg38_cpg_opensea
chr9:86341733	0.0591721	1	1	0.885714	1	0.947368	0.92	0.954545	1	1	1	0.818182	1	0.894737	0.96	0.947368	1	chr9:86341054-86343074	-	intron:607336	ENST00000277141.10	79670	TUT7	hg38_genes_introns	inter:8997	hg38_cpg_opensea
chr9:86341733	0.0591721	1	1	0.885714	1	0.947368	0.92	0.954545	1	1	1	0.818182	1	0.894737	0.96	0.947368	1	chr9:86341054-86343074	-	intron:607362	ENST00000375963.8	79670	TUT7	hg38_genes_introns	inter:8997	hg38_cpg_opensea
chr9:86341733	0.0591721	1	1	0.885714	1	0.947368	0.92	0.954545	1	1	1	0.818182	1	0.894737	0.96	0.947368	1	chr9:86341054-86343074	-	intron:607402	ENST00000375948.2	79670	TUT7	hg38_genes_introns	inter:8997	hg38_cpg_opensea
chr9:93638062	0.0591721	1	20	0.970588	0.875	0.967742	0.9375	1	0.95	1	0.928571	0.972973	1	1	0.956522	1	1	chr9:93636466-93673779	+	intron:584675	ENST00000610682.1	5253	PHF2	hg38_genes_introns	inter:9058	hg38_cpg_opensea
chr9:93638062	0.0591721	1	20	0.970588	0.875	0.967742	0.9375	1	0.95	1	0.928571	0.972973	1	1	0.956522	1	1	chr9:93636470-93653266	+	intron:584667	ENST00000375376.8	5253	PHF2	hg38_genes_introns	inter:9058	hg38_cpg_opensea
chr9:93638062	0.0591721	1	20	0.970588	0.875	0.967742	0.9375	1	0.95	1	0.928571	0.972973	1	1	0.956522	1	1	chr9:93636526-93645628	+	intron:584646	ENST00000359246.9	5253	PHF2	hg38_genes_introns	inter:9058	hg38_cpg_opensea
chr10:119056562	0.0591721	1	20	1	0.95	1	0.789474	0.888889	0.777778	0.954545	0.913043	0.925926	0.954545	1	1	1	0.909091	chr10:119051322-119056739	-	intron:668359	ENST00000369144.8	8661	EIF3A	hg38_genes_introns	inter:10293	hg38_cpg_opensea
chr10:119056562	0.0591721	1	20	1	0.95	1	0.789474	0.888889	0.777778	0.954545	0.913043	0.925926	0.954545	1	1	1	0.909091	chr10:119051322-119056739	-	intron:668381	ENST00000541549.2	8661	EIF3A	hg38_genes_introns	inter:10293	hg38_cpg_opensea
chr12:71610179	0.0591721	1	20	0.965517	0.952381	1	0.969697	0.862069	0.678571	1	0.931818	1	0.928571	1	1	0.857143	0.863636	chr12:71609599-71610565	-	exon:948229	ENST00000378743.9	196441	ZFC3H1	hg38_genes_exons	inter:11941	hg38_cpg_opensea
chr12:71610179	0.0591721	1	20	0.965517	0.952381	1	0.969697	0.862069	0.678571	1	0.931818	1	0.928571	1	1	0.857143	0.863636	chr12:71609698-71610565	-	exon:948263	ENST00000552994.5	196441	ZFC3H1	hg38_genes_exons	inter:11941	hg38_cpg_opensea
chr12:71610179	0.0591721	1	20	0.965517	0.952381	1	0.969697	0.862069	0.678571	1	0.931818	1	0.928571	1	1	0.857143	0.863636	chr12:71610110-71610757	-	exon:948265	ENST00000550963.1	196441	ZFC3H1	hg38_genes_exons	inter:11941	hg38_cpg_opensea
chr12:71610179	0.0591721	1	20	0.965517	0.952381	1	0.969697	0.862069	0.678571	1	0.931818	1	0.928571	1	1	0.857143	0.863636	chr12:71609599-71610427	-	3UTR:115125	ENST00000378743.9	196441	ZFC3H1	hg38_genes_3UTRs	inter:11941	hg38_cpg_opensea
chr12:71610179	0.0591721	1	20	0.965517	0.952381	1	0.969697	0.862069	0.678571	1	0.931818	1	0.928571	1	1	0.857143	0.863636	chr12:71609698-71610565	-	3UTR:115128	ENST00000552994.5	196441	ZFC3H1	hg38_genes_3UTRs	inter:11941	hg38_cpg_opensea
chr12:71635086	0.0591721	1	1	0.916667	1	0.897959	0.952381	0.965517	0.944444	0.903226	0.933333	0.972222	1	0.928571	0.956522	1	1	chr12:71634355-71638354	+	1to5kb:140701	ENST00000391159.1	NA	NA	hg38_genes_1to5kb	inter:11941	hg38_cpg_opensea
chr12:71635086	0.0591721	1	1	0.916667	1	0.897959	0.952381	0.965517	0.944444	0.903226	0.933333	0.972222	1	0.928571	0.956522	1	1	chr12:71634092-71638091	-	1to5kb:147160	ENST00000546606.1	196441	ZFC3H1	hg38_genes_1to5kb	inter:11941	hg38_cpg_opensea
chr12:71635086	0.0591721	1	1	0.916667	1	0.897959	0.952381	0.965517	0.944444	0.903226	0.933333	0.972222	1	0.928571	0.956522	1	1	chr12:71634826-71635442	-	intron:801067	ENST00000378743.9	196441	ZFC3H1	hg38_genes_introns	inter:11941	hg38_cpg_opensea
chr12:71635086	0.0591721	1	1	0.916667	1	0.897959	0.952381	0.965517	0.944444	0.903226	0.933333	0.972222	1	0.928571	0.956522	1	1	chr12:71634826-71635442	-	intron:801100	ENST00000552994.5	196441	ZFC3H1	hg38_genes_introns	inter:11941	hg38_cpg_opensea
chr14:23097004	0.0591721	1	1	0.08	0.030303	0	0	0.117647	0.25	0	0.05	0	0.1	0	0.176471	0	0.0526316	chr14:23096137-23100136	-	1to5kb:159290	ENST00000605057.6	22985	ACIN1	hg38_genes_1to5kb	shore:31429	hg38_cpg_shores
chr14:23097004	0.0591721	1	1	0.08	0.030303	0	0	0.117647	0.25	0	0.05	0	0.1	0	0.176471	0	0.0526316	chr14:23096615-23100614	-	1to5kb:159294	ENST00000262710.5	22985	ACIN1	hg38_genes_1to5kb	shore:31429	hg38_cpg_shores
chr14:23097004	0.0591721	1	1	0.08	0.030303	0	0	0.117647	0.25	0	0.05	0	0.1	0	0.176471	0	0.0526316	chr14:23096615-23100614	-	1to5kb:159295	ENST00000457657.5	22985	ACIN1	hg38_genes_1to5kb	shore:31429	hg38_cpg_shores
chr14:23097004	0.0591721	1	1	0.08	0.030303	0	0	0.117647	0.25	0	0.05	0	0.1	0	0.176471	0	0.0526316	chr14:23096384-23100383	-	1to5kb:159297	ENST00000555053.5	22985	ACIN1	hg38_genes_1to5kb	shore:31429	hg38_cpg_shores
chr14:23097004	0.0591721	1	1	0.08	0.030303	0	0	0.117647	0.25	0	0.05	0	0.1	0	0.176471	0	0.0526316	chr14:23095620-23097657	+	intron:837861	ENST00000319074.6	55017	C14orf119	hg38_genes_introns	shore:31429	hg38_cpg_shores
chr14:23097004	0.0591721	1	1	0.08	0.030303	0	0	0.117647	0.25	0	0.05	0	0.1	0	0.176471	0	0.0526316	chr14:23095620-23097641	+	intron:837862	ENST00000554203.1	55017	C14orf119	hg38_genes_introns	shore:31429	hg38_cpg_shores
chr15:42599359	0.0591721	1	1	0.966667	0.965517	0.918919	0.95	0.947368	1	0.956522	1	0.918919	1	0.925926	0.962963	1	1	chr15:42585638-42634855	+	intron:891050	ENST00000290607.12	57519	STARD9	hg38_genes_introns	inter:13607	hg38_cpg_opensea
chr15:42599359	0.0591721	1	1	0.966667	0.965517	0.918919	0.95	0.947368	1	0.956522	1	0.918919	1	0.925926	0.962963	1	1	chr15:42585638-42634855	+	intron:891082	ENST00000564158.5	57519	STARD9	hg38_genes_introns	inter:13607	hg38_cpg_opensea
chr15:42599359	0.0591721	1	1	0.966667	0.965517	0.918919	0.95	0.947368	1	0.956522	1	0.918919	1	0.925926	0.962963	1	1	chr15:42585635-42634855	+	intron:891095	ENST00000563872.5	57519	STARD9	hg38_genes_introns	inter:13607	hg38_cpg_opensea
chr1:8548540	0.078125	1	25	0.5	0.444444	0.352941	0.418605	0.727273	0.666667	0.434783	0.285714	0.576923	0.384615	0.52381	0.428571	0.714286	0.454545	chr1:8541319-8556474	-	intron:67246	ENST00000337907.7	473	RERE	hg38_genes_introns	inter:175	hg38_cpg_opensea
chr1:8548540	0.078125	1	25	0.5	0.444444	0.352941	0.418605	0.727273	0.666667	0.434783	0.285714	0.576923	0.384615	0.52381	0.428571	0.714286	0.454545	chr1:8541319-8556474	-	intron:67269	ENST00000400908.7	473	RERE	hg38_genes_introns	inter:175	hg38_cpg_opensea
chr1:8548540	0.078125	1	25	0.5	0.444444	0.352941	0.418605	0.727273	0.666667	0.434783	0.285714	0.576923	0.384615	0.52381	0.428571	0.714286	0.454545	chr1:8541319-8556474	-	intron:67301	ENST00000400907.6	473	RERE	hg38_genes_introns	inter:175	hg38_cpg_opensea
chr1:8548540	0.078125	1	25	0.5	0.444444	0.352941	0.418605	0.727273	0.666667	0.434783	0.285714	0.576923	0.384615	0.52381	0.428571	0.714286	0.454545	chr1:8541319-8556474	-	intron:67333	ENST00000656437.1	473	RERE	hg38_genes_introns	inter:175	hg38_cpg_opensea
chr1:8548540	0.078125	1	25	0.5	0.444444	0.352941	0.418605	0.727273	0.666667	0.434783	0.285714	0.576923	0.384615	0.52381	0.428571	0.714286	0.454545	chr1:8541319-8556474	-	intron:67363	ENST00000659924.1	473	RERE	hg38_genes_introns	inter:175	hg38_cpg_opensea
chr1:8548540	0.078125	1	25	0.5	0.444444	0.352941	0.418605	0.727273	0.666667	0.434783	0.285714	0.576923	0.384615	0.52381	0.428571	0.714286	0.454545	chr1:8541319-8556474	-	intron:67373	ENST00000480342.5	473	RERE	hg38_genes_introns	inter:175	hg38_cpg_opensea
chr1:8548540	0.078125	1	25	0.5	0.444444	0.352941	0.418605	0.727273	0.666667	0.434783	0.285714	0.576923	0.384615	0.52381	0.428571	0.714286	0.454545	chr1:8541319-8556474	-	intron:67381	ENST00000469251.1	473	RERE	hg38_genes_introns	inter:175	hg38_cpg_opensea
chr1:62456625	0.078125	1	25	0.966667	1	1	0.941176	1	0.909091	0.941176	0.939394	0.962963	0.933333	0.969697	0.923077	1	0.923077	chr1:62455455-62457537	-	intron:83146	ENST00000634495.2	85440	DOCK7	hg38_genes_introns	inter:844	hg38_cpg_opensea
chr1:62456625	0.078125	1	25	0.966667	1	1	0.941176	1	0.909091	0.941176	0.939394	0.962963	0.933333	0.969697	0.923077	1	0.923077	chr1:62455457-62457537	-	intron:83153	ENST00000251157.10	85440	DOCK7	hg38_genes_introns	inter:844	hg38_cpg_opensea
chr1:62456625	0.078125	1	25	0.966667	1	1	0.941176	1	0.909091	0.941176	0.939394	0.962963	0.933333	0.969697	0.923077	1	0.923077	chr1:62455457-62457537	-	intron:83202	ENST00000635253.2	85440	DOCK7	hg38_genes_introns	inter:844	hg38_cpg_opensea
chr1:62456625	0.078125	1	25	0.966667	1	1	0.941176	1	0.909091	0.941176	0.939394	0.962963	0.933333	0.969697	0.923077	1	0.923077	chr1:62455457-62457537	-	intron:83251	ENST00000454575.6	85440	DOCK7	hg38_genes_introns	inter:844	hg38_cpg_opensea
chr1:62456625	0.078125	1	25	0.966667	1	1	0.941176	1	0.909091	0.941176	0.939394	0.962963	0.933333	0.969697	0.923077	1	0.923077	chr1:62455457-62457537	-	intron:83299	ENST00000635348.1	85440	DOCK7	hg38_genes_introns	inter:844	hg38_cpg_opensea
chr1:62456625	0.078125	1	25	0.966667	1	1	0.941176	1	0.909091	0.941176	0.939394	0.962963	0.933333	0.969697	0.923077	1	0.923077	chr1:62455457-62457537	-	intron:83300	ENST00000635983.1	85440	DOCK7	hg38_genes_introns	inter:844	hg38_cpg_opensea
chr1:62456625	0.078125	1	25	0.966667	1	1	0.941176	1	0.909091	0.941176	0.939394	0.962963	0.933333	0.969697	0.923077	1	0.923077	chr1:62455457-62457537	-	intron:83315	ENST00000340370.10	85440	DOCK7	hg38_genes_introns	inter:844	hg38_cpg_opensea
chr1:62456625	0.078125	1	25	0.966667	1	1	0.941176	1	0.909091	0.941176	0.939394	0.962963	0.933333	0.969697	0.923077	1	0.923077	chr1:62455457-62457537	-	intron:83363	ENST00000637255.1	85440	DOCK7	hg38_genes_introns	inter:844	hg38_cpg_opensea
chr1:62456625	0.078125	1	25	0.966667	1	1	0.941176	1	0.909091	0.941176	0.939394	0.962963	0.933333	0.969697	0.923077	1	0.923077	chr1:62455457-62457537	-	intron:83391	ENST00000634264.1	85440	DOCK7	hg38_genes_introns	inter:844	hg38_cpg_opensea
chr1:62456625	0.078125	1	25	0.966667	1	1	0.941176	1	0.909091	0.941176	0.939394	0.962963	0.933333	0.969697	0.923077	1	0.923077	chr1:62455457-62457537	-	intron:83439	ENST00000635123.1	85440	DOCK7	hg38_genes_introns	inter:844	hg38_cpg_opensea
chr1:62476203	0.078125	1	3	0.878788	1	0.914286	0.888889	0.846154	1	0.969697	0.965517	0.862069	0.923077	0.896552	0.952381	0.9	1	chr1:62476190-62477189	-	promoter:14510	ENST00000467758.1	85440	DOCK7	hg38_genes_promoters	inter:844	hg38_cpg_opensea
chr1:62476203	0.078125	1	3	0.878788	1	0.914286	0.888889	0.846154	1	0.969697	0.965517	0.862069	0.923077	0.896552	0.952381	0.9	1	chr1:62475045-62479044	-	1to5kb:14508	ENST00000637306.1	85440	DOCK7	hg38_genes_1to5kb	inter:844	hg38_cpg_opensea
chr1:62476203	0.078125	1	3	0.878788	1	0.914286	0.888889	0.846154	1	0.969697	0.965517	0.862069	0.923077	0.896552	0.952381	0.9	1	chr1:62476157-62477699	-	intron:83151	ENST00000634495.2	85440	DOCK7	hg38_genes_introns	inter:844	hg38_cpg_opensea
chr1:62476203	0.078125	1	3	0.878788	1	0.914286	0.888889	0.846154	1	0.969697	0.965517	0.862069	0.923077	0.896552	0.952381	0.9	1	chr1:62476157-62477699	-	intron:83158	ENST00000251157.10	85440	DOCK7	hg38_genes_introns	inter:844	hg38_cpg_opensea
chr1:62476203	0.078125	1	3	0.878788	1	0.914286	0.888889	0.846154	1	0.969697	0.965517	0.862069	0.923077	0.896552	0.952381	0.9	1	chr1:62476157-62477699	-	intron:83207	ENST00000635253.2	85440	DOCK7	hg38_genes_introns	inter:844	hg38_cpg_opensea
chr1:62476203	0.078125	1	3	0.878788	1	0.914286	0.888889	0.846154	1	0.969697	0.965517	0.862069	0.923077	0.896552	0.952381	0.9	1	chr1:62476157-62477699	-	intron:83256	ENST00000454575.6	85440	DOCK7	hg38_genes_introns	inter:844	hg38_cpg_opensea
chr1:62476203	0.078125	1	3	0.878788	1	0.914286	0.888889	0.846154	1	0.969697	0.965517	0.862069	0.923077	0.896552	0.952381	0.9	1	chr1:62476157-62477699	-	intron:83305	ENST00000635983.1	85440	DOCK7	hg38_genes_introns	inter:844	hg38_cpg_opensea
chr1:62476203	0.078125	1	3	0.878788	1	0.914286	0.888889	0.846154	1	0.969697	0.965517	0.862069	0.923077	0.896552	0.952381	0.9	1	chr1:62476157-62477699	-	intron:83320	ENST00000340370.10	85440	DOCK7	hg38_genes_introns	inter:844	hg38_cpg_opensea
chr1:62476203	0.078125	1	3	0.878788	1	0.914286	0.888889	0.846154	1	0.969697	0.965517	0.862069	0.923077	0.896552	0.952381	0.9	1	chr1:62476157-62477699	-	intron:83368	ENST00000637255.1	85440	DOCK7	hg38_genes_introns	inter:844	hg38_cpg_opensea
chr1:62476203	0.078125	1	3	0.878788	1	0.914286	0.888889	0.846154	1	0.969697	0.965517	0.862069	0.923077	0.896552	0.952381	0.9	1	chr1:62476157-62477699	-	intron:83396	ENST00000634264.1	85440	DOCK7	hg38_genes_introns	inter:844	hg38_cpg_opensea
chr1:62476203	0.078125	1	3	0.878788	1	0.914286	0.888889	0.846154	1	0.969697	0.965517	0.862069	0.923077	0.896552	0.952381	0.9	1	chr1:62476157-62477699	-	intron:83444	ENST00000635123.1	85440	DOCK7	hg38_genes_introns	inter:844	hg38_cpg_opensea
chr1:62476203	0.078125	1	3	0.878788	1	0.914286	0.888889	0.846154	1	0.969697	0.965517	0.862069	0.923077	0.896552	0.952381	0.9	1	chr1:62476157-62477699	-	intron:83490	ENST00000489185.1	85440	DOCK7	hg38_genes_introns	inter:844	hg38_cpg_opensea
chr1:62476203	0.078125	1	3	0.878788	1	0.914286	0.888889	0.846154	1	0.969697	0.965517	0.862069	0.923077	0.896552	0.952381	0.9	1	chr1:62476157-62477006	-	intron:83492	ENST00000637487.1	85440	DOCK7	hg38_genes_introns	inter:844	hg38_cpg_opensea
chr1:62476203	0.078125	1	3	0.878788	1	0.914286	0.888889	0.846154	1	0.969697	0.965517	0.862069	0.923077	0.896552	0.952381	0.9	1	chr1:62476157-62477699	-	intron:83493	ENST00000635088.1	85440	DOCK7	hg38_genes_introns	inter:844	hg38_cpg_opensea
chr1:62502395	0.078125	1	3	0.925926	1	0.904762	0.969697	0.971429	1	0.974359	0.967742	0.931034	0.961538	0.974359	0.964286	0.88	0.965517	chr1:62496498-62504629	-	intron:83165	ENST00000251157.10	85440	DOCK7	hg38_genes_introns	inter:844	hg38_cpg_opensea
chr1:62502395	0.078125	1	3	0.925926	1	0.904762	0.969697	0.971429	1	0.974359	0.967742	0.931034	0.961538	0.974359	0.964286	0.88	0.965517	chr1:62496498-62504629	-	intron:83214	ENST00000635253.2	85440	DOCK7	hg38_genes_introns	inter:844	hg38_cpg_opensea
chr1:62502395	0.078125	1	3	0.925926	1	0.904762	0.969697	0.971429	1	0.974359	0.967742	0.931034	0.961538	0.974359	0.964286	0.88	0.965517	chr1:62496498-62504629	-	intron:83262	ENST00000454575.6	85440	DOCK7	hg38_genes_introns	inter:844	hg38_cpg_opensea
chr1:62502395	0.078125	1	3	0.925926	1	0.904762	0.969697	0.971429	1	0.974359	0.967742	0.931034	0.961538	0.974359	0.964286	0.88	0.965517	chr1:62496498-62504629	-	intron:83311	ENST00000635983.1	85440	DOCK7	hg38_genes_introns	inter:844	hg38_cpg_opensea
chr1:62502395	0.078125	1	3	0.925926	1	0.904762	0.969697	0.971429	1	0.974359	0.967742	0.931034	0.961538	0.974359	0.964286	0.88	0.965517	chr1:62496498-62504629	-	intron:83327	ENST00000340370.10	85440	DOCK7	hg38_genes_introns	inter:844	hg38_cpg_opensea
chr1:62502395	0.078125	1	3	0.925926	1	0.904762	0.969697	0.971429	1	0.974359	0.967742	0.931034	0.961538	0.974359	0.964286	0.88	0.965517	chr1:62496498-62504629	-	intron:83374	ENST00000637255.1	85440	DOCK7	hg38_genes_introns	inter:844	hg38_cpg_opensea
chr1:62502395	0.078125	1	3	0.925926	1	0.904762	0.969697	0.971429	1	0.974359	0.967742	0.931034	0.961538	0.974359	0.964286	0.88	0.965517	chr1:62496498-62504629	-	intron:83403	ENST00000634264.1	85440	DOCK7	hg38_genes_introns	inter:844	hg38_cpg_opensea
chr1:62502395	0.078125	1	3	0.925926	1	0.904762	0.969697	0.971429	1	0.974359	0.967742	0.931034	0.961538	0.974359	0.964286	0.88	0.965517	chr1:62496498-62504629	-	intron:83450	ENST00000635123.1	85440	DOCK7	hg38_genes_introns	inter:844	hg38_cpg_opensea
chr1:62502395	0.078125	1	3	0.925926	1	0.904762	0.969697	0.971429	1	0.974359	0.967742	0.931034	0.961538	0.974359	0.964286	0.88	0.965517	chr1:62496498-62504629	-	intron:83508	ENST00000637208.1	85440	DOCK7	hg38_genes_introns	inter:844	hg38_cpg_opensea
chr1:62504952	0.078125	1	3	0.9	1	1	0.952381	0.965517	1	0.888889	0.965517	0.85	1	0.947368	0.96	0.928571	1	chr1:62504783-62505681	-	intron:83166	ENST00000251157.10	85440	DOCK7	hg38_genes_introns	inter:844	hg38_cpg_opensea
chr1:62504952	0.078125	1	3	0.9	1	1	0.952381	0.965517	1	0.888889	0.965517	0.85	1	0.947368	0.96	0.928571	1	chr1:62504783-62505681	-	intron:83215	ENST00000635253.2	85440	DOCK7	hg38_genes_introns	inter:844	hg38_cpg_opensea
chr1:62504952	0.078125	1	3	0.9	1	1	0.952381	0.965517	1	0.888889	0.965517	0.85	1	0.947368	0.96	0.928571	1	chr1:62504783-62505681	-	intron:83263	ENST00000454575.6	85440	DOCK7	hg38_genes_introns	inter:844	hg38_cpg_opensea
chr1:62504952	0.078125	1	3	0.9	1	1	0.952381	0.965517	1	0.888889	0.965517	0.85	1	0.947368	0.96	0.928571	1	chr1:62504783-62505681	-	intron:83312	ENST00000635983.1	85440	DOCK7	hg38_genes_introns	inter:844	hg38_cpg_opensea
chr1:62504952	0.078125	1	3	0.9	1	1	0.952381	0.965517	1	0.888889	0.965517	0.85	1	0.947368	0.96	0.928571	1	chr1:62504783-62505681	-	intron:83328	ENST00000340370.10	85440	DOCK7	hg38_genes_introns	inter:844	hg38_cpg_opensea
chr1:62504952	0.078125	1	3	0.9	1	1	0.952381	0.965517	1	0.888889	0.965517	0.85	1	0.947368	0.96	0.928571	1	chr1:62504783-62505681	-	intron:83375	ENST00000637255.1	85440	DOCK7	hg38_genes_introns	inter:844	hg38_cpg_opensea
chr1:62504952	0.078125	1	3	0.9	1	1	0.952381	0.965517	1	0.888889	0.965517	0.85	1	0.947368	0.96	0.928571	1	chr1:62504783-62505681	-	intron:83404	ENST00000634264.1	85440	DOCK7	hg38_genes_introns	inter:844	hg38_cpg_opensea
chr1:62504952	0.078125	1	3	0.9	1	1	0.952381	0.965517	1	0.888889	0.965517	0.85	1	0.947368	0.96	0.928571	1	chr1:62504783-62505681	-	intron:83451	ENST00000635123.1	85440	DOCK7	hg38_genes_introns	inter:844	hg38_cpg_opensea
chr1:62504952	0.078125	1	3	0.9	1	1	0.952381	0.965517	1	0.888889	0.965517	0.85	1	0.947368	0.96	0.928571	1	chr1:62504783-62505681	-	intron:83509	ENST00000637208.1	85440	DOCK7	hg38_genes_introns	inter:844	hg38_cpg_opensea
chr1:62564520	0.078125	1	25	0.958333	0.962963	0.939394	0.969697	1	0.961538	0.928571	0.777778	0.882353	0.8	0.960784	0.88	1	0.958333	chr1:62562670-62566669	-	1to5kb:14522	ENST00000634929.1	85440	DOCK7	hg38_genes_1to5kb	inter:844	hg38_cpg_opensea
chr1:62564520	0.078125	1	25	0.958333	0.962963	0.939394	0.969697	1	0.961538	0.928571	0.777778	0.882353	0.8	0.960784	0.88	1	0.958333	chr1:62562635-62566634	-	1to5kb:14523	ENST00000634652.1	85440	DOCK7	hg38_genes_1to5kb	inter:844	hg38_cpg_opensea
chr1:62564520	0.078125	1	25	0.958333	0.962963	0.939394	0.969697	1	0.961538	0.928571	0.777778	0.882353	0.8	0.960784	0.88	1	0.958333	chr1:62561704-62577261	-	intron:83184	ENST00000251157.10	85440	DOCK7	hg38_genes_introns	inter:844	hg38_cpg_opensea
chr1:62564520	0.078125	1	25	0.958333	0.962963	0.939394	0.969697	1	0.961538	0.928571	0.777778	0.882353	0.8	0.960784	0.88	1	0.958333	chr1:62561704-62577261	-	intron:83233	ENST00000635253.2	85440	DOCK7	hg38_genes_introns	inter:844	hg38_cpg_opensea
chr1:62564520	0.078125	1	25	0.958333	0.962963	0.939394	0.969697	1	0.961538	0.928571	0.777778	0.882353	0.8	0.960784	0.88	1	0.958333	chr1:62561704-62577261	-	intron:83281	ENST00000454575.6	85440	DOCK7	hg38_genes_introns	inter:844	hg38_cpg_opensea
chr1:62564520	0.078125	1	25	0.958333	0.962963	0.939394	0.969697	1	0.961538	0.928571	0.777778	0.882353	0.8	0.960784	0.88	1	0.958333	chr1:62561704-62577261	-	intron:83345	ENST00000340370.10	85440	DOCK7	hg38_genes_introns	inter:844	hg38_cpg_opensea
chr1:62564520	0.078125	1	25	0.958333	0.962963	0.939394	0.969697	1	0.961538	0.928571	0.777778	0.882353	0.8	0.960784	0.88	1	0.958333	chr1:62561704-62577261	-	intron:83421	ENST00000634264.1	85440	DOCK7	hg38_genes_introns	inter:844	hg38_cpg_opensea
chr1:62564520	0.078125	1	25	0.958333	0.962963	0.939394	0.969697	1	0.961538	0.928571	0.777778	0.882353	0.8	0.960784	0.88	1	0.958333	chr1:62561704-62577261	-	intron:83468	ENST00000635123.1	85440	DOCK7	hg38_genes_introns	inter:844	hg38_cpg_opensea
chr1:62564520	0.078125	1	25	0.958333	0.962963	0.939394	0.969697	1	0.961538	0.928571	0.777778	0.882353	0.8	0.960784	0.88	1	0.958333	chr1:62561704-62577261	-	intron:83527	ENST00000637208.1	85440	DOCK7	hg38_genes_introns	inter:844	hg38_cpg_opensea
chr1:62564520	0.078125	1	25	0.958333	0.962963	0.939394	0.969697	1	0.961538	0.928571	0.777778	0.882353	0.8	0.960784	0.88	1	0.958333	chr1:62561704-62577261	-	intron:83564	ENST00000634223.1	85440	DOCK7	hg38_genes_introns	inter:844	hg38_cpg_opensea
chr1:62651656	0.078125	1	25	0.964286	1	1	0.976744	1	0.882353	0.608696	0.466667	0.964286	0.956522	0.516129	0.416667	0.714286	0.636364	chr1:62648722-62652721	-	1to5kb:14533	ENST00000636167.1	85440	DOCK7	hg38_genes_1to5kb	inter:844	hg38_cpg_opensea
chr1:62651656	0.078125	1	25	0.964286	1	1	0.976744	1	0.882353	0.608696	0.466667	0.964286	0.956522	0.516129	0.416667	0.714286	0.636364	chr1:62648545-62653724	-	intron:83198	ENST00000251157.10	85440	DOCK7	hg38_genes_introns	inter:844	hg38_cpg_opensea
chr1:62651656	0.078125	1	25	0.964286	1	1	0.976744	1	0.882353	0.608696	0.466667	0.964286	0.956522	0.516129	0.416667	0.714286	0.636364	chr1:62648545-62653724	-	intron:83247	ENST00000635253.2	85440	DOCK7	hg38_genes_introns	inter:844	hg38_cpg_opensea
chr1:62651656	0.078125	1	25	0.964286	1	1	0.976744	1	0.882353	0.608696	0.466667	0.964286	0.956522	0.516129	0.416667	0.714286	0.636364	chr1:62648545-62653724	-	intron:83295	ENST00000454575.6	85440	DOCK7	hg38_genes_introns	inter:844	hg38_cpg_opensea
chr1:62651656	0.078125	1	25	0.964286	1	1	0.976744	1	0.882353	0.608696	0.466667	0.964286	0.956522	0.516129	0.416667	0.714286	0.636364	chr1:62648545-62653724	-	intron:83359	ENST00000340370.10	85440	DOCK7	hg38_genes_introns	inter:844	hg38_cpg_opensea
chr1:62651656	0.078125	1	25	0.964286	1	1	0.976744	1	0.882353	0.608696	0.466667	0.964286	0.956522	0.516129	0.416667	0.714286	0.636364	chr1:62648545-62653724	-	intron:83435	ENST00000634264.1	85440	DOCK7	hg38_genes_introns	inter:844	hg38_cpg_opensea
chr1:62651656	0.078125	1	25	0.964286	1	1	0.976744	1	0.882353	0.608696	0.466667	0.964286	0.956522	0.516129	0.416667	0.714286	0.636364	chr1:62648545-62653724	-	intron:83482	ENST00000635123.1	85440	DOCK7	hg38_genes_introns	inter:844	hg38_cpg_opensea
chr1:62651656	0.078125	1	25	0.964286	1	1	0.976744	1	0.882353	0.608696	0.466667	0.964286	0.956522	0.516129	0.416667	0.714286	0.636364	chr1:62648545-62653724	-	intron:83540	ENST00000637208.1	85440	DOCK7	hg38_genes_introns	inter:844	hg38_cpg_opensea
chr1:62651656	0.078125	1	25	0.964286	1	1	0.976744	1	0.882353	0.608696	0.466667	0.964286	0.956522	0.516129	0.416667	0.714286	0.636364	chr1:62648545-62653724	-	intron:83579	ENST00000404627.3	85440	DOCK7	hg38_genes_introns	inter:844	hg38_cpg_opensea
chr1:62651656	0.078125	1	25	0.964286	1	1	0.976744	1	0.882353	0.608696	0.466667	0.964286	0.956522	0.516129	0.416667	0.714286	0.636364	chr1:62648545-62653724	-	intron:83595	ENST00000614472.5	85440	DOCK7	hg38_genes_introns	inter:844	hg38_cpg_opensea
chr1:62651656	0.078125	1	25	0.964286	1	1	0.976744	1	0.882353	0.608696	0.466667	0.964286	0.956522	0.516129	0.416667	0.714286	0.636364	chr1:62648545-62653724	-	intron:83606	ENST00000635827.1	85440	DOCK7	hg38_genes_introns	inter:844	hg38_cpg_opensea
chr1:62685368	0.078125	1	3	0.115385	0.142857	0.0689655	0.030303	0.166667	0.222222	0.0833333	0.206897	0.08	0.111111	0.181818	0.304348	0.0769231	0.25	chr1:62683482-62687481	+	1to5kb:3909	ENST00000453229.1	NA	NA	hg38_genes_1to5kb	shelf:1834	hg38_cpg_shelves
chr1:62685368	0.078125	1	3	0.115385	0.142857	0.0689655	0.030303	0.166667	0.222222	0.0833333	0.206897	0.08	0.111111	0.181818	0.304348	0.0769231	0.25	chr1:62663131-62688226	-	intron:83201	ENST00000251157.10	85440	DOCK7	hg38_genes_introns	shelf:1834	hg38_cpg_shelves
chr1:62685368	0.078125	1	3	0.115385	0.142857	0.0689655	0.030303	0.166667	0.222222	0.0833333	0.206897	0.08	0.111111	0.181818	0.304348	0.0769231	0.25	chr1:62663131-62688226	-	intron:83250	ENST00000635253.2	85440	DOCK7	hg38_genes_introns	shelf:1834	hg38_cpg_shelves
chr1:62685368	0.078125	1	3	0.115385	0.142857	0.0689655	0.030303	0.166667	0.222222	0.0833333	0.206897	0.08	0.111111	0.181818	0.304348	0.0769231	0.25	chr1:62663131-62688226	-	intron:83298	ENST00000454575.6	85440	DOCK7	hg38_genes_introns	shelf:1834	hg38_cpg_shelves
chr1:62685368	0.078125	1	3	0.115385	0.142857	0.0689655	0.030303	0.166667	0.222222	0.0833333	0.206897	0.08	0.111111	0.181818	0.304348	0.0769231	0.25	chr1:62663131-62688226	-	intron:83362	ENST00000340370.10	85440	DOCK7	hg38_genes_introns	shelf:1834	hg38_cpg_shelves
chr1:62685368	0.078125	1	3	0.115385	0.142857	0.0689655	0.030303	0.166667	0.222222	0.0833333	0.206897	0.08	0.111111	0.181818	0.304348	0.0769231	0.25	chr1:62663131-62688226	-	intron:83438	ENST00000634264.1	85440	DOCK7	hg38_genes_introns	shelf:1834	hg38_cpg_shelves
chr1:62685368	0.078125	1	3	0.115385	0.142857	0.0689655	0.030303	0.166667	0.222222	0.0833333	0.206897	0.08	0.111111	0.181818	0.304348	0.0769231	0.25	chr1:62663131-62688226	-	intron:83485	ENST00000635123.1	85440	DOCK7	hg38_genes_introns	shelf:1834	hg38_cpg_shelves
chr1:62685368	0.078125	1	3	0.115385	0.142857	0.0689655	0.030303	0.166667	0.222222	0.0833333	0.206897	0.08	0.111111	0.181818	0.304348	0.0769231	0.25	chr1:62663131-62688226	-	intron:83543	ENST00000637208.1	85440	DOCK7	hg38_genes_introns	shelf:1834	hg38_cpg_shelves
chr1:62685368	0.078125	1	3	0.115385	0.142857	0.0689655	0.030303	0.166667	0.222222	0.0833333	0.206897	0.08	0.111111	0.181818	0.304348	0.0769231	0.25	chr1:62663131-62688226	-	intron:83582	ENST00000404627.3	85440	DOCK7	hg38_genes_introns	shelf:1834	hg38_cpg_shelves
chr1:244843206	0.078125	1	25	1	0.833333	1	0.952381	1	0.923077	0.947368	0.970588	0.933333	0.95	0.965517	0.75	1	0.941176	chr1:244843041-244843252	+	exon:73214	ENST00000366528.3	116228	COX20	hg38_genes_exons	inter:1862	hg38_cpg_opensea
chr1:244843206	0.078125	1	25	1	0.833333	1	0.952381	1	0.923077	0.947368	0.970588	0.933333	0.95	0.965517	0.75	1	0.941176	chr1:244843041-244843880	+	exon:73217	ENST00000391839.6	116228	COX20	hg38_genes_exons	inter:1862	hg38_cpg_opensea
chr1:244843206	0.078125	1	25	1	0.833333	1	0.952381	1	0.923077	0.947368	0.970588	0.933333	0.95	0.965517	0.75	1	0.941176	chr1:244843041-244845057	+	exon:73221	ENST00000411948.7	116228	COX20	hg38_genes_exons	inter:1862	hg38_cpg_opensea
chr1:244843206	0.078125	1	25	1	0.833333	1	0.952381	1	0.923077	0.947368	0.970588	0.933333	0.95	0.965517	0.75	1	0.941176	chr1:244843041-244845057	+	exon:73225	ENST00000498262.1	116228	COX20	hg38_genes_exons	inter:1862	hg38_cpg_opensea
chr1:244843206	0.078125	1	25	1	0.833333	1	0.952381	1	0.923077	0.947368	0.970588	0.933333	0.95	0.965517	0.75	1	0.941176	chr1:244843041-244843280	+	exon:73228	ENST00000464757.1	116228	COX20	hg38_genes_exons	inter:1862	hg38_cpg_opensea
chr1:244843206	0.078125	1	25	1	0.833333	1	0.952381	1	0.923077	0.947368	0.970588	0.933333	0.95	0.965517	0.75	1	0.941176	chr1:244840638-244845344	-	exon:135607	ENST00000366527.4	NA	NA	hg38_genes_exons	inter:1862	hg38_cpg_opensea
chr1:244843206	0.078125	1	25	1	0.833333	1	0.952381	1	0.923077	0.947368	0.970588	0.933333	0.95	0.965517	0.75	1	0.941176	chr1:244840638-244845344	-	exon:135613	ENST00000475997.6	3192	HNRNPU	hg38_genes_exons	inter:1862	hg38_cpg_opensea
chr1:244843206	0.078125	1	25	1	0.833333	1	0.952381	1	0.923077	0.947368	0.970588	0.933333	0.95	0.965517	0.75	1	0.941176	chr1:244843182-244845246	-	intron:115094	ENST00000649899.1	3192	HNRNPU	hg38_genes_introns	inter:1862	hg38_cpg_opensea
chr1:244843206	0.078125	1	25	1	0.833333	1	0.952381	1	0.923077	0.947368	0.970588	0.933333	0.95	0.965517	0.75	1	0.941176	chr1:244843142-244845246	-	intron:115109	ENST00000638230.1	3192	HNRNPU	hg38_genes_introns	inter:1862	hg38_cpg_opensea
chr1:244843206	0.078125	1	25	1	0.833333	1	0.952381	1	0.923077	0.947368	0.970588	0.933333	0.95	0.965517	0.75	1	0.941176	chr1:244843177-244843252	+	3UTR:9449	ENST00000366528.3	116228	COX20	hg38_genes_3UTRs	inter:1862	hg38_cpg_opensea
chr1:244843206	0.078125	1	25	1	0.833333	1	0.952381	1	0.923077	0.947368	0.970588	0.933333	0.95	0.965517	0.75	1	0.941176	chr1:244843177-244845057	+	3UTR:9450	ENST00000411948.7	116228	COX20	hg38_genes_3UTRs	inter:1862	hg38_cpg_opensea
chr1:244843206	0.078125	1	25	1	0.833333	1	0.952381	1	0.923077	0.947368	0.970588	0.933333	0.95	0.965517	0.75	1	0.941176	chr1:244840638-244845344	-	3UTR:16293	ENST00000475997.6	3192	HNRNPU	hg38_genes_3UTRs	inter:1862	hg38_cpg_opensea
chr2:11752143	0.078125	1	3	0.391304	0.5	0.2	0.35	0.8	0.833333	0.666667	0.588235	0.5	0.75	0.272727	0.3	0.538462	0.636364	chr2:11713813-11765532	+	intron:117531	ENST00000449576.6	23175	LPIN1	hg38_genes_introns	inter:2009	hg38_cpg_opensea
chr2:11752143	0.078125	1	3	0.391304	0.5	0.2	0.35	0.8	0.833333	0.666667	0.588235	0.5	0.75	0.272727	0.3	0.538462	0.636364	chr2:11741429-11765532	+	intron:117554	ENST00000396097.5	23175	LPIN1	hg38_genes_introns	inter:2009	hg38_cpg_opensea
chr2:11752143	0.078125	1	3	0.391304	0.5	0.2	0.35	0.8	0.833333	0.666667	0.588235	0.5	0.75	0.272727	0.3	0.538462	0.636364	chr2:11741429-11765532	+	intron:117575	ENST00000425416.6	23175	LPIN1	hg38_genes_introns	inter:2009	hg38_cpg_opensea
chr2:11752143	0.078125	1	3	0.391304	0.5	0.2	0.35	0.8	0.833333	0.666667	0.588235	0.5	0.75	0.272727	0.3	0.538462	0.636364	chr2:11741429-11765532	+	intron:117602	ENST00000396098.5	23175	LPIN1	hg38_genes_introns	inter:2009	hg38_cpg_opensea
chr2:11752143	0.078125	1	3	0.391304	0.5	0.2	0.35	0.8	0.833333	0.666667	0.588235	0.5	0.75	0.272727	0.3	0.538462	0.636364	chr2:11741429-11765532	+	intron:117611	ENST00000396099.5	23175	LPIN1	hg38_genes_introns	inter:2009	hg38_cpg_opensea
chr2:11752143	0.078125	1	3	0.391304	0.5	0.2	0.35	0.8	0.833333	0.666667	0.588235	0.5	0.75	0.272727	0.3	0.538462	0.636364	chr2:11742152-11765532	+	intron:117596	ENST00000495907.5	23175	LPIN1	hg38_genes_introns	inter:2009	hg38_cpg_opensea
chr2:11752143	0.078125	1	3	0.391304	0.5	0.2	0.35	0.8	0.833333	0.666667	0.588235	0.5	0.75	0.272727	0.3	0.538462	0.636364	chr2:11746672-11765532	+	intron:117631	ENST00000256720.6	23175	LPIN1	hg38_genes_introns	inter:2009	hg38_cpg_opensea
chr2:11752143	0.078125	1	3	0.391304	0.5	0.2	0.35	0.8	0.833333	0.666667	0.588235	0.5	0.75	0.272727	0.3	0.538462	0.636364	chr2:11746672-11765532	+	intron:117650	ENST00000674199.1	23175	LPIN1	hg38_genes_introns	inter:2009	hg38_cpg_opensea
chr2:11752143	0.078125	1	3	0.391304	0.5	0.2	0.35	0.8	0.833333	0.666667	0.588235	0.5	0.75	0.272727	0.3	0.538462	0.636364	chr2:11746672-11763022	+	intron:117670	ENST00000441684.5	23175	LPIN1	hg38_genes_introns	inter:2009	hg38_cpg_opensea
chr2:11752143	0.078125	1	3	0.391304	0.5	0.2	0.35	0.8	0.833333	0.666667	0.588235	0.5	0.75	0.272727	0.3	0.538462	0.636364	chr2:11746672-11763022	+	intron:117673	ENST00000423495.1	23175	LPIN1	hg38_genes_introns	inter:2009	hg38_cpg_opensea
chr2:11801455	0.078125	1	3	0.928571	1	0.9	0.97619	0.933333	1	1	0.966667	0.961538	1	0.964286	0.945946	0.923077	1	chr2:11795488-11802906	+	intron:117544	ENST00000449576.6	23175	LPIN1	hg38_genes_introns	inter:2010	hg38_cpg_opensea
chr2:11801455	0.078125	1	3	0.928571	1	0.9	0.97619	0.933333	1	1	0.966667	0.961538	1	0.964286	0.945946	0.923077	1	chr2:11795488-11802906	+	intron:117567	ENST00000396097.5	23175	LPIN1	hg38_genes_introns	inter:2010	hg38_cpg_opensea
chr2:11801455	0.078125	1	3	0.928571	1	0.9	0.97619	0.933333	1	1	0.966667	0.961538	1	0.964286	0.945946	0.923077	1	chr2:11795488-11802906	+	intron:117587	ENST00000425416.6	23175	LPIN1	hg38_genes_introns	inter:2010	hg38_cpg_opensea
chr2:11801455	0.078125	1	3	0.928571	1	0.9	0.97619	0.933333	1	1	0.966667	0.961538	1	0.964286	0.945946	0.923077	1	chr2:11795488-11802906	+	intron:117624	ENST00000396099.5	23175	LPIN1	hg38_genes_introns	inter:2010	hg38_cpg_opensea
chr2:11801455	0.078125	1	3	0.928571	1	0.9	0.97619	0.933333	1	1	0.966667	0.961538	1	0.964286	0.945946	0.923077	1	chr2:11795488-11802906	+	intron:117643	ENST00000256720.6	23175	LPIN1	hg38_genes_introns	inter:2010	hg38_cpg_opensea
chr2:11801455	0.078125	1	3	0.928571	1	0.9	0.97619	0.933333	1	1	0.966667	0.961538	1	0.964286	0.945946	0.923077	1	chr2:11795488-11802906	+	intron:117663	ENST00000674199.1	23175	LPIN1	hg38_genes_introns	inter:2010	hg38_cpg_opensea
chr2:11801455	0.078125	1	3	0.928571	1	0.9	0.97619	0.933333	1	1	0.966667	0.961538	1	0.964286	0.945946	0.923077	1	chr2:11795488-11802906	+	intron:117684	ENST00000404113.6	23175	LPIN1	hg38_genes_introns	inter:2010	hg38_cpg_opensea
chr2:11801455	0.078125	1	3	0.928571	1	0.9	0.97619	0.933333	1	1	0.966667	0.961538	1	0.964286	0.945946	0.923077	1	chr2:11795488-11802906	+	intron:117699	ENST00000454151.2	23175	LPIN1	hg38_genes_introns	inter:2010	hg38_cpg_opensea
chr2:11801455	0.078125	1	3	0.928571	1	0.9	0.97619	0.933333	1	1	0.966667	0.961538	1	0.964286	0.945946	0.923077	1	chr2:11799440-11803439	+	1to5kb:21132	ENST00000487346.1	23175	LPIN1	hg38_genes_1to5kb	inter:2010	hg38_cpg_opensea
chr2:108724943	0.078125	1	25	0.938776	0.909091	0.714286	0.7	0.875	0.785714	1	0.875	0.923077	0.846154	0.941176	0.969697	0.96	0.944444	chr2:108719679-108729131	+	intron:135346	ENST00000283195.11	5903	RANBP2	hg38_genes_introns	inter:2525	hg38_cpg_opensea
chr2:108724943	0.078125	1	25	0.938776	0.909091	0.714286	0.7	0.875	0.785714	1	0.875	0.923077	0.846154	0.941176	0.969697	0.96	0.944444	chr2:108719679-108729131	+	intron:135374	ENST00000425282.4	5903	RANBP2	hg38_genes_introns	inter:2525	hg38_cpg_opensea
chr2:108724943	0.078125	1	25	0.938776	0.909091	0.714286	0.7	0.875	0.785714	1	0.875	0.923077	0.846154	0.941176	0.969697	0.96	0.944444	chr2:108719679-108729131	+	intron:135377	ENST00000629728.1	5903	RANBP2	hg38_genes_introns	inter:2525	hg38_cpg_opensea
chr2:108775167	0.078125	1	3	0.971429	0.96	0.95122	1	0.964286	1	0.956522	1	0.911765	1	0.973684	0.96	0.933333	1	chr2:108773047-108775731	+	intron:135368	ENST00000283195.11	5903	RANBP2	hg38_genes_introns	inter:2525	hg38_cpg_opensea
chr2:230476701	0.078125	1	3	0.125	0.285714	0.255319	0.190476	0.2	0.375	0.0714286	0.184211	0.166667	0.333333	0.153846	0.142857	0.142857	0.230769	chr2:230474448-230494415	+	intron:157582	ENST00000264052.9	6672	SP100	hg38_genes_introns	inter:3049	hg38_cpg_opensea
chr2:230476701	0.078125	1	3	0.125	0.285714	0.255319	0.190476	0.2	0.375	0.0714286	0.184211	0.166667	0.333333	0.153846	0.142857	0.142857	0.230769	chr2:230474448-230494415	+	intron:157619	ENST00000340126.9	6672	SP100	hg38_genes_introns	inter:3049	hg38_cpg_opensea
chr2:230476701	0.078125	1	3	0.125	0.285714	0.255319	0.190476	0.2	0.375	0.0714286	0.184211	0.166667	0.333333	0.153846	0.142857	0.142857	0.230769	chr2:230474448-230494415	+	intron:157679	ENST00000409112.5	6672	SP100	hg38_genes_introns	inter:3049	hg38_cpg_opensea
chr2:230476701	0.078125	1	3	0.125	0.285714	0.255319	0.190476	0.2	0.375	0.0714286	0.184211	0.166667	0.333333	0.153846	0.142857	0.142857	0.230769	chr2:230474448-230494415	+	intron:157716	ENST00000452345.1	6672	SP100	hg38_genes_introns	inter:3049	hg38_cpg_opensea
chr2:230476701	0.078125	1	3	0.125	0.285714	0.255319	0.190476	0.2	0.375	0.0714286	0.184211	0.166667	0.333333	0.153846	0.142857	0.142857	0.230769	chr2:230474448-230493791	+	intron:157721	ENST00000492546.1	6672	SP100	hg38_genes_introns	inter:3049	hg38_cpg_opensea
chr2:230503607	0.078125	1	25	1	0.918919	1	0.942857	0.964286	1	1	0.969697	0.971429	0.875	0.95122	0.939394	1	0.833333	chr2:230502101-230506100	+	1to5kb:28676	ENST00000461450.3	NA	NA	hg38_genes_1to5kb	inter:3049	hg38_cpg_opensea
chr2:230503607	0.078125	1	25	1	0.918919	1	0.942857	0.964286	1	1	0.969697	0.971429	0.875	0.95122	0.939394	1	0.833333	chr2:230503111-230504185	+	intron:157585	ENST00000264052.9	6672	SP100	hg38_genes_introns	inter:3049	hg38_cpg_opensea
chr2:230503607	0.078125	1	25	1	0.918919	1	0.942857	0.964286	1	1	0.969697	0.971429	0.875	0.95122	0.939394	1	0.833333	chr2:230503111-230504185	+	intron:157622	ENST00000340126.9	6672	SP100	hg38_genes_introns	inter:3049	hg38_cpg_opensea
chr2:230503607	0.078125	1	25	1	0.918919	1	0.942857	0.964286	1	1	0.969697	0.971429	0.875	0.95122	0.939394	1	0.833333	chr2:230503111-230504185	+	intron:157682	ENST00000409112.5	6672	SP100	hg38_genes_introns	inter:3049	hg38_cpg_opensea
chr2:230503607	0.078125	1	25	1	0.918919	1	0.942857	0.964286	1	1	0.969697	0.971429	0.875	0.95122	0.939394	1	0.833333	chr2:230503146-230507145	+	1to5kb:28677	ENST00000494901.5	6672	SP100	hg38_genes_1to5kb	inter:3049	hg38_cpg_opensea
chr2:230503607	0.078125	1	25	1	0.918919	1	0.942857	0.964286	1	1	0.969697	0.971429	0.875	0.95122	0.939394	1	0.833333	chr2:230503217-230504216	+	promoter:28674	ENST00000459786.1	6672	SP100	hg38_genes_promoters	inter:3049	hg38_cpg_opensea
chr2:230503607	0.078125	1	25	1	0.918919	1	0.942857	0.964286	1	1	0.969697	0.971429	0.875	0.95122	0.939394	1	0.833333	chr2:230503262-230504261	+	promoter:28675	ENST00000431952.1	6672	SP100	hg38_genes_promoters	inter:3049	hg38_cpg_opensea
chr2:232721651	0.078125	1	25	0.9375	1	1	0.948718	1	0.882353	0.965517	0.888889	1	0.9	0.97561	0.944444	1	0.785714	chr2:232697393-232735154	+	intron:159705	ENST00000484409.1	26058	GIGYF2	hg38_genes_introns	inter:3085	hg38_cpg_opensea
chr2:232721651	0.078125	1	25	0.9375	1	1	0.948718	1	0.882353	0.965517	0.888889	1	0.9	0.97561	0.944444	1	0.785714	chr2:232697393-232735154	+	intron:159815	ENST00000409196.7	26058	GIGYF2	hg38_genes_introns	inter:3085	hg38_cpg_opensea
chr2:232721651	0.078125	1	25	0.9375	1	1	0.948718	1	0.882353	0.965517	0.888889	1	0.9	0.97561	0.944444	1	0.785714	chr2:232697393-232734416	+	intron:159665	ENST00000428883.5	26058	GIGYF2	hg38_genes_introns	inter:3085	hg38_cpg_opensea
chr2:232721651	0.078125	1	25	0.9375	1	1	0.948718	1	0.882353	0.965517	0.888889	1	0.9	0.97561	0.944444	1	0.785714	chr2:232697393-232724573	+	intron:159735	ENST00000430720.5	26058	GIGYF2	hg38_genes_introns	inter:3085	hg38_cpg_opensea
chr2:232721651	0.078125	1	25	0.9375	1	1	0.948718	1	0.882353	0.965517	0.888889	1	0.9	0.97561	0.944444	1	0.785714	chr2:232703490-232735154	+	intron:159637	ENST00000629305.2	26058	GIGYF2	hg38_genes_introns	inter:3085	hg38_cpg_opensea
chr2:232721651	0.078125	1	25	0.9375	1	1	0.948718	1	0.882353	0.965517	0.888889	1	0.9	0.97561	0.944444	1	0.785714	chr2:232703490-232735154	+	intron:159672	ENST00000456491.5	26058	GIGYF2	hg38_genes_introns	inter:3085	hg38_cpg_opensea
chr2:232721651	0.078125	1	25	0.9375	1	1	0.948718	1	0.882353	0.965517	0.888889	1	0.9	0.97561	0.944444	1	0.785714	chr2:232703490-232735154	+	intron:159677	ENST00000409480.5	26058	GIGYF2	hg38_genes_introns	inter:3085	hg38_cpg_opensea
chr2:232721651	0.078125	1	25	0.9375	1	1	0.948718	1	0.882353	0.965517	0.888889	1	0.9	0.97561	0.944444	1	0.785714	chr2:232703490-232735154	+	intron:159707	ENST00000492910.5	26058	GIGYF2	hg38_genes_introns	inter:3085	hg38_cpg_opensea
chr2:232721651	0.078125	1	25	0.9375	1	1	0.948718	1	0.882353	0.965517	0.888889	1	0.9	0.97561	0.944444	1	0.785714	chr2:232703490-232735154	+	intron:159710	ENST00000488629.5	26058	GIGYF2	hg38_genes_introns	inter:3085	hg38_cpg_opensea
chr2:232721651	0.078125	1	25	0.9375	1	1	0.948718	1	0.882353	0.965517	0.888889	1	0.9	0.97561	0.944444	1	0.785714	chr2:232703490-232735154	+	intron:159721	ENST00000475359.6	26058	GIGYF2	hg38_genes_introns	inter:3085	hg38_cpg_opensea
chr2:232721651	0.078125	1	25	0.9375	1	1	0.948718	1	0.882353	0.965517	0.888889	1	0.9	0.97561	0.944444	1	0.785714	chr2:232703490-232735154	+	intron:159771	ENST00000373563.9	26058	GIGYF2	hg38_genes_introns	inter:3085	hg38_cpg_opensea
chr2:232721651	0.078125	1	25	0.9375	1	1	0.948718	1	0.882353	0.965517	0.888889	1	0.9	0.97561	0.944444	1	0.785714	chr2:232703490-232735154	+	intron:159799	ENST00000423659.5	26058	GIGYF2	hg38_genes_introns	inter:3085	hg38_cpg_opensea
chr2:232721651	0.078125	1	25	0.9375	1	1	0.948718	1	0.882353	0.965517	0.888889	1	0.9	0.97561	0.944444	1	0.785714	chr2:232703490-232735154	+	intron:159848	ENST00000409451.7	26058	GIGYF2	hg38_genes_introns	inter:3085	hg38_cpg_opensea
chr2:232721651	0.078125	1	25	0.9375	1	1	0.948718	1	0.882353	0.965517	0.888889	1	0.9	0.97561	0.944444	1	0.785714	chr2:232703490-232735154	+	intron:159879	ENST00000463554.5	26058	GIGYF2	hg38_genes_introns	inter:3085	hg38_cpg_opensea
chr2:232721651	0.078125	1	25	0.9375	1	1	0.948718	1	0.882353	0.965517	0.888889	1	0.9	0.97561	0.944444	1	0.785714	chr2:232703490-232735154	+	intron:159893	ENST00000440945.5	26058	GIGYF2	hg38_genes_introns	inter:3085	hg38_cpg_opensea
chr2:232721651	0.078125	1	25	0.9375	1	1	0.948718	1	0.882353	0.965517	0.888889	1	0.9	0.97561	0.944444	1	0.785714	chr2:232703490-232735154	+	intron:159935	ENST00000489328.1	26058	GIGYF2	hg38_genes_introns	inter:3085	hg38_cpg_opensea
chr2:232721651	0.078125	1	25	0.9375	1	1	0.948718	1	0.882353	0.965517	0.888889	1	0.9	0.97561	0.944444	1	0.785714	chr2:232703490-232735154	+	intron:159937	ENST00000424038.2	26058	GIGYF2	hg38_genes_introns	inter:3085	hg38_cpg_opensea
chr2:232721651	0.078125	1	25	0.9375	1	1	0.948718	1	0.882353	0.965517	0.888889	1	0.9	0.97561	0.944444	1	0.785714	chr2:232703490-232734416	+	intron:159628	ENST00000476995.5	26058	GIGYF2	hg38_genes_introns	inter:3085	hg38_cpg_opensea
chr2:232721651	0.078125	1	25	0.9375	1	1	0.948718	1	0.882353	0.965517	0.888889	1	0.9	0.97561	0.944444	1	0.785714	chr2:232703490-232734416	+	intron:159716	ENST00000490612.5	26058	GIGYF2	hg38_genes_introns	inter:3085	hg38_cpg_opensea
chr2:232721651	0.078125	1	25	0.9375	1	1	0.948718	1	0.882353	0.965517	0.888889	1	0.9	0.97561	0.944444	1	0.785714	chr2:232703490-232734416	+	intron:159742	ENST00000409547.5	26058	GIGYF2	hg38_genes_introns	inter:3085	hg38_cpg_opensea
chr2:232721651	0.078125	1	25	0.9375	1	1	0.948718	1	0.882353	0.965517	0.888889	1	0.9	0.97561	0.944444	1	0.785714	chr2:232703490-232734416	+	intron:159920	ENST00000483164.5	26058	GIGYF2	hg38_genes_introns	inter:3085	hg38_cpg_opensea
chr2:232721651	0.078125	1	25	0.9375	1	1	0.948718	1	0.882353	0.965517	0.888889	1	0.9	0.97561	0.944444	1	0.785714	chr2:232703490-232734416	+	intron:159925	ENST00000490229.5	26058	GIGYF2	hg38_genes_introns	inter:3085	hg38_cpg_opensea
chr2:232721651	0.078125	1	25	0.9375	1	1	0.948718	1	0.882353	0.965517	0.888889	1	0.9	0.97561	0.944444	1	0.785714	chr2:232703490-232734416	+	intron:159930	ENST00000464805.5	26058	GIGYF2	hg38_genes_introns	inter:3085	hg38_cpg_opensea
chr2:232721651	0.078125	1	25	0.9375	1	1	0.948718	1	0.882353	0.965517	0.888889	1	0.9	0.97561	0.944444	1	0.785714	chr2:232703490-232731121	+	intron:159724	ENST00000421433.5	26058	GIGYF2	hg38_genes_introns	inter:3085	hg38_cpg_opensea
chr2:232721651	0.078125	1	25	0.9375	1	1	0.948718	1	0.882353	0.965517	0.888889	1	0.9	0.97561	0.944444	1	0.785714	chr2:232703490-232731121	+	intron:159887	ENST00000429187.5	26058	GIGYF2	hg38_genes_introns	inter:3085	hg38_cpg_opensea
chr2:232721651	0.078125	1	25	0.9375	1	1	0.948718	1	0.882353	0.965517	0.888889	1	0.9	0.97561	0.944444	1	0.785714	chr2:232703490-232724573	+	intron:159712	ENST00000464402.5	26058	GIGYF2	hg38_genes_introns	inter:3085	hg38_cpg_opensea
chr2:232721651	0.078125	1	25	0.9375	1	1	0.948718	1	0.882353	0.965517	0.888889	1	0.9	0.97561	0.944444	1	0.785714	chr2:232703490-232724573	+	intron:159730	ENST00000425040.5	26058	GIGYF2	hg38_genes_introns	inter:3085	hg38_cpg_opensea
chr2:232721651	0.078125	1	25	0.9375	1	1	0.948718	1	0.882353	0.965517	0.888889	1	0.9	0.97561	0.944444	1	0.785714	chr2:232703490-232724573	+	intron:159914	ENST00000482666.5	26058	GIGYF2	hg38_genes_introns	inter:3085	hg38_cpg_opensea
chr2:232721651	0.078125	1	25	0.9375	1	1	0.948718	1	0.882353	0.965517	0.888889	1	0.9	0.97561	0.944444	1	0.785714	chr2:232703490-232722553	+	intron:159633	ENST00000427233.5	26058	GIGYF2	hg38_genes_introns	inter:3085	hg38_cpg_opensea
chr2:232721651	0.078125	1	25	0.9375	1	1	0.948718	1	0.882353	0.965517	0.888889	1	0.9	0.97561	0.944444	1	0.785714	chr2:232719129-232735154	+	intron:159844	ENST00000488734.5	26058	GIGYF2	hg38_genes_introns	inter:3085	hg38_cpg_opensea
chr2:232737055	0.078125	1	25	0.882353	1	1	0.75	0.9375	0.7	1	0.9	0.933333	0.785714	1	0.777778	1	0.928571	chr2:232735239-232747614	+	intron:159638	ENST00000629305.2	26058	GIGYF2	hg38_genes_introns	inter:3085	hg38_cpg_opensea
chr2:232737055	0.078125	1	25	0.882353	1	1	0.75	0.9375	0.7	1	0.9	0.933333	0.785714	1	0.777778	1	0.928571	chr2:232735239-232747614	+	intron:159667	ENST00000428883.5	26058	GIGYF2	hg38_genes_introns	inter:3085	hg38_cpg_opensea
chr2:232737055	0.078125	1	25	0.882353	1	1	0.75	0.9375	0.7	1	0.9	0.933333	0.785714	1	0.777778	1	0.928571	chr2:232735239-232747614	+	intron:159673	ENST00000456491.5	26058	GIGYF2	hg38_genes_introns	inter:3085	hg38_cpg_opensea
chr2:232737055	0.078125	1	25	0.882353	1	1	0.75	0.9375	0.7	1	0.9	0.933333	0.785714	1	0.777778	1	0.928571	chr2:232735239-232747614	+	intron:159678	ENST00000409480.5	26058	GIGYF2	hg38_genes_introns	inter:3085	hg38_cpg_opensea
chr2:232737055	0.078125	1	25	0.882353	1	1	0.75	0.9375	0.7	1	0.9	0.933333	0.785714	1	0.777778	1	0.928571	chr2:232735239-232747614	+	intron:159726	ENST00000421433.5	26058	GIGYF2	hg38_genes_introns	inter:3085	hg38_cpg_opensea
chr2:232737055	0.078125	1	25	0.882353	1	1	0.75	0.9375	0.7	1	0.9	0.933333	0.785714	1	0.777778	1	0.928571	chr2:232735239-232747614	+	intron:159732	ENST00000425040.5	26058	GIGYF2	hg38_genes_introns	inter:3085	hg38_cpg_opensea
chr2:232737055	0.078125	1	25	0.882353	1	1	0.75	0.9375	0.7	1	0.9	0.933333	0.785714	1	0.777778	1	0.928571	chr2:232735239-232747614	+	intron:159737	ENST00000430720.5	26058	GIGYF2	hg38_genes_introns	inter:3085	hg38_cpg_opensea
chr2:232737055	0.078125	1	25	0.882353	1	1	0.75	0.9375	0.7	1	0.9	0.933333	0.785714	1	0.777778	1	0.928571	chr2:232735239-232747614	+	intron:159744	ENST00000409547.5	26058	GIGYF2	hg38_genes_introns	inter:3085	hg38_cpg_opensea
chr2:232737055	0.078125	1	25	0.882353	1	1	0.75	0.9375	0.7	1	0.9	0.933333	0.785714	1	0.777778	1	0.928571	chr2:232735239-232747614	+	intron:159772	ENST00000373563.9	26058	GIGYF2	hg38_genes_introns	inter:3085	hg38_cpg_opensea
chr2:232737055	0.078125	1	25	0.882353	1	1	0.75	0.9375	0.7	1	0.9	0.933333	0.785714	1	0.777778	1	0.928571	chr2:232735239-232747614	+	intron:159800	ENST00000423659.5	26058	GIGYF2	hg38_genes_introns	inter:3085	hg38_cpg_opensea
chr2:232737055	0.078125	1	25	0.882353	1	1	0.75	0.9375	0.7	1	0.9	0.933333	0.785714	1	0.777778	1	0.928571	chr2:232735239-232747614	+	intron:159816	ENST00000409196.7	26058	GIGYF2	hg38_genes_introns	inter:3085	hg38_cpg_opensea
chr2:232737055	0.078125	1	25	0.882353	1	1	0.75	0.9375	0.7	1	0.9	0.933333	0.785714	1	0.777778	1	0.928571	chr2:232735239-232747614	+	intron:159849	ENST00000409451.7	26058	GIGYF2	hg38_genes_introns	inter:3085	hg38_cpg_opensea
chr2:232737055	0.078125	1	25	0.882353	1	1	0.75	0.9375	0.7	1	0.9	0.933333	0.785714	1	0.777778	1	0.928571	chr2:232735239-232747614	+	intron:159880	ENST00000463554.5	26058	GIGYF2	hg38_genes_introns	inter:3085	hg38_cpg_opensea
chr2:232737055	0.078125	1	25	0.882353	1	1	0.75	0.9375	0.7	1	0.9	0.933333	0.785714	1	0.777778	1	0.928571	chr2:232735239-232747614	+	intron:159889	ENST00000429187.5	26058	GIGYF2	hg38_genes_introns	inter:3085	hg38_cpg_opensea
chr2:232737055	0.078125	1	25	0.882353	1	1	0.75	0.9375	0.7	1	0.9	0.933333	0.785714	1	0.777778	1	0.928571	chr2:232735239-232747614	+	intron:159894	ENST00000440945.5	26058	GIGYF2	hg38_genes_introns	inter:3085	hg38_cpg_opensea
chr2:232737055	0.078125	1	25	0.882353	1	1	0.75	0.9375	0.7	1	0.9	0.933333	0.785714	1	0.777778	1	0.928571	chr2:232735239-232747614	+	intron:159938	ENST00000424038.2	26058	GIGYF2	hg38_genes_introns	inter:3085	hg38_cpg_opensea
chr2:232737055	0.078125	1	25	0.882353	1	1	0.75	0.9375	0.7	1	0.9	0.933333	0.785714	1	0.777778	1	0.928571	chr2:232735753-232738681	+	exon:188648	ENST00000475359.6	26058	GIGYF2	hg38_genes_exons	inter:3085	hg38_cpg_opensea
chr2:232737055	0.078125	1	25	0.882353	1	1	0.75	0.9375	0.7	1	0.9	0.933333	0.785714	1	0.777778	1	0.928571	chr2:232735805-232738681	+	3UTR:22506	ENST00000475359.6	26058	GIGYF2	hg38_genes_3UTRs	inter:3085	hg38_cpg_opensea
chr3:108057568	0.078125	1	3	0.857143	1	0.804348	0.925	0.944444	0.863636	0.822222	0.944444	0.875	1	0.885714	0.892857	0.941176	1	chr3:108055740-108059739	-	1to5kb:49515	ENST00000471694.1	961	CD47	hg38_genes_1to5kb	inter:3716	hg38_cpg_opensea
chr3:108057568	0.078125	1	3	0.857143	1	0.804348	0.925	0.944444	0.863636	0.822222	0.944444	0.875	1	0.885714	0.892857	0.941176	1	chr3:108057477-108057569	-	exon:329187	ENST00000355354.13	961	CD47	hg38_genes_exons	inter:3716	hg38_cpg_opensea
chr3:108057568	0.078125	1	3	0.857143	1	0.804348	0.925	0.944444	0.863636	0.822222	0.944444	0.875	1	0.885714	0.892857	0.941176	1	chr3:108057477-108057569	-	exon:329196	ENST00000361309.6	961	CD47	hg38_genes_exons	inter:3716	hg38_cpg_opensea
chr3:108057568	0.078125	1	3	0.857143	1	0.804348	0.925	0.944444	0.863636	0.822222	0.944444	0.875	1	0.885714	0.892857	0.941176	1	chr3:108057477-108057569	-	exon:329204	ENST00000398258.7	961	CD47	hg38_genes_exons	inter:3716	hg38_cpg_opensea
chr3:108057568	0.078125	1	3	0.857143	1	0.804348	0.925	0.944444	0.863636	0.822222	0.944444	0.875	1	0.885714	0.892857	0.941176	1	chr3:108057477-108057569	-	exon:329212	ENST00000517766.5	961	CD47	hg38_genes_exons	inter:3716	hg38_cpg_opensea
chr10:30319194	0.078125	1	25	0.971429	0.933333	0.941176	0.975	0.962963	0.941176	0.969697	0.933333	0.966667	0.95	0.975	0.896552	1	0.933333	chr10:30316211-30322390	-	intron:651052	ENST00000263063.9	55149	MTPAP	hg38_genes_introns	inter:9753	hg38_cpg_opensea
chr10:30319194	0.078125	1	25	0.971429	0.933333	0.941176	0.975	0.962963	0.941176	0.969697	0.933333	0.966667	0.95	0.975	0.896552	1	0.933333	chr10:30316211-30322390	-	intron:651060	ENST00000488290.5	55149	MTPAP	hg38_genes_introns	inter:9753	hg38_cpg_opensea
chr14:67184610	0.078125	1	25	0.857143	0.818182	0.92	0.8	0.941176	0.868421	0.785714	0.827586	0.966667	0.833333	0.943396	0.916667	0.954545	0.833333	chr14:67184393-67188392	+	1to5kb:156310	ENST00000524532.5	161142	FAM71D	hg38_genes_1to5kb	inter:13063	hg38_cpg_opensea
chr14:67184610	0.078125	1	25	0.857143	0.818182	0.92	0.8	0.941176	0.868421	0.785714	0.827586	0.966667	0.833333	0.943396	0.916667	0.954545	0.833333	chr14:67184393-67188392	+	1to5kb:156311	ENST00000612183.4	161142	FAM71D	hg38_genes_1to5kb	inter:13063	hg38_cpg_opensea
chr14:67184610	0.078125	1	25	0.857143	0.818182	0.92	0.8	0.941176	0.868421	0.785714	0.827586	0.966667	0.833333	0.943396	0.916667	0.954545	0.833333	chr14:67184429-67188428	+	1to5kb:156312	ENST00000311864.7	161142	FAM71D	hg38_genes_1to5kb	inter:13063	hg38_cpg_opensea
chr14:67184610	0.078125	1	25	0.857143	0.818182	0.92	0.8	0.941176	0.868421	0.785714	0.827586	0.966667	0.833333	0.943396	0.916667	0.954545	0.833333	chr14:67184440-67188439	+	1to5kb:156313	ENST00000530728.5	161142	FAM71D	hg38_genes_1to5kb	inter:13063	hg38_cpg_opensea
chr14:67184610	0.078125	1	25	0.857143	0.818182	0.92	0.8	0.941176	0.868421	0.785714	0.827586	0.966667	0.833333	0.943396	0.916667	0.954545	0.833333	chr14:67184443-67188442	+	1to5kb:156314	ENST00000524914.5	161142	FAM71D	hg38_genes_1to5kb	inter:13063	hg38_cpg_opensea
chr14:67184610	0.078125	1	25	0.857143	0.818182	0.92	0.8	0.941176	0.868421	0.785714	0.827586	0.966667	0.833333	0.943396	0.916667	0.954545	0.833333	chr14:67184451-67188450	+	1to5kb:156315	ENST00000557671.2	161142	FAM71D	hg38_genes_1to5kb	inter:13063	hg38_cpg_opensea
chr14:67184610	0.078125	1	25	0.857143	0.818182	0.92	0.8	0.941176	0.868421	0.785714	0.827586	0.966667	0.833333	0.943396	0.916667	0.954545	0.833333	chr14:67184461-67188460	+	1to5kb:156316	ENST00000534174.5	161142	FAM71D	hg38_genes_1to5kb	inter:13063	hg38_cpg_opensea
chr14:74809135	0.078125	1	25	0.903226	0.933333	0.851852	0.878788	0.95	0.9	1	0.916667	1	0.894737	1	0.958333	1	0.909091	chr14:74808632-74809631	+	promoter:156746	ENST00000547879.5	56252	YLPM1	hg38_genes_promoters	inter:13133	hg38_cpg_opensea
chr14:74809135	0.078125	1	25	0.903226	0.933333	0.851852	0.878788	0.95	0.9	1	0.916667	1	0.894737	1	0.958333	1	0.909091	chr14:74802677-74809379	+	intron:851329	ENST00000325680.12	56252	YLPM1	hg38_genes_introns	inter:13133	hg38_cpg_opensea
chr14:74809135	0.078125	1	25	0.903226	0.933333	0.851852	0.878788	0.95	0.9	1	0.916667	1	0.894737	1	0.958333	1	0.909091	chr14:74802677-74809379	+	intron:851348	ENST00000552421.5	56252	YLPM1	hg38_genes_introns	inter:13133	hg38_cpg_opensea
chr14:74809135	0.078125	1	25	0.903226	0.933333	0.851852	0.878788	0.95	0.9	1	0.916667	1	0.894737	1	0.958333	1	0.909091	chr14:74802677-74809379	+	intron:851365	ENST00000549293.5	56252	YLPM1	hg38_genes_introns	inter:13133	hg38_cpg_opensea
chr15:42576734	0.078125	1	25	0.103448	0.0434783	0.0689655	0.0212766	0.142857	0.0909091	0.0769231	0	0.0555556	0	0.0454545	0.0645161	0.0625	0.0909091	chr15:42575763-42583345	+	intron:891048	ENST00000290607.12	57519	STARD9	hg38_genes_introns	shore:33208	hg38_cpg_shores
chr15:42576734	0.078125	1	25	0.103448	0.0434783	0.0689655	0.0212766	0.142857	0.0909091	0.0769231	0	0.0555556	0	0.0454545	0.0645161	0.0625	0.0909091	chr15:42575763-42583345	+	intron:891080	ENST00000564158.5	57519	STARD9	hg38_genes_introns	shore:33208	hg38_cpg_shores
chr15:42576734	0.078125	1	25	0.103448	0.0434783	0.0689655	0.0212766	0.142857	0.0909091	0.0769231	0	0.0555556	0	0.0454545	0.0645161	0.0625	0.0909091	chr15:42575763-42583345	+	intron:891093	ENST00000563872.5	57519	STARD9	hg38_genes_introns	shore:33208	hg38_cpg_shores
chr19:48169043	0.078125	1	3	0.0714286	0.107143	0.0263158	0	0.0666667	0.36	0.0416667	0.047619	0.111111	0.15	0.137255	0.148148	0.0909091	0.214286	chr19:48165680-48169679	+	1to5kb:206370	ENST00000614654.2	374920	ZSWIM9	hg38_genes_1to5kb	shore:44132	hg38_cpg_shores
chr19:48169043	0.078125	1	3	0.0714286	0.107143	0.0263158	0	0.0666667	0.36	0.0416667	0.047619	0.111111	0.15	0.137255	0.148148	0.0909091	0.214286	chr19:48165692-48169691	+	1to5kb:206371	ENST00000328759.11	374920	ZSWIM9	hg38_genes_1to5kb	shore:44132	hg38_cpg_shores
chr19:48169043	0.078125	1	3	0.0714286	0.107143	0.0263158	0	0.0666667	0.36	0.0416667	0.047619	0.111111	0.15	0.137255	0.148148	0.0909091	0.214286	chr19:48166922-48170921	+	1to5kb:206372	ENST00000593921.1	374920	ZSWIM9	hg38_genes_1to5kb	shore:44132	hg38_cpg_shores
chr19:48169043	0.078125	1	3	0.0714286	0.107143	0.0263158	0	0.0666667	0.36	0.0416667	0.047619	0.111111	0.15	0.137255	0.148148	0.0909091	0.214286	chr19:48166628-48170627	-	1to5kb:213308	ENST00000613670.4	3978	LIG1	hg38_genes_1to5kb	shore:44132	hg38_cpg_shores
chr19:48169043	0.078125	1	3	0.0714286	0.107143	0.0263158	0	0.0666667	0.36	0.0416667	0.047619	0.111111	0.15	0.137255	0.148148	0.0909091	0.214286	chr19:48165624-48170240	-	intron:1140968	ENST00000263274.12	3978	LIG1	hg38_genes_introns	shore:44132	hg38_cpg_shores
chr19:48169043	0.078125	1	3	0.0714286	0.107143	0.0263158	0	0.0666667	0.36	0.0416667	0.047619	0.111111	0.15	0.137255	0.148148	0.0909091	0.214286	chr19:48165624-48170240	-	intron:1140994	ENST00000536218.5	3978	LIG1	hg38_genes_introns	shore:44132	hg38_cpg_shores
chr19:48169043	0.078125	1	3	0.0714286	0.107143	0.0263158	0	0.0666667	0.36	0.0416667	0.047619	0.111111	0.15	0.137255	0.148148	0.0909091	0.214286	chr19:48165624-48170240	-	intron:1141023	ENST00000594759.5	3978	LIG1	hg38_genes_introns	shore:44132	hg38_cpg_shores
chr19:48169043	0.078125	1	3	0.0714286	0.107143	0.0263158	0	0.0666667	0.36	0.0416667	0.047619	0.111111	0.15	0.137255	0.148148	0.0909091	0.214286	chr19:48165624-48170240	-	intron:1141049	ENST00000427526.6	3978	LIG1	hg38_genes_introns	shore:44132	hg38_cpg_shores
chr19:48169043	0.078125	1	3	0.0714286	0.107143	0.0263158	0	0.0666667	0.36	0.0416667	0.047619	0.111111	0.15	0.137255	0.148148	0.0909091	0.214286	chr19:48165624-48170240	-	intron:1141124	ENST00000601091.5	3978	LIG1	hg38_genes_introns	shore:44132	hg38_cpg_shores
chr19:48169043	0.078125	1	3	0.0714286	0.107143	0.0263158	0	0.0666667	0.36	0.0416667	0.047619	0.111111	0.15	0.137255	0.148148	0.0909091	0.214286	chr19:48165624-48170240	-	intron:1141152	ENST00000542460.5	3978	LIG1	hg38_genes_introns	shore:44132	hg38_cpg_shores
chr19:48169043	0.078125	1	3	0.0714286	0.107143	0.0263158	0	0.0666667	0.36	0.0416667	0.047619	0.111111	0.15	0.137255	0.148148	0.0909091	0.214286	chr19:48165624-48170240	-	intron:1141165	ENST00000599165.5	3978	LIG1	hg38_genes_introns	shore:44132	hg38_cpg_shores
chr19:48169043	0.078125	1	3	0.0714286	0.107143	0.0263158	0	0.0666667	0.36	0.0416667	0.047619	0.111111	0.15	0.137255	0.148148	0.0909091	0.214286	chr19:48165624-48170240	-	intron:1141170	ENST00000596549.5	3978	LIG1	hg38_genes_introns	shore:44132	hg38_cpg_shores
chr19:48169043	0.078125	1	3	0.0714286	0.107143	0.0263158	0	0.0666667	0.36	0.0416667	0.047619	0.111111	0.15	0.137255	0.148148	0.0909091	0.214286	chr19:48165624-48169608	-	intron:1141175	ENST00000593425.5	3978	LIG1	hg38_genes_introns	shore:44132	hg38_cpg_shores
chr19:48169043	0.078125	1	3	0.0714286	0.107143	0.0263158	0	0.0666667	0.36	0.0416667	0.047619	0.111111	0.15	0.137255	0.148148	0.0909091	0.214286	chr19:48165624-48170240	-	intron:1141178	ENST00000600055.1	3978	LIG1	hg38_genes_introns	shore:44132	hg38_cpg_shores
chr19:48169043	0.078125	1	3	0.0714286	0.107143	0.0263158	0	0.0666667	0.36	0.0416667	0.047619	0.111111	0.15	0.137255	0.148148	0.0909091	0.214286	chr19:48165624-48169973	-	intron:1141180	ENST00000598938.1	3978	LIG1	hg38_genes_introns	shore:44132	hg38_cpg_shores
chr14:67222909	0.0925916	1	2	0.966667	1	0.941176	1	0.941176	1	0.9375	0.941176	0.928571	1	0.967742	0.956522	1	1	chr14:67222471-67226470	+	1to5kb:156321	ENST00000554500.1	161142	FAM71D	hg38_genes_1to5kb	inter:13063	hg38_cpg_opensea
chr14:67222909	0.0925916	1	2	0.966667	1	0.941176	1	0.941176	1	0.9375	0.941176	0.928571	1	0.967742	0.956522	1	1	chr14:67221808-67225117	+	intron:848883	ENST00000612183.4	161142	FAM71D	hg38_genes_introns	inter:13063	hg38_cpg_opensea
chr14:67222909	0.0925916	1	2	0.966667	1	0.941176	1	0.941176	1	0.9375	0.941176	0.928571	1	0.967742	0.956522	1	1	chr14:67221808-67225117	+	intron:848891	ENST00000311864.7	161142	FAM71D	hg38_genes_introns	inter:13063	hg38_cpg_opensea
chr14:67222909	0.0925916	1	2	0.966667	1	0.941176	1	0.941176	1	0.9375	0.941176	0.928571	1	0.967742	0.956522	1	1	chr14:67221808-67224640	+	intron:848908	ENST00000557671.2	161142	FAM71D	hg38_genes_introns	inter:13063	hg38_cpg_opensea
chr14:67222909	0.0925916	1	2	0.966667	1	0.941176	1	0.941176	1	0.9375	0.941176	0.928571	1	0.967742	0.956522	1	1	chr14:67221808-67225117	+	intron:848916	ENST00000534174.5	161142	FAM71D	hg38_genes_introns	inter:13063	hg38_cpg_opensea
chr14:67222909	0.0925916	1	2	0.966667	1	0.941176	1	0.941176	1	0.9375	0.941176	0.928571	1	0.967742	0.956522	1	1	chr14:67222026-67223752	+	intron:848925	ENST00000556046.5	161142	FAM71D	hg38_genes_introns	inter:13063	hg38_cpg_opensea
chr14:67222909	0.0925916	1	2	0.966667	1	0.941176	1	0.941176	1	0.9375	0.941176	0.928571	1	0.967742	0.956522	1	1	chr14:67221808-67223752	+	intron:848929	ENST00000556117.1	161142	FAM71D	hg38_genes_introns	inter:13063	hg38_cpg_opensea
chr1:62601502	0.0934925	1	2	1	1	0.866667	0.916667	0.892857	1	0.95	0.975	0.964286	1	0.85	0.923077	0.916667	0.888889	chr1:62601320-62602319	+	promoter:3907	ENST00000493994.1	27329	ANGPTL3	hg38_genes_promoters	inter:844	hg38_cpg_opensea
chr1:62601502	0.0934925	1	2	1	1	0.866667	0.916667	0.892857	1	0.95	0.975	0.964286	1	0.85	0.923077	0.916667	0.888889	chr1:62601197-62601768	+	intron:22389	ENST00000371129.4	27329	ANGPTL3	hg38_genes_introns	inter:844	hg38_cpg_opensea
chr1:62601502	0.0934925	1	2	1	1	0.866667	0.916667	0.892857	1	0.95	0.975	0.964286	1	0.85	0.923077	0.916667	0.888889	chr1:62601197-62601768	+	intron:22393	ENST00000482591.1	27329	ANGPTL3	hg38_genes_introns	inter:844	hg38_cpg_opensea
chr1:62601502	0.0934925	1	2	1	1	0.866667	0.916667	0.892857	1	0.95	0.975	0.964286	1	0.85	0.923077	0.916667	0.888889	chr1:62586625-62618705	-	intron:83188	ENST00000251157.10	85440	DOCK7	hg38_genes_introns	inter:844	hg38_cpg_opensea
chr1:62601502	0.0934925	1	2	1	1	0.866667	0.916667	0.892857	1	0.95	0.975	0.964286	1	0.85	0.923077	0.916667	0.888889	chr1:62586625-62618705	-	intron:83237	ENST00000635253.2	85440	DOCK7	hg38_genes_introns	inter:844	hg38_cpg_opensea
chr1:62601502	0.0934925	1	2	1	1	0.866667	0.916667	0.892857	1	0.95	0.975	0.964286	1	0.85	0.923077	0.916667	0.888889	chr1:62586625-62618705	-	intron:83285	ENST00000454575.6	85440	DOCK7	hg38_genes_introns	inter:844	hg38_cpg_opensea
chr1:62601502	0.0934925	1	2	1	1	0.866667	0.916667	0.892857	1	0.95	0.975	0.964286	1	0.85	0.923077	0.916667	0.888889	chr1:62586625-62618705	-	intron:83349	ENST00000340370.10	85440	DOCK7	hg38_genes_introns	inter:844	hg38_cpg_opensea
chr1:62601502	0.0934925	1	2	1	1	0.866667	0.916667	0.892857	1	0.95	0.975	0.964286	1	0.85	0.923077	0.916667	0.888889	chr1:62586625-62618705	-	intron:83425	ENST00000634264.1	85440	DOCK7	hg38_genes_introns	inter:844	hg38_cpg_opensea
chr1:62601502	0.0934925	1	2	1	1	0.866667	0.916667	0.892857	1	0.95	0.975	0.964286	1	0.85	0.923077	0.916667	0.888889	chr1:62586625-62618705	-	intron:83472	ENST00000635123.1	85440	DOCK7	hg38_genes_introns	inter:844	hg38_cpg_opensea
chr1:62601502	0.0934925	1	2	1	1	0.866667	0.916667	0.892857	1	0.95	0.975	0.964286	1	0.85	0.923077	0.916667	0.888889	chr1:62586625-62618705	-	intron:83530	ENST00000637208.1	85440	DOCK7	hg38_genes_introns	inter:844	hg38_cpg_opensea
chr1:62601502	0.0934925	1	2	1	1	0.866667	0.916667	0.892857	1	0.95	0.975	0.964286	1	0.85	0.923077	0.916667	0.888889	chr1:62586625-62618705	-	intron:83567	ENST00000634223.1	85440	DOCK7	hg38_genes_introns	inter:844	hg38_cpg_opensea
chr1:62601502	0.0934925	1	2	1	1	0.866667	0.916667	0.892857	1	0.95	0.975	0.964286	1	0.85	0.923077	0.916667	0.888889	chr1:62586625-62618705	-	intron:83569	ENST00000404627.3	85440	DOCK7	hg38_genes_introns	inter:844	hg38_cpg_opensea
chr1:62601502	0.0934925	1	2	1	1	0.866667	0.916667	0.892857	1	0.95	0.975	0.964286	1	0.85	0.923077	0.916667	0.888889	chr1:62586625-62618705	-	intron:83584	ENST00000614472.5	85440	DOCK7	hg38_genes_introns	inter:844	hg38_cpg_opensea
chr1:62601502	0.0934925	1	2	1	1	0.866667	0.916667	0.892857	1	0.95	0.975	0.964286	1	0.85	0.923077	0.916667	0.888889	chr1:62597542-62618705	-	intron:83596	ENST00000637227.1	85440	DOCK7	hg38_genes_introns	inter:844	hg38_cpg_opensea
chr2:11695161	0.0934925	1	19	0.962963	0.958333	1	0.954545	1	0.956522	1	0.947368	1	0.958333	0.96875	1	1	1	chr2:11677729-11713755	+	intron:117530	ENST00000449576.6	23175	LPIN1	hg38_genes_introns	inter:2008	hg38_cpg_opensea
chr2:230461144	0.0934925	1	2	1	1	0.952381	1	1	0.961538	0.785714	0.909091	0.8125	0.923077	0.962963	1	0.692308	0.833333	chr2:230450256-230461261	+	intron:157573	ENST00000264052.9	6672	SP100	hg38_genes_introns	inter:3049	hg38_cpg_opensea
chr2:230461144	0.0934925	1	2	1	1	0.952381	1	1	0.961538	0.785714	0.909091	0.8125	0.923077	0.962963	1	0.692308	0.833333	chr2:230450256-230461261	+	intron:157596	ENST00000427101.6	6672	SP100	hg38_genes_introns	inter:3049	hg38_cpg_opensea
chr2:230461144	0.0934925	1	2	1	1	0.952381	1	1	0.961538	0.785714	0.909091	0.8125	0.923077	0.962963	1	0.692308	0.833333	chr2:230450256-230461261	+	intron:157610	ENST00000340126.9	6672	SP100	hg38_genes_introns	inter:3049	hg38_cpg_opensea
chr2:230461144	0.0934925	1	2	1	1	0.952381	1	1	0.961538	0.785714	0.909091	0.8125	0.923077	0.962963	1	0.692308	0.833333	chr2:230450256-230461261	+	intron:157642	ENST00000409824.5	6672	SP100	hg38_genes_introns	inter:3049	hg38_cpg_opensea
chr2:230461144	0.0934925	1	2	1	1	0.952381	1	1	0.961538	0.785714	0.909091	0.8125	0.923077	0.962963	1	0.692308	0.833333	chr2:230450256-230461261	+	intron:157656	ENST00000409341.5	6672	SP100	hg38_genes_introns	inter:3049	hg38_cpg_opensea
chr2:230461144	0.0934925	1	2	1	1	0.952381	1	1	0.961538	0.785714	0.909091	0.8125	0.923077	0.962963	1	0.692308	0.833333	chr2:230450256-230461261	+	intron:157670	ENST00000409112.5	6672	SP100	hg38_genes_introns	inter:3049	hg38_cpg_opensea
chr2:230461144	0.0934925	1	2	1	1	0.952381	1	1	0.961538	0.785714	0.909091	0.8125	0.923077	0.962963	1	0.692308	0.833333	chr2:230450256-230461261	+	intron:157693	ENST00000409897.5	6672	SP100	hg38_genes_introns	inter:3049	hg38_cpg_opensea
chr2:230461144	0.0934925	1	2	1	1	0.952381	1	1	0.961538	0.785714	0.909091	0.8125	0.923077	0.962963	1	0.692308	0.833333	chr2:230450256-230461261	+	intron:157701	ENST00000470940.5	6672	SP100	hg38_genes_introns	inter:3049	hg38_cpg_opensea
chr2:230461144	0.0934925	1	2	1	1	0.952381	1	1	0.961538	0.785714	0.909091	0.8125	0.923077	0.962963	1	0.692308	0.833333	chr2:230450256-230461261	+	intron:157703	ENST00000466710.1	6672	SP100	hg38_genes_introns	inter:3049	hg38_cpg_opensea
chr2:230461144	0.0934925	1	2	1	1	0.952381	1	1	0.961538	0.785714	0.909091	0.8125	0.923077	0.962963	1	0.692308	0.833333	chr2:230457435-230461434	+	1to5kb:28669	ENST00000413284.5	6672	SP100	hg38_genes_1to5kb	inter:3049	hg38_cpg_opensea
chr2:230461144	0.0934925	1	2	1	1	0.952381	1	1	0.961538	0.785714	0.909091	0.8125	0.923077	0.962963	1	0.692308	0.833333	chr2:230457467-230461466	+	1to5kb:28670	ENST00000452345.1	6672	SP100	hg38_genes_1to5kb	inter:3049	hg38_cpg_opensea
chr2:230461144	0.0934925	1	2	1	1	0.952381	1	1	0.961538	0.785714	0.909091	0.8125	0.923077	0.962963	1	0.692308	0.833333	chr2:230458618-230462617	+	1to5kb:28671	ENST00000462751.1	6672	SP100	hg38_genes_1to5kb	inter:3049	hg38_cpg_opensea
chr2:232826404	0.0934925	1	19	1	0.965517	0.954545	1	1	0.933333	1	0.95	1	0.941176	1	0.909091	1	1	chr2:232819986-232832856	+	intron:159657	ENST00000629305.2	26058	GIGYF2	hg38_genes_introns	inter:3085	hg38_cpg_opensea
chr2:232826404	0.0934925	1	19	1	0.965517	0.954545	1	1	0.933333	1	0.95	1	0.941176	1	0.909091	1	1	chr2:232819986-232832856	+	intron:159697	ENST00000409480.5	26058	GIGYF2	hg38_genes_introns	inter:3085	hg38_cpg_opensea
chr2:232826404	0.0934925	1	19	1	0.965517	0.954545	1	1	0.933333	1	0.95	1	0.941176	1	0.909091	1	1	chr2:232819986-232832856	+	intron:159762	ENST00000409547.5	26058	GIGYF2	hg38_genes_introns	inter:3085	hg38_cpg_opensea
chr2:232826404	0.0934925	1	19	1	0.965517	0.954545	1	1	0.933333	1	0.95	1	0.941176	1	0.909091	1	1	chr2:232819986-232832856	+	intron:159790	ENST00000373563.9	26058	GIGYF2	hg38_genes_introns	inter:3085	hg38_cpg_opensea
chr2:232826404	0.0934925	1	19	1	0.965517	0.954545	1	1	0.933333	1	0.95	1	0.941176	1	0.909091	1	1	chr2:232819986-232832856	+	intron:159834	ENST00000409196.7	26058	GIGYF2	hg38_genes_introns	inter:3085	hg38_cpg_opensea
chr2:232826404	0.0934925	1	19	1	0.965517	0.954545	1	1	0.933333	1	0.95	1	0.941176	1	0.909091	1	1	chr2:232819986-232832856	+	intron:159868	ENST00000409451.7	26058	GIGYF2	hg38_genes_introns	inter:3085	hg38_cpg_opensea
chr2:232826404	0.0934925	1	19	1	0.965517	0.954545	1	1	0.933333	1	0.95	1	0.941176	1	0.909091	1	1	chr2:232819986-232832856	+	intron:159956	ENST00000677591.1	26058	GIGYF2	hg38_genes_introns	inter:3085	hg38_cpg_opensea
chr2:232826404	0.0934925	1	19	1	0.965517	0.954545	1	1	0.933333	1	0.95	1	0.941176	1	0.909091	1	1	chr2:232819986-232832856	+	intron:159978	ENST00000678230.1	26058	GIGYF2	hg38_genes_introns	inter:3085	hg38_cpg_opensea
chr2:232826404	0.0934925	1	19	1	0.965517	0.954545	1	1	0.933333	1	0.95	1	0.941176	1	0.909091	1	1	chr2:232819986-232832856	+	intron:159999	ENST00000678339.1	26058	GIGYF2	hg38_genes_introns	inter:3085	hg38_cpg_opensea
chr2:232826404	0.0934925	1	19	1	0.965517	0.954545	1	1	0.933333	1	0.95	1	0.941176	1	0.909091	1	1	chr2:232819986-232832856	+	intron:160024	ENST00000677450.1	26058	GIGYF2	hg38_genes_introns	inter:3085	hg38_cpg_opensea
chr2:232826404	0.0934925	1	19	1	0.965517	0.954545	1	1	0.933333	1	0.95	1	0.941176	1	0.909091	1	1	chr2:232819986-232832856	+	intron:160045	ENST00000678466.1	26058	GIGYF2	hg38_genes_introns	inter:3085	hg38_cpg_opensea
chr2:232826404	0.0934925	1	19	1	0.965517	0.954545	1	1	0.933333	1	0.95	1	0.941176	1	0.909091	1	1	chr2:232819986-232832856	+	intron:160066	ENST00000678885.1	26058	GIGYF2	hg38_genes_introns	inter:3085	hg38_cpg_opensea
chr2:232826404	0.0934925	1	19	1	0.965517	0.954545	1	1	0.933333	1	0.95	1	0.941176	1	0.909091	1	1	chr2:232819986-232832856	+	intron:160086	ENST00000676848.1	26058	GIGYF2	hg38_genes_introns	inter:3085	hg38_cpg_opensea
chr2:232826404	0.0934925	1	19	1	0.965517	0.954545	1	1	0.933333	1	0.95	1	0.941176	1	0.909091	1	1	chr2:232819986-232832856	+	intron:160106	ENST00000474312.5	26058	GIGYF2	hg38_genes_introns	inter:3085	hg38_cpg_opensea
chr2:232826404	0.0934925	1	19	1	0.965517	0.954545	1	1	0.933333	1	0.95	1	0.941176	1	0.909091	1	1	chr2:232823653-232827652	+	1to5kb:28959	ENST00000362911.1	NA	NA	hg38_genes_1to5kb	inter:3085	hg38_cpg_opensea
chr3:108078916	0.0934925	1	2	0.941176	1	0.875	0.966667	0.961538	0.928571	0.923077	1	1	1	0.944444	0.958333	0.9375	1	chr3:108071183-108079990	-	intron:279675	ENST00000355354.13	961	CD47	hg38_genes_introns	inter:3716	hg38_cpg_opensea
chr3:108078916	0.0934925	1	2	0.941176	1	0.875	0.966667	0.961538	0.928571	0.923077	1	1	1	0.944444	0.958333	0.9375	1	chr3:108071183-108079990	-	intron:279685	ENST00000361309.6	961	CD47	hg38_genes_introns	inter:3716	hg38_cpg_opensea
chr3:108078916	0.0934925	1	2	0.941176	1	0.875	0.966667	0.961538	0.928571	0.923077	1	1	1	0.944444	0.958333	0.9375	1	chr3:108071183-108079990	-	intron:279701	ENST00000644850.1	961	CD47	hg38_genes_introns	inter:3716	hg38_cpg_opensea
chr4:15000218	0.0934925	1	2	0.583333	0.5	0.411765	0.578947	0.777778	0.777778	0.583333	0.761905	0.454545	0.75	0.555556	0.681818	0.818182	0.826087	chr4:14995351-15001160	-	intron:328711	ENST00000500394.6	441009	CPEB2-DT	hg38_genes_introns	shore:10546	hg38_cpg_shores
chr4:15000218	0.0934925	1	2	0.583333	0.5	0.411765	0.578947	0.777778	0.777778	0.583333	0.761905	0.454545	0.75	0.555556	0.681818	0.818182	0.826087	chr4:14997481-15001480	+	1to5kb:53754	ENST00000538197.7	132864	CPEB2	hg38_genes_1to5kb	shore:10546	hg38_cpg_shores
chr4:15000218	0.0934925	1	2	0.583333	0.5	0.411765	0.578947	0.777778	0.777778	0.583333	0.761905	0.454545	0.75	0.555556	0.681818	0.818182	0.826087	chr4:14997674-15001673	+	1to5kb:53755	ENST00000345451.8	132864	CPEB2	hg38_genes_1to5kb	shore:10546	hg38_cpg_shores
chr4:15000218	0.0934925	1	2	0.583333	0.5	0.411765	0.578947	0.777778	0.777778	0.583333	0.761905	0.454545	0.75	0.555556	0.681818	0.818182	0.826087	chr4:14997674-15001673	+	1to5kb:53756	ENST00000507071.6	132864	CPEB2	hg38_genes_1to5kb	shore:10546	hg38_cpg_shores
chr4:15000218	0.0934925	1	2	0.583333	0.5	0.411765	0.578947	0.777778	0.777778	0.583333	0.761905	0.454545	0.75	0.555556	0.681818	0.818182	0.826087	chr4:14997674-15001673	+	1to5kb:53757	ENST00000382395.8	132864	CPEB2	hg38_genes_1to5kb	shore:10546	hg38_cpg_shores
chr4:15000218	0.0934925	1	2	0.583333	0.5	0.411765	0.578947	0.777778	0.777778	0.583333	0.761905	0.454545	0.75	0.555556	0.681818	0.818182	0.826087	chr4:14997674-15001673	+	1to5kb:53758	ENST00000382401.8	132864	CPEB2	hg38_genes_1to5kb	shore:10546	hg38_cpg_shores
chr4:15000218	0.0934925	1	2	0.583333	0.5	0.411765	0.578947	0.777778	0.777778	0.583333	0.761905	0.454545	0.75	0.555556	0.681818	0.818182	0.826087	chr4:14997674-15001673	+	1to5kb:53759	ENST00000442003.6	132864	CPEB2	hg38_genes_1to5kb	shore:10546	hg38_cpg_shores
chr10:119045346	0.0934925	1	19	0.909091	0.952381	1	0.923077	1	0.875	1	1	0.875	0.833333	0.973684	0.90625	0.95	0.888889	chr10:119044143-119049800	-	intron:668356	ENST00000369144.8	8661	EIF3A	hg38_genes_introns	shelf:21629	hg38_cpg_shelves
chr10:119045346	0.0934925	1	19	0.909091	0.952381	1	0.923077	1	0.875	1	1	0.875	0.833333	0.973684	0.90625	0.95	0.888889	chr10:119044143-119049800	-	intron:668378	ENST00000541549.2	8661	EIF3A	hg38_genes_introns	shelf:21629	hg38_cpg_shelves
chr12:71638352	0.0934925	1	2	1	1	0.95	1	0.941176	1	0.923077	0.967742	0.965517	1	0.944444	0.909091	0.928571	1	chr12:71634355-71638354	+	1to5kb:140701	ENST00000391159.1	NA	NA	hg38_genes_1to5kb	inter:11941	hg38_cpg_opensea
chr12:71638352	0.0934925	1	2	1	1	0.95	1	0.941176	1	0.923077	0.967742	0.965517	1	0.944444	0.909091	0.928571	1	chr12:71637060-71638417	-	intron:801070	ENST00000378743.9	196441	ZFC3H1	hg38_genes_introns	inter:11941	hg38_cpg_opensea
chr12:71638352	0.0934925	1	2	1	1	0.95	1	0.941176	1	0.923077	0.967742	0.965517	1	0.944444	0.909091	0.928571	1	chr12:71637060-71638417	-	intron:801103	ENST00000552994.5	196441	ZFC3H1	hg38_genes_introns	inter:11941	hg38_cpg_opensea
chr14:23066262	0.0934925	1	2	0.964286	1	0.941176	0.942857	0.954545	1	0.909091	0.882353	0.888889	1	1	1	0.9	1	chr14:23065630-23069629	-	1to5kb:159298	ENST00000555478.5	22985	ACIN1	hg38_genes_1to5kb	inter:12863	hg38_cpg_opensea
chr14:23066262	0.0934925	1	2	0.964286	1	0.941176	0.942857	0.954545	1	0.909091	0.882353	0.888889	1	1	1	0.9	1	chr14:23063771-23067770	-	1to5kb:159299	ENST00000555395.1	22985	ACIN1	hg38_genes_1to5kb	inter:12863	hg38_cpg_opensea
chr14:23066262	0.0934925	1	2	0.964286	1	0.941176	0.942857	0.954545	1	0.909091	0.882353	0.888889	1	1	1	0.9	1	chr14:23065711-23069710	-	1to5kb:159300	ENST00000554680.5	22985	ACIN1	hg38_genes_1to5kb	inter:12863	hg38_cpg_opensea
chr14:23066262	0.0934925	1	2	0.964286	1	0.941176	0.942857	0.954545	1	0.909091	0.882353	0.888889	1	1	1	0.9	1	chr14:23065420-23069419	-	1to5kb:159301	ENST00000553790.5	22985	ACIN1	hg38_genes_1to5kb	inter:12863	hg38_cpg_opensea
chr14:23066262	0.0934925	1	2	0.964286	1	0.941176	0.942857	0.954545	1	0.909091	0.882353	0.888889	1	1	1	0.9	1	chr14:23065705-23069704	-	1to5kb:159302	ENST00000556052.1	22985	ACIN1	hg38_genes_1to5kb	inter:12863	hg38_cpg_opensea
chr14:23066262	0.0934925	1	2	0.964286	1	0.941176	0.942857	0.954545	1	0.909091	0.882353	0.888889	1	1	1	0.9	1	chr14:23065966-23066323	-	exon:1025538	ENST00000557039.1	22985	ACIN1	hg38_genes_exons	inter:12863	hg38_cpg_opensea
chr14:23066262	0.0934925	1	2	0.964286	1	0.941176	0.942857	0.954545	1	0.909091	0.882353	0.888889	1	1	1	0.9	1	chr14:23065966-23066496	-	exon:1025542	ENST00000555807.1	22985	ACIN1	hg38_genes_exons	inter:12863	hg38_cpg_opensea
chr14:23066262	0.0934925	1	2	0.964286	1	0.941176	0.942857	0.954545	1	0.909091	0.882353	0.888889	1	1	1	0.9	1	chr14:23066009-23069475	-	intron:866096	ENST00000557515.5	22985	ACIN1	hg38_genes_introns	inter:12863	hg38_cpg_opensea
chr14:23066262	0.0934925	1	2	0.964286	1	0.941176	0.942857	0.954545	1	0.909091	0.882353	0.888889	1	1	1	0.9	1	chr14:23066009-23069475	-	intron:866107	ENST00000605057.6	22985	ACIN1	hg38_genes_introns	inter:12863	hg38_cpg_opensea
chr14:23066262	0.0934925	1	2	0.964286	1	0.941176	0.942857	0.954545	1	0.909091	0.882353	0.888889	1	1	1	0.9	1	chr14:23066009-23067313	-	intron:866125	ENST00000473758.5	22985	ACIN1	hg38_genes_introns	inter:12863	hg38_cpg_opensea
chr14:23066262	0.0934925	1	2	0.964286	1	0.941176	0.942857	0.954545	1	0.909091	0.882353	0.888889	1	1	1	0.9	1	chr14:23066009-23069475	-	intron:866136	ENST00000338631.10	22985	ACIN1	hg38_genes_introns	inter:12863	hg38_cpg_opensea
chr14:23066262	0.0934925	1	2	0.964286	1	0.941176	0.942857	0.954545	1	0.909091	0.882353	0.888889	1	1	1	0.9	1	chr14:23066009-23069475	-	intron:866147	ENST00000357481.6	22985	ACIN1	hg38_genes_introns	inter:12863	hg38_cpg_opensea
chr14:23066262	0.0934925	1	2	0.964286	1	0.941176	0.942857	0.954545	1	0.909091	0.882353	0.888889	1	1	1	0.9	1	chr14:23066009-23069475	-	intron:866159	ENST00000262710.5	22985	ACIN1	hg38_genes_introns	inter:12863	hg38_cpg_opensea
chr14:23066262	0.0934925	1	2	0.964286	1	0.941176	0.942857	0.954545	1	0.909091	0.882353	0.888889	1	1	1	0.9	1	chr14:23066009-23069475	-	intron:866177	ENST00000457657.5	22985	ACIN1	hg38_genes_introns	inter:12863	hg38_cpg_opensea
chr14:23066262	0.0934925	1	2	0.964286	1	0.941176	0.942857	0.954545	1	0.909091	0.882353	0.888889	1	1	1	0.9	1	chr14:23066009-23069475	-	intron:866194	ENST00000397341.7	22985	ACIN1	hg38_genes_introns	inter:12863	hg38_cpg_opensea
chr14:23066262	0.0934925	1	2	0.964286	1	0.941176	0.942857	0.954545	1	0.909091	0.882353	0.888889	1	1	1	0.9	1	chr14:23066009-23069475	-	intron:866205	ENST00000555053.5	22985	ACIN1	hg38_genes_introns	inter:12863	hg38_cpg_opensea
chr14:23066262	0.0934925	1	2	0.964286	1	0.941176	0.942857	0.954545	1	0.909091	0.882353	0.888889	1	1	1	0.9	1	chr14:23066009-23069475	-	intron:866232	ENST00000555566.1	22985	ACIN1	hg38_genes_introns	inter:12863	hg38_cpg_opensea
chr14:67203445	0.0934925	1	2	0.888889	0.962963	0.933333	0.965517	1	1	0.9	1	0.928571	1	0.916667	1	1	0.941176	chr14:67199948-67203947	+	1to5kb:156320	ENST00000556117.1	161142	FAM71D	hg38_genes_1to5kb	inter:13063	hg38_cpg_opensea
chr14:67203445	0.0934925	1	2	0.888889	0.962963	0.933333	0.965517	1	1	0.9	1	0.928571	1	0.916667	1	1	0.941176	chr14:67203294-67204536	+	intron:848880	ENST00000612183.4	161142	FAM71D	hg38_genes_introns	inter:13063	hg38_cpg_opensea
chr14:67203445	0.0934925	1	2	0.888889	0.962963	0.933333	0.965517	1	1	0.9	1	0.928571	1	0.916667	1	1	0.941176	chr14:67203294-67204536	+	intron:848888	ENST00000311864.7	161142	FAM71D	hg38_genes_introns	inter:13063	hg38_cpg_opensea
chr14:67203445	0.0934925	1	2	0.888889	0.962963	0.933333	0.965517	1	1	0.9	1	0.928571	1	0.916667	1	1	0.941176	chr14:67203294-67204536	+	intron:848905	ENST00000557671.2	161142	FAM71D	hg38_genes_introns	inter:13063	hg38_cpg_opensea
chr14:67203445	0.0934925	1	2	0.888889	0.962963	0.933333	0.965517	1	1	0.9	1	0.928571	1	0.916667	1	1	0.941176	chr14:67203294-67204536	+	intron:848912	ENST00000534174.5	161142	FAM71D	hg38_genes_introns	inter:13063	hg38_cpg_opensea
chr14:67203445	0.0934925	1	2	0.888889	0.962963	0.933333	0.965517	1	1	0.9	1	0.928571	1	0.916667	1	1	0.941176	chr14:67203294-67204536	+	intron:848922	ENST00000556046.5	161142	FAM71D	hg38_genes_introns	inter:13063	hg38_cpg_opensea
chr14:67216006	0.0934925	1	2	0.85	1	0.966667	0.944444	0.944444	1	0.944444	0.958333	0.916667	0.941176	0.869565	0.956522	1	1	chr14:67208450-67221778	+	intron:848882	ENST00000612183.4	161142	FAM71D	hg38_genes_introns	inter:13063	hg38_cpg_opensea
chr14:67216006	0.0934925	1	2	0.85	1	0.966667	0.944444	0.944444	1	0.944444	0.958333	0.916667	0.941176	0.869565	0.956522	1	1	chr14:67208450-67221778	+	intron:848890	ENST00000311864.7	161142	FAM71D	hg38_genes_introns	inter:13063	hg38_cpg_opensea
chr14:67216006	0.0934925	1	2	0.85	1	0.966667	0.944444	0.944444	1	0.944444	0.958333	0.916667	0.941176	0.869565	0.956522	1	1	chr14:67208450-67221778	+	intron:848907	ENST00000557671.2	161142	FAM71D	hg38_genes_introns	inter:13063	hg38_cpg_opensea
chr14:67216006	0.0934925	1	2	0.85	1	0.966667	0.944444	0.944444	1	0.944444	0.958333	0.916667	0.941176	0.869565	0.956522	1	1	chr14:67208450-67221778	+	intron:848915	ENST00000534174.5	161142	FAM71D	hg38_genes_introns	inter:13063	hg38_cpg_opensea
chr14:67216006	0.0934925	1	2	0.85	1	0.966667	0.944444	0.944444	1	0.944444	0.958333	0.916667	0.941176	0.869565	0.956522	1	1	chr14:67208450-67221778	+	intron:848924	ENST00000556046.5	161142	FAM71D	hg38_genes_introns	inter:13063	hg38_cpg_opensea
chr14:67216006	0.0934925	1	2	0.85	1	0.966667	0.944444	0.944444	1	0.944444	0.958333	0.916667	0.941176	0.869565	0.956522	1	1	chr14:67205090-67221778	+	intron:848928	ENST00000556117.1	161142	FAM71D	hg38_genes_introns	inter:13063	hg38_cpg_opensea
chr2:230444077	0.0975125	1	0	0.965517	1	0.9375	0.971429	0.965517	1	0.863636	0.962963	1	1	1	1	1	1	chr2:230443100-230444177	+	intron:157568	ENST00000264052.9	6672	SP100	hg38_genes_introns	inter:3049	hg38_cpg_opensea
chr2:230444077	0.0975125	1	0	0.965517	1	0.9375	0.971429	0.965517	1	0.863636	0.962963	1	1	1	1	1	1	chr2:230443100-230444177	+	intron:157591	ENST00000427101.6	6672	SP100	hg38_genes_introns	inter:3049	hg38_cpg_opensea
chr2:230444077	0.0975125	1	0	0.965517	1	0.9375	0.971429	0.965517	1	0.863636	0.962963	1	1	1	1	1	1	chr2:230443100-230444177	+	intron:157605	ENST00000340126.9	6672	SP100	hg38_genes_introns	inter:3049	hg38_cpg_opensea
chr2:230444077	0.0975125	1	0	0.965517	1	0.9375	0.971429	0.965517	1	0.863636	0.962963	1	1	1	1	1	1	chr2:230443100-230444177	+	intron:157632	ENST00000432979.5	6672	SP100	hg38_genes_introns	inter:3049	hg38_cpg_opensea
chr2:230444077	0.0975125	1	0	0.965517	1	0.9375	0.971429	0.965517	1	0.863636	0.962963	1	1	1	1	1	1	chr2:230443100-230444177	+	intron:157637	ENST00000409824.5	6672	SP100	hg38_genes_introns	inter:3049	hg38_cpg_opensea
chr2:230444077	0.0975125	1	0	0.965517	1	0.9375	0.971429	0.965517	1	0.863636	0.962963	1	1	1	1	1	1	chr2:230443100-230444177	+	intron:157651	ENST00000409341.5	6672	SP100	hg38_genes_introns	inter:3049	hg38_cpg_opensea
chr2:230444077	0.0975125	1	0	0.965517	1	0.9375	0.971429	0.965517	1	0.863636	0.962963	1	1	1	1	1	1	chr2:230443100-230444177	+	intron:157665	ENST00000409112.5	6672	SP100	hg38_genes_introns	inter:3049	hg38_cpg_opensea
chr2:230444077	0.0975125	1	0	0.965517	1	0.9375	0.971429	0.965517	1	0.863636	0.962963	1	1	1	1	1	1	chr2:230443100-230444177	+	intron:157688	ENST00000409897.5	6672	SP100	hg38_genes_introns	inter:3049	hg38_cpg_opensea
chr3:108043460	0.0975125	1	10	0.954545	0.909091	1	0.966667	1	0.966667	1	1	1	0.923077	1	1	1	1	chr3:108040917-108044916	-	1to5kb:49510	ENST00000651058.1	NA	NA	hg38_genes_1to5kb	inter:3716	hg38_cpg_opensea
chr3:108043460	0.0975125	1	10	0.954545	0.909091	1	0.966667	1	0.966667	1	1	1	0.923077	1	1	1	1	chr3:108043091-108047292	-	exon:329189	ENST00000355354.13	961	CD47	hg38_genes_exons	inter:3716	hg38_cpg_opensea
chr3:108043460	0.0975125	1	10	0.954545	0.909091	1	0.966667	1	0.966667	1	1	1	0.923077	1	1	1	1	chr3:108043091-108047292	-	exon:329200	ENST00000361309.6	961	CD47	hg38_genes_exons	inter:3716	hg38_cpg_opensea
chr3:108043460	0.0975125	1	10	0.954545	0.909091	1	0.966667	1	0.966667	1	1	1	0.923077	1	1	1	1	chr3:108043091-108047287	-	3UTR:39046	ENST00000361309.6	961	CD47	hg38_genes_3UTRs	inter:3716	hg38_cpg_opensea
chr3:108043460	0.0975125	1	10	0.954545	0.909091	1	0.966667	1	0.966667	1	1	1	0.923077	1	1	1	1	chr3:108043091-108047283	-	3UTR:39045	ENST00000355354.13	961	CD47	hg38_genes_3UTRs	inter:3716	hg38_cpg_opensea
chr3:108043460	0.0975125	1	10	0.954545	0.909091	1	0.966667	1	0.966667	1	1	1	0.923077	1	1	1	1	chr3:108043298-108047292	-	exon:329202	ENST00000471694.1	961	CD47	hg38_genes_exons	inter:3716	hg38_cpg_opensea
chr1:8399740	0.100348	1	10	1	1	0.965517	0.964286	1	0.941176	1	0.95	1	1	1	0.956522	1	1	chr1:8365975-8422726	-	intron:67240	ENST00000337907.7	473	RERE	hg38_genes_introns	inter:174	hg38_cpg_opensea
chr1:8399740	0.100348	1	10	1	1	0.965517	0.964286	1	0.941176	1	0.95	1	1	1	0.956522	1	1	chr1:8365975-8422726	-	intron:67263	ENST00000400908.7	473	RERE	hg38_genes_introns	inter:174	hg38_cpg_opensea
chr1:8399740	0.100348	1	10	1	1	0.965517	0.964286	1	0.941176	1	0.95	1	1	1	0.956522	1	1	chr1:8365975-8422726	-	intron:67285	ENST00000377464.5	473	RERE	hg38_genes_introns	inter:174	hg38_cpg_opensea
chr1:8399740	0.100348	1	10	1	1	0.965517	0.964286	1	0.941176	1	0.95	1	1	1	0.956522	1	1	chr1:8365975-8422726	-	intron:67295	ENST00000400907.6	473	RERE	hg38_genes_introns	inter:174	hg38_cpg_opensea
chr1:8399740	0.100348	1	10	1	1	0.965517	0.964286	1	0.941176	1	0.95	1	1	1	0.956522	1	1	chr1:8365975-8422726	-	intron:67316	ENST00000476556.5	473	RERE	hg38_genes_introns	inter:174	hg38_cpg_opensea
chr1:8399740	0.100348	1	10	1	1	0.965517	0.964286	1	0.941176	1	0.95	1	1	1	0.956522	1	1	chr1:8365975-8422726	-	intron:67327	ENST00000656437.1	473	RERE	hg38_genes_introns	inter:174	hg38_cpg_opensea
chr1:8399740	0.100348	1	10	1	1	0.965517	0.964286	1	0.941176	1	0.95	1	1	1	0.956522	1	1	chr1:8365975-8422726	-	intron:67343	ENST00000488215.5	473	RERE	hg38_genes_introns	inter:174	hg38_cpg_opensea
chr1:8399740	0.100348	1	10	1	1	0.965517	0.964286	1	0.941176	1	0.95	1	1	1	0.956522	1	1	chr1:8365975-8422726	-	intron:67345	ENST00000460659.5	473	RERE	hg38_genes_introns	inter:174	hg38_cpg_opensea
chr1:8399740	0.100348	1	10	1	1	0.965517	0.964286	1	0.941176	1	0.95	1	1	1	0.956522	1	1	chr1:8365975-8422726	-	intron:67347	ENST00000492766.5	473	RERE	hg38_genes_introns	inter:174	hg38_cpg_opensea
chr1:8399740	0.100348	1	10	1	1	0.965517	0.964286	1	0.941176	1	0.95	1	1	1	0.956522	1	1	chr1:8365975-8422726	-	intron:67350	ENST00000465125.1	473	RERE	hg38_genes_introns	inter:174	hg38_cpg_opensea
chr1:8413093	0.100348	1	10	1	0.923077	0.95	0.928571	1	1	1	1	1	1	0.965517	0.958333	1	0.833333	chr1:8365975-8422726	-	intron:67240	ENST00000337907.7	473	RERE	hg38_genes_introns	inter:174	hg38_cpg_opensea
chr1:8413093	0.100348	1	10	1	0.923077	0.95	0.928571	1	1	1	1	1	1	0.965517	0.958333	1	0.833333	chr1:8365975-8422726	-	intron:67263	ENST00000400908.7	473	RERE	hg38_genes_introns	inter:174	hg38_cpg_opensea
chr1:8413093	0.100348	1	10	1	0.923077	0.95	0.928571	1	1	1	1	1	1	0.965517	0.958333	1	0.833333	chr1:8365975-8422726	-	intron:67285	ENST00000377464.5	473	RERE	hg38_genes_introns	inter:174	hg38_cpg_opensea
chr1:8413093	0.100348	1	10	1	0.923077	0.95	0.928571	1	1	1	1	1	1	0.965517	0.958333	1	0.833333	chr1:8365975-8422726	-	intron:67295	ENST00000400907.6	473	RERE	hg38_genes_introns	inter:174	hg38_cpg_opensea
chr1:8413093	0.100348	1	10	1	0.923077	0.95	0.928571	1	1	1	1	1	1	0.965517	0.958333	1	0.833333	chr1:8365975-8422726	-	intron:67316	ENST00000476556.5	473	RERE	hg38_genes_introns	inter:174	hg38_cpg_opensea
chr1:8413093	0.100348	1	10	1	0.923077	0.95	0.928571	1	1	1	1	1	1	0.965517	0.958333	1	0.833333	chr1:8365975-8422726	-	intron:67327	ENST00000656437.1	473	RERE	hg38_genes_introns	inter:174	hg38_cpg_opensea
chr1:8413093	0.100348	1	10	1	0.923077	0.95	0.928571	1	1	1	1	1	1	0.965517	0.958333	1	0.833333	chr1:8365975-8422726	-	intron:67343	ENST00000488215.5	473	RERE	hg38_genes_introns	inter:174	hg38_cpg_opensea
chr1:8413093	0.100348	1	10	1	0.923077	0.95	0.928571	1	1	1	1	1	1	0.965517	0.958333	1	0.833333	chr1:8365975-8422726	-	intron:67345	ENST00000460659.5	473	RERE	hg38_genes_introns	inter:174	hg38_cpg_opensea
chr1:8413093	0.100348	1	10	1	0.923077	0.95	0.928571	1	1	1	1	1	1	0.965517	0.958333	1	0.833333	chr1:8365975-8422726	-	intron:67347	ENST00000492766.5	473	RERE	hg38_genes_introns	inter:174	hg38_cpg_opensea
chr1:8413093	0.100348	1	10	1	0.923077	0.95	0.928571	1	1	1	1	1	1	0.965517	0.958333	1	0.833333	chr1:8365975-8422726	-	intron:67350	ENST00000465125.1	473	RERE	hg38_genes_introns	inter:174	hg38_cpg_opensea
chr1:62455777	0.100348	1	10	1	0.9375	1	0.904762	1	1	1	1	1	1	0.916667	0.896552	1	0.857143	chr1:62455455-62457537	-	intron:83146	ENST00000634495.2	85440	DOCK7	hg38_genes_introns	inter:844	hg38_cpg_opensea
chr1:62455777	0.100348	1	10	1	0.9375	1	0.904762	1	1	1	1	1	1	0.916667	0.896552	1	0.857143	chr1:62455457-62457537	-	intron:83153	ENST00000251157.10	85440	DOCK7	hg38_genes_introns	inter:844	hg38_cpg_opensea
chr1:62455777	0.100348	1	10	1	0.9375	1	0.904762	1	1	1	1	1	1	0.916667	0.896552	1	0.857143	chr1:62455457-62457537	-	intron:83202	ENST00000635253.2	85440	DOCK7	hg38_genes_introns	inter:844	hg38_cpg_opensea
chr1:62455777	0.100348	1	10	1	0.9375	1	0.904762	1	1	1	1	1	1	0.916667	0.896552	1	0.857143	chr1:62455457-62457537	-	intron:83251	ENST00000454575.6	85440	DOCK7	hg38_genes_introns	inter:844	hg38_cpg_opensea
chr1:62455777	0.100348	1	10	1	0.9375	1	0.904762	1	1	1	1	1	1	0.916667	0.896552	1	0.857143	chr1:62455457-62457537	-	intron:83299	ENST00000635348.1	85440	DOCK7	hg38_genes_introns	inter:844	hg38_cpg_opensea
chr1:62455777	0.100348	1	10	1	0.9375	1	0.904762	1	1	1	1	1	1	0.916667	0.896552	1	0.857143	chr1:62455457-62457537	-	intron:83300	ENST00000635983.1	85440	DOCK7	hg38_genes_introns	inter:844	hg38_cpg_opensea
chr1:62455777	0.100348	1	10	1	0.9375	1	0.904762	1	1	1	1	1	1	0.916667	0.896552	1	0.857143	chr1:62455457-62457537	-	intron:83315	ENST00000340370.10	85440	DOCK7	hg38_genes_introns	inter:844	hg38_cpg_opensea
chr1:62455777	0.100348	1	10	1	0.9375	1	0.904762	1	1	1	1	1	1	0.916667	0.896552	1	0.857143	chr1:62455457-62457537	-	intron:83363	ENST00000637255.1	85440	DOCK7	hg38_genes_introns	inter:844	hg38_cpg_opensea
chr1:62455777	0.100348	1	10	1	0.9375	1	0.904762	1	1	1	1	1	1	0.916667	0.896552	1	0.857143	chr1:62455457-62457537	-	intron:83391	ENST00000634264.1	85440	DOCK7	hg38_genes_introns	inter:844	hg38_cpg_opensea
chr1:62455777	0.100348	1	10	1	0.9375	1	0.904762	1	1	1	1	1	1	0.916667	0.896552	1	0.857143	chr1:62455457-62457537	-	intron:83439	ENST00000635123.1	85440	DOCK7	hg38_genes_introns	inter:844	hg38_cpg_opensea
chr1:62491007	0.100348	1	0	1	1	0.970588	0.977778	1	1	0.933333	0.969697	0.956522	1	0.958333	1	1	1	chr1:62489066-62492703	-	intron:83161	ENST00000251157.10	85440	DOCK7	hg38_genes_introns	inter:844	hg38_cpg_opensea
chr1:62491007	0.100348	1	0	1	1	0.970588	0.977778	1	1	0.933333	0.969697	0.956522	1	0.958333	1	1	1	chr1:62489066-62492703	-	intron:83210	ENST00000635253.2	85440	DOCK7	hg38_genes_introns	inter:844	hg38_cpg_opensea
chr1:62491007	0.100348	1	0	1	1	0.970588	0.977778	1	1	0.933333	0.969697	0.956522	1	0.958333	1	1	1	chr1:62489066-62492703	-	intron:83258	ENST00000454575.6	85440	DOCK7	hg38_genes_introns	inter:844	hg38_cpg_opensea
chr1:62491007	0.100348	1	0	1	1	0.970588	0.977778	1	1	0.933333	0.969697	0.956522	1	0.958333	1	1	1	chr1:62489066-62492703	-	intron:83307	ENST00000635983.1	85440	DOCK7	hg38_genes_introns	inter:844	hg38_cpg_opensea
chr1:62491007	0.100348	1	0	1	1	0.970588	0.977778	1	1	0.933333	0.969697	0.956522	1	0.958333	1	1	1	chr1:62489066-62492703	-	intron:83323	ENST00000340370.10	85440	DOCK7	hg38_genes_introns	inter:844	hg38_cpg_opensea
chr1:62491007	0.100348	1	0	1	1	0.970588	0.977778	1	1	0.933333	0.969697	0.956522	1	0.958333	1	1	1	chr1:62489066-62492703	-	intron:83370	ENST00000637255.1	85440	DOCK7	hg38_genes_introns	inter:844	hg38_cpg_opensea
chr1:62491007	0.100348	1	0	1	1	0.970588	0.977778	1	1	0.933333	0.969697	0.956522	1	0.958333	1	1	1	chr1:62489066-62492703	-	intron:83399	ENST00000634264.1	85440	DOCK7	hg38_genes_introns	inter:844	hg38_cpg_opensea
chr1:62491007	0.100348	1	0	1	1	0.970588	0.977778	1	1	0.933333	0.969697	0.956522	1	0.958333	1	1	1	chr1:62489066-62492703	-	intron:83446	ENST00000635123.1	85440	DOCK7	hg38_genes_introns	inter:844	hg38_cpg_opensea
chr1:62491007	0.100348	1	0	1	1	0.970588	0.977778	1	1	0.933333	0.969697	0.956522	1	0.958333	1	1	1	chr1:62489066-62492703	-	intron:83496	ENST00000635088.1	85440	DOCK7	hg38_genes_introns	inter:844	hg38_cpg_opensea
chr1:62491007	0.100348	1	0	1	1	0.970588	0.977778	1	1	0.933333	0.969697	0.956522	1	0.958333	1	1	1	chr1:62489066-62492703	-	intron:83504	ENST00000637208.1	85440	DOCK7	hg38_genes_introns	inter:844	hg38_cpg_opensea
chr1:62536230	0.100348	1	0	0.964286	1	0.894737	1	1	1	0.882353	0.96	1	1	0.958333	1	1	1	chr1:62535633-62537890	-	intron:83174	ENST00000251157.10	85440	DOCK7	hg38_genes_introns	inter:844	hg38_cpg_opensea
chr1:62536230	0.100348	1	0	0.964286	1	0.894737	1	1	1	0.882353	0.96	1	1	0.958333	1	1	1	chr1:62535633-62537890	-	intron:83223	ENST00000635253.2	85440	DOCK7	hg38_genes_introns	inter:844	hg38_cpg_opensea
chr1:62536230	0.100348	1	0	0.964286	1	0.894737	1	1	1	0.882353	0.96	1	1	0.958333	1	1	1	chr1:62535633-62537890	-	intron:83271	ENST00000454575.6	85440	DOCK7	hg38_genes_introns	inter:844	hg38_cpg_opensea
chr1:62536230	0.100348	1	0	0.964286	1	0.894737	1	1	1	0.882353	0.96	1	1	0.958333	1	1	1	chr1:62535633-62537890	-	intron:83336	ENST00000340370.10	85440	DOCK7	hg38_genes_introns	inter:844	hg38_cpg_opensea
chr1:62536230	0.100348	1	0	0.964286	1	0.894737	1	1	1	0.882353	0.96	1	1	0.958333	1	1	1	chr1:62535633-62537890	-	intron:83383	ENST00000637255.1	85440	DOCK7	hg38_genes_introns	inter:844	hg38_cpg_opensea
chr1:62536230	0.100348	1	0	0.964286	1	0.894737	1	1	1	0.882353	0.96	1	1	0.958333	1	1	1	chr1:62535633-62537890	-	intron:83412	ENST00000634264.1	85440	DOCK7	hg38_genes_introns	inter:844	hg38_cpg_opensea
chr1:62536230	0.100348	1	0	0.964286	1	0.894737	1	1	1	0.882353	0.96	1	1	0.958333	1	1	1	chr1:62535633-62537890	-	intron:83459	ENST00000635123.1	85440	DOCK7	hg38_genes_introns	inter:844	hg38_cpg_opensea
chr1:62536230	0.100348	1	0	0.964286	1	0.894737	1	1	1	0.882353	0.96	1	1	0.958333	1	1	1	chr1:62535633-62537890	-	intron:83517	ENST00000637208.1	85440	DOCK7	hg38_genes_introns	inter:844	hg38_cpg_opensea
chr1:62556604	0.100348	1	0	1	1	0.958333	0.966667	1	1	0.888889	1	1	1	0.962963	1	0.928571	1	chr1:62555887-62556886	-	promoter:14525	ENST00000637431.1	85440	DOCK7	hg38_genes_promoters	inter:844	hg38_cpg_opensea
chr1:62556604	0.100348	1	0	1	1	0.958333	0.966667	1	1	0.888889	1	1	1	0.962963	1	0.928571	1	chr1:62553762-62557761	-	1to5kb:14505	ENST00000637255.1	85440	DOCK7	hg38_genes_1to5kb	inter:844	hg38_cpg_opensea
chr1:62556604	0.100348	1	0	1	1	0.958333	0.966667	1	1	0.888889	1	1	1	0.962963	1	0.928571	1	chr1:62553900-62557899	-	1to5kb:14524	ENST00000635027.1	85440	DOCK7	hg38_genes_1to5kb	inter:844	hg38_cpg_opensea
chr1:62556604	0.100348	1	0	1	1	0.958333	0.966667	1	1	0.888889	1	1	1	0.962963	1	0.928571	1	chr1:62555990-62558988	-	intron:83182	ENST00000251157.10	85440	DOCK7	hg38_genes_introns	inter:844	hg38_cpg_opensea
chr1:62556604	0.100348	1	0	1	1	0.958333	0.966667	1	1	0.888889	1	1	1	0.962963	1	0.928571	1	chr1:62555990-62558988	-	intron:83231	ENST00000635253.2	85440	DOCK7	hg38_genes_introns	inter:844	hg38_cpg_opensea
chr1:62556604	0.100348	1	0	1	1	0.958333	0.966667	1	1	0.888889	1	1	1	0.962963	1	0.928571	1	chr1:62555990-62558988	-	intron:83279	ENST00000454575.6	85440	DOCK7	hg38_genes_introns	inter:844	hg38_cpg_opensea
chr1:62556604	0.100348	1	0	1	1	0.958333	0.966667	1	1	0.888889	1	1	1	0.962963	1	0.928571	1	chr1:62555990-62558988	-	intron:83343	ENST00000340370.10	85440	DOCK7	hg38_genes_introns	inter:844	hg38_cpg_opensea
chr1:62556604	0.100348	1	0	1	1	0.958333	0.966667	1	1	0.888889	1	1	1	0.962963	1	0.928571	1	chr1:62555990-62558988	-	intron:83419	ENST00000634264.1	85440	DOCK7	hg38_genes_introns	inter:844	hg38_cpg_opensea
chr1:62556604	0.100348	1	0	1	1	0.958333	0.966667	1	1	0.888889	1	1	1	0.962963	1	0.928571	1	chr1:62555990-62558988	-	intron:83466	ENST00000635123.1	85440	DOCK7	hg38_genes_introns	inter:844	hg38_cpg_opensea
chr1:62556604	0.100348	1	0	1	1	0.958333	0.966667	1	1	0.888889	1	1	1	0.962963	1	0.928571	1	chr1:62555990-62558988	-	intron:83525	ENST00000637208.1	85440	DOCK7	hg38_genes_introns	inter:844	hg38_cpg_opensea
chr1:62556604	0.100348	1	0	1	1	0.958333	0.966667	1	1	0.888889	1	1	1	0.962963	1	0.928571	1	chr1:62555990-62558988	-	intron:83554	ENST00000634929.1	85440	DOCK7	hg38_genes_introns	inter:844	hg38_cpg_opensea
chr1:62556604	0.100348	1	0	1	1	0.958333	0.966667	1	1	0.888889	1	1	1	0.962963	1	0.928571	1	chr1:62555990-62558988	-	intron:83559	ENST00000634652.1	85440	DOCK7	hg38_genes_introns	inter:844	hg38_cpg_opensea
chr1:62592670	0.100348	1	10	1	1	1	0.953488	1	1	1	0.923077	1	0.956522	1	0.933333	1	1	chr1:62592520-62596519	+	1to5kb:3905	ENST00000371129.4	27329	ANGPTL3	hg38_genes_1to5kb	inter:844	hg38_cpg_opensea
chr1:62592670	0.100348	1	10	1	1	1	0.953488	1	1	1	0.923077	1	0.956522	1	0.933333	1	1	chr1:62586625-62618705	-	intron:83188	ENST00000251157.10	85440	DOCK7	hg38_genes_introns	inter:844	hg38_cpg_opensea
chr1:62592670	0.100348	1	10	1	1	1	0.953488	1	1	1	0.923077	1	0.956522	1	0.933333	1	1	chr1:62586625-62618705	-	intron:83237	ENST00000635253.2	85440	DOCK7	hg38_genes_introns	inter:844	hg38_cpg_opensea
chr1:62592670	0.100348	1	10	1	1	1	0.953488	1	1	1	0.923077	1	0.956522	1	0.933333	1	1	chr1:62586625-62618705	-	intron:83285	ENST00000454575.6	85440	DOCK7	hg38_genes_introns	inter:844	hg38_cpg_opensea
chr1:62592670	0.100348	1	10	1	1	1	0.953488	1	1	1	0.923077	1	0.956522	1	0.933333	1	1	chr1:62586625-62618705	-	intron:83349	ENST00000340370.10	85440	DOCK7	hg38_genes_introns	inter:844	hg38_cpg_opensea
chr1:62592670	0.100348	1	10	1	1	1	0.953488	1	1	1	0.923077	1	0.956522	1	0.933333	1	1	chr1:62586625-62618705	-	intron:83425	ENST00000634264.1	85440	DOCK7	hg38_genes_introns	inter:844	hg38_cpg_opensea
chr1:62592670	0.100348	1	10	1	1	1	0.953488	1	1	1	0.923077	1	0.956522	1	0.933333	1	1	chr1:62586625-62618705	-	intron:83472	ENST00000635123.1	85440	DOCK7	hg38_genes_introns	inter:844	hg38_cpg_opensea
chr1:62592670	0.100348	1	10	1	1	1	0.953488	1	1	1	0.923077	1	0.956522	1	0.933333	1	1	chr1:62586625-62618705	-	intron:83530	ENST00000637208.1	85440	DOCK7	hg38_genes_introns	inter:844	hg38_cpg_opensea
chr1:62592670	0.100348	1	10	1	1	1	0.953488	1	1	1	0.923077	1	0.956522	1	0.933333	1	1	chr1:62586625-62618705	-	intron:83567	ENST00000634223.1	85440	DOCK7	hg38_genes_introns	inter:844	hg38_cpg_opensea
chr1:62592670	0.100348	1	10	1	1	1	0.953488	1	1	1	0.923077	1	0.956522	1	0.933333	1	1	chr1:62586625-62618705	-	intron:83569	ENST00000404627.3	85440	DOCK7	hg38_genes_introns	inter:844	hg38_cpg_opensea
chr1:62592670	0.100348	1	10	1	1	1	0.953488	1	1	1	0.923077	1	0.956522	1	0.933333	1	1	chr1:62586625-62618705	-	intron:83584	ENST00000614472.5	85440	DOCK7	hg38_genes_introns	inter:844	hg38_cpg_opensea
chr1:62619983	0.100348	1	0	1	1	0.909091	1	0.956522	1	1	1	0.9375	1	0.954545	1	1	1	chr1:62619718-62623717	-	1to5kb:14526	ENST00000634223.1	85440	DOCK7	hg38_genes_1to5kb	inter:844	hg38_cpg_opensea
chr1:62619983	0.100348	1	0	1	1	0.909091	1	0.956522	1	1	1	0.9375	1	0.954545	1	1	1	chr1:62619787-62623786	-	1to5kb:14529	ENST00000637227.1	85440	DOCK7	hg38_genes_1to5kb	inter:844	hg38_cpg_opensea
chr1:62619983	0.100348	1	0	1	1	0.909091	1	0.956522	1	1	1	0.9375	1	0.954545	1	1	1	chr1:62619900-62619993	-	exon:97663	ENST00000251157.10	85440	DOCK7	hg38_genes_exons	inter:844	hg38_cpg_opensea
chr1:62619983	0.100348	1	0	1	1	0.909091	1	0.956522	1	1	1	0.9375	1	0.954545	1	1	1	chr1:62619900-62619993	-	exon:97713	ENST00000635253.2	85440	DOCK7	hg38_genes_exons	inter:844	hg38_cpg_opensea
chr1:62619983	0.100348	1	0	1	1	0.909091	1	0.956522	1	1	1	0.9375	1	0.954545	1	1	1	chr1:62619900-62619993	-	exon:97763	ENST00000454575.6	85440	DOCK7	hg38_genes_exons	inter:844	hg38_cpg_opensea
chr1:62619983	0.100348	1	0	1	1	0.909091	1	0.956522	1	1	1	0.9375	1	0.954545	1	1	1	chr1:62619900-62619993	-	exon:97830	ENST00000340370.10	85440	DOCK7	hg38_genes_exons	inter:844	hg38_cpg_opensea
chr1:62619983	0.100348	1	0	1	1	0.909091	1	0.956522	1	1	1	0.9375	1	0.954545	1	1	1	chr1:62619900-62619993	-	exon:97908	ENST00000634264.1	85440	DOCK7	hg38_genes_exons	inter:844	hg38_cpg_opensea
chr1:62619983	0.100348	1	0	1	1	0.909091	1	0.956522	1	1	1	0.9375	1	0.954545	1	1	1	chr1:62619900-62619993	-	exon:97957	ENST00000635123.1	85440	DOCK7	hg38_genes_exons	inter:844	hg38_cpg_opensea
chr1:62619983	0.100348	1	0	1	1	0.909091	1	0.956522	1	1	1	0.9375	1	0.954545	1	1	1	chr1:62619900-62619993	-	exon:98031	ENST00000637208.1	85440	DOCK7	hg38_genes_exons	inter:844	hg38_cpg_opensea
chr1:62619983	0.100348	1	0	1	1	0.909091	1	0.956522	1	1	1	0.9375	1	0.954545	1	1	1	chr1:62619900-62619993	-	exon:98106	ENST00000404627.3	85440	DOCK7	hg38_genes_exons	inter:844	hg38_cpg_opensea
chr1:62619983	0.100348	1	0	1	1	0.909091	1	0.956522	1	1	1	0.9375	1	0.954545	1	1	1	chr1:62619900-62619993	-	exon:98120	ENST00000614472.5	85440	DOCK7	hg38_genes_exons	inter:844	hg38_cpg_opensea
chr1:62619983	0.100348	1	0	1	1	0.909091	1	0.956522	1	1	1	0.9375	1	0.954545	1	1	1	chr1:62619900-62619993	-	3UTR:12227	ENST00000614472.5	85440	DOCK7	hg38_genes_3UTRs	inter:844	hg38_cpg_opensea
chr1:62647760	0.100348	1	0	1	1	0.965517	1	0.96875	1	1	1	0.970588	1	0.909091	1	1	1	chr1:62647722-62648721	-	promoter:14533	ENST00000636167.1	85440	DOCK7	hg38_genes_promoters	inter:844	hg38_cpg_opensea
chr1:62647760	0.100348	1	0	1	1	0.965517	1	0.96875	1	1	1	0.970588	1	0.909091	1	1	1	chr1:62647691-62647776	-	exon:97657	ENST00000251157.10	85440	DOCK7	hg38_genes_exons	inter:844	hg38_cpg_opensea
chr1:62647760	0.100348	1	0	1	1	0.965517	1	0.96875	1	1	1	0.970588	1	0.909091	1	1	1	chr1:62647691-62647776	-	exon:97707	ENST00000635253.2	85440	DOCK7	hg38_genes_exons	inter:844	hg38_cpg_opensea
chr1:62647760	0.100348	1	0	1	1	0.965517	1	0.96875	1	1	1	0.970588	1	0.909091	1	1	1	chr1:62647691-62647776	-	exon:97757	ENST00000454575.6	85440	DOCK7	hg38_genes_exons	inter:844	hg38_cpg_opensea
chr1:62647760	0.100348	1	0	1	1	0.965517	1	0.96875	1	1	1	0.970588	1	0.909091	1	1	1	chr1:62647691-62647776	-	exon:97824	ENST00000340370.10	85440	DOCK7	hg38_genes_exons	inter:844	hg38_cpg_opensea
chr1:62647760	0.100348	1	0	1	1	0.965517	1	0.96875	1	1	1	0.970588	1	0.909091	1	1	1	chr1:62647691-62647776	-	exon:97902	ENST00000634264.1	85440	DOCK7	hg38_genes_exons	inter:844	hg38_cpg_opensea
chr1:62647760	0.100348	1	0	1	1	0.965517	1	0.96875	1	1	1	0.970588	1	0.909091	1	1	1	chr1:62647691-62647776	-	exon:97951	ENST00000635123.1	85440	DOCK7	hg38_genes_exons	inter:844	hg38_cpg_opensea
chr1:62647760	0.100348	1	0	1	1	0.965517	1	0.96875	1	1	1	0.970588	1	0.909091	1	1	1	chr1:62647691-62647776	-	exon:98025	ENST00000637208.1	85440	DOCK7	hg38_genes_exons	inter:844	hg38_cpg_opensea
chr1:62647760	0.100348	1	0	1	1	0.965517	1	0.96875	1	1	1	0.970588	1	0.909091	1	1	1	chr1:62647691-62647776	-	exon:98100	ENST00000404627.3	85440	DOCK7	hg38_genes_exons	inter:844	hg38_cpg_opensea
chr1:62647760	0.100348	1	0	1	1	0.965517	1	0.96875	1	1	1	0.970588	1	0.909091	1	1	1	chr1:62647691-62647776	-	exon:98113	ENST00000614472.5	85440	DOCK7	hg38_genes_exons	inter:844	hg38_cpg_opensea
chr1:62647760	0.100348	1	0	1	1	0.965517	1	0.96875	1	1	1	0.970588	1	0.909091	1	1	1	chr1:62647691-62647776	-	exon:98134	ENST00000635827.1	85440	DOCK7	hg38_genes_exons	inter:844	hg38_cpg_opensea
chr1:62654074	0.100348	1	10	1	1	1	0.971429	1	1	1	0.953488	1	1	1	0.941176	1	0.954545	chr1:62653784-62654783	-	promoter:14528	ENST00000614472.5	85440	DOCK7	hg38_genes_promoters	inter:844	hg38_cpg_opensea
chr1:62654074	0.100348	1	10	1	1	1	0.971429	1	1	1	0.953488	1	1	1	0.941176	1	0.954545	chr1:62653984-62654159	-	exon:97653	ENST00000251157.10	85440	DOCK7	hg38_genes_exons	inter:844	hg38_cpg_opensea
chr1:62654074	0.100348	1	10	1	1	1	0.971429	1	1	1	0.953488	1	1	1	0.941176	1	0.954545	chr1:62653984-62654159	-	exon:97703	ENST00000635253.2	85440	DOCK7	hg38_genes_exons	inter:844	hg38_cpg_opensea
chr1:62654074	0.100348	1	10	1	1	1	0.971429	1	1	1	0.953488	1	1	1	0.941176	1	0.954545	chr1:62653984-62654159	-	exon:97753	ENST00000454575.6	85440	DOCK7	hg38_genes_exons	inter:844	hg38_cpg_opensea
chr1:62654074	0.100348	1	10	1	1	1	0.971429	1	1	1	0.953488	1	1	1	0.941176	1	0.954545	chr1:62653984-62654159	-	exon:97820	ENST00000340370.10	85440	DOCK7	hg38_genes_exons	inter:844	hg38_cpg_opensea
chr1:62654074	0.100348	1	10	1	1	1	0.971429	1	1	1	0.953488	1	1	1	0.941176	1	0.954545	chr1:62653984-62654159	-	exon:97898	ENST00000634264.1	85440	DOCK7	hg38_genes_exons	inter:844	hg38_cpg_opensea
chr1:62654074	0.100348	1	10	1	1	1	0.971429	1	1	1	0.953488	1	1	1	0.941176	1	0.954545	chr1:62653984-62654159	-	exon:97947	ENST00000635123.1	85440	DOCK7	hg38_genes_exons	inter:844	hg38_cpg_opensea
chr1:62654074	0.100348	1	10	1	1	1	0.971429	1	1	1	0.953488	1	1	1	0.941176	1	0.954545	chr1:62653984-62654159	-	exon:98021	ENST00000637208.1	85440	DOCK7	hg38_genes_exons	inter:844	hg38_cpg_opensea
chr1:62654074	0.100348	1	10	1	1	1	0.971429	1	1	1	0.953488	1	1	1	0.941176	1	0.954545	chr1:62653984-62654159	-	exon:98096	ENST00000404627.3	85440	DOCK7	hg38_genes_exons	inter:844	hg38_cpg_opensea
chr1:62654074	0.100348	1	10	1	1	1	0.971429	1	1	1	0.953488	1	1	1	0.941176	1	0.954545	chr1:62653984-62654159	-	exon:98130	ENST00000635827.1	85440	DOCK7	hg38_genes_exons	inter:844	hg38_cpg_opensea
chr1:62666941	0.100348	1	0	0.931034	0.935484	0.916667	1	1	1	0.941176	1	1	1	1	1	0.9	1	chr1:62664107-62668106	-	1to5kb:14531	ENST00000635827.1	85440	DOCK7	hg38_genes_1to5kb	inter:844	hg38_cpg_opensea
chr1:62666941	0.100348	1	0	0.931034	0.935484	0.916667	1	1	1	0.941176	1	1	1	1	1	0.9	1	chr1:62663131-62688226	-	intron:83201	ENST00000251157.10	85440	DOCK7	hg38_genes_introns	inter:844	hg38_cpg_opensea
chr1:62666941	0.100348	1	0	0.931034	0.935484	0.916667	1	1	1	0.941176	1	1	1	1	1	0.9	1	chr1:62663131-62688226	-	intron:83250	ENST00000635253.2	85440	DOCK7	hg38_genes_introns	inter:844	hg38_cpg_opensea
chr1:62666941	0.100348	1	0	0.931034	0.935484	0.916667	1	1	1	0.941176	1	1	1	1	1	0.9	1	chr1:62663131-62688226	-	intron:83298	ENST00000454575.6	85440	DOCK7	hg38_genes_introns	inter:844	hg38_cpg_opensea
chr1:62666941	0.100348	1	0	0.931034	0.935484	0.916667	1	1	1	0.941176	1	1	1	1	1	0.9	1	chr1:62663131-62688226	-	intron:83362	ENST00000340370.10	85440	DOCK7	hg38_genes_introns	inter:844	hg38_cpg_opensea
chr1:62666941	0.100348	1	0	0.931034	0.935484	0.916667	1	1	1	0.941176	1	1	1	1	1	0.9	1	chr1:62663131-62688226	-	intron:83438	ENST00000634264.1	85440	DOCK7	hg38_genes_introns	inter:844	hg38_cpg_opensea
chr1:62666941	0.100348	1	0	0.931034	0.935484	0.916667	1	1	1	0.941176	1	1	1	1	1	0.9	1	chr1:62663131-62688226	-	intron:83485	ENST00000635123.1	85440	DOCK7	hg38_genes_introns	inter:844	hg38_cpg_opensea
chr1:62666941	0.100348	1	0	0.931034	0.935484	0.916667	1	1	1	0.941176	1	1	1	1	1	0.9	1	chr1:62663131-62688226	-	intron:83543	ENST00000637208.1	85440	DOCK7	hg38_genes_introns	inter:844	hg38_cpg_opensea
chr1:62666941	0.100348	1	0	0.931034	0.935484	0.916667	1	1	1	0.941176	1	1	1	1	1	0.9	1	chr1:62663131-62688226	-	intron:83582	ENST00000404627.3	85440	DOCK7	hg38_genes_introns	inter:844	hg38_cpg_opensea
chr2:11737697	0.100348	1	0	1	1	0.928571	1	0.846154	1	0.909091	1	1	1	0.939394	1	1	1	chr2:11713813-11765532	+	intron:117531	ENST00000449576.6	23175	LPIN1	hg38_genes_introns	inter:2008	hg38_cpg_opensea
chr2:11737697	0.100348	1	0	1	1	0.928571	1	0.846154	1	0.909091	1	1	1	0.939394	1	1	1	chr2:11724540-11741348	+	intron:117553	ENST00000396097.5	23175	LPIN1	hg38_genes_introns	inter:2008	hg38_cpg_opensea
chr2:11737697	0.100348	1	0	1	1	0.928571	1	0.846154	1	0.909091	1	1	1	0.939394	1	1	1	chr2:11724540-11741348	+	intron:117574	ENST00000425416.6	23175	LPIN1	hg38_genes_introns	inter:2008	hg38_cpg_opensea
chr2:11737697	0.100348	1	0	1	1	0.928571	1	0.846154	1	0.909091	1	1	1	0.939394	1	1	1	chr2:11724643-11741348	+	intron:117594	ENST00000495907.5	23175	LPIN1	hg38_genes_introns	inter:2008	hg38_cpg_opensea
chr2:11737697	0.100348	1	0	1	1	0.928571	1	0.846154	1	0.909091	1	1	1	0.939394	1	1	1	chr2:11724643-11741348	+	intron:117597	ENST00000464517.5	23175	LPIN1	hg38_genes_introns	inter:2008	hg38_cpg_opensea
chr2:11737697	0.100348	1	0	1	1	0.928571	1	0.846154	1	0.909091	1	1	1	0.939394	1	1	1	chr2:11724643-11741348	+	intron:117599	ENST00000480315.1	23175	LPIN1	hg38_genes_introns	inter:2008	hg38_cpg_opensea
chr2:11737697	0.100348	1	0	1	1	0.928571	1	0.846154	1	0.909091	1	1	1	0.939394	1	1	1	chr2:11724643-11741348	+	intron:117601	ENST00000396098.5	23175	LPIN1	hg38_genes_introns	inter:2008	hg38_cpg_opensea
chr2:11737697	0.100348	1	0	1	1	0.928571	1	0.846154	1	0.909091	1	1	1	0.939394	1	1	1	chr2:11724643-11741348	+	intron:117610	ENST00000396099.5	23175	LPIN1	hg38_genes_introns	inter:2008	hg38_cpg_opensea
chr2:108772937	0.100348	1	10	0.944444	0.928571	0.941176	0.857143	1	1	0.933333	0.882353	1	1	1	1	1	0.923077	chr2:108772868-108773046	+	exon:159872	ENST00000283195.11	5903	RANBP2	hg38_genes_exons	inter:2525	hg38_cpg_opensea
chr2:108776684	0.100348	1	10	1	1	1	0.966667	1	1	1	0.965517	1	1	1	0.952381	1	0.944444	chr2:108775937-108777129	+	intron:135369	ENST00000283195.11	5903	RANBP2	hg38_genes_introns	inter:2525	hg38_cpg_opensea
chr2:230418069	0.100348	1	0	0.941176	1	0.954545	1	0.916667	0.916667	0.916667	0.966667	0.88	1	1	1	1	1	chr2:230416329-230442936	+	intron:157590	ENST00000427101.6	6672	SP100	hg38_genes_introns	inter:3049	hg38_cpg_opensea
chr2:230418069	0.100348	1	0	0.941176	1	0.954545	1	0.916667	0.916667	0.916667	0.966667	0.88	1	1	1	1	1	chr2:230416329-230442936	+	intron:157631	ENST00000432979.5	6672	SP100	hg38_genes_introns	inter:3049	hg38_cpg_opensea
chr2:230418069	0.100348	1	0	0.941176	1	0.954545	1	0.916667	0.916667	0.916667	0.966667	0.88	1	1	1	1	1	chr2:230416329-230442936	+	intron:157636	ENST00000409824.5	6672	SP100	hg38_genes_introns	inter:3049	hg38_cpg_opensea
chr2:230418069	0.100348	1	0	0.941176	1	0.954545	1	0.916667	0.916667	0.916667	0.966667	0.88	1	1	1	1	1	chr2:230417666-230442936	+	intron:157567	ENST00000264052.9	6672	SP100	hg38_genes_introns	inter:3049	hg38_cpg_opensea
chr2:230418069	0.100348	1	0	0.941176	1	0.954545	1	0.916667	0.916667	0.916667	0.966667	0.88	1	1	1	1	1	chr2:230417666-230442936	+	intron:157604	ENST00000340126.9	6672	SP100	hg38_genes_introns	inter:3049	hg38_cpg_opensea
chr2:230418069	0.100348	1	0	0.941176	1	0.954545	1	0.916667	0.916667	0.916667	0.966667	0.88	1	1	1	1	1	chr2:230417666-230442936	+	intron:157650	ENST00000409341.5	6672	SP100	hg38_genes_introns	inter:3049	hg38_cpg_opensea
chr2:230418069	0.100348	1	0	0.941176	1	0.954545	1	0.916667	0.916667	0.916667	0.966667	0.88	1	1	1	1	1	chr2:230417666-230442936	+	intron:157664	ENST00000409112.5	6672	SP100	hg38_genes_introns	inter:3049	hg38_cpg_opensea
chr2:230418069	0.100348	1	0	0.941176	1	0.954545	1	0.916667	0.916667	0.916667	0.966667	0.88	1	1	1	1	1	chr2:230417666-230440475	+	intron:157686	ENST00000409897.5	6672	SP100	hg38_genes_introns	inter:3049	hg38_cpg_opensea
chr2:230419014	0.100348	1	0	0.964286	1	1	1	0.947368	1	1	1	0.944444	1	0.969697	1	1	1	chr2:230416329-230442936	+	intron:157590	ENST00000427101.6	6672	SP100	hg38_genes_introns	inter:3049	hg38_cpg_opensea
chr2:230419014	0.100348	1	0	0.964286	1	1	1	0.947368	1	1	1	0.944444	1	0.969697	1	1	1	chr2:230416329-230442936	+	intron:157631	ENST00000432979.5	6672	SP100	hg38_genes_introns	inter:3049	hg38_cpg_opensea
chr2:230419014	0.100348	1	0	0.964286	1	1	1	0.947368	1	1	1	0.944444	1	0.969697	1	1	1	chr2:230416329-230442936	+	intron:157636	ENST00000409824.5	6672	SP100	hg38_genes_introns	inter:3049	hg38_cpg_opensea
chr2:230419014	0.100348	1	0	0.964286	1	1	1	0.947368	1	1	1	0.944444	1	0.969697	1	1	1	chr2:230417666-230442936	+	intron:157567	ENST00000264052.9	6672	SP100	hg38_genes_introns	inter:3049	hg38_cpg_opensea
chr2:230419014	0.100348	1	0	0.964286	1	1	1	0.947368	1	1	1	0.944444	1	0.969697	1	1	1	chr2:230417666-230442936	+	intron:157604	ENST00000340126.9	6672	SP100	hg38_genes_introns	inter:3049	hg38_cpg_opensea
chr2:230419014	0.100348	1	0	0.964286	1	1	1	0.947368	1	1	1	0.944444	1	0.969697	1	1	1	chr2:230417666-230442936	+	intron:157650	ENST00000409341.5	6672	SP100	hg38_genes_introns	inter:3049	hg38_cpg_opensea
chr2:230419014	0.100348	1	0	0.964286	1	1	1	0.947368	1	1	1	0.944444	1	0.969697	1	1	1	chr2:230417666-230442936	+	intron:157664	ENST00000409112.5	6672	SP100	hg38_genes_introns	inter:3049	hg38_cpg_opensea
chr2:230419014	0.100348	1	0	0.964286	1	1	1	0.947368	1	1	1	0.944444	1	0.969697	1	1	1	chr2:230417666-230440475	+	intron:157686	ENST00000409897.5	6672	SP100	hg38_genes_introns	inter:3049	hg38_cpg_opensea
chr2:230451158	0.100348	1	10	0.972973	0.95	1	1	1	1	0.947368	0.892857	0.967742	0.944444	1	0.925	1	1	chr2:230450256-230461261	+	intron:157573	ENST00000264052.9	6672	SP100	hg38_genes_introns	inter:3049	hg38_cpg_opensea
chr2:230451158	0.100348	1	10	0.972973	0.95	1	1	1	1	0.947368	0.892857	0.967742	0.944444	1	0.925	1	1	chr2:230450256-230461261	+	intron:157596	ENST00000427101.6	6672	SP100	hg38_genes_introns	inter:3049	hg38_cpg_opensea
chr2:230451158	0.100348	1	10	0.972973	0.95	1	1	1	1	0.947368	0.892857	0.967742	0.944444	1	0.925	1	1	chr2:230450256-230461261	+	intron:157610	ENST00000340126.9	6672	SP100	hg38_genes_introns	inter:3049	hg38_cpg_opensea
chr2:230451158	0.100348	1	10	0.972973	0.95	1	1	1	1	0.947368	0.892857	0.967742	0.944444	1	0.925	1	1	chr2:230450256-230461261	+	intron:157642	ENST00000409824.5	6672	SP100	hg38_genes_introns	inter:3049	hg38_cpg_opensea
chr2:230451158	0.100348	1	10	0.972973	0.95	1	1	1	1	0.947368	0.892857	0.967742	0.944444	1	0.925	1	1	chr2:230450256-230461261	+	intron:157656	ENST00000409341.5	6672	SP100	hg38_genes_introns	inter:3049	hg38_cpg_opensea
chr2:230451158	0.100348	1	10	0.972973	0.95	1	1	1	1	0.947368	0.892857	0.967742	0.944444	1	0.925	1	1	chr2:230450256-230461261	+	intron:157670	ENST00000409112.5	6672	SP100	hg38_genes_introns	inter:3049	hg38_cpg_opensea
chr2:230451158	0.100348	1	10	0.972973	0.95	1	1	1	1	0.947368	0.892857	0.967742	0.944444	1	0.925	1	1	chr2:230450256-230461261	+	intron:157693	ENST00000409897.5	6672	SP100	hg38_genes_introns	inter:3049	hg38_cpg_opensea
chr2:230451158	0.100348	1	10	0.972973	0.95	1	1	1	1	0.947368	0.892857	0.967742	0.944444	1	0.925	1	1	chr2:230450256-230461261	+	intron:157701	ENST00000470940.5	6672	SP100	hg38_genes_introns	inter:3049	hg38_cpg_opensea
chr2:230451158	0.100348	1	10	0.972973	0.95	1	1	1	1	0.947368	0.892857	0.967742	0.944444	1	0.925	1	1	chr2:230450256-230461261	+	intron:157703	ENST00000466710.1	6672	SP100	hg38_genes_introns	inter:3049	hg38_cpg_opensea
chr2:230453728	0.100348	1	0	1	1	0.947368	0.977273	0.966667	1	0.973684	1	1	1	0.975	1	1	1	chr2:230450256-230461261	+	intron:157573	ENST00000264052.9	6672	SP100	hg38_genes_introns	inter:3049	hg38_cpg_opensea
chr2:230453728	0.100348	1	0	1	1	0.947368	0.977273	0.966667	1	0.973684	1	1	1	0.975	1	1	1	chr2:230450256-230461261	+	intron:157596	ENST00000427101.6	6672	SP100	hg38_genes_introns	inter:3049	hg38_cpg_opensea
chr2:230453728	0.100348	1	0	1	1	0.947368	0.977273	0.966667	1	0.973684	1	1	1	0.975	1	1	1	chr2:230450256-230461261	+	intron:157610	ENST00000340126.9	6672	SP100	hg38_genes_introns	inter:3049	hg38_cpg_opensea
chr2:230453728	0.100348	1	0	1	1	0.947368	0.977273	0.966667	1	0.973684	1	1	1	0.975	1	1	1	chr2:230450256-230461261	+	intron:157642	ENST00000409824.5	6672	SP100	hg38_genes_introns	inter:3049	hg38_cpg_opensea
chr2:230453728	0.100348	1	0	1	1	0.947368	0.977273	0.966667	1	0.973684	1	1	1	0.975	1	1	1	chr2:230450256-230461261	+	intron:157656	ENST00000409341.5	6672	SP100	hg38_genes_introns	inter:3049	hg38_cpg_opensea
chr2:230453728	0.100348	1	0	1	1	0.947368	0.977273	0.966667	1	0.973684	1	1	1	0.975	1	1	1	chr2:230450256-230461261	+	intron:157670	ENST00000409112.5	6672	SP100	hg38_genes_introns	inter:3049	hg38_cpg_opensea
chr2:230453728	0.100348	1	0	1	1	0.947368	0.977273	0.966667	1	0.973684	1	1	1	0.975	1	1	1	chr2:230450256-230461261	+	intron:157693	ENST00000409897.5	6672	SP100	hg38_genes_introns	inter:3049	hg38_cpg_opensea
chr2:230453728	0.100348	1	0	1	1	0.947368	0.977273	0.966667	1	0.973684	1	1	1	0.975	1	1	1	chr2:230450256-230461261	+	intron:157701	ENST00000470940.5	6672	SP100	hg38_genes_introns	inter:3049	hg38_cpg_opensea
chr2:230453728	0.100348	1	0	1	1	0.947368	0.977273	0.966667	1	0.973684	1	1	1	0.975	1	1	1	chr2:230450256-230461261	+	intron:157703	ENST00000466710.1	6672	SP100	hg38_genes_introns	inter:3049	hg38_cpg_opensea
chr2:230480243	0.100348	1	0	1	1	0.8	1	1	1	1	1	0.95	1	0.944444	0.962963	0.9	1	chr2:230474448-230494415	+	intron:157582	ENST00000264052.9	6672	SP100	hg38_genes_introns	inter:3049	hg38_cpg_opensea
chr2:230480243	0.100348	1	0	1	1	0.8	1	1	1	1	1	0.95	1	0.944444	0.962963	0.9	1	chr2:230474448-230494415	+	intron:157619	ENST00000340126.9	6672	SP100	hg38_genes_introns	inter:3049	hg38_cpg_opensea
chr2:230480243	0.100348	1	0	1	1	0.8	1	1	1	1	1	0.95	1	0.944444	0.962963	0.9	1	chr2:230474448-230494415	+	intron:157679	ENST00000409112.5	6672	SP100	hg38_genes_introns	inter:3049	hg38_cpg_opensea
chr2:230480243	0.100348	1	0	1	1	0.8	1	1	1	1	1	0.95	1	0.944444	0.962963	0.9	1	chr2:230474448-230494415	+	intron:157716	ENST00000452345.1	6672	SP100	hg38_genes_introns	inter:3049	hg38_cpg_opensea
chr2:230480243	0.100348	1	0	1	1	0.8	1	1	1	1	1	0.95	1	0.944444	0.962963	0.9	1	chr2:230474448-230493791	+	intron:157721	ENST00000492546.1	6672	SP100	hg38_genes_introns	inter:3049	hg38_cpg_opensea
chr2:232736116	0.100348	1	10	1	1	1	0.966667	1	1	1	0.9	1	0.965517	1	0.923077	1	1	chr2:232735239-232747614	+	intron:159638	ENST00000629305.2	26058	GIGYF2	hg38_genes_introns	inter:3085	hg38_cpg_opensea
chr2:232736116	0.100348	1	10	1	1	1	0.966667	1	1	1	0.9	1	0.965517	1	0.923077	1	1	chr2:232735239-232747614	+	intron:159667	ENST00000428883.5	26058	GIGYF2	hg38_genes_introns	inter:3085	hg38_cpg_opensea
chr2:232736116	0.100348	1	10	1	1	1	0.966667	1	1	1	0.9	1	0.965517	1	0.923077	1	1	chr2:232735239-232747614	+	intron:159673	ENST00000456491.5	26058	GIGYF2	hg38_genes_introns	inter:3085	hg38_cpg_opensea
chr2:232736116	0.100348	1	10	1	1	1	0.966667	1	1	1	0.9	1	0.965517	1	0.923077	1	1	chr2:232735239-232747614	+	intron:159678	ENST00000409480.5	26058	GIGYF2	hg38_genes_introns	inter:3085	hg38_cpg_opensea
chr2:232736116	0.100348	1	10	1	1	1	0.966667	1	1	1	0.9	1	0.965517	1	0.923077	1	1	chr2:232735239-232747614	+	intron:159726	ENST00000421433.5	26058	GIGYF2	hg38_genes_introns	inter:3085	hg38_cpg_opensea
chr2:232736116	0.100348	1	10	1	1	1	0.966667	1	1	1	0.9	1	0.965517	1	0.923077	1	1	chr2:232735239-232747614	+	intron:159732	ENST00000425040.5	26058	GIGYF2	hg38_genes_introns	inter:3085	hg38_cpg_opensea
chr2:232736116	0.100348	1	10	1	1	1	0.966667	1	1	1	0.9	1	0.965517	1	0.923077	1	1	chr2:232735239-232747614	+	intron:159737	ENST00000430720.5	26058	GIGYF2	hg38_genes_introns	inter:3085	hg38_cpg_opensea
chr2:232736116	0.100348	1	10	1	1	1	0.966667	1	1	1	0.9	1	0.965517	1	0.923077	1	1	chr2:232735239-232747614	+	intron:159744	ENST00000409547.5	26058	GIGYF2	hg38_genes_introns	inter:3085	hg38_cpg_opensea
chr2:232736116	0.100348	1	10	1	1	1	0.966667	1	1	1	0.9	1	0.965517	1	0.923077	1	1	chr2:232735239-232747614	+	intron:159772	ENST00000373563.9	26058	GIGYF2	hg38_genes_introns	inter:3085	hg38_cpg_opensea
chr2:232736116	0.100348	1	10	1	1	1	0.966667	1	1	1	0.9	1	0.965517	1	0.923077	1	1	chr2:232735239-232747614	+	intron:159800	ENST00000423659.5	26058	GIGYF2	hg38_genes_introns	inter:3085	hg38_cpg_opensea
chr2:232736116	0.100348	1	10	1	1	1	0.966667	1	1	1	0.9	1	0.965517	1	0.923077	1	1	chr2:232735239-232747614	+	intron:159816	ENST00000409196.7	26058	GIGYF2	hg38_genes_introns	inter:3085	hg38_cpg_opensea
chr2:232736116	0.100348	1	10	1	1	1	0.966667	1	1	1	0.9	1	0.965517	1	0.923077	1	1	chr2:232735239-232747614	+	intron:159849	ENST00000409451.7	26058	GIGYF2	hg38_genes_introns	inter:3085	hg38_cpg_opensea
chr2:232736116	0.100348	1	10	1	1	1	0.966667	1	1	1	0.9	1	0.965517	1	0.923077	1	1	chr2:232735239-232747614	+	intron:159880	ENST00000463554.5	26058	GIGYF2	hg38_genes_introns	inter:3085	hg38_cpg_opensea
chr2:232736116	0.100348	1	10	1	1	1	0.966667	1	1	1	0.9	1	0.965517	1	0.923077	1	1	chr2:232735239-232747614	+	intron:159889	ENST00000429187.5	26058	GIGYF2	hg38_genes_introns	inter:3085	hg38_cpg_opensea
chr2:232736116	0.100348	1	10	1	1	1	0.966667	1	1	1	0.9	1	0.965517	1	0.923077	1	1	chr2:232735239-232747614	+	intron:159894	ENST00000440945.5	26058	GIGYF2	hg38_genes_introns	inter:3085	hg38_cpg_opensea
chr2:232736116	0.100348	1	10	1	1	1	0.966667	1	1	1	0.9	1	0.965517	1	0.923077	1	1	chr2:232735239-232747614	+	intron:159938	ENST00000424038.2	26058	GIGYF2	hg38_genes_introns	inter:3085	hg38_cpg_opensea
chr2:232736116	0.100348	1	10	1	1	1	0.966667	1	1	1	0.9	1	0.965517	1	0.923077	1	1	chr2:232735753-232738681	+	exon:188648	ENST00000475359.6	26058	GIGYF2	hg38_genes_exons	inter:3085	hg38_cpg_opensea
chr2:232736116	0.100348	1	10	1	1	1	0.966667	1	1	1	0.9	1	0.965517	1	0.923077	1	1	chr2:232735763-232736648	+	exon:188880	ENST00000489328.1	26058	GIGYF2	hg38_genes_exons	inter:3085	hg38_cpg_opensea
chr2:232736116	0.100348	1	10	1	1	1	0.966667	1	1	1	0.9	1	0.965517	1	0.923077	1	1	chr2:232735763-232736645	+	exon:188875	ENST00000464805.5	26058	GIGYF2	hg38_genes_exons	inter:3085	hg38_cpg_opensea
chr2:232736116	0.100348	1	10	1	1	1	0.966667	1	1	1	0.9	1	0.965517	1	0.923077	1	1	chr2:232735763-232736541	+	exon:188857	ENST00000482666.5	26058	GIGYF2	hg38_genes_exons	inter:3085	hg38_cpg_opensea
chr2:232736116	0.100348	1	10	1	1	1	0.966667	1	1	1	0.9	1	0.965517	1	0.923077	1	1	chr2:232735763-232736342	+	exon:188869	ENST00000490229.5	26058	GIGYF2	hg38_genes_exons	inter:3085	hg38_cpg_opensea
chr2:232736116	0.100348	1	10	1	1	1	0.966667	1	1	1	0.9	1	0.965517	1	0.923077	1	1	chr2:232735763-232736268	+	exon:188779	ENST00000488734.5	26058	GIGYF2	hg38_genes_exons	inter:3085	hg38_cpg_opensea
chr2:232736116	0.100348	1	10	1	1	1	0.966667	1	1	1	0.9	1	0.965517	1	0.923077	1	1	chr2:232735763-232736234	+	exon:188630	ENST00000492910.5	26058	GIGYF2	hg38_genes_exons	inter:3085	hg38_cpg_opensea
chr2:232736116	0.100348	1	10	1	1	1	0.966667	1	1	1	0.9	1	0.965517	1	0.923077	1	1	chr2:232735763-232736214	+	exon:188545	ENST00000476995.5	26058	GIGYF2	hg38_genes_exons	inter:3085	hg38_cpg_opensea
chr2:232736116	0.100348	1	10	1	1	1	0.966667	1	1	1	0.9	1	0.965517	1	0.923077	1	1	chr2:232735764-232736648	+	3UTR:22516	ENST00000489328.1	26058	GIGYF2	hg38_genes_3UTRs	inter:3085	hg38_cpg_opensea
chr2:232736116	0.100348	1	10	1	1	1	0.966667	1	1	1	0.9	1	0.965517	1	0.923077	1	1	chr2:232735764-232736645	+	3UTR:22515	ENST00000464805.5	26058	GIGYF2	hg38_genes_3UTRs	inter:3085	hg38_cpg_opensea
chr2:232736116	0.100348	1	10	1	1	1	0.966667	1	1	1	0.9	1	0.965517	1	0.923077	1	1	chr2:232735764-232736541	+	3UTR:22512	ENST00000482666.5	26058	GIGYF2	hg38_genes_3UTRs	inter:3085	hg38_cpg_opensea
chr2:232736116	0.100348	1	10	1	1	1	0.966667	1	1	1	0.9	1	0.965517	1	0.923077	1	1	chr2:232735764-232736342	+	3UTR:22514	ENST00000490229.5	26058	GIGYF2	hg38_genes_3UTRs	inter:3085	hg38_cpg_opensea
chr2:232736116	0.100348	1	10	1	1	1	0.966667	1	1	1	0.9	1	0.965517	1	0.923077	1	1	chr2:232735764-232736268	+	3UTR:22510	ENST00000488734.5	26058	GIGYF2	hg38_genes_3UTRs	inter:3085	hg38_cpg_opensea
chr2:232736116	0.100348	1	10	1	1	1	0.966667	1	1	1	0.9	1	0.965517	1	0.923077	1	1	chr2:232735764-232736234	+	3UTR:22503	ENST00000492910.5	26058	GIGYF2	hg38_genes_3UTRs	inter:3085	hg38_cpg_opensea
chr2:232736116	0.100348	1	10	1	1	1	0.966667	1	1	1	0.9	1	0.965517	1	0.923077	1	1	chr2:232735764-232736214	+	3UTR:22500	ENST00000476995.5	26058	GIGYF2	hg38_genes_3UTRs	inter:3085	hg38_cpg_opensea
chr2:232736116	0.100348	1	10	1	1	1	0.966667	1	1	1	0.9	1	0.965517	1	0.923077	1	1	chr2:232735805-232738681	+	3UTR:22506	ENST00000475359.6	26058	GIGYF2	hg38_genes_3UTRs	inter:3085	hg38_cpg_opensea
chr2:232845909	0.100348	1	10	0.939394	0.9375	1	0.958333	1	0.923077	0.933333	0.909091	1	1	1	1	1	1	chr2:232845887-232847347	+	intron:159662	ENST00000629305.2	26058	GIGYF2	hg38_genes_introns	inter:3085	hg38_cpg_opensea
chr2:232845909	0.100348	1	10	0.939394	0.9375	1	0.958333	1	0.923077	0.933333	0.909091	1	1	1	1	1	1	chr2:232845887-232847347	+	intron:159702	ENST00000409480.5	26058	GIGYF2	hg38_genes_introns	inter:3085	hg38_cpg_opensea
chr2:232845909	0.100348	1	10	0.939394	0.9375	1	0.958333	1	0.923077	0.933333	0.909091	1	1	1	1	1	1	chr2:232845887-232847347	+	intron:159767	ENST00000409547.5	26058	GIGYF2	hg38_genes_introns	inter:3085	hg38_cpg_opensea
chr2:232845909	0.100348	1	10	0.939394	0.9375	1	0.958333	1	0.923077	0.933333	0.909091	1	1	1	1	1	1	chr2:232845887-232847347	+	intron:159795	ENST00000373563.9	26058	GIGYF2	hg38_genes_introns	inter:3085	hg38_cpg_opensea
chr2:232845909	0.100348	1	10	0.939394	0.9375	1	0.958333	1	0.923077	0.933333	0.909091	1	1	1	1	1	1	chr2:232845887-232847347	+	intron:159839	ENST00000409196.7	26058	GIGYF2	hg38_genes_introns	inter:3085	hg38_cpg_opensea
chr2:232845909	0.100348	1	10	0.939394	0.9375	1	0.958333	1	0.923077	0.933333	0.909091	1	1	1	1	1	1	chr2:232845887-232847347	+	intron:159873	ENST00000409451.7	26058	GIGYF2	hg38_genes_introns	inter:3085	hg38_cpg_opensea
chr2:232845909	0.100348	1	10	0.939394	0.9375	1	0.958333	1	0.923077	0.933333	0.909091	1	1	1	1	1	1	chr2:232845887-232847347	+	intron:159961	ENST00000677591.1	26058	GIGYF2	hg38_genes_introns	inter:3085	hg38_cpg_opensea
chr2:232845909	0.100348	1	10	0.939394	0.9375	1	0.958333	1	0.923077	0.933333	0.909091	1	1	1	1	1	1	chr2:232845887-232847347	+	intron:159983	ENST00000678230.1	26058	GIGYF2	hg38_genes_introns	inter:3085	hg38_cpg_opensea
chr2:232845909	0.100348	1	10	0.939394	0.9375	1	0.958333	1	0.923077	0.933333	0.909091	1	1	1	1	1	1	chr2:232845887-232847347	+	intron:160004	ENST00000678339.1	26058	GIGYF2	hg38_genes_introns	inter:3085	hg38_cpg_opensea
chr2:232845909	0.100348	1	10	0.939394	0.9375	1	0.958333	1	0.923077	0.933333	0.909091	1	1	1	1	1	1	chr2:232845887-232847347	+	intron:160029	ENST00000677450.1	26058	GIGYF2	hg38_genes_introns	inter:3085	hg38_cpg_opensea
chr2:232845909	0.100348	1	10	0.939394	0.9375	1	0.958333	1	0.923077	0.933333	0.909091	1	1	1	1	1	1	chr2:232845887-232847347	+	intron:160050	ENST00000678466.1	26058	GIGYF2	hg38_genes_introns	inter:3085	hg38_cpg_opensea
chr2:232845909	0.100348	1	10	0.939394	0.9375	1	0.958333	1	0.923077	0.933333	0.909091	1	1	1	1	1	1	chr2:232845887-232847347	+	intron:160071	ENST00000678885.1	26058	GIGYF2	hg38_genes_introns	inter:3085	hg38_cpg_opensea
chr2:232845909	0.100348	1	10	0.939394	0.9375	1	0.958333	1	0.923077	0.933333	0.909091	1	1	1	1	1	1	chr2:232845887-232847347	+	intron:160091	ENST00000676848.1	26058	GIGYF2	hg38_genes_introns	inter:3085	hg38_cpg_opensea
chr2:232845909	0.100348	1	10	0.939394	0.9375	1	0.958333	1	0.923077	0.933333	0.909091	1	1	1	1	1	1	chr2:232845887-232847347	+	intron:160111	ENST00000474312.5	26058	GIGYF2	hg38_genes_introns	inter:3085	hg38_cpg_opensea
chr3:108050784	0.100348	1	10	0.862069	0.833333	1	1	1	0.916667	1	0.888889	0.96	0.941176	1	1	1	1	chr3:108047293-108051938	-	intron:279669	ENST00000355354.13	961	CD47	hg38_genes_introns	inter:3716	hg38_cpg_opensea
chr3:108050784	0.100348	1	10	0.862069	0.833333	1	1	1	0.916667	1	0.888889	0.96	0.941176	1	1	1	1	chr3:108047293-108051938	-	intron:279687	ENST00000471694.1	961	CD47	hg38_genes_introns	inter:3716	hg38_cpg_opensea
chr3:108050784	0.100348	1	10	0.862069	0.833333	1	1	1	0.916667	1	0.888889	0.96	0.941176	1	1	1	1	chr3:108050603-108051938	-	intron:279679	ENST00000361309.6	961	CD47	hg38_genes_introns	inter:3716	hg38_cpg_opensea
chr3:108050784	0.100348	1	10	0.862069	0.833333	1	1	1	0.916667	1	0.888889	0.96	0.941176	1	1	1	1	chr3:108050603-108051938	-	intron:279690	ENST00000398258.7	961	CD47	hg38_genes_introns	inter:3716	hg38_cpg_opensea
chr3:108050784	0.100348	1	10	0.862069	0.833333	1	1	1	0.916667	1	0.888889	0.96	0.941176	1	1	1	1	chr3:108050603-108051938	-	intron:279695	ENST00000517766.5	961	CD47	hg38_genes_introns	inter:3716	hg38_cpg_opensea
chr3:108051487	0.100348	1	10	0.928571	0.909091	1	0.970588	1	1	1	0.962963	0.978261	0.9375	1	1	1	1	chr3:108047293-108051938	-	intron:279669	ENST00000355354.13	961	CD47	hg38_genes_introns	inter:3716	hg38_cpg_opensea
chr3:108051487	0.100348	1	10	0.928571	0.909091	1	0.970588	1	1	1	0.962963	0.978261	0.9375	1	1	1	1	chr3:108047293-108051938	-	intron:279687	ENST00000471694.1	961	CD47	hg38_genes_introns	inter:3716	hg38_cpg_opensea
chr3:108051487	0.100348	1	10	0.928571	0.909091	1	0.970588	1	1	1	0.962963	0.978261	0.9375	1	1	1	1	chr3:108050603-108051938	-	intron:279679	ENST00000361309.6	961	CD47	hg38_genes_introns	inter:3716	hg38_cpg_opensea
chr3:108051487	0.100348	1	10	0.928571	0.909091	1	0.970588	1	1	1	0.962963	0.978261	0.9375	1	1	1	1	chr3:108050603-108051938	-	intron:279690	ENST00000398258.7	961	CD47	hg38_genes_introns	inter:3716	hg38_cpg_opensea
chr3:108051487	0.100348	1	10	0.928571	0.909091	1	0.970588	1	1	1	0.962963	0.978261	0.9375	1	1	1	1	chr3:108050603-108051938	-	intron:279695	ENST00000517766.5	961	CD47	hg38_genes_introns	inter:3716	hg38_cpg_opensea
chr3:108071867	0.100348	1	10	1	1	1	0.826087	1	1	1	0.971429	1	0.9375	1	1	1	0.857143	chr3:108071183-108079990	-	intron:279675	ENST00000355354.13	961	CD47	hg38_genes_introns	inter:3716	hg38_cpg_opensea
chr3:108071867	0.100348	1	10	1	1	1	0.826087	1	1	1	0.971429	1	0.9375	1	1	1	0.857143	chr3:108071183-108079990	-	intron:279685	ENST00000361309.6	961	CD47	hg38_genes_introns	inter:3716	hg38_cpg_opensea
chr3:108071867	0.100348	1	10	1	1	1	0.826087	1	1	1	0.971429	1	0.9375	1	1	1	0.857143	chr3:108071183-108079990	-	intron:279701	ENST00000644850.1	961	CD47	hg38_genes_introns	inter:3716	hg38_cpg_opensea
chr3:108084663	0.100348	1	0	0.947368	0.978261	0.9375	0.96875	0.909091	1	1	1	1	1	1	1	0.961538	0.965517	chr3:108080345-108091736	-	intron:279702	ENST00000644850.1	961	CD47	hg38_genes_introns	inter:3716	hg38_cpg_opensea
chr3:108084663	0.100348	1	0	0.947368	0.978261	0.9375	0.96875	0.909091	1	1	1	1	1	1	1	0.961538	0.965517	chr3:108080345-108090862	-	intron:279676	ENST00000355354.13	961	CD47	hg38_genes_introns	inter:3716	hg38_cpg_opensea
chr3:108084663	0.100348	1	0	0.947368	0.978261	0.9375	0.96875	0.909091	1	1	1	1	1	1	1	0.961538	0.965517	chr3:108080345-108090862	-	intron:279686	ENST00000361309.6	961	CD47	hg38_genes_introns	inter:3716	hg38_cpg_opensea
chr4:2917206	0.100348	1	0	1	1	0.947368	1	0.928571	1	0.9375	1	1	1	1	1	0.928571	0.941176	chr4:2908605-2926013	+	intron:299910	ENST00000536424.2	118	ADD1	hg38_genes_introns	inter:4284	hg38_cpg_opensea
chr4:2917206	0.100348	1	0	1	1	0.947368	1	0.928571	1	0.9375	1	1	1	1	1	0.928571	0.941176	chr4:2915041-2926013	+	intron:299711	ENST00000683351.1	118	ADD1	hg38_genes_introns	inter:4284	hg38_cpg_opensea
chr4:2917206	0.100348	1	0	1	1	0.947368	1	0.928571	1	0.9375	1	1	1	1	1	0.928571	0.941176	chr4:2915041-2926013	+	intron:299731	ENST00000264758.11	118	ADD1	hg38_genes_introns	inter:4284	hg38_cpg_opensea
chr4:2917206	0.100348	1	0	1	1	0.947368	1	0.928571	1	0.9375	1	1	1	1	1	0.928571	0.941176	chr4:2915041-2926013	+	intron:299745	ENST00000398125.5	118	ADD1	hg38_genes_introns	inter:4284	hg38_cpg_opensea
chr4:2917206	0.100348	1	0	1	1	0.947368	1	0.928571	1	0.9375	1	1	1	1	1	0.928571	0.941176	chr4:2915041-2926013	+	intron:299765	ENST00000446856.5	118	ADD1	hg38_genes_introns	inter:4284	hg38_cpg_opensea
chr4:2917206	0.100348	1	0	1	1	0.947368	1	0.928571	1	0.9375	1	1	1	1	1	0.928571	0.941176	chr4:2915041-2926013	+	intron:299785	ENST00000513328.6	118	ADD1	hg38_genes_introns	inter:4284	hg38_cpg_opensea
chr4:2917206	0.100348	1	0	1	1	0.947368	1	0.928571	1	0.9375	1	1	1	1	1	0.928571	0.941176	chr4:2915041-2926013	+	intron:299811	ENST00000503455.6	118	ADD1	hg38_genes_introns	inter:4284	hg38_cpg_opensea
chr4:2917206	0.100348	1	0	1	1	0.947368	1	0.928571	1	0.9375	1	1	1	1	1	0.928571	0.941176	chr4:2915041-2926013	+	intron:299829	ENST00000355842.7	118	ADD1	hg38_genes_introns	inter:4284	hg38_cpg_opensea
chr4:2917206	0.100348	1	0	1	1	0.947368	1	0.928571	1	0.9375	1	1	1	1	1	0.928571	0.941176	chr4:2915041-2926013	+	intron:299845	ENST00000651918.1	118	ADD1	hg38_genes_introns	inter:4284	hg38_cpg_opensea
chr4:2917206	0.100348	1	0	1	1	0.947368	1	0.928571	1	0.9375	1	1	1	1	1	0.928571	0.941176	chr4:2915041-2926013	+	intron:299871	ENST00000398123.6	118	ADD1	hg38_genes_introns	inter:4284	hg38_cpg_opensea
chr4:2917206	0.100348	1	0	1	1	0.947368	1	0.928571	1	0.9375	1	1	1	1	1	0.928571	0.941176	chr4:2915041-2926013	+	intron:299885	ENST00000398129.5	118	ADD1	hg38_genes_introns	inter:4284	hg38_cpg_opensea
chr4:2917206	0.100348	1	0	1	1	0.947368	1	0.928571	1	0.9375	1	1	1	1	1	0.928571	0.941176	chr4:2915041-2926013	+	intron:299898	ENST00000514940.5	118	ADD1	hg38_genes_introns	inter:4284	hg38_cpg_opensea
chr4:2917206	0.100348	1	0	1	1	0.947368	1	0.928571	1	0.9375	1	1	1	1	1	0.928571	0.941176	chr4:2915041-2926013	+	intron:299903	ENST00000541051.5	118	ADD1	hg38_genes_introns	inter:4284	hg38_cpg_opensea
chr4:2917206	0.100348	1	0	1	1	0.947368	1	0.928571	1	0.9375	1	1	1	1	1	0.928571	0.941176	chr4:2915041-2926013	+	intron:299906	ENST00000513762.2	118	ADD1	hg38_genes_introns	inter:4284	hg38_cpg_opensea
chr4:2917206	0.100348	1	0	1	1	0.947368	1	0.928571	1	0.9375	1	1	1	1	1	0.928571	0.941176	chr4:2915041-2926013	+	intron:299912	ENST00000539149.1	118	ADD1	hg38_genes_introns	inter:4284	hg38_cpg_opensea
chr4:2917206	0.100348	1	0	1	1	0.947368	1	0.928571	1	0.9375	1	1	1	1	1	0.928571	0.941176	chr4:2915041-2926013	+	intron:299913	ENST00000541843.2	118	ADD1	hg38_genes_introns	inter:4284	hg38_cpg_opensea
chr4:2925535	0.100348	1	0	1	1	0.9375	0.952381	1	1	1	1	0.9375	0.947368	0.947368	1	0.933333	0.9375	chr4:2908605-2926013	+	intron:299910	ENST00000536424.2	118	ADD1	hg38_genes_introns	shore:10256	hg38_cpg_shores
chr4:2925535	0.100348	1	0	1	1	0.9375	0.952381	1	1	1	1	0.9375	0.947368	0.947368	1	0.933333	0.9375	chr4:2915041-2926013	+	intron:299711	ENST00000683351.1	118	ADD1	hg38_genes_introns	shore:10256	hg38_cpg_shores
chr4:2925535	0.100348	1	0	1	1	0.9375	0.952381	1	1	1	1	0.9375	0.947368	0.947368	1	0.933333	0.9375	chr4:2915041-2926013	+	intron:299731	ENST00000264758.11	118	ADD1	hg38_genes_introns	shore:10256	hg38_cpg_shores
chr4:2925535	0.100348	1	0	1	1	0.9375	0.952381	1	1	1	1	0.9375	0.947368	0.947368	1	0.933333	0.9375	chr4:2915041-2926013	+	intron:299745	ENST00000398125.5	118	ADD1	hg38_genes_introns	shore:10256	hg38_cpg_shores
chr4:2925535	0.100348	1	0	1	1	0.9375	0.952381	1	1	1	1	0.9375	0.947368	0.947368	1	0.933333	0.9375	chr4:2915041-2926013	+	intron:299765	ENST00000446856.5	118	ADD1	hg38_genes_introns	shore:10256	hg38_cpg_shores
chr4:2925535	0.100348	1	0	1	1	0.9375	0.952381	1	1	1	1	0.9375	0.947368	0.947368	1	0.933333	0.9375	chr4:2915041-2926013	+	intron:299785	ENST00000513328.6	118	ADD1	hg38_genes_introns	shore:10256	hg38_cpg_shores
chr4:2925535	0.100348	1	0	1	1	0.9375	0.952381	1	1	1	1	0.9375	0.947368	0.947368	1	0.933333	0.9375	chr4:2915041-2926013	+	intron:299811	ENST00000503455.6	118	ADD1	hg38_genes_introns	shore:10256	hg38_cpg_shores
chr4:2925535	0.100348	1	0	1	1	0.9375	0.952381	1	1	1	1	0.9375	0.947368	0.947368	1	0.933333	0.9375	chr4:2915041-2926013	+	intron:299829	ENST00000355842.7	118	ADD1	hg38_genes_introns	shore:10256	hg38_cpg_shores
chr4:2925535	0.100348	1	0	1	1	0.9375	0.952381	1	1	1	1	0.9375	0.947368	0.947368	1	0.933333	0.9375	chr4:2915041-2926013	+	intron:299845	ENST00000651918.1	118	ADD1	hg38_genes_introns	shore:10256	hg38_cpg_shores
chr4:2925535	0.100348	1	0	1	1	0.9375	0.952381	1	1	1	1	0.9375	0.947368	0.947368	1	0.933333	0.9375	chr4:2915041-2926013	+	intron:299871	ENST00000398123.6	118	ADD1	hg38_genes_introns	shore:10256	hg38_cpg_shores
chr4:2925535	0.100348	1	0	1	1	0.9375	0.952381	1	1	1	1	0.9375	0.947368	0.947368	1	0.933333	0.9375	chr4:2915041-2926013	+	intron:299885	ENST00000398129.5	118	ADD1	hg38_genes_introns	shore:10256	hg38_cpg_shores
chr4:2925535	0.100348	1	0	1	1	0.9375	0.952381	1	1	1	1	0.9375	0.947368	0.947368	1	0.933333	0.9375	chr4:2915041-2926013	+	intron:299898	ENST00000514940.5	118	ADD1	hg38_genes_introns	shore:10256	hg38_cpg_shores
chr4:2925535	0.100348	1	0	1	1	0.9375	0.952381	1	1	1	1	0.9375	0.947368	0.947368	1	0.933333	0.9375	chr4:2915041-2926013	+	intron:299903	ENST00000541051.5	118	ADD1	hg38_genes_introns	shore:10256	hg38_cpg_shores
chr4:2925535	0.100348	1	0	1	1	0.9375	0.952381	1	1	1	1	0.9375	0.947368	0.947368	1	0.933333	0.9375	chr4:2915041-2926013	+	intron:299906	ENST00000513762.2	118	ADD1	hg38_genes_introns	shore:10256	hg38_cpg_shores
chr4:2925535	0.100348	1	0	1	1	0.9375	0.952381	1	1	1	1	0.9375	0.947368	0.947368	1	0.933333	0.9375	chr4:2915041-2926013	+	intron:299912	ENST00000539149.1	118	ADD1	hg38_genes_introns	shore:10256	hg38_cpg_shores
chr4:2925535	0.100348	1	0	1	1	0.9375	0.952381	1	1	1	1	0.9375	0.947368	0.947368	1	0.933333	0.9375	chr4:2915041-2926013	+	intron:299913	ENST00000541843.2	118	ADD1	hg38_genes_introns	shore:10256	hg38_cpg_shores
chr4:2925535	0.100348	1	0	1	1	0.9375	0.952381	1	1	1	1	0.9375	0.947368	0.947368	1	0.933333	0.9375	chr4:2923603-2927602	+	1to5kb:53309	ENST00000538860.1	NA	NA	hg38_genes_1to5kb	shore:10256	hg38_cpg_shores
chr4:2925535	0.100348	1	0	1	1	0.9375	0.952381	1	1	1	1	0.9375	0.947368	0.947368	1	0.933333	0.9375	chr4:2925309-2926308	+	promoter:53308	ENST00000503062.1	118	ADD1	hg38_genes_promoters	shore:10256	hg38_cpg_shores
chr4:15016675	0.100348	1	10	1	1	1	0.964286	0.933333	0.909091	1	1	1	1	0.944444	0.9	0.363636	0.352941	chr4:15007587-15017187	+	intron:301951	ENST00000345451.8	132864	CPEB2	hg38_genes_introns	inter:4391	hg38_cpg_opensea
chr4:15016675	0.100348	1	10	1	1	1	0.964286	0.933333	0.909091	1	1	1	1	0.944444	0.9	0.363636	0.352941	chr4:15007587-15017187	+	intron:301970	ENST00000382395.8	132864	CPEB2	hg38_genes_introns	inter:4391	hg38_cpg_opensea
chr4:15016675	0.100348	1	10	1	1	1	0.964286	0.933333	0.909091	1	1	1	1	0.944444	0.9	0.363636	0.352941	chr4:15007587-15017187	+	intron:301998	ENST00000503926.1	132864	CPEB2	hg38_genes_introns	inter:4391	hg38_cpg_opensea
chr4:15016675	0.100348	1	10	1	1	1	0.964286	0.933333	0.909091	1	1	1	1	0.944444	0.9	0.363636	0.352941	chr4:15007596-15017187	+	intron:301980	ENST00000382401.8	132864	CPEB2	hg38_genes_introns	inter:4391	hg38_cpg_opensea
chr4:15016675	0.100348	1	10	1	1	1	0.964286	0.933333	0.909091	1	1	1	1	0.944444	0.9	0.363636	0.352941	chr4:15007596-15017187	+	intron:301989	ENST00000442003.6	132864	CPEB2	hg38_genes_introns	inter:4391	hg38_cpg_opensea
chr4:15016675	0.100348	1	10	1	1	1	0.964286	0.933333	0.909091	1	1	1	1	0.944444	0.9	0.363636	0.352941	chr4:15008428-15017187	+	intron:301941	ENST00000538197.7	132864	CPEB2	hg38_genes_introns	inter:4391	hg38_cpg_opensea
chr4:15016675	0.100348	1	10	1	1	1	0.964286	0.933333	0.909091	1	1	1	1	0.944444	0.9	0.363636	0.352941	chr4:15008428-15017187	+	intron:301961	ENST00000507071.6	132864	CPEB2	hg38_genes_introns	inter:4391	hg38_cpg_opensea
chr4:15016675	0.100348	1	10	1	1	1	0.964286	0.933333	0.909091	1	1	1	1	0.944444	0.9	0.363636	0.352941	chr4:15010573-15017801	-	intron:328720	ENST00000502344.5	101929095	C1QTNF7-AS1	hg38_genes_introns	inter:4391	hg38_cpg_opensea
chr4:15016675	0.100348	1	10	1	1	1	0.964286	0.933333	0.909091	1	1	1	1	0.944444	0.9	0.363636	0.352941	chr4:15010573-15017801	-	intron:328724	ENST00000513384.1	101929095	C1QTNF7-AS1	hg38_genes_introns	inter:4391	hg38_cpg_opensea
chr4:15062329	0.100348	1	0	0.941176	0.964286	0.935484	0.96875	1	1	0.88	0.928571	1	1	0.916667	1	1	1	chr4:15017882-15263396	-	intron:328721	ENST00000502344.5	101929095	C1QTNF7-AS1	hg38_genes_introns	inter:4391	hg38_cpg_opensea
chr4:15062329	0.100348	1	0	0.941176	0.964286	0.935484	0.96875	1	1	0.88	0.928571	1	1	0.916667	1	1	1	chr4:15017882-15066257	-	intron:328725	ENST00000513384.1	101929095	C1QTNF7-AS1	hg38_genes_introns	inter:4391	hg38_cpg_opensea
chr4:15062329	0.100348	1	0	0.941176	0.964286	0.935484	0.96875	1	1	0.88	0.928571	1	1	0.916667	1	1	1	chr4:15062261-15066152	+	intron:301949	ENST00000538197.7	132864	CPEB2	hg38_genes_introns	inter:4391	hg38_cpg_opensea
chr4:15062329	0.100348	1	0	0.941176	0.964286	0.935484	0.96875	1	1	0.88	0.928571	1	1	0.916667	1	1	1	chr4:15062261-15066152	+	intron:301958	ENST00000345451.8	132864	CPEB2	hg38_genes_introns	inter:4391	hg38_cpg_opensea
chr4:15062329	0.100348	1	0	0.941176	0.964286	0.935484	0.96875	1	1	0.88	0.928571	1	1	0.916667	1	1	1	chr4:15062261-15066152	+	intron:301968	ENST00000507071.6	132864	CPEB2	hg38_genes_introns	inter:4391	hg38_cpg_opensea
chr4:15062329	0.100348	1	0	0.941176	0.964286	0.935484	0.96875	1	1	0.88	0.928571	1	1	0.916667	1	1	1	chr4:15062261-15066152	+	intron:301978	ENST00000382395.8	132864	CPEB2	hg38_genes_introns	inter:4391	hg38_cpg_opensea
chr4:15062329	0.100348	1	0	0.941176	0.964286	0.935484	0.96875	1	1	0.88	0.928571	1	1	0.916667	1	1	1	chr4:15062261-15066152	+	intron:301987	ENST00000382401.8	132864	CPEB2	hg38_genes_introns	inter:4391	hg38_cpg_opensea
chr4:15062329	0.100348	1	0	0.941176	0.964286	0.935484	0.96875	1	1	0.88	0.928571	1	1	0.916667	1	1	1	chr4:15062261-15066152	+	intron:301997	ENST00000442003.6	132864	CPEB2	hg38_genes_introns	inter:4391	hg38_cpg_opensea
chr4:15062329	0.100348	1	0	0.941176	0.964286	0.935484	0.96875	1	1	0.88	0.928571	1	1	0.916667	1	1	1	chr4:15062261-15063737	+	intron:302002	ENST00000509684.1	132864	CPEB2	hg38_genes_introns	inter:4391	hg38_cpg_opensea
chr9:86358659	0.100348	1	10	1	1	1	0.942857	1	1	1	1	1	0.9375	1	0.961538	1	0.956522	chr9:86355411-86359410	-	1to5kb:111835	ENST00000277141.10	79670	TUT7	hg38_genes_1to5kb	shelf:18907	hg38_cpg_shelves
chr9:86358659	0.100348	1	10	1	1	1	0.942857	1	1	1	1	1	0.9375	1	0.961538	1	0.956522	chr9:86355411-86359410	-	1to5kb:111836	ENST00000375963.8	79670	TUT7	hg38_genes_1to5kb	shelf:18907	hg38_cpg_shelves
chr9:86358659	0.100348	1	10	1	1	1	0.942857	1	1	1	1	1	0.9375	1	0.961538	1	0.956522	chr9:86355455-86359454	-	1to5kb:111837	ENST00000375960.6	79670	TUT7	hg38_genes_1to5kb	shelf:18907	hg38_cpg_shelves
chr10:119050601	0.100348	1	10	1	0.923077	1	0.956522	1	1	1	1	0.970588	0.909091	1	0.96	1	1	chr10:119050521-119050674	-	exon:790277	ENST00000369144.8	8661	EIF3A	hg38_genes_exons	inter:10293	hg38_cpg_opensea
chr10:119050601	0.100348	1	10	1	0.923077	1	0.956522	1	1	1	1	0.970588	0.909091	1	0.96	1	1	chr10:119050521-119050674	-	exon:790299	ENST00000541549.2	8661	EIF3A	hg38_genes_exons	inter:10293	hg38_cpg_opensea
chr11:117401584	0.100348	1	0	1	1	0.875	0.925926	1	1	0.95	1	0.928571	1	0.921053	0.961538	1	1	chr11:117397314-117407924	+	intron:701313	ENST00000278935.8	22897	CEP164	hg38_genes_introns	inter:11313	hg38_cpg_opensea
chr11:117401584	0.100348	1	0	1	1	0.875	0.925926	1	1	0.95	1	0.928571	1	0.921053	0.961538	1	1	chr11:117397314-117407924	+	intron:701353	ENST00000533675.5	22897	CEP164	hg38_genes_introns	inter:11313	hg38_cpg_opensea
chr11:117401584	0.100348	1	0	1	1	0.875	0.925926	1	1	0.95	1	0.928571	1	0.921053	0.961538	1	1	chr11:117397314-117407924	+	intron:701378	ENST00000533706.5	22897	CEP164	hg38_genes_introns	inter:11313	hg38_cpg_opensea
chr11:117401584	0.100348	1	0	1	1	0.875	0.925926	1	1	0.95	1	0.928571	1	0.921053	0.961538	1	1	chr11:117397314-117407924	+	intron:701400	ENST00000533223.1	22897	CEP164	hg38_genes_introns	inter:11313	hg38_cpg_opensea
chr11:117404361	0.100348	1	10	1	1	1	0.969697	1	0.95	1	1	0.961538	0.909091	1	0.962963	1	1	chr11:117404017-117408016	+	1to5kb:128528	ENST00000528706.5	22897	CEP164	hg38_genes_1to5kb	inter:11313	hg38_cpg_opensea
chr11:117404361	0.100348	1	10	1	1	1	0.969697	1	0.95	1	1	0.961538	0.909091	1	0.962963	1	1	chr11:117397314-117407924	+	intron:701313	ENST00000278935.8	22897	CEP164	hg38_genes_introns	inter:11313	hg38_cpg_opensea
chr11:117404361	0.100348	1	10	1	1	1	0.969697	1	0.95	1	1	0.961538	0.909091	1	0.962963	1	1	chr11:117397314-117407924	+	intron:701353	ENST00000533675.5	22897	CEP164	hg38_genes_introns	inter:11313	hg38_cpg_opensea
chr11:117404361	0.100348	1	10	1	1	1	0.969697	1	0.95	1	1	0.961538	0.909091	1	0.962963	1	1	chr11:117397314-117407924	+	intron:701378	ENST00000533706.5	22897	CEP164	hg38_genes_introns	inter:11313	hg38_cpg_opensea
chr11:117404361	0.100348	1	10	1	1	1	0.969697	1	0.95	1	1	0.961538	0.909091	1	0.962963	1	1	chr11:117397314-117407924	+	intron:701400	ENST00000533223.1	22897	CEP164	hg38_genes_introns	inter:11313	hg38_cpg_opensea
chr12:71612461	0.100348	1	0	1	1	1	1	0.863636	1	0.95	0.956522	0.9375	1	1	1	0.928571	1	chr12:71612255-71616254	-	1to5kb:147155	ENST00000550963.1	196441	ZFC3H1	hg38_genes_1to5kb	inter:11941	hg38_cpg_opensea
chr12:71612461	0.100348	1	0	1	1	1	1	0.863636	1	0.95	0.956522	0.9375	1	1	1	0.928571	1	chr12:71612287-71616286	-	1to5kb:147156	ENST00000547398.1	196441	ZFC3H1	hg38_genes_1to5kb	inter:11941	hg38_cpg_opensea
chr12:71612461	0.100348	1	0	1	1	1	1	0.863636	1	0.95	0.956522	0.9375	1	1	1	0.928571	1	chr12:71611888-71613334	-	intron:801046	ENST00000378743.9	196441	ZFC3H1	hg38_genes_introns	inter:11941	hg38_cpg_opensea
chr12:71612461	0.100348	1	0	1	1	1	1	0.863636	1	0.95	0.956522	0.9375	1	1	1	0.928571	1	chr12:71611888-71613334	-	intron:801079	ENST00000552994.5	196441	ZFC3H1	hg38_genes_introns	inter:11941	hg38_cpg_opensea
chr12:71612461	0.100348	1	0	1	1	1	1	0.863636	1	0.95	0.956522	0.9375	1	1	1	0.928571	1	chr12:71611888-71613334	-	intron:801113	ENST00000551487.1	196441	ZFC3H1	hg38_genes_introns	inter:11941	hg38_cpg_opensea
chr12:71617866	0.100348	1	10	0.961538	0.833333	1	1	1	0.916667	1	0.954545	1	1	1	0.9	1	1	chr12:71614749-71618748	-	1to5kb:147157	ENST00000551487.1	196441	ZFC3H1	hg38_genes_1to5kb	inter:11941	hg38_cpg_opensea
chr12:71617866	0.100348	1	10	0.961538	0.833333	1	1	1	0.916667	1	0.954545	1	1	1	0.9	1	1	chr12:71616149-71620148	-	1to5kb:147158	ENST00000546475.1	196441	ZFC3H1	hg38_genes_1to5kb	inter:11941	hg38_cpg_opensea
chr12:71617866	0.100348	1	10	0.961538	0.833333	1	1	1	0.916667	1	0.954545	1	1	1	0.9	1	1	chr12:71615317-71619314	-	intron:801050	ENST00000378743.9	196441	ZFC3H1	hg38_genes_introns	inter:11941	hg38_cpg_opensea
chr12:71617866	0.100348	1	10	0.961538	0.833333	1	1	1	0.916667	1	0.954545	1	1	1	0.9	1	1	chr12:71615317-71619314	-	intron:801083	ENST00000552994.5	196441	ZFC3H1	hg38_genes_introns	inter:11941	hg38_cpg_opensea
chr12:71617866	0.100348	1	10	0.961538	0.833333	1	1	1	0.916667	1	0.954545	1	1	1	0.9	1	1	chr12:71615317-71619314	-	intron:801116	ENST00000546771.1	196441	ZFC3H1	hg38_genes_introns	inter:11941	hg38_cpg_opensea
chr12:71657101	0.100348	1	0	1	1	0.9	0.971429	0.941176	0.947368	0.97561	0.977778	0.974359	1	1	1	1	1	chr12:71656885-71657301	-	exon:948196	ENST00000378743.9	196441	ZFC3H1	hg38_genes_exons	inter:11941	hg38_cpg_opensea
chr12:71657101	0.100348	1	0	1	1	0.9	0.971429	0.941176	0.947368	0.97561	0.977778	0.974359	1	1	1	1	1	chr12:71656885-71657301	-	exon:948231	ENST00000552994.5	196441	ZFC3H1	hg38_genes_exons	inter:11941	hg38_cpg_opensea
chr12:71657101	0.100348	1	0	1	1	0.9	0.971429	0.941176	0.947368	0.97561	0.977778	0.974359	1	1	1	1	1	chr12:71656343-71657301	-	exon:948284	ENST00000548100.1	196441	ZFC3H1	hg38_genes_exons	inter:11941	hg38_cpg_opensea
chr12:71657101	0.100348	1	0	1	1	0.9	0.971429	0.941176	0.947368	0.97561	0.977778	0.974359	1	1	1	1	1	chr12:71656885-71657301	-	exon:948286	ENST00000552037.1	196441	ZFC3H1	hg38_genes_exons	inter:11941	hg38_cpg_opensea
chr12:71657101	0.100348	1	0	1	1	0.9	0.971429	0.941176	0.947368	0.97561	0.977778	0.974359	1	1	1	1	1	chr12:71656883-71657301	-	exon:948290	ENST00000549407.1	196441	ZFC3H1	hg38_genes_exons	inter:11941	hg38_cpg_opensea
chr12:71657101	0.100348	1	0	1	1	0.9	0.971429	0.941176	0.947368	0.97561	0.977778	0.974359	1	1	1	1	1	chr12:71647814-71660288	-	intron:801120	ENST00000550712.1	196441	ZFC3H1	hg38_genes_introns	inter:11941	hg38_cpg_opensea
chr13:24903069	0.100348	1	0	1	1	1	1	0.923077	1	0.925926	1	0.971429	1	0.967742	1	1	1	chr13:24899585-24903925	-	intron:827548	ENST00000381884.9	55835	CENPJ	hg38_genes_introns	inter:12450	hg38_cpg_opensea
chr13:24903069	0.100348	1	0	1	1	1	1	0.923077	1	0.925926	1	0.971429	1	0.967742	1	1	1	chr13:24899585-24903925	-	intron:827563	ENST00000616936.4	55835	CENPJ	hg38_genes_introns	inter:12450	hg38_cpg_opensea
chr13:24903069	0.100348	1	0	1	1	1	1	0.923077	1	0.925926	1	0.971429	1	0.967742	1	1	1	chr13:24899585-24903925	-	intron:827580	ENST00000545981.6	55835	CENPJ	hg38_genes_introns	inter:12450	hg38_cpg_opensea
chr13:24903069	0.100348	1	0	1	1	1	1	0.923077	1	0.925926	1	0.971429	1	0.967742	1	1	1	chr13:24899585-24903925	-	intron:827595	ENST00000418179.1	55835	CENPJ	hg38_genes_introns	inter:12450	hg38_cpg_opensea
chr14:23086219	0.100348	1	10	0.95	0.941176	1	0.962963	1	1	0.95	0.909091	1	1	0.958333	0.931034	1	1	chr14:23081837-23089981	-	intron:866112	ENST00000605057.6	22985	ACIN1	hg38_genes_introns	inter:12863	hg38_cpg_opensea
chr14:23086219	0.100348	1	10	0.95	0.941176	1	0.962963	1	1	0.95	0.909091	1	1	0.958333	0.931034	1	1	chr14:23081837-23089981	-	intron:866164	ENST00000262710.5	22985	ACIN1	hg38_genes_introns	inter:12863	hg38_cpg_opensea
chr14:23086219	0.100348	1	10	0.95	0.941176	1	0.962963	1	1	0.95	0.909091	1	1	0.958333	0.931034	1	1	chr14:23081837-23090521	-	intron:866182	ENST00000457657.5	22985	ACIN1	hg38_genes_introns	inter:12863	hg38_cpg_opensea
chr14:23086219	0.100348	1	10	0.95	0.941176	1	0.962963	1	1	0.95	0.909091	1	1	0.958333	0.931034	1	1	chr14:23081837-23089981	-	intron:866210	ENST00000555053.5	22985	ACIN1	hg38_genes_introns	inter:12863	hg38_cpg_opensea
chr14:23099046	0.100348	1	10	0.96875	0.961538	1	1	1	0.909091	1	0.965517	1	1	1	1	0.947368	0.9	chr14:23096137-23100136	-	1to5kb:159290	ENST00000605057.6	22985	ACIN1	hg38_genes_1to5kb	shelf:27105	hg38_cpg_shelves
chr14:23099046	0.100348	1	10	0.96875	0.961538	1	1	1	0.909091	1	0.965517	1	1	1	1	0.947368	0.9	chr14:23096615-23100614	-	1to5kb:159294	ENST00000262710.5	22985	ACIN1	hg38_genes_1to5kb	shelf:27105	hg38_cpg_shelves
chr14:23099046	0.100348	1	10	0.96875	0.961538	1	1	1	0.909091	1	0.965517	1	1	1	1	0.947368	0.9	chr14:23096615-23100614	-	1to5kb:159295	ENST00000457657.5	22985	ACIN1	hg38_genes_1to5kb	shelf:27105	hg38_cpg_shelves
chr14:23099046	0.100348	1	10	0.96875	0.961538	1	1	1	0.909091	1	0.965517	1	1	1	1	0.947368	0.9	chr14:23096384-23100383	-	1to5kb:159297	ENST00000555053.5	22985	ACIN1	hg38_genes_1to5kb	shelf:27105	hg38_cpg_shelves
chr14:23099046	0.100348	1	10	0.96875	0.961538	1	1	1	0.909091	1	0.965517	1	1	1	1	0.947368	0.9	chr14:23097658-23100456	+	exon:992328	ENST00000319074.6	55017	C14orf119	hg38_genes_exons	shelf:27105	hg38_cpg_shelves
chr14:23099046	0.100348	1	10	0.96875	0.961538	1	1	1	0.909091	1	0.965517	1	1	1	1	0.947368	0.9	chr14:23098082-23100456	+	3UTR:119632	ENST00000319074.6	55017	C14orf119	hg38_genes_3UTRs	shelf:27105	hg38_cpg_shelves
chr14:74801503	0.100348	1	0	0.909091	1	0.90625	0.945946	0.733333	0.848485	1	1	0.934783	0.958333	1	1	1	1	chr14:74799698-74802555	+	intron:851328	ENST00000325680.12	56252	YLPM1	hg38_genes_introns	inter:13133	hg38_cpg_opensea
chr14:74801503	0.100348	1	0	0.909091	1	0.90625	0.945946	0.733333	0.848485	1	1	0.934783	0.958333	1	1	1	1	chr14:74782326-74802555	+	intron:851347	ENST00000552421.5	56252	YLPM1	hg38_genes_introns	inter:13133	hg38_cpg_opensea
chr14:74801503	0.100348	1	0	0.909091	1	0.90625	0.945946	0.733333	0.848485	1	1	0.934783	0.958333	1	1	1	1	chr14:74799698-74802555	+	intron:851364	ENST00000549293.5	56252	YLPM1	hg38_genes_introns	inter:13133	hg38_cpg_opensea
chr14:74846390	0.100348	1	10	0.9	0.894737	1	1	0.923077	0.923077	0.916667	0.909091	1	1	0.962963	0.896552	1	0.882353	chr14:74821138-74855216	+	intron:851391	ENST00000554107.2	56252	YLPM1	hg38_genes_introns	inter:13133	hg38_cpg_opensea
chr14:74846390	0.100348	1	10	0.9	0.894737	1	1	0.923077	0.923077	0.916667	0.909091	1	1	0.962963	0.896552	1	0.882353	chr14:74844261-74855216	+	intron:851397	ENST00000553381.1	NA	NA	hg38_genes_introns	inter:13133	hg38_cpg_opensea
chr15:92955224	0.100348	1	0	0.964286	1	0.962963	0.975	0.96	1	1	1	1	1	0.935484	0.964286	1	1	chr15:92951552-92955551	+	1to5kb:166753	ENST00000627200.1	1106	CHD2	hg38_genes_1to5kb	inter:14016	hg38_cpg_opensea
chr15:92955224	0.100348	1	0	0.964286	1	0.962963	0.975	0.96	1	1	1	1	1	0.935484	0.964286	1	1	chr15:92953574-92955422	+	intron:904131	ENST00000626874.2	1106	CHD2	hg38_genes_introns	inter:14016	hg38_cpg_opensea
chr15:92955224	0.100348	1	0	0.964286	1	0.962963	0.975	0.96	1	1	1	1	1	0.935484	0.964286	1	1	chr15:92953574-92955422	+	intron:904193	ENST00000635856.1	1106	CHD2	hg38_genes_introns	inter:14016	hg38_cpg_opensea
chr15:92955224	0.100348	1	0	0.964286	1	0.962963	0.975	0.96	1	1	1	1	1	0.935484	0.964286	1	1	chr15:92953574-92955422	+	intron:904221	ENST00000394196.9	1106	CHD2	hg38_genes_introns	inter:14016	hg38_cpg_opensea
chr15:92955224	0.100348	1	0	0.964286	1	0.962963	0.975	0.96	1	1	1	1	1	0.935484	0.964286	1	1	chr15:92953574-92955422	+	intron:904258	ENST00000625990.3	1106	CHD2	hg38_genes_introns	inter:14016	hg38_cpg_opensea
chr15:92955224	0.100348	1	0	0.964286	1	0.962963	0.975	0.96	1	1	1	1	1	0.935484	0.964286	1	1	chr15:92954337-92955422	+	intron:904290	ENST00000637572.1	1106	CHD2	hg38_genes_introns	inter:14016	hg38_cpg_opensea
chr15:92955224	0.100348	1	0	0.964286	1	0.962963	0.975	0.96	1	1	1	1	1	0.935484	0.964286	1	1	chr15:92953574-92955422	+	intron:904319	ENST00000636881.1	1106	CHD2	hg38_genes_introns	inter:14016	hg38_cpg_opensea
chr15:92955224	0.100348	1	0	0.964286	1	0.962963	0.975	0.96	1	1	1	1	1	0.935484	0.964286	1	1	chr15:92953574-92955422	+	intron:904342	ENST00000628181.1	1106	CHD2	hg38_genes_introns	inter:14016	hg38_cpg_opensea
chr15:92958303	0.100348	1	10	1	0.944444	1	1	0.92	0.9	0.947368	0.933333	1	1	1	1	1	0.866667	chr15:92956650-92967324	+	intron:904133	ENST00000626874.2	1106	CHD2	hg38_genes_introns	inter:14016	hg38_cpg_opensea
chr15:92958303	0.100348	1	10	1	0.944444	1	1	0.92	0.9	0.947368	0.933333	1	1	1	1	1	0.866667	chr15:92956650-92967324	+	intron:904195	ENST00000635856.1	1106	CHD2	hg38_genes_introns	inter:14016	hg38_cpg_opensea
chr15:92958303	0.100348	1	10	1	0.944444	1	1	0.92	0.9	0.947368	0.933333	1	1	1	1	1	0.866667	chr15:92956650-92967324	+	intron:904223	ENST00000394196.9	1106	CHD2	hg38_genes_introns	inter:14016	hg38_cpg_opensea
chr15:92958303	0.100348	1	10	1	0.944444	1	1	0.92	0.9	0.947368	0.933333	1	1	1	1	1	0.866667	chr15:92956650-92967324	+	intron:904260	ENST00000625990.3	1106	CHD2	hg38_genes_introns	inter:14016	hg38_cpg_opensea
chr15:92958303	0.100348	1	10	1	0.944444	1	1	0.92	0.9	0.947368	0.933333	1	1	1	1	1	0.866667	chr15:92956650-92967324	+	intron:904292	ENST00000637572.1	1106	CHD2	hg38_genes_introns	inter:14016	hg38_cpg_opensea
chr15:92958303	0.100348	1	10	1	0.944444	1	1	0.92	0.9	0.947368	0.933333	1	1	1	1	1	0.866667	chr15:92956650-92967324	+	intron:904321	ENST00000636881.1	1106	CHD2	hg38_genes_introns	inter:14016	hg38_cpg_opensea
chr15:92958303	0.100348	1	10	1	0.944444	1	1	0.92	0.9	0.947368	0.933333	1	1	1	1	1	0.866667	chr15:92956650-92967324	+	intron:904344	ENST00000628181.1	1106	CHD2	hg38_genes_introns	inter:14016	hg38_cpg_opensea
chr15:92958303	0.100348	1	10	1	0.944444	1	1	0.92	0.9	0.947368	0.933333	1	1	1	1	1	0.866667	chr15:92956650-92965241	+	intron:904345	ENST00000627200.1	1106	CHD2	hg38_genes_introns	inter:14016	hg38_cpg_opensea
chr15:92970626	0.100348	1	0	1	1	0.923077	1	0.944444	0.944444	1	1	0.842105	0.904762	0.969697	1	0.952381	1	chr15:92966883-92970882	+	1to5kb:166754	ENST00000625463.1	1106	CHD2	hg38_genes_1to5kb	inter:14016	hg38_cpg_opensea
chr15:92970626	0.100348	1	0	1	1	0.923077	1	0.944444	0.944444	1	1	0.842105	0.904762	0.969697	1	0.952381	1	chr15:92966883-92970882	+	1to5kb:166755	ENST00000628118.1	1106	CHD2	hg38_genes_1to5kb	inter:14016	hg38_cpg_opensea
chr15:92970626	0.100348	1	0	1	1	0.923077	1	0.944444	0.944444	1	1	0.842105	0.904762	0.969697	1	0.952381	1	chr15:92968989-92972988	+	1to5kb:166756	ENST00000636410.1	1106	CHD2	hg38_genes_1to5kb	inter:14016	hg38_cpg_opensea
chr15:92970626	0.100348	1	0	1	1	0.923077	1	0.944444	0.944444	1	1	0.842105	0.904762	0.969697	1	0.952381	1	chr15:92969729-92973728	+	1to5kb:166757	ENST00000636306.1	1106	CHD2	hg38_genes_1to5kb	inter:14016	hg38_cpg_opensea
chr15:92970626	0.100348	1	0	1	1	0.923077	1	0.944444	0.944444	1	1	0.842105	0.904762	0.969697	1	0.952381	1	chr15:92967514-92971764	+	intron:904134	ENST00000626874.2	1106	CHD2	hg38_genes_introns	inter:14016	hg38_cpg_opensea
chr15:92970626	0.100348	1	0	1	1	0.923077	1	0.944444	0.944444	1	1	0.842105	0.904762	0.969697	1	0.952381	1	chr15:92967514-92971764	+	intron:904196	ENST00000635856.1	1106	CHD2	hg38_genes_introns	inter:14016	hg38_cpg_opensea
chr15:92970626	0.100348	1	0	1	1	0.923077	1	0.944444	0.944444	1	1	0.842105	0.904762	0.969697	1	0.952381	1	chr15:92967514-92971764	+	intron:904224	ENST00000394196.9	1106	CHD2	hg38_genes_introns	inter:14016	hg38_cpg_opensea
chr15:92970626	0.100348	1	0	1	1	0.923077	1	0.944444	0.944444	1	1	0.842105	0.904762	0.969697	1	0.952381	1	chr15:92967514-92971764	+	intron:904261	ENST00000625990.3	1106	CHD2	hg38_genes_introns	inter:14016	hg38_cpg_opensea
chr15:92970626	0.100348	1	0	1	1	0.923077	1	0.944444	0.944444	1	1	0.842105	0.904762	0.969697	1	0.952381	1	chr15:92967514-92971764	+	intron:904293	ENST00000637572.1	1106	CHD2	hg38_genes_introns	inter:14016	hg38_cpg_opensea
chr15:92970626	0.100348	1	0	1	1	0.923077	1	0.944444	0.944444	1	1	0.842105	0.904762	0.969697	1	0.952381	1	chr15:92967514-92971764	+	intron:904322	ENST00000636881.1	1106	CHD2	hg38_genes_introns	inter:14016	hg38_cpg_opensea
chr15:92981046	0.100348	1	10	0.965517	0.894737	1	1	1	1	1	0.952381	1	1	0.966667	0.962963	1	0.95	chr15:92979459-92983458	+	1to5kb:166758	ENST00000637789.1	1106	CHD2	hg38_genes_1to5kb	inter:14016	hg38_cpg_opensea
chr15:92981046	0.100348	1	10	0.965517	0.894737	1	1	1	1	1	0.952381	1	1	0.966667	0.962963	1	0.95	chr15:92980912-92981364	+	intron:904140	ENST00000626874.2	1106	CHD2	hg38_genes_introns	inter:14016	hg38_cpg_opensea
chr15:92981046	0.100348	1	10	0.965517	0.894737	1	1	1	1	1	0.952381	1	1	0.966667	0.962963	1	0.95	chr15:92980912-92981364	+	intron:904202	ENST00000635856.1	1106	CHD2	hg38_genes_introns	inter:14016	hg38_cpg_opensea
chr15:92981046	0.100348	1	10	0.965517	0.894737	1	1	1	1	1	0.952381	1	1	0.966667	0.962963	1	0.95	chr15:92980912-92981364	+	intron:904230	ENST00000394196.9	1106	CHD2	hg38_genes_introns	inter:14016	hg38_cpg_opensea
chr15:92981046	0.100348	1	10	0.965517	0.894737	1	1	1	1	1	0.952381	1	1	0.966667	0.962963	1	0.95	chr15:92980912-92981364	+	intron:904299	ENST00000637572.1	1106	CHD2	hg38_genes_introns	inter:14016	hg38_cpg_opensea
chr15:92981046	0.100348	1	10	0.965517	0.894737	1	1	1	1	1	0.952381	1	1	0.966667	0.962963	1	0.95	chr15:92980912-92981364	+	intron:904328	ENST00000636881.1	1106	CHD2	hg38_genes_introns	inter:14016	hg38_cpg_opensea
chr15:92981046	0.100348	1	10	0.965517	0.894737	1	1	1	1	1	0.952381	1	1	0.966667	0.962963	1	0.95	chr15:92980912-92981364	+	intron:904358	ENST00000636306.1	1106	CHD2	hg38_genes_introns	inter:14016	hg38_cpg_opensea
chr16:24563633	0.100348	1	10	1	0.833333	1	0.85	1	1	0.928571	0.916667	1	1	0.928571	0.892857	1	1	chr16:24563610-24563664	+	exon:1115550	ENST00000564314.5	5930	RBBP6	hg38_genes_exons	inter:14368	hg38_cpg_opensea
chr16:24563633	0.100348	1	10	1	0.833333	1	0.85	1	1	0.928571	0.916667	1	1	0.928571	0.892857	1	1	chr16:24563610-24563664	+	exon:1115584	ENST00000319715.10	5930	RBBP6	hg38_genes_exons	inter:14368	hg38_cpg_opensea
chr16:24563633	0.100348	1	10	1	0.833333	1	0.85	1	1	0.928571	0.916667	1	1	0.928571	0.892857	1	1	chr16:24563610-24563664	+	exon:1115619	ENST00000646282.1	5930	RBBP6	hg38_genes_exons	inter:14368	hg38_cpg_opensea
chr16:24563633	0.100348	1	10	1	0.833333	1	0.85	1	1	0.928571	0.916667	1	1	0.928571	0.892857	1	1	chr16:24563610-24563664	+	exon:1115637	ENST00000348022.6	5930	RBBP6	hg38_genes_exons	inter:14368	hg38_cpg_opensea
chr16:24563633	0.100348	1	10	1	0.833333	1	0.85	1	1	0.928571	0.916667	1	1	0.928571	0.892857	1	1	chr16:24563610-24563664	+	exon:1115655	ENST00000562430.5	5930	RBBP6	hg38_genes_exons	inter:14368	hg38_cpg_opensea
chr16:24563633	0.100348	1	10	1	0.833333	1	0.85	1	1	0.928571	0.916667	1	1	0.928571	0.892857	1	1	chr16:24563610-24563664	+	exon:1115664	ENST00000570185.1	5930	RBBP6	hg38_genes_exons	inter:14368	hg38_cpg_opensea
chr16:24563633	0.100348	1	10	1	0.833333	1	0.85	1	1	0.928571	0.916667	1	1	0.928571	0.892857	1	1	chr16:24562162-24570875	+	intron:942117	ENST00000381039.7	5930	RBBP6	hg38_genes_introns	inter:14368	hg38_cpg_opensea
chr18:8628331	0.100348	1	0	0.961538	1	0.962963	0.964286	1	1	0.947368	1	1	1	0.944444	0.973684	1	1	chr18:8624999-8633188	+	intron:1060461	ENST00000649141.2	201475	RAB12	hg38_genes_introns	inter:16156	hg38_cpg_opensea
chr18:8628331	0.100348	1	0	0.961538	1	0.962963	0.964286	1	1	0.947368	1	1	1	0.944444	0.973684	1	1	chr18:8627859-8631858	+	1to5kb:196851	ENST00000580987.1	201475	RAB12	hg38_genes_1to5kb	inter:16156	hg38_cpg_opensea
chr18:8636318	0.100348	1	10	1	0.92	1	1	1	1	1	1	1	0.9375	1	0.972973	1	0.95	chr18:8636189-8636347	-	exon:1270703	ENST00000580267.1	NA	NA	hg38_genes_exons	inter:16156	hg38_cpg_opensea
chr18:8636318	0.100348	1	10	1	0.92	1	1	1	1	1	1	1	0.9375	1	0.972973	1	0.95	chr18:8636253-8636357	+	exon:1257313	ENST00000649141.2	201475	RAB12	hg38_genes_exons	inter:16156	hg38_cpg_opensea
chr22:40491992	0.100348	1	10	0.966667	0.923077	1	0.962963	1	1	1	1	1	1	1	0.826087	1	0.916667	chr22:40491987-40492307	-	exon:1442795	ENST00000673719.1	57591	MRTFA	hg38_genes_exons	inter:19071	hg38_cpg_opensea
chr22:40491992	0.100348	1	10	0.966667	0.923077	1	0.962963	1	1	1	1	1	1	1	0.826087	1	0.916667	chr22:40463287-40552105	-	intron:1214660	ENST00000651595.2	57591	MRTFA	hg38_genes_introns	inter:19071	hg38_cpg_opensea
chr22:40491992	0.100348	1	10	0.966667	0.923077	1	0.962963	1	1	1	1	1	1	1	0.826087	1	0.916667	chr22:40463287-40552105	-	intron:1214695	ENST00000396617.7	57591	MRTFA	hg38_genes_introns	inter:19071	hg38_cpg_opensea
chr22:40491992	0.100348	1	10	0.966667	0.923077	1	0.962963	1	1	1	1	1	1	1	0.826087	1	0.916667	chr22:40463287-40533589	-	intron:1214720	ENST00000652095.2	57591	MRTFA	hg38_genes_introns	inter:19071	hg38_cpg_opensea
chr22:40491992	0.100348	1	10	0.966667	0.923077	1	0.962963	1	1	1	1	1	1	1	0.826087	1	0.916667	chr22:40463287-40552105	-	intron:1214732	ENST00000355630.10	57591	MRTFA	hg38_genes_introns	inter:19071	hg38_cpg_opensea
chr22:40491992	0.100348	1	10	0.966667	0.923077	1	0.962963	1	1	1	1	1	1	1	0.826087	1	0.916667	chr22:40463287-40552105	-	intron:1214745	ENST00000402042.7	57591	MRTFA	hg38_genes_introns	inter:19071	hg38_cpg_opensea
chr22:40491992	0.100348	1	10	0.966667	0.923077	1	0.962963	1	1	1	1	1	1	1	0.826087	1	0.916667	chr22:40412893-40552218	-	intron:1214748	ENST00000618417.1	NA	NA	hg38_genes_introns	inter:19071	hg38_cpg_opensea
chr22:40491992	0.100348	1	10	0.966667	0.923077	1	0.962963	1	1	1	1	1	1	1	0.826087	1	0.916667	chr22:40463287-40533589	-	intron:1214757	ENST00000651694.1	57591	MRTFA	hg38_genes_introns	inter:19071	hg38_cpg_opensea
chr22:40491992	0.100348	1	10	0.966667	0.923077	1	0.962963	1	1	1	1	1	1	1	0.826087	1	0.916667	chr22:40463287-40519463	-	intron:1214760	ENST00000422851.1	57591	MRTFA	hg38_genes_introns	inter:19071	hg38_cpg_opensea
chr22:40491992	0.100348	1	10	0.966667	0.923077	1	0.962963	1	1	1	1	1	1	1	0.826087	1	0.916667	chr22:40463287-40552105	-	intron:1214764	ENST00000463769.7	57591	MRTFA	hg38_genes_introns	inter:19071	hg38_cpg_opensea
chr12:71630445	0.104059	1	1	0.961538	1	0.892857	1	0.961538	1	1	0.967742	1	1	0.954545	0.954545	0.916667	1	chr12:71629711-71630599	-	intron:801059	ENST00000378743.9	196441	ZFC3H1	hg38_genes_introns	inter:11941	hg38_cpg_opensea
chr12:71630445	0.104059	1	1	0.961538	1	0.892857	1	0.961538	1	1	0.967742	1	1	0.954545	0.954545	0.916667	1	chr12:71629711-71630599	-	intron:801092	ENST00000552994.5	196441	ZFC3H1	hg38_genes_introns	inter:11941	hg38_cpg_opensea
chr1:8505383	0.105645	1	14	1	0.857143	0.95	1	1	1	1	0.818182	1	0.9375	0.969697	0.892857	1	1	chr1:8497530-8508626	-	intron:67244	ENST00000337907.7	473	RERE	hg38_genes_introns	inter:175	hg38_cpg_opensea
chr1:8505383	0.105645	1	14	1	0.857143	0.95	1	1	1	1	0.818182	1	0.9375	0.969697	0.892857	1	1	chr1:8497530-8508626	-	intron:67267	ENST00000400908.7	473	RERE	hg38_genes_introns	inter:175	hg38_cpg_opensea
chr1:8505383	0.105645	1	14	1	0.857143	0.95	1	1	1	1	0.818182	1	0.9375	0.969697	0.892857	1	1	chr1:8497530-8508626	-	intron:67289	ENST00000377464.5	473	RERE	hg38_genes_introns	inter:175	hg38_cpg_opensea
chr1:8505383	0.105645	1	14	1	0.857143	0.95	1	1	1	1	0.818182	1	0.9375	0.969697	0.892857	1	1	chr1:8497530-8508626	-	intron:67299	ENST00000400907.6	473	RERE	hg38_genes_introns	inter:175	hg38_cpg_opensea
chr1:8505383	0.105645	1	14	1	0.857143	0.95	1	1	1	1	0.818182	1	0.9375	0.969697	0.892857	1	1	chr1:8497530-8508626	-	intron:67331	ENST00000656437.1	473	RERE	hg38_genes_introns	inter:175	hg38_cpg_opensea
chr1:8505383	0.105645	1	14	1	0.857143	0.95	1	1	1	1	0.818182	1	0.9375	0.969697	0.892857	1	1	chr1:8497530-8508626	-	intron:67355	ENST00000464972.5	473	RERE	hg38_genes_introns	inter:175	hg38_cpg_opensea
chr1:8505383	0.105645	1	14	1	0.857143	0.95	1	1	1	1	0.818182	1	0.9375	0.969697	0.892857	1	1	chr1:8497530-8508626	-	intron:67361	ENST00000659924.1	473	RERE	hg38_genes_introns	inter:175	hg38_cpg_opensea
chr1:8505383	0.105645	1	14	1	0.857143	0.95	1	1	1	1	0.818182	1	0.9375	0.969697	0.892857	1	1	chr1:8497530-8508626	-	intron:67371	ENST00000480342.5	473	RERE	hg38_genes_introns	inter:175	hg38_cpg_opensea
chr1:8505383	0.105645	1	14	1	0.857143	0.95	1	1	1	1	0.818182	1	0.9375	0.969697	0.892857	1	1	chr1:8497530-8525758	-	intron:67380	ENST00000507012.1	473	RERE	hg38_genes_introns	inter:175	hg38_cpg_opensea
chr1:8642034	0.105645	1	1	1	1	0.967742	0.966667	0.928571	1	0.933333	1	0.941176	0.956522	1	1	0.909091	1	chr1:8624381-8655972	-	intron:67250	ENST00000337907.7	473	RERE	hg38_genes_introns	inter:175	hg38_cpg_opensea
chr1:8642034	0.105645	1	1	1	1	0.967742	0.966667	0.928571	1	0.933333	1	0.941176	0.956522	1	1	0.909091	1	chr1:8624381-8655972	-	intron:67273	ENST00000400908.7	473	RERE	hg38_genes_introns	inter:175	hg38_cpg_opensea
chr1:8642034	0.105645	1	1	1	1	0.967742	0.966667	0.928571	1	0.933333	1	0.941176	0.956522	1	1	0.909091	1	chr1:8624381-8655972	-	intron:67305	ENST00000400907.6	473	RERE	hg38_genes_introns	inter:175	hg38_cpg_opensea
chr1:8642034	0.105645	1	1	1	1	0.967742	0.966667	0.928571	1	0.933333	1	0.941176	0.956522	1	1	0.909091	1	chr1:8624381-8655972	-	intron:67337	ENST00000656437.1	473	RERE	hg38_genes_introns	inter:175	hg38_cpg_opensea
chr1:8642034	0.105645	1	1	1	1	0.967742	0.966667	0.928571	1	0.933333	1	0.941176	0.956522	1	1	0.909091	1	chr1:8624381-8655972	-	intron:67367	ENST00000659924.1	473	RERE	hg38_genes_introns	inter:175	hg38_cpg_opensea
chr1:8642034	0.105645	1	1	1	1	0.967742	0.966667	0.928571	1	0.933333	1	0.941176	0.956522	1	1	0.909091	1	chr1:8624381-8655972	-	intron:67377	ENST00000480342.5	473	RERE	hg38_genes_introns	inter:175	hg38_cpg_opensea
chr1:62483996	0.105645	1	14	0.966667	0.969697	0.966667	0.944444	1	1	1	1	0.978723	0.96875	0.974359	0.965517	0.944444	0.833333	chr1:62483039-62484038	-	promoter:14498	ENST00000634495.2	85440	DOCK7	hg38_genes_promoters	inter:844	hg38_cpg_opensea
chr1:62483996	0.105645	1	14	0.966667	0.969697	0.966667	0.944444	1	1	1	1	0.978723	0.96875	0.974359	0.965517	0.944444	0.833333	chr1:62480005-62484004	-	1to5kb:14509	ENST00000489185.1	85440	DOCK7	hg38_genes_1to5kb	inter:844	hg38_cpg_opensea
chr1:62483996	0.105645	1	14	0.966667	0.969697	0.966667	0.944444	1	1	1	1	0.978723	0.96875	0.974359	0.965517	0.944444	0.833333	chr1:62482498-62486497	-	1to5kb:14514	ENST00000638042.1	85440	DOCK7	hg38_genes_1to5kb	inter:844	hg38_cpg_opensea
chr1:62483996	0.105645	1	14	0.966667	0.969697	0.966667	0.944444	1	1	1	1	0.978723	0.96875	0.974359	0.965517	0.944444	0.833333	chr1:62482475-62486474	-	1to5kb:14515	ENST00000636370.1	NA	NA	hg38_genes_1to5kb	inter:844	hg38_cpg_opensea
chr1:62483996	0.105645	1	14	0.966667	0.969697	0.966667	0.944444	1	1	1	1	0.978723	0.96875	0.974359	0.965517	0.944444	0.833333	chr1:62482861-62485653	-	exon:98061	ENST00000637208.1	85440	DOCK7	hg38_genes_exons	inter:844	hg38_cpg_opensea
chr1:62483996	0.105645	1	14	0.966667	0.969697	0.966667	0.944444	1	1	1	1	0.978723	0.96875	0.974359	0.965517	0.944444	0.833333	chr1:62477826-62487397	-	intron:83159	ENST00000251157.10	85440	DOCK7	hg38_genes_introns	inter:844	hg38_cpg_opensea
chr1:62483996	0.105645	1	14	0.966667	0.969697	0.966667	0.944444	1	1	1	1	0.978723	0.96875	0.974359	0.965517	0.944444	0.833333	chr1:62477826-62487397	-	intron:83208	ENST00000635253.2	85440	DOCK7	hg38_genes_introns	inter:844	hg38_cpg_opensea
chr1:62483996	0.105645	1	14	0.966667	0.969697	0.966667	0.944444	1	1	1	1	0.978723	0.96875	0.974359	0.965517	0.944444	0.833333	chr1:62477835-62488933	-	intron:83257	ENST00000454575.6	85440	DOCK7	hg38_genes_introns	inter:844	hg38_cpg_opensea
chr1:62483996	0.105645	1	14	0.966667	0.969697	0.966667	0.944444	1	1	1	1	0.978723	0.96875	0.974359	0.965517	0.944444	0.833333	chr1:62477835-62485658	-	intron:83306	ENST00000635983.1	85440	DOCK7	hg38_genes_introns	inter:844	hg38_cpg_opensea
chr1:62483996	0.105645	1	14	0.966667	0.969697	0.966667	0.944444	1	1	1	1	0.978723	0.96875	0.974359	0.965517	0.944444	0.833333	chr1:62477826-62487397	-	intron:83321	ENST00000340370.10	85440	DOCK7	hg38_genes_introns	inter:844	hg38_cpg_opensea
chr1:62483996	0.105645	1	14	0.966667	0.969697	0.966667	0.944444	1	1	1	1	0.978723	0.96875	0.974359	0.965517	0.944444	0.833333	chr1:62477835-62488933	-	intron:83369	ENST00000637255.1	85440	DOCK7	hg38_genes_introns	inter:844	hg38_cpg_opensea
chr1:62483996	0.105645	1	14	0.966667	0.969697	0.966667	0.944444	1	1	1	1	0.978723	0.96875	0.974359	0.965517	0.944444	0.833333	chr1:62477826-62487397	-	intron:83397	ENST00000634264.1	85440	DOCK7	hg38_genes_introns	inter:844	hg38_cpg_opensea
chr1:62483996	0.105645	1	14	0.966667	0.969697	0.966667	0.944444	1	1	1	1	0.978723	0.96875	0.974359	0.965517	0.944444	0.833333	chr1:62477835-62488933	-	intron:83445	ENST00000635123.1	85440	DOCK7	hg38_genes_introns	inter:844	hg38_cpg_opensea
chr1:62483996	0.105645	1	14	0.966667	0.969697	0.966667	0.944444	1	1	1	1	0.978723	0.96875	0.974359	0.965517	0.944444	0.833333	chr1:62477826-62487397	-	intron:83494	ENST00000635088.1	85440	DOCK7	hg38_genes_introns	inter:844	hg38_cpg_opensea
chr1:62483996	0.105645	1	14	0.966667	0.969697	0.966667	0.944444	1	1	1	1	0.978723	0.96875	0.974359	0.965517	0.944444	0.833333	chr1:62481533-62485527	-	intron:83500	ENST00000636746.1	NA	NA	hg38_genes_introns	inter:844	hg38_cpg_opensea
chr1:62483996	0.105645	1	14	0.966667	0.969697	0.966667	0.944444	1	1	1	1	0.978723	0.96875	0.974359	0.965517	0.944444	0.833333	chr1:62481533-62485658	-	intron:83501	ENST00000637735.1	NA	NA	hg38_genes_introns	inter:844	hg38_cpg_opensea
chr1:62483996	0.105645	1	14	0.966667	0.969697	0.966667	0.944444	1	1	1	1	0.978723	0.96875	0.974359	0.965517	0.944444	0.833333	chr1:62482861-62485653	-	3UTR:12217	ENST00000637208.1	85440	DOCK7	hg38_genes_3UTRs	inter:844	hg38_cpg_opensea
chr1:62539067	0.105645	1	1	0.966667	1	1	0.973684	0.904762	0.9375	1	1	1	1	0.939394	1	0.9375	1	chr1:62538062-62539544	-	intron:83175	ENST00000251157.10	85440	DOCK7	hg38_genes_introns	inter:844	hg38_cpg_opensea
chr1:62539067	0.105645	1	1	0.966667	1	1	0.973684	0.904762	0.9375	1	1	1	1	0.939394	1	0.9375	1	chr1:62538062-62539544	-	intron:83224	ENST00000635253.2	85440	DOCK7	hg38_genes_introns	inter:844	hg38_cpg_opensea
chr1:62539067	0.105645	1	1	0.966667	1	1	0.973684	0.904762	0.9375	1	1	1	1	0.939394	1	0.9375	1	chr1:62538062-62539544	-	intron:83272	ENST00000454575.6	85440	DOCK7	hg38_genes_introns	inter:844	hg38_cpg_opensea
chr1:62539067	0.105645	1	1	0.966667	1	1	0.973684	0.904762	0.9375	1	1	1	1	0.939394	1	0.9375	1	chr1:62538062-62539544	-	intron:83337	ENST00000340370.10	85440	DOCK7	hg38_genes_introns	inter:844	hg38_cpg_opensea
chr1:62539067	0.105645	1	1	0.966667	1	1	0.973684	0.904762	0.9375	1	1	1	1	0.939394	1	0.9375	1	chr1:62538062-62539544	-	intron:83384	ENST00000637255.1	85440	DOCK7	hg38_genes_introns	inter:844	hg38_cpg_opensea
chr1:62539067	0.105645	1	1	0.966667	1	1	0.973684	0.904762	0.9375	1	1	1	1	0.939394	1	0.9375	1	chr1:62538062-62539544	-	intron:83413	ENST00000634264.1	85440	DOCK7	hg38_genes_introns	inter:844	hg38_cpg_opensea
chr1:62539067	0.105645	1	1	0.966667	1	1	0.973684	0.904762	0.9375	1	1	1	1	0.939394	1	0.9375	1	chr1:62538062-62539544	-	intron:83460	ENST00000635123.1	85440	DOCK7	hg38_genes_introns	inter:844	hg38_cpg_opensea
chr1:62539067	0.105645	1	1	0.966667	1	1	0.973684	0.904762	0.9375	1	1	1	1	0.939394	1	0.9375	1	chr1:62538062-62539544	-	intron:83518	ENST00000637208.1	85440	DOCK7	hg38_genes_introns	inter:844	hg38_cpg_opensea
chr1:62642010	0.105645	1	14	0.933333	0.944444	1	1	1	0.916667	1	1	1	0.869565	1	0.956522	1	0.933333	chr1:62641668-62642667	-	promoter:14534	ENST00000258651.4	NA	NA	hg38_genes_promoters	inter:844	hg38_cpg_opensea
chr1:62642010	0.105645	1	14	0.933333	0.944444	1	1	1	0.916667	1	1	1	0.869565	1	0.956522	1	0.933333	chr1:62636604-62647690	-	intron:83195	ENST00000251157.10	85440	DOCK7	hg38_genes_introns	inter:844	hg38_cpg_opensea
chr1:62642010	0.105645	1	14	0.933333	0.944444	1	1	1	0.916667	1	1	1	0.869565	1	0.956522	1	0.933333	chr1:62636604-62647690	-	intron:83244	ENST00000635253.2	85440	DOCK7	hg38_genes_introns	inter:844	hg38_cpg_opensea
chr1:62642010	0.105645	1	14	0.933333	0.944444	1	1	1	0.916667	1	1	1	0.869565	1	0.956522	1	0.933333	chr1:62636604-62647690	-	intron:83292	ENST00000454575.6	85440	DOCK7	hg38_genes_introns	inter:844	hg38_cpg_opensea
chr1:62642010	0.105645	1	14	0.933333	0.944444	1	1	1	0.916667	1	1	1	0.869565	1	0.956522	1	0.933333	chr1:62636604-62647690	-	intron:83356	ENST00000340370.10	85440	DOCK7	hg38_genes_introns	inter:844	hg38_cpg_opensea
chr1:62642010	0.105645	1	14	0.933333	0.944444	1	1	1	0.916667	1	1	1	0.869565	1	0.956522	1	0.933333	chr1:62636604-62647690	-	intron:83432	ENST00000634264.1	85440	DOCK7	hg38_genes_introns	inter:844	hg38_cpg_opensea
chr1:62642010	0.105645	1	14	0.933333	0.944444	1	1	1	0.916667	1	1	1	0.869565	1	0.956522	1	0.933333	chr1:62636604-62647690	-	intron:83479	ENST00000635123.1	85440	DOCK7	hg38_genes_introns	inter:844	hg38_cpg_opensea
chr1:62642010	0.105645	1	14	0.933333	0.944444	1	1	1	0.916667	1	1	1	0.869565	1	0.956522	1	0.933333	chr1:62636604-62647690	-	intron:83537	ENST00000637208.1	85440	DOCK7	hg38_genes_introns	inter:844	hg38_cpg_opensea
chr1:62642010	0.105645	1	14	0.933333	0.944444	1	1	1	0.916667	1	1	1	0.869565	1	0.956522	1	0.933333	chr1:62636604-62647690	-	intron:83576	ENST00000404627.3	85440	DOCK7	hg38_genes_introns	inter:844	hg38_cpg_opensea
chr1:62642010	0.105645	1	14	0.933333	0.944444	1	1	1	0.916667	1	1	1	0.869565	1	0.956522	1	0.933333	chr1:62636604-62647690	-	intron:83592	ENST00000614472.5	85440	DOCK7	hg38_genes_introns	inter:844	hg38_cpg_opensea
chr1:62642010	0.105645	1	14	0.933333	0.944444	1	1	1	0.916667	1	1	1	0.869565	1	0.956522	1	0.933333	chr1:62636604-62647690	-	intron:83603	ENST00000635827.1	85440	DOCK7	hg38_genes_introns	inter:844	hg38_cpg_opensea
chr1:62642010	0.105645	1	14	0.933333	0.944444	1	1	1	0.916667	1	1	1	0.869565	1	0.956522	1	0.933333	chr1:62638380-62647690	-	intron:83609	ENST00000636167.1	85440	DOCK7	hg38_genes_introns	inter:844	hg38_cpg_opensea
chr1:62645724	0.105645	1	1	0.962963	1	1	1	1	1	1	0.96875	0.928571	1	0.933333	1	0.947368	1	chr1:62642668-62646667	-	1to5kb:14534	ENST00000258651.4	NA	NA	hg38_genes_1to5kb	inter:844	hg38_cpg_opensea
chr1:62645724	0.105645	1	1	0.962963	1	1	1	1	1	1	0.96875	0.928571	1	0.933333	1	0.947368	1	chr1:62636604-62647690	-	intron:83195	ENST00000251157.10	85440	DOCK7	hg38_genes_introns	inter:844	hg38_cpg_opensea
chr1:62645724	0.105645	1	1	0.962963	1	1	1	1	1	1	0.96875	0.928571	1	0.933333	1	0.947368	1	chr1:62636604-62647690	-	intron:83244	ENST00000635253.2	85440	DOCK7	hg38_genes_introns	inter:844	hg38_cpg_opensea
chr1:62645724	0.105645	1	1	0.962963	1	1	1	1	1	1	0.96875	0.928571	1	0.933333	1	0.947368	1	chr1:62636604-62647690	-	intron:83292	ENST00000454575.6	85440	DOCK7	hg38_genes_introns	inter:844	hg38_cpg_opensea
chr1:62645724	0.105645	1	1	0.962963	1	1	1	1	1	1	0.96875	0.928571	1	0.933333	1	0.947368	1	chr1:62636604-62647690	-	intron:83356	ENST00000340370.10	85440	DOCK7	hg38_genes_introns	inter:844	hg38_cpg_opensea
chr1:62645724	0.105645	1	1	0.962963	1	1	1	1	1	1	0.96875	0.928571	1	0.933333	1	0.947368	1	chr1:62636604-62647690	-	intron:83432	ENST00000634264.1	85440	DOCK7	hg38_genes_introns	inter:844	hg38_cpg_opensea
chr1:62645724	0.105645	1	1	0.962963	1	1	1	1	1	1	0.96875	0.928571	1	0.933333	1	0.947368	1	chr1:62636604-62647690	-	intron:83479	ENST00000635123.1	85440	DOCK7	hg38_genes_introns	inter:844	hg38_cpg_opensea
chr1:62645724	0.105645	1	1	0.962963	1	1	1	1	1	1	0.96875	0.928571	1	0.933333	1	0.947368	1	chr1:62636604-62647690	-	intron:83537	ENST00000637208.1	85440	DOCK7	hg38_genes_introns	inter:844	hg38_cpg_opensea
chr1:62645724	0.105645	1	1	0.962963	1	1	1	1	1	1	0.96875	0.928571	1	0.933333	1	0.947368	1	chr1:62636604-62647690	-	intron:83576	ENST00000404627.3	85440	DOCK7	hg38_genes_introns	inter:844	hg38_cpg_opensea
chr1:62645724	0.105645	1	1	0.962963	1	1	1	1	1	1	0.96875	0.928571	1	0.933333	1	0.947368	1	chr1:62636604-62647690	-	intron:83592	ENST00000614472.5	85440	DOCK7	hg38_genes_introns	inter:844	hg38_cpg_opensea
chr1:62645724	0.105645	1	1	0.962963	1	1	1	1	1	1	0.96875	0.928571	1	0.933333	1	0.947368	1	chr1:62636604-62647690	-	intron:83603	ENST00000635827.1	85440	DOCK7	hg38_genes_introns	inter:844	hg38_cpg_opensea
chr1:62645724	0.105645	1	1	0.962963	1	1	1	1	1	1	0.96875	0.928571	1	0.933333	1	0.947368	1	chr1:62638380-62647690	-	intron:83609	ENST00000636167.1	85440	DOCK7	hg38_genes_introns	inter:844	hg38_cpg_opensea
chr1:113951479	0.105645	1	1	0.962963	1	0.942857	1	0.947368	0.923077	1	1	0.969697	1	1	1	0.933333	1	chr1:113948877-113952876	+	1to5kb:5772	ENST00000369553.5	204851	HIPK1	hg38_genes_1to5kb	inter:1070	hg38_cpg_opensea
chr1:113951479	0.105645	1	1	0.962963	1	0.942857	1	0.947368	0.923077	1	1	0.969697	1	1	1	0.933333	1	chr1:113941460-113952765	+	intron:33511	ENST00000426820.7	204851	HIPK1	hg38_genes_introns	inter:1070	hg38_cpg_opensea
chr1:113951479	0.105645	1	1	0.962963	1	0.942857	1	0.947368	0.923077	1	1	0.969697	1	1	1	0.933333	1	chr1:113941460-113952765	+	intron:33526	ENST00000369559.8	204851	HIPK1	hg38_genes_introns	inter:1070	hg38_cpg_opensea
chr1:113951479	0.105645	1	1	0.962963	1	0.942857	1	0.947368	0.923077	1	1	0.969697	1	1	1	0.933333	1	chr1:113941460-113952765	+	intron:33540	ENST00000626993.2	204851	HIPK1	hg38_genes_introns	inter:1070	hg38_cpg_opensea
chr1:113951479	0.105645	1	1	0.962963	1	0.942857	1	0.947368	0.923077	1	1	0.969697	1	1	1	0.933333	1	chr1:113941460-113952765	+	intron:33554	ENST00000369558.5	204851	HIPK1	hg38_genes_introns	inter:1070	hg38_cpg_opensea
chr1:113951479	0.105645	1	1	0.962963	1	0.942857	1	0.947368	0.923077	1	1	0.969697	1	1	1	0.933333	1	chr1:113941460-113952765	+	intron:33569	ENST00000369561.8	204851	HIPK1	hg38_genes_introns	inter:1070	hg38_cpg_opensea
chr1:113951479	0.105645	1	1	0.962963	1	0.942857	1	0.947368	0.923077	1	1	0.969697	1	1	1	0.933333	1	chr1:113941460-113952765	+	intron:33584	ENST00000369555.6	204851	HIPK1	hg38_genes_introns	inter:1070	hg38_cpg_opensea
chr1:113951479	0.105645	1	1	0.962963	1	0.942857	1	0.947368	0.923077	1	1	0.969697	1	1	1	0.933333	1	chr1:113951293-113952765	+	intron:33602	ENST00000340480.8	204851	HIPK1	hg38_genes_introns	inter:1070	hg38_cpg_opensea
chr1:113970467	0.105645	1	14	0.90625	0.857143	1	0.884615	0.939394	0.857143	0.954545	0.947368	1	1	0.941176	0.944444	0.875	0.875	chr1:113970198-113971823	+	intron:33523	ENST00000426820.7	204851	HIPK1	hg38_genes_introns	inter:1070	hg38_cpg_opensea
chr1:113970467	0.105645	1	14	0.90625	0.857143	1	0.884615	0.939394	0.857143	0.954545	0.947368	1	1	0.941176	0.944444	0.875	0.875	chr1:113970198-113971823	+	intron:33538	ENST00000369559.8	204851	HIPK1	hg38_genes_introns	inter:1070	hg38_cpg_opensea
chr1:113970467	0.105645	1	14	0.90625	0.857143	1	0.884615	0.939394	0.857143	0.954545	0.947368	1	1	0.941176	0.944444	0.875	0.875	chr1:113970198-113971823	+	intron:33551	ENST00000626993.2	204851	HIPK1	hg38_genes_introns	inter:1070	hg38_cpg_opensea
chr1:113970467	0.105645	1	14	0.90625	0.857143	1	0.884615	0.939394	0.857143	0.954545	0.947368	1	1	0.941176	0.944444	0.875	0.875	chr1:113970198-113971823	+	intron:33566	ENST00000369558.5	204851	HIPK1	hg38_genes_introns	inter:1070	hg38_cpg_opensea
chr1:113970467	0.105645	1	14	0.90625	0.857143	1	0.884615	0.939394	0.857143	0.954545	0.947368	1	1	0.941176	0.944444	0.875	0.875	chr1:113970198-113971823	+	intron:33581	ENST00000369561.8	204851	HIPK1	hg38_genes_introns	inter:1070	hg38_cpg_opensea
chr1:113970467	0.105645	1	14	0.90625	0.857143	1	0.884615	0.939394	0.857143	0.954545	0.947368	1	1	0.941176	0.944444	0.875	0.875	chr1:113970198-113971823	+	intron:33595	ENST00000369555.6	204851	HIPK1	hg38_genes_introns	inter:1070	hg38_cpg_opensea
chr1:113970467	0.105645	1	14	0.90625	0.857143	1	0.884615	0.939394	0.857143	0.954545	0.947368	1	1	0.941176	0.944444	0.875	0.875	chr1:113970198-113971823	+	intron:33614	ENST00000340480.8	204851	HIPK1	hg38_genes_introns	inter:1070	hg38_cpg_opensea
chr1:113970467	0.105645	1	14	0.90625	0.857143	1	0.884615	0.939394	0.857143	0.954545	0.947368	1	1	0.941176	0.944444	0.875	0.875	chr1:113970198-113971823	+	intron:33627	ENST00000369553.5	204851	HIPK1	hg38_genes_introns	inter:1070	hg38_cpg_opensea
chr1:113970467	0.105645	1	14	0.90625	0.857143	1	0.884615	0.939394	0.857143	0.954545	0.947368	1	1	0.941176	0.944444	0.875	0.875	chr1:113970198-113971823	+	intron:33633	ENST00000361587.3	204851	HIPK1	hg38_genes_introns	inter:1070	hg38_cpg_opensea
chr1:182395776	0.105645	1	14	1	0.956522	1	0.941176	0.904762	0.916667	0.947368	0.923077	1	1	1	1	1	0.875	chr1:182392791-182396790	-	1to5kb:18541	ENST00000331872.11	2752	GLUL	hg38_genes_1to5kb	shelf:3201	hg38_cpg_shelves
chr1:182395776	0.105645	1	14	1	0.956522	1	0.941176	0.904762	0.916667	0.947368	0.923077	1	1	1	1	1	0.875	chr1:182392347-182396346	-	1to5kb:18542	ENST00000642379.1	2752	GLUL	hg38_genes_1to5kb	shelf:3201	hg38_cpg_shelves
chr1:182395776	0.105645	1	14	1	0.956522	1	0.941176	0.904762	0.916667	0.947368	0.923077	1	1	1	1	1	0.875	chr1:182392405-182396404	-	1to5kb:18543	ENST00000417584.6	2752	GLUL	hg38_genes_1to5kb	shelf:3201	hg38_cpg_shelves
chr1:182395776	0.105645	1	14	1	0.956522	1	0.941176	0.904762	0.916667	0.947368	0.923077	1	1	1	1	1	0.875	chr1:182393207-182397206	-	1to5kb:18544	ENST00000311223.9	2752	GLUL	hg38_genes_1to5kb	shelf:3201	hg38_cpg_shelves
chr1:182395776	0.105645	1	14	1	0.956522	1	0.941176	0.904762	0.916667	0.947368	0.923077	1	1	1	1	1	0.875	chr1:182392793-182396792	-	1to5kb:18546	ENST00000339526.8	2752	GLUL	hg38_genes_1to5kb	shelf:3201	hg38_cpg_shelves
chr1:182395776	0.105645	1	14	1	0.956522	1	0.941176	0.904762	0.916667	0.947368	0.923077	1	1	1	1	1	0.875	chr1:182392760-182396759	-	1to5kb:18547	ENST00000463851.6	2752	GLUL	hg38_genes_1to5kb	shelf:3201	hg38_cpg_shelves
chr1:182395776	0.105645	1	14	1	0.956522	1	0.941176	0.904762	0.916667	0.947368	0.923077	1	1	1	1	1	0.875	chr1:182392774-182396773	-	1to5kb:18549	ENST00000484996.5	2752	GLUL	hg38_genes_1to5kb	shelf:3201	hg38_cpg_shelves
chr1:182395776	0.105645	1	14	1	0.956522	1	0.941176	0.904762	0.916667	0.947368	0.923077	1	1	1	1	1	0.875	chr1:182392791-182396790	-	1to5kb:18550	ENST00000489818.5	2752	GLUL	hg38_genes_1to5kb	shelf:3201	hg38_cpg_shelves
chr1:182395776	0.105645	1	14	1	0.956522	1	0.941176	0.904762	0.916667	0.947368	0.923077	1	1	1	1	1	0.875	chr1:182392760-182396759	-	1to5kb:18552	ENST00000480604.5	2752	GLUL	hg38_genes_1to5kb	shelf:3201	hg38_cpg_shelves
chr1:182395776	0.105645	1	14	1	0.956522	1	0.941176	0.904762	0.916667	0.947368	0.923077	1	1	1	1	1	0.875	chr1:182392775-182396774	-	1to5kb:18553	ENST00000462444.1	2752	GLUL	hg38_genes_1to5kb	shelf:3201	hg38_cpg_shelves
chr2:25266972	0.105645	1	1	0.965517	1	1	0.977778	0.916667	1	0.964286	1	1	1	0.90625	1	1	1	chr2:25248253-25274940	-	intron:167853	ENST00000264709.7	1788	DNMT3A	hg38_genes_introns	inter:2059	hg38_cpg_opensea
chr2:25266972	0.105645	1	1	0.965517	1	1	0.977778	0.916667	1	0.964286	1	1	1	0.90625	1	1	1	chr2:25248253-25274940	-	intron:167875	ENST00000321117.10	1788	DNMT3A	hg38_genes_introns	inter:2059	hg38_cpg_opensea
chr2:25266972	0.105645	1	1	0.965517	1	1	0.977778	0.916667	1	0.964286	1	1	1	0.90625	1	1	1	chr2:25248253-25274940	-	intron:167916	ENST00000380756.7	1788	DNMT3A	hg38_genes_introns	inter:2059	hg38_cpg_opensea
chr2:230543985	0.105645	1	14	0.96875	0.947368	1	0.958333	1	1	1	1	0.9375	0.954545	0.977778	0.863636	1	0.954545	chr2:230520674-230551047	-	intron:212156	ENST00000455357.5	112268431	LOC112268431	hg38_genes_introns	inter:3049	hg38_cpg_opensea
chr2:230543985	0.105645	1	14	0.96875	0.947368	1	0.958333	1	1	1	1	0.9375	0.954545	0.977778	0.863636	1	0.954545	chr2:230538405-230551047	-	intron:212162	ENST00000414539.1	112268431	LOC112268431	hg38_genes_introns	inter:3049	hg38_cpg_opensea
chr2:230543985	0.105645	1	14	0.96875	0.947368	1	0.958333	1	1	1	1	0.9375	0.954545	0.977778	0.863636	1	0.954545	chr2:230542836-230545606	+	exon:186291	ENST00000340126.9	6672	SP100	hg38_genes_exons	inter:3049	hg38_cpg_opensea
chr2:230543985	0.105645	1	14	0.96875	0.947368	1	0.958333	1	1	1	1	0.9375	0.954545	0.977778	0.863636	1	0.954545	chr2:230542836-230544090	+	exon:186406	ENST00000431952.1	6672	SP100	hg38_genes_exons	inter:3049	hg38_cpg_opensea
chr2:230543985	0.105645	1	14	0.96875	0.947368	1	0.958333	1	1	1	1	0.9375	0.954545	0.977778	0.863636	1	0.954545	chr2:230542836-230544090	+	exon:186419	ENST00000488180.1	6672	SP100	hg38_genes_exons	inter:3049	hg38_cpg_opensea
chr2:230543985	0.105645	1	14	0.96875	0.947368	1	0.958333	1	1	1	1	0.9375	0.954545	0.977778	0.863636	1	0.954545	chr2:230542947-230545606	+	3UTR:22135	ENST00000340126.9	6672	SP100	hg38_genes_3UTRs	inter:3049	hg38_cpg_opensea
chr2:230543985	0.105645	1	14	0.96875	0.947368	1	0.958333	1	1	1	1	0.9375	0.954545	0.977778	0.863636	1	0.954545	chr2:230542947-230544090	+	3UTR:22140	ENST00000431952.1	6672	SP100	hg38_genes_3UTRs	inter:3049	hg38_cpg_opensea
chr2:230544027	0.105645	1	14	0.964286	0.944444	0.904762	0.863636	1	1	0.966667	0.962963	1	1	0.95	0.923077	0.941176	0.944444	chr2:230520674-230551047	-	intron:212156	ENST00000455357.5	112268431	LOC112268431	hg38_genes_introns	inter:3049	hg38_cpg_opensea
chr2:230544027	0.105645	1	14	0.964286	0.944444	0.904762	0.863636	1	1	0.966667	0.962963	1	1	0.95	0.923077	0.941176	0.944444	chr2:230538405-230551047	-	intron:212162	ENST00000414539.1	112268431	LOC112268431	hg38_genes_introns	inter:3049	hg38_cpg_opensea
chr2:230544027	0.105645	1	14	0.964286	0.944444	0.904762	0.863636	1	1	0.966667	0.962963	1	1	0.95	0.923077	0.941176	0.944444	chr2:230542836-230545606	+	exon:186291	ENST00000340126.9	6672	SP100	hg38_genes_exons	inter:3049	hg38_cpg_opensea
chr2:230544027	0.105645	1	14	0.964286	0.944444	0.904762	0.863636	1	1	0.966667	0.962963	1	1	0.95	0.923077	0.941176	0.944444	chr2:230542836-230544090	+	exon:186406	ENST00000431952.1	6672	SP100	hg38_genes_exons	inter:3049	hg38_cpg_opensea
chr2:230544027	0.105645	1	14	0.964286	0.944444	0.904762	0.863636	1	1	0.966667	0.962963	1	1	0.95	0.923077	0.941176	0.944444	chr2:230542836-230544090	+	exon:186419	ENST00000488180.1	6672	SP100	hg38_genes_exons	inter:3049	hg38_cpg_opensea
chr2:230544027	0.105645	1	14	0.964286	0.944444	0.904762	0.863636	1	1	0.966667	0.962963	1	1	0.95	0.923077	0.941176	0.944444	chr2:230542947-230545606	+	3UTR:22135	ENST00000340126.9	6672	SP100	hg38_genes_3UTRs	inter:3049	hg38_cpg_opensea
chr2:230544027	0.105645	1	14	0.964286	0.944444	0.904762	0.863636	1	1	0.966667	0.962963	1	1	0.95	0.923077	0.941176	0.944444	chr2:230542947-230544090	+	3UTR:22140	ENST00000431952.1	6672	SP100	hg38_genes_3UTRs	inter:3049	hg38_cpg_opensea
chr2:232777214	0.105645	1	14	0.6875	0.5	0.6	0.56	0.974359	1	1	1	1	0.9375	1	1	1	0.909091	chr2:232756335-232787149	+	intron:159803	ENST00000423659.5	26058	GIGYF2	hg38_genes_introns	inter:3085	hg38_cpg_opensea
chr2:232777214	0.105645	1	14	0.6875	0.5	0.6	0.56	0.974359	1	1	1	1	0.9375	1	1	1	0.909091	chr2:232761437-232787149	+	intron:159749	ENST00000409547.5	26058	GIGYF2	hg38_genes_introns	inter:3085	hg38_cpg_opensea
chr2:232777214	0.105645	1	14	0.6875	0.5	0.6	0.56	0.974359	1	1	1	1	0.9375	1	1	1	0.909091	chr2:232761437-232787149	+	intron:159777	ENST00000373563.9	26058	GIGYF2	hg38_genes_introns	inter:3085	hg38_cpg_opensea
chr2:232777214	0.105645	1	14	0.6875	0.5	0.6	0.56	0.974359	1	1	1	1	0.9375	1	1	1	0.909091	chr2:232761437-232787149	+	intron:159821	ENST00000409196.7	26058	GIGYF2	hg38_genes_introns	inter:3085	hg38_cpg_opensea
chr2:232777214	0.105645	1	14	0.6875	0.5	0.6	0.56	0.974359	1	1	1	1	0.9375	1	1	1	0.909091	chr2:232761437-232787149	+	intron:159899	ENST00000440945.5	26058	GIGYF2	hg38_genes_introns	inter:3085	hg38_cpg_opensea
chr2:232777214	0.105645	1	14	0.6875	0.5	0.6	0.56	0.974359	1	1	1	1	0.9375	1	1	1	0.909091	chr2:232761437-232787149	+	intron:159942	ENST00000424038.2	26058	GIGYF2	hg38_genes_introns	inter:3085	hg38_cpg_opensea
chr2:232777214	0.105645	1	14	0.6875	0.5	0.6	0.56	0.974359	1	1	1	1	0.9375	1	1	1	0.909091	chr2:232764611-232787149	+	intron:159943	ENST00000677591.1	26058	GIGYF2	hg38_genes_introns	inter:3085	hg38_cpg_opensea
chr2:232777214	0.105645	1	14	0.6875	0.5	0.6	0.56	0.974359	1	1	1	1	0.9375	1	1	1	0.909091	chr2:232764611-232787149	+	intron:159986	ENST00000678339.1	26058	GIGYF2	hg38_genes_introns	inter:3085	hg38_cpg_opensea
chr2:232777214	0.105645	1	14	0.6875	0.5	0.6	0.56	0.974359	1	1	1	1	0.9375	1	1	1	0.909091	chr2:232765980-232787149	+	intron:159965	ENST00000678230.1	26058	GIGYF2	hg38_genes_introns	inter:3085	hg38_cpg_opensea
chr2:232777214	0.105645	1	14	0.6875	0.5	0.6	0.56	0.974359	1	1	1	1	0.9375	1	1	1	0.909091	chr2:232768260-232787149	+	intron:160032	ENST00000678466.1	26058	GIGYF2	hg38_genes_introns	inter:3085	hg38_cpg_opensea
chr2:232777214	0.105645	1	14	0.6875	0.5	0.6	0.56	0.974359	1	1	1	1	0.9375	1	1	1	0.909091	chr2:232768406-232787149	+	intron:160011	ENST00000677450.1	26058	GIGYF2	hg38_genes_introns	inter:3085	hg38_cpg_opensea
chr2:232777214	0.105645	1	14	0.6875	0.5	0.6	0.56	0.974359	1	1	1	1	0.9375	1	1	1	0.909091	chr2:232776478-232787149	+	intron:159644	ENST00000629305.2	26058	GIGYF2	hg38_genes_introns	inter:3085	hg38_cpg_opensea
chr2:232777214	0.105645	1	14	0.6875	0.5	0.6	0.56	0.974359	1	1	1	1	0.9375	1	1	1	0.909091	chr2:232776478-232787149	+	intron:159684	ENST00000409480.5	26058	GIGYF2	hg38_genes_introns	inter:3085	hg38_cpg_opensea
chr2:232777214	0.105645	1	14	0.6875	0.5	0.6	0.56	0.974359	1	1	1	1	0.9375	1	1	1	0.909091	chr2:232776478-232787149	+	intron:159855	ENST00000409451.7	26058	GIGYF2	hg38_genes_introns	inter:3085	hg38_cpg_opensea
chr2:232777214	0.105645	1	14	0.6875	0.5	0.6	0.56	0.974359	1	1	1	1	0.9375	1	1	1	0.909091	chr2:232776556-232777555	-	promoter:37621	ENST00000438786.1	3769	KCNJ13	hg38_genes_promoters	inter:3085	hg38_cpg_opensea
chr2:232777214	0.105645	1	14	0.6875	0.5	0.6	0.56	0.974359	1	1	1	1	0.9375	1	1	1	0.909091	chr2:232776566-232777565	-	promoter:37617	ENST00000233826.4	3769	KCNJ13	hg38_genes_promoters	inter:3085	hg38_cpg_opensea
chr2:232777214	0.105645	1	14	0.6875	0.5	0.6	0.56	0.974359	1	1	1	1	0.9375	1	1	1	0.909091	chr2:232776566-232777565	-	promoter:37618	ENST00000409779.1	3769	KCNJ13	hg38_genes_promoters	inter:3085	hg38_cpg_opensea
chr2:232777214	0.105645	1	14	0.6875	0.5	0.6	0.56	0.974359	1	1	1	1	0.9375	1	1	1	0.909091	chr2:232776806-232787149	+	intron:160053	ENST00000678885.1	26058	GIGYF2	hg38_genes_introns	inter:3085	hg38_cpg_opensea
chr2:232821147	0.105645	1	1	1	1	0.95	1	1	1	0.916667	0.962963	0.947368	1	1	0.966667	0.909091	1	chr2:232819986-232832856	+	intron:159657	ENST00000629305.2	26058	GIGYF2	hg38_genes_introns	inter:3085	hg38_cpg_opensea
chr2:232821147	0.105645	1	1	1	1	0.95	1	1	1	0.916667	0.962963	0.947368	1	1	0.966667	0.909091	1	chr2:232819986-232832856	+	intron:159697	ENST00000409480.5	26058	GIGYF2	hg38_genes_introns	inter:3085	hg38_cpg_opensea
chr2:232821147	0.105645	1	1	1	1	0.95	1	1	1	0.916667	0.962963	0.947368	1	1	0.966667	0.909091	1	chr2:232819986-232832856	+	intron:159762	ENST00000409547.5	26058	GIGYF2	hg38_genes_introns	inter:3085	hg38_cpg_opensea
chr2:232821147	0.105645	1	1	1	1	0.95	1	1	1	0.916667	0.962963	0.947368	1	1	0.966667	0.909091	1	chr2:232819986-232832856	+	intron:159790	ENST00000373563.9	26058	GIGYF2	hg38_genes_introns	inter:3085	hg38_cpg_opensea
chr2:232821147	0.105645	1	1	1	1	0.95	1	1	1	0.916667	0.962963	0.947368	1	1	0.966667	0.909091	1	chr2:232819986-232832856	+	intron:159834	ENST00000409196.7	26058	GIGYF2	hg38_genes_introns	inter:3085	hg38_cpg_opensea
chr2:232821147	0.105645	1	1	1	1	0.95	1	1	1	0.916667	0.962963	0.947368	1	1	0.966667	0.909091	1	chr2:232819986-232832856	+	intron:159868	ENST00000409451.7	26058	GIGYF2	hg38_genes_introns	inter:3085	hg38_cpg_opensea
chr2:232821147	0.105645	1	1	1	1	0.95	1	1	1	0.916667	0.962963	0.947368	1	1	0.966667	0.909091	1	chr2:232819986-232832856	+	intron:159956	ENST00000677591.1	26058	GIGYF2	hg38_genes_introns	inter:3085	hg38_cpg_opensea
chr2:232821147	0.105645	1	1	1	1	0.95	1	1	1	0.916667	0.962963	0.947368	1	1	0.966667	0.909091	1	chr2:232819986-232832856	+	intron:159978	ENST00000678230.1	26058	GIGYF2	hg38_genes_introns	inter:3085	hg38_cpg_opensea
chr2:232821147	0.105645	1	1	1	1	0.95	1	1	1	0.916667	0.962963	0.947368	1	1	0.966667	0.909091	1	chr2:232819986-232832856	+	intron:159999	ENST00000678339.1	26058	GIGYF2	hg38_genes_introns	inter:3085	hg38_cpg_opensea
chr2:232821147	0.105645	1	1	1	1	0.95	1	1	1	0.916667	0.962963	0.947368	1	1	0.966667	0.909091	1	chr2:232819986-232832856	+	intron:160024	ENST00000677450.1	26058	GIGYF2	hg38_genes_introns	inter:3085	hg38_cpg_opensea
chr2:232821147	0.105645	1	1	1	1	0.95	1	1	1	0.916667	0.962963	0.947368	1	1	0.966667	0.909091	1	chr2:232819986-232832856	+	intron:160045	ENST00000678466.1	26058	GIGYF2	hg38_genes_introns	inter:3085	hg38_cpg_opensea
chr2:232821147	0.105645	1	1	1	1	0.95	1	1	1	0.916667	0.962963	0.947368	1	1	0.966667	0.909091	1	chr2:232819986-232832856	+	intron:160066	ENST00000678885.1	26058	GIGYF2	hg38_genes_introns	inter:3085	hg38_cpg_opensea
chr2:232821147	0.105645	1	1	1	1	0.95	1	1	1	0.916667	0.962963	0.947368	1	1	0.966667	0.909091	1	chr2:232819986-232832856	+	intron:160086	ENST00000676848.1	26058	GIGYF2	hg38_genes_introns	inter:3085	hg38_cpg_opensea
chr2:232821147	0.105645	1	1	1	1	0.95	1	1	1	0.916667	0.962963	0.947368	1	1	0.966667	0.909091	1	chr2:232819986-232832856	+	intron:160106	ENST00000474312.5	26058	GIGYF2	hg38_genes_introns	inter:3085	hg38_cpg_opensea
chr3:47973197	0.105645	1	1	0.962963	1	0.952381	0.939394	1	1	1	1	0.866667	0.95	0.961538	1	0.9	1	chr3:47928351-47977864	-	intron:266756	ENST00000683076.1	4134	MAP4	hg38_genes_introns	inter:3488	hg38_cpg_opensea
chr3:47973197	0.105645	1	1	0.962963	1	0.952381	0.939394	1	1	1	1	0.866667	0.95	0.961538	1	0.9	1	chr3:47928351-47977864	-	intron:266773	ENST00000395734.7	4134	MAP4	hg38_genes_introns	inter:3488	hg38_cpg_opensea
chr3:47973197	0.105645	1	1	0.962963	1	0.952381	0.939394	1	1	1	1	0.866667	0.95	0.961538	1	0.9	1	chr3:47928351-47977864	-	intron:266792	ENST00000426837.6	4134	MAP4	hg38_genes_introns	inter:3488	hg38_cpg_opensea
chr3:47973197	0.105645	1	1	0.962963	1	0.952381	0.939394	1	1	1	1	0.866667	0.95	0.961538	1	0.9	1	chr3:47928351-47977864	-	intron:266811	ENST00000360240.10	4134	MAP4	hg38_genes_introns	inter:3488	hg38_cpg_opensea
chr3:47973197	0.105645	1	1	0.962963	1	0.952381	0.939394	1	1	1	1	0.866667	0.95	0.961538	1	0.9	1	chr3:47928351-47977864	-	intron:266843	ENST00000423088.5	4134	MAP4	hg38_genes_introns	inter:3488	hg38_cpg_opensea
chr3:47973197	0.105645	1	1	0.962963	1	0.952381	0.939394	1	1	1	1	0.866667	0.95	0.961538	1	0.9	1	chr3:47928351-47977864	-	intron:266846	ENST00000633710.1	4134	MAP4	hg38_genes_introns	inter:3488	hg38_cpg_opensea
chr3:47973197	0.105645	1	1	0.962963	1	0.952381	0.939394	1	1	1	1	0.866667	0.95	0.961538	1	0.9	1	chr3:47973084-47975465	-	exon:314268	ENST00000434267.5	4134	MAP4	hg38_genes_exons	inter:3488	hg38_cpg_opensea
chr3:47973197	0.105645	1	1	0.962963	1	0.952381	0.939394	1	1	1	1	0.866667	0.95	0.961538	1	0.9	1	chr3:47973084-47975457	-	3UTR:37674	ENST00000434267.5	4134	MAP4	hg38_genes_3UTRs	inter:3488	hg38_cpg_opensea
chr3:47973197	0.105645	1	1	0.962963	1	0.952381	0.939394	1	1	1	1	0.866667	0.95	0.961538	1	0.9	1	chr3:47973086-47975465	-	exon:314272	ENST00000439356.2	4134	MAP4	hg38_genes_exons	inter:3488	hg38_cpg_opensea
chr3:47973197	0.105645	1	1	0.962963	1	0.952381	0.939394	1	1	1	1	0.866667	0.95	0.961538	1	0.9	1	chr3:47973086-47975457	-	3UTR:37675	ENST00000439356.2	4134	MAP4	hg38_genes_3UTRs	inter:3488	hg38_cpg_opensea
chr3:47999659	0.105645	1	14	0.969697	0.933333	1	0.966667	1	0.9	1	1	1	0.916667	1	1	0.9	0.928571	chr3:47998880-48088963	-	intron:266858	ENST00000468075.2	4134	MAP4	hg38_genes_introns	inter:3488	hg38_cpg_opensea
chr3:47999659	0.105645	1	14	0.969697	0.933333	1	0.966667	1	0.9	1	1	1	0.916667	1	1	0.9	0.928571	chr3:47998880-48088772	-	intron:266775	ENST00000395734.7	4134	MAP4	hg38_genes_introns	inter:3488	hg38_cpg_opensea
chr3:47999659	0.105645	1	14	0.969697	0.933333	1	0.966667	1	0.9	1	1	1	0.916667	1	1	0.9	0.928571	chr3:47998880-48088772	-	intron:266795	ENST00000426837.6	4134	MAP4	hg38_genes_introns	inter:3488	hg38_cpg_opensea
chr3:47999659	0.105645	1	14	0.969697	0.933333	1	0.966667	1	0.9	1	1	1	0.916667	1	1	0.9	0.928571	chr3:47998880-48088772	-	intron:266813	ENST00000360240.10	4134	MAP4	hg38_genes_introns	inter:3488	hg38_cpg_opensea
chr3:47999659	0.105645	1	14	0.969697	0.933333	1	0.966667	1	0.9	1	1	1	0.916667	1	1	0.9	0.928571	chr3:47998880-48088772	-	intron:266845	ENST00000423088.5	4134	MAP4	hg38_genes_introns	inter:3488	hg38_cpg_opensea
chr3:47999659	0.105645	1	14	0.969697	0.933333	1	0.966667	1	0.9	1	1	1	0.916667	1	1	0.9	0.928571	chr3:47998880-48088772	-	intron:266856	ENST00000439356.2	4134	MAP4	hg38_genes_introns	inter:3488	hg38_cpg_opensea
chr3:47999659	0.105645	1	14	0.969697	0.933333	1	0.966667	1	0.9	1	1	1	0.916667	1	1	0.9	0.928571	chr3:47998880-48016333	-	intron:266758	ENST00000683076.1	4134	MAP4	hg38_genes_introns	inter:3488	hg38_cpg_opensea
chr3:47999659	0.105645	1	14	0.969697	0.933333	1	0.966667	1	0.9	1	1	1	0.916667	1	1	0.9	0.928571	chr3:47998880-48016333	-	intron:266853	ENST00000434267.5	4134	MAP4	hg38_genes_introns	inter:3488	hg38_cpg_opensea
chr3:47999659	0.105645	1	14	0.969697	0.933333	1	0.966667	1	0.9	1	1	1	0.916667	1	1	0.9	0.928571	chr3:47998880-48013474	-	intron:266849	ENST00000633710.1	4134	MAP4	hg38_genes_introns	inter:3488	hg38_cpg_opensea
chr3:108063748	0.105645	1	1	0.909091	0.952381	0.941176	1	1	1	1	1	0.935484	0.966667	0.965517	0.96	0.894737	0.916667	chr3:108060533-108064532	-	1to5kb:49517	ENST00000517766.5	961	CD47	hg38_genes_1to5kb	inter:3716	hg38_cpg_opensea
chr3:108063748	0.105645	1	1	0.909091	0.952381	0.941176	1	1	1	1	1	0.935484	0.966667	0.965517	0.96	0.894737	0.916667	chr3:108060853-108071092	-	intron:279674	ENST00000355354.13	961	CD47	hg38_genes_introns	inter:3716	hg38_cpg_opensea
chr3:108063748	0.105645	1	1	0.909091	0.952381	0.941176	1	1	1	1	1	0.935484	0.966667	0.965517	0.96	0.894737	0.916667	chr3:108060853-108071092	-	intron:279684	ENST00000361309.6	961	CD47	hg38_genes_introns	inter:3716	hg38_cpg_opensea
chr3:108063748	0.105645	1	1	0.909091	0.952381	0.941176	1	1	1	1	1	0.935484	0.966667	0.965517	0.96	0.894737	0.916667	chr3:108060853-108071092	-	intron:279700	ENST00000644850.1	961	CD47	hg38_genes_introns	inter:3716	hg38_cpg_opensea
chr3:108094933	0.105645	1	1	0.947368	1	1	1	1	1	0.9375	0.962963	0.956522	1	0.977273	0.954545	0.952381	1	chr3:108092026-108096025	-	1to5kb:49513	ENST00000355354.13	961	CD47	hg38_genes_1to5kb	shelf:7788	hg38_cpg_shelves
chr3:108094933	0.105645	1	1	0.947368	1	1	1	1	1	0.9375	0.962963	0.956522	1	0.977273	0.954545	0.952381	1	chr3:108092032-108096031	-	1to5kb:49514	ENST00000361309.6	961	CD47	hg38_genes_1to5kb	shelf:7788	hg38_cpg_shelves
chr3:108094933	0.105645	1	1	0.947368	1	1	1	1	1	0.9375	0.962963	0.956522	1	0.977273	0.954545	0.952381	1	chr3:108092863-108096862	-	1to5kb:49518	ENST00000644850.1	961	CD47	hg38_genes_1to5kb	shelf:7788	hg38_cpg_shelves
chr4:15025705	0.105645	1	1	0.875	1	1	1	0.95	1	1	0.970588	1	1	0.956522	1	0.944444	1	chr4:15017279-15033160	+	intron:301942	ENST00000538197.7	132864	CPEB2	hg38_genes_introns	inter:4391	hg38_cpg_opensea
chr4:15025705	0.105645	1	1	0.875	1	1	1	0.95	1	1	0.970588	1	1	0.956522	1	0.944444	1	chr4:15017279-15033160	+	intron:301952	ENST00000345451.8	132864	CPEB2	hg38_genes_introns	inter:4391	hg38_cpg_opensea
chr4:15025705	0.105645	1	1	0.875	1	1	1	0.95	1	1	0.970588	1	1	0.956522	1	0.944444	1	chr4:15017279-15033160	+	intron:301962	ENST00000507071.6	132864	CPEB2	hg38_genes_introns	inter:4391	hg38_cpg_opensea
chr4:15025705	0.105645	1	1	0.875	1	1	1	0.95	1	1	0.970588	1	1	0.956522	1	0.944444	1	chr4:15017279-15033160	+	intron:301971	ENST00000382395.8	132864	CPEB2	hg38_genes_introns	inter:4391	hg38_cpg_opensea
chr4:15025705	0.105645	1	1	0.875	1	1	1	0.95	1	1	0.970588	1	1	0.956522	1	0.944444	1	chr4:15017279-15033160	+	intron:301981	ENST00000382401.8	132864	CPEB2	hg38_genes_introns	inter:4391	hg38_cpg_opensea
chr4:15025705	0.105645	1	1	0.875	1	1	1	0.95	1	1	0.970588	1	1	0.956522	1	0.944444	1	chr4:15017279-15033160	+	intron:301990	ENST00000442003.6	132864	CPEB2	hg38_genes_introns	inter:4391	hg38_cpg_opensea
chr4:15025705	0.105645	1	1	0.875	1	1	1	0.95	1	1	0.970588	1	1	0.956522	1	0.944444	1	chr4:15017882-15263396	-	intron:328721	ENST00000502344.5	101929095	C1QTNF7-AS1	hg38_genes_introns	inter:4391	hg38_cpg_opensea
chr4:15025705	0.105645	1	1	0.875	1	1	1	0.95	1	1	0.970588	1	1	0.956522	1	0.944444	1	chr4:15017882-15066257	-	intron:328725	ENST00000513384.1	101929095	C1QTNF7-AS1	hg38_genes_introns	inter:4391	hg38_cpg_opensea
chr7:76342523	0.105645	1	14	1	0.909091	1	0.944444	0.928571	0.9	1	1	1	1	0.958333	0.888889	0.916667	0.941176	chr7:76330234-76358721	-	intron:508993	ENST00000307630.5	7532	YWHAG	hg38_genes_introns	inter:7370	hg38_cpg_opensea
chr9:86314024	0.105645	1	14	1	1	0.962963	0.90625	1	0.933333	1	0.95	1	0.956522	0.978723	1	1	1	chr9:86310810-86317218	-	intron:607324	ENST00000277141.10	79670	TUT7	hg38_genes_introns	inter:8997	hg38_cpg_opensea
chr9:86314024	0.105645	1	14	1	1	0.962963	0.90625	1	0.933333	1	0.95	1	0.956522	0.978723	1	1	1	chr9:86310810-86317218	-	intron:607351	ENST00000375963.8	79670	TUT7	hg38_genes_introns	inter:8997	hg38_cpg_opensea
chr9:86314024	0.105645	1	14	1	1	0.962963	0.90625	1	0.933333	1	0.95	1	0.956522	0.978723	1	1	1	chr9:86310810-86317218	-	intron:607377	ENST00000375960.6	79670	TUT7	hg38_genes_introns	inter:8997	hg38_cpg_opensea
chr9:86314024	0.105645	1	14	1	1	0.962963	0.90625	1	0.933333	1	0.95	1	0.956522	0.978723	1	1	1	chr9:86310810-86317218	-	intron:607395	ENST00000375957.5	79670	TUT7	hg38_genes_introns	inter:8997	hg38_cpg_opensea
chr10:30322256	0.105645	1	14	1	0.9	1	0.921053	1	1	0.958333	1	1	0.923077	1	0.952381	1	1	chr10:30316211-30322390	-	intron:651052	ENST00000263063.9	55149	MTPAP	hg38_genes_introns	inter:9753	hg38_cpg_opensea
chr10:30322256	0.105645	1	14	1	0.9	1	0.921053	1	1	0.958333	1	1	0.923077	1	0.952381	1	1	chr10:30316211-30322390	-	intron:651060	ENST00000488290.5	55149	MTPAP	hg38_genes_introns	inter:9753	hg38_cpg_opensea
chr10:30334208	0.105645	1	1	0.945946	0.944444	0.961538	1	0.9375	1	0.882353	1	0.928571	1	1	1	1	1	chr10:30326636-30336802	-	intron:651054	ENST00000263063.9	55149	MTPAP	hg38_genes_introns	inter:9753	hg38_cpg_opensea
chr10:30334208	0.105645	1	1	0.945946	0.944444	0.961538	1	0.9375	1	0.882353	1	0.928571	1	1	1	1	1	chr10:30326636-30336802	-	intron:651062	ENST00000488290.5	55149	MTPAP	hg38_genes_introns	inter:9753	hg38_cpg_opensea
chr10:30334208	0.105645	1	1	0.945946	0.944444	0.961538	1	0.9375	1	0.882353	1	0.928571	1	1	1	1	1	chr10:30326636-30336802	-	intron:651074	ENST00000417581.1	55149	MTPAP	hg38_genes_introns	inter:9753	hg38_cpg_opensea
chr12:71644171	0.105645	1	1	0.958333	0.95	0.95122	1	0.981132	1	0.982143	1	0.933333	0.964286	1	1	1	1	chr12:71644095-71644318	-	exon:948199	ENST00000378743.9	196441	ZFC3H1	hg38_genes_exons	inter:11941	hg38_cpg_opensea
chr12:71644171	0.105645	1	1	0.958333	0.95	0.95122	1	0.981132	1	0.982143	1	0.933333	0.964286	1	1	1	1	chr12:71644095-71644318	-	exon:948234	ENST00000552994.5	196441	ZFC3H1	hg38_genes_exons	inter:11941	hg38_cpg_opensea
chr13:24883175	0.105645	1	1	0.892857	1	0.833333	0.96	1	1	1	0.962963	0.875	1	1	1	0.8	0.933333	chr13:24882279-24883369	-	exon:979768	ENST00000381884.9	55835	CENPJ	hg38_genes_exons	inter:12449	hg38_cpg_opensea
chr13:24883175	0.105645	1	1	0.892857	1	0.833333	0.96	1	1	1	0.962963	0.875	1	1	1	0.8	0.933333	chr13:24882279-24883176	-	3UTR:118354	ENST00000381884.9	55835	CENPJ	hg38_genes_3UTRs	inter:12449	hg38_cpg_opensea
chr13:24883175	0.105645	1	1	0.892857	1	0.833333	0.96	1	1	1	0.962963	0.875	1	1	1	0.8	0.933333	chr13:24882284-24883369	-	exon:979784	ENST00000616936.4	55835	CENPJ	hg38_genes_exons	inter:12449	hg38_cpg_opensea
chr13:24883175	0.105645	1	1	0.892857	1	0.833333	0.96	1	1	1	0.962963	0.875	1	1	1	0.8	0.933333	chr13:24882284-24883369	-	3UTR:118360	ENST00000616936.4	55835	CENPJ	hg38_genes_3UTRs	inter:12449	hg38_cpg_opensea
chr13:24883175	0.105645	1	1	0.892857	1	0.833333	0.96	1	1	1	0.962963	0.875	1	1	1	0.8	0.933333	chr13:24883163-24883369	-	exon:979802	ENST00000545981.6	55835	CENPJ	hg38_genes_exons	inter:12449	hg38_cpg_opensea
chr13:24883175	0.105645	1	1	0.892857	1	0.833333	0.96	1	1	1	0.962963	0.875	1	1	1	0.8	0.933333	chr13:24883163-24883369	-	3UTR:118367	ENST00000545981.6	55835	CENPJ	hg38_genes_3UTRs	inter:12449	hg38_cpg_opensea
chr13:24904282	0.105645	1	14	0.961538	0.866667	0.978261	0.978261	0.962963	0.896552	0.966667	0.975	1	0.958333	0.977778	0.911765	1	1	chr13:24903995-24904994	-	promoter:152218	ENST00000418179.1	55835	CENPJ	hg38_genes_promoters	inter:12450	hg38_cpg_opensea
chr13:24904282	0.105645	1	14	0.961538	0.866667	0.978261	0.978261	0.962963	0.896552	0.966667	0.975	1	0.958333	0.977778	0.911765	1	1	chr13:24904059-24905345	-	intron:827549	ENST00000381884.9	55835	CENPJ	hg38_genes_introns	inter:12450	hg38_cpg_opensea
chr13:24904282	0.105645	1	14	0.961538	0.866667	0.978261	0.978261	0.962963	0.896552	0.966667	0.975	1	0.958333	0.977778	0.911765	1	1	chr13:24904059-24905345	-	intron:827564	ENST00000616936.4	55835	CENPJ	hg38_genes_introns	inter:12450	hg38_cpg_opensea
chr13:24904282	0.105645	1	14	0.961538	0.866667	0.978261	0.978261	0.962963	0.896552	0.966667	0.975	1	0.958333	0.977778	0.911765	1	1	chr13:24904059-24905345	-	intron:827581	ENST00000545981.6	55835	CENPJ	hg38_genes_introns	inter:12450	hg38_cpg_opensea
chr13:24915852	0.105645	1	1	0.962963	1	0.944444	1	0.961538	0.928571	0.954545	1	0.904762	1	1	1	1	1	chr13:24913092-24922760	-	intron:827555	ENST00000381884.9	55835	CENPJ	hg38_genes_introns	inter:12450	hg38_cpg_opensea
chr13:24915852	0.105645	1	1	0.962963	1	0.944444	1	0.961538	0.928571	0.954545	1	0.904762	1	1	1	1	1	chr13:24913092-24922760	-	intron:827570	ENST00000616936.4	55835	CENPJ	hg38_genes_introns	inter:12450	hg38_cpg_opensea
chr13:24915852	0.105645	1	1	0.962963	1	0.944444	1	0.961538	0.928571	0.954545	1	0.904762	1	1	1	1	1	chr13:24913092-24922760	-	intron:827587	ENST00000545981.6	55835	CENPJ	hg38_genes_introns	inter:12450	hg38_cpg_opensea
chr14:23085627	0.105645	1	14	1	1	1	0.96875	1	0.75	1	0.944444	1	0.952381	1	1	0.916667	0.933333	chr14:23081837-23089981	-	intron:866112	ENST00000605057.6	22985	ACIN1	hg38_genes_introns	inter:12863	hg38_cpg_opensea
chr14:23085627	0.105645	1	14	1	1	1	0.96875	1	0.75	1	0.944444	1	0.952381	1	1	0.916667	0.933333	chr14:23081837-23089981	-	intron:866164	ENST00000262710.5	22985	ACIN1	hg38_genes_introns	inter:12863	hg38_cpg_opensea
chr14:23085627	0.105645	1	14	1	1	1	0.96875	1	0.75	1	0.944444	1	0.952381	1	1	0.916667	0.933333	chr14:23081837-23090521	-	intron:866182	ENST00000457657.5	22985	ACIN1	hg38_genes_introns	inter:12863	hg38_cpg_opensea
chr14:23085627	0.105645	1	14	1	1	1	0.96875	1	0.75	1	0.944444	1	0.952381	1	1	0.916667	0.933333	chr14:23081837-23089981	-	intron:866210	ENST00000555053.5	22985	ACIN1	hg38_genes_introns	inter:12863	hg38_cpg_opensea
chr14:74847354	0.105645	1	1	0.958333	1	0.954545	0.966667	1	1	1	1	0.9375	1	0.969697	1	0.933333	0.928571	chr14:74821138-74855216	+	intron:851391	ENST00000554107.2	56252	YLPM1	hg38_genes_introns	inter:13133	hg38_cpg_opensea
chr14:74847354	0.105645	1	1	0.958333	1	0.954545	0.966667	1	1	1	1	0.9375	1	0.969697	1	0.933333	0.928571	chr14:74844261-74855216	+	intron:851397	ENST00000553381.1	NA	NA	hg38_genes_introns	inter:13133	hg38_cpg_opensea
chr15:92991047	0.105645	1	14	0.961538	0.916667	1	0.967742	1	0.909091	1	0.958333	1	1	0.96875	1	1	1	chr15:92985674-92991475	+	intron:904143	ENST00000626874.2	1106	CHD2	hg38_genes_introns	inter:14016	hg38_cpg_opensea
chr15:92991047	0.105645	1	14	0.961538	0.916667	1	0.967742	1	0.909091	1	0.958333	1	1	0.96875	1	1	1	chr15:92985674-92991475	+	intron:904205	ENST00000635856.1	1106	CHD2	hg38_genes_introns	inter:14016	hg38_cpg_opensea
chr15:92991047	0.105645	1	14	0.961538	0.916667	1	0.967742	1	0.909091	1	0.958333	1	1	0.96875	1	1	1	chr15:92985674-92991475	+	intron:904233	ENST00000394196.9	1106	CHD2	hg38_genes_introns	inter:14016	hg38_cpg_opensea
chr15:92991047	0.105645	1	14	0.961538	0.916667	1	0.967742	1	0.909091	1	0.958333	1	1	0.96875	1	1	1	chr15:92985674-92991475	+	intron:904302	ENST00000637572.1	1106	CHD2	hg38_genes_introns	inter:14016	hg38_cpg_opensea
chr15:92991047	0.105645	1	14	0.961538	0.916667	1	0.967742	1	0.909091	1	0.958333	1	1	0.96875	1	1	1	chr15:92985674-92991346	+	intron:904331	ENST00000636881.1	1106	CHD2	hg38_genes_introns	inter:14016	hg38_cpg_opensea
chr15:92991047	0.105645	1	14	0.961538	0.916667	1	0.967742	1	0.909091	1	0.958333	1	1	0.96875	1	1	1	chr15:92985674-92991475	+	intron:904361	ENST00000636306.1	1106	CHD2	hg38_genes_introns	inter:14016	hg38_cpg_opensea
chr15:92991047	0.105645	1	14	0.961538	0.916667	1	0.967742	1	0.909091	1	0.958333	1	1	0.96875	1	1	1	chr15:92985674-92991475	+	intron:904369	ENST00000637789.1	1106	CHD2	hg38_genes_introns	inter:14016	hg38_cpg_opensea
chr16:24568501	0.105645	1	1	0.875	1	0.948718	0.904762	0.944444	1	1	1	0.903226	1	1	1	0.833333	1	chr16:24567894-24568744	+	intron:942072	ENST00000564314.5	5930	RBBP6	hg38_genes_introns	inter:14368	hg38_cpg_opensea
chr16:24568501	0.105645	1	1	0.875	1	0.948718	0.904762	0.944444	1	1	1	0.903226	1	1	1	0.833333	1	chr16:24567894-24568744	+	intron:942103	ENST00000319715.10	5930	RBBP6	hg38_genes_introns	inter:14368	hg38_cpg_opensea
chr16:24568501	0.105645	1	1	0.875	1	0.948718	0.904762	0.944444	1	1	1	0.903226	1	1	1	0.833333	1	chr16:24562162-24570875	+	intron:942117	ENST00000381039.7	5930	RBBP6	hg38_genes_introns	inter:14368	hg38_cpg_opensea
chr16:24568501	0.105645	1	1	0.875	1	0.948718	0.904762	0.944444	1	1	1	0.903226	1	1	1	0.833333	1	chr16:24567894-24568744	+	intron:942134	ENST00000646282.1	5930	RBBP6	hg38_genes_introns	inter:14368	hg38_cpg_opensea
chr16:24568501	0.105645	1	1	0.875	1	0.948718	0.904762	0.944444	1	1	1	0.903226	1	1	1	0.833333	1	chr16:24567506-24568744	+	intron:942150	ENST00000348022.6	5930	RBBP6	hg38_genes_introns	inter:14368	hg38_cpg_opensea
chr16:24568501	0.105645	1	1	0.875	1	0.948718	0.904762	0.944444	1	1	1	0.903226	1	1	1	0.833333	1	chr16:24567506-24568744	+	intron:942165	ENST00000562430.5	5930	RBBP6	hg38_genes_introns	inter:14368	hg38_cpg_opensea
chr22:40497309	0.105645	1	1	0.952381	1	0.938776	1	0.931034	1	1	1	0.973684	1	0.973684	0.958333	1	1	chr22:40463287-40552105	-	intron:1214660	ENST00000651595.2	57591	MRTFA	hg38_genes_introns	inter:19071	hg38_cpg_opensea
chr22:40497309	0.105645	1	1	0.952381	1	0.938776	1	0.931034	1	1	1	0.973684	1	0.973684	0.958333	1	1	chr22:40463287-40552105	-	intron:1214695	ENST00000396617.7	57591	MRTFA	hg38_genes_introns	inter:19071	hg38_cpg_opensea
chr22:40497309	0.105645	1	1	0.952381	1	0.938776	1	0.931034	1	1	1	0.973684	1	0.973684	0.958333	1	1	chr22:40463287-40533589	-	intron:1214720	ENST00000652095.2	57591	MRTFA	hg38_genes_introns	inter:19071	hg38_cpg_opensea
chr22:40497309	0.105645	1	1	0.952381	1	0.938776	1	0.931034	1	1	1	0.973684	1	0.973684	0.958333	1	1	chr22:40463287-40552105	-	intron:1214732	ENST00000355630.10	57591	MRTFA	hg38_genes_introns	inter:19071	hg38_cpg_opensea
chr22:40497309	0.105645	1	1	0.952381	1	0.938776	1	0.931034	1	1	1	0.973684	1	0.973684	0.958333	1	1	chr22:40463287-40552105	-	intron:1214745	ENST00000402042.7	57591	MRTFA	hg38_genes_introns	inter:19071	hg38_cpg_opensea
chr22:40497309	0.105645	1	1	0.952381	1	0.938776	1	0.931034	1	1	1	0.973684	1	0.973684	0.958333	1	1	chr22:40412893-40552218	-	intron:1214748	ENST00000618417.1	NA	NA	hg38_genes_introns	inter:19071	hg38_cpg_opensea
chr22:40497309	0.105645	1	1	0.952381	1	0.938776	1	0.931034	1	1	1	0.973684	1	0.973684	0.958333	1	1	chr22:40463287-40533589	-	intron:1214757	ENST00000651694.1	57591	MRTFA	hg38_genes_introns	inter:19071	hg38_cpg_opensea
chr22:40497309	0.105645	1	1	0.952381	1	0.938776	1	0.931034	1	1	1	0.973684	1	0.973684	0.958333	1	1	chr22:40463287-40519463	-	intron:1214760	ENST00000422851.1	57591	MRTFA	hg38_genes_introns	inter:19071	hg38_cpg_opensea
chr22:40497309	0.105645	1	1	0.952381	1	0.938776	1	0.931034	1	1	1	0.973684	1	0.973684	0.958333	1	1	chr22:40463287-40552105	-	intron:1214764	ENST00000463769.7	57591	MRTFA	hg38_genes_introns	inter:19071	hg38_cpg_opensea
chr1:62581730	0.107689	1	24	0.933333	0.857143	0.93617	0.939394	1	0.980392	0.888889	0.914286	1	0.923077	1	0.941176	1	0.941176	chr1:62578967-62583183	-	intron:83186	ENST00000251157.10	85440	DOCK7	hg38_genes_introns	inter:844	hg38_cpg_opensea
chr1:62581730	0.107689	1	24	0.933333	0.857143	0.93617	0.939394	1	0.980392	0.888889	0.914286	1	0.923077	1	0.941176	1	0.941176	chr1:62578967-62583183	-	intron:83235	ENST00000635253.2	85440	DOCK7	hg38_genes_introns	inter:844	hg38_cpg_opensea
chr1:62581730	0.107689	1	24	0.933333	0.857143	0.93617	0.939394	1	0.980392	0.888889	0.914286	1	0.923077	1	0.941176	1	0.941176	chr1:62578967-62583183	-	intron:83283	ENST00000454575.6	85440	DOCK7	hg38_genes_introns	inter:844	hg38_cpg_opensea
chr1:62581730	0.107689	1	24	0.933333	0.857143	0.93617	0.939394	1	0.980392	0.888889	0.914286	1	0.923077	1	0.941176	1	0.941176	chr1:62578967-62583183	-	intron:83347	ENST00000340370.10	85440	DOCK7	hg38_genes_introns	inter:844	hg38_cpg_opensea
chr1:62581730	0.107689	1	24	0.933333	0.857143	0.93617	0.939394	1	0.980392	0.888889	0.914286	1	0.923077	1	0.941176	1	0.941176	chr1:62578967-62583183	-	intron:83423	ENST00000634264.1	85440	DOCK7	hg38_genes_introns	inter:844	hg38_cpg_opensea
chr1:62581730	0.107689	1	24	0.933333	0.857143	0.93617	0.939394	1	0.980392	0.888889	0.914286	1	0.923077	1	0.941176	1	0.941176	chr1:62578967-62583183	-	intron:83470	ENST00000635123.1	85440	DOCK7	hg38_genes_introns	inter:844	hg38_cpg_opensea
chr1:62581730	0.107689	1	24	0.933333	0.857143	0.93617	0.939394	1	0.980392	0.888889	0.914286	1	0.923077	1	0.941176	1	0.941176	chr1:62578967-62586506	-	intron:83529	ENST00000637208.1	85440	DOCK7	hg38_genes_introns	inter:844	hg38_cpg_opensea
chr1:62581730	0.107689	1	24	0.933333	0.857143	0.93617	0.939394	1	0.980392	0.888889	0.914286	1	0.923077	1	0.941176	1	0.941176	chr1:62578967-62586506	-	intron:83566	ENST00000634223.1	85440	DOCK7	hg38_genes_introns	inter:844	hg38_cpg_opensea
chr1:182382758	0.107689	1	24	0.964286	0.944444	0.923077	1	1	0.916667	0.928571	0.869565	1	0.857143	0.9375	0.878049	1	0.857143	chr1:182378098-182384723	-	exon:123422	ENST00000331872.11	2752	GLUL	hg38_genes_exons	inter:1498	hg38_cpg_opensea
chr1:182382758	0.107689	1	24	0.964286	0.944444	0.923077	1	1	0.916667	0.928571	0.869565	1	0.857143	0.9375	0.878049	1	0.857143	chr1:182381704-182384723	-	exon:123430	ENST00000642379.1	2752	GLUL	hg38_genes_exons	inter:1498	hg38_cpg_opensea
chr1:182382758	0.107689	1	24	0.964286	0.944444	0.923077	1	1	0.916667	0.928571	0.869565	1	0.857143	0.9375	0.878049	1	0.857143	chr1:182381705-182384723	-	exon:123437	ENST00000417584.6	2752	GLUL	hg38_genes_exons	inter:1498	hg38_cpg_opensea
chr1:182382758	0.107689	1	24	0.964286	0.944444	0.923077	1	1	0.916667	0.928571	0.869565	1	0.857143	0.9375	0.878049	1	0.857143	chr1:182381705-182384723	-	exon:123445	ENST00000311223.9	2752	GLUL	hg38_genes_exons	inter:1498	hg38_cpg_opensea
chr1:182382758	0.107689	1	24	0.964286	0.944444	0.923077	1	1	0.916667	0.928571	0.869565	1	0.857143	0.9375	0.878049	1	0.857143	chr1:182378098-182384404	-	3UTR:15059	ENST00000331872.11	2752	GLUL	hg38_genes_3UTRs	inter:1498	hg38_cpg_opensea
chr1:182382758	0.107689	1	24	0.964286	0.944444	0.923077	1	1	0.916667	0.928571	0.869565	1	0.857143	0.9375	0.878049	1	0.857143	chr1:182381704-182384404	-	3UTR:15060	ENST00000642379.1	2752	GLUL	hg38_genes_3UTRs	inter:1498	hg38_cpg_opensea
chr1:182382758	0.107689	1	24	0.964286	0.944444	0.923077	1	1	0.916667	0.928571	0.869565	1	0.857143	0.9375	0.878049	1	0.857143	chr1:182381705-182384404	-	3UTR:15061	ENST00000417584.6	2752	GLUL	hg38_genes_3UTRs	inter:1498	hg38_cpg_opensea
chr1:182382758	0.107689	1	24	0.964286	0.944444	0.923077	1	1	0.916667	0.928571	0.869565	1	0.857143	0.9375	0.878049	1	0.857143	chr1:182381705-182384404	-	3UTR:15062	ENST00000311223.9	2752	GLUL	hg38_genes_3UTRs	inter:1498	hg38_cpg_opensea
chr8:22540071	0.107689	1	4	0.9375	0.952381	0.942857	0.972222	0.833333	0.95	0.954545	0.96	0.962963	0.913043	0.888889	1	0.888889	1	chr8:22482730-22553351	-	intron:555429	ENST00000664810.1	NA	NA	hg38_genes_introns	inter:8077	hg38_cpg_opensea
chr8:22540071	0.107689	1	4	0.9375	0.952381	0.942857	0.972222	0.833333	0.95	0.954545	0.96	0.962963	0.913043	0.888889	1	0.888889	1	chr8:22509409-22545185	-	intron:555432	ENST00000662002.1	NA	NA	hg38_genes_introns	inter:8077	hg38_cpg_opensea
chr8:22540071	0.107689	1	4	0.9375	0.952381	0.942857	0.972222	0.833333	0.95	0.954545	0.96	0.962963	0.913043	0.888889	1	0.888889	1	chr8:22533019-22540614	+	intron:531112	ENST00000289963.12	5533	PPP3CC	hg38_genes_introns	inter:8077	hg38_cpg_opensea
chr8:22540071	0.107689	1	4	0.9375	0.952381	0.942857	0.972222	0.833333	0.95	0.954545	0.96	0.962963	0.913043	0.888889	1	0.888889	1	chr8:22539499-22540614	+	intron:531100	ENST00000240139.10	5533	PPP3CC	hg38_genes_introns	inter:8077	hg38_cpg_opensea
chr8:22540071	0.107689	1	4	0.9375	0.952381	0.942857	0.972222	0.833333	0.95	0.954545	0.96	0.962963	0.913043	0.888889	1	0.888889	1	chr8:22539499-22540614	+	intron:531126	ENST00000397775.7	5533	PPP3CC	hg38_genes_introns	inter:8077	hg38_cpg_opensea
chr8:22540071	0.107689	1	4	0.9375	0.952381	0.942857	0.972222	0.833333	0.95	0.954545	0.96	0.962963	0.913043	0.888889	1	0.888889	1	chr8:22539986-22543985	+	1to5kb:97030	ENST00000522037.5	10174	SORBS3	hg38_genes_1to5kb	inter:8077	hg38_cpg_opensea
chr8:22540071	0.107689	1	4	0.9375	0.952381	0.942857	0.972222	0.833333	0.95	0.954545	0.96	0.962963	0.913043	0.888889	1	0.888889	1	chr8:22539990-22543989	+	1to5kb:97031	ENST00000523941.5	10174	SORBS3	hg38_genes_1to5kb	inter:8077	hg38_cpg_opensea
chr1:62455680	0.109375	1	4	0.826087	0.823529	0.76	0.740741	0.909091	1	0.666667	0.827586	0.944444	0.970588	0.708333	0.793103	0.866667	0.875	chr1:62455455-62457537	-	intron:83146	ENST00000634495.2	85440	DOCK7	hg38_genes_introns	inter:844	hg38_cpg_opensea
chr1:62455680	0.109375	1	4	0.826087	0.823529	0.76	0.740741	0.909091	1	0.666667	0.827586	0.944444	0.970588	0.708333	0.793103	0.866667	0.875	chr1:62455457-62457537	-	intron:83153	ENST00000251157.10	85440	DOCK7	hg38_genes_introns	inter:844	hg38_cpg_opensea
chr1:62455680	0.109375	1	4	0.826087	0.823529	0.76	0.740741	0.909091	1	0.666667	0.827586	0.944444	0.970588	0.708333	0.793103	0.866667	0.875	chr1:62455457-62457537	-	intron:83202	ENST00000635253.2	85440	DOCK7	hg38_genes_introns	inter:844	hg38_cpg_opensea
chr1:62455680	0.109375	1	4	0.826087	0.823529	0.76	0.740741	0.909091	1	0.666667	0.827586	0.944444	0.970588	0.708333	0.793103	0.866667	0.875	chr1:62455457-62457537	-	intron:83251	ENST00000454575.6	85440	DOCK7	hg38_genes_introns	inter:844	hg38_cpg_opensea
chr1:62455680	0.109375	1	4	0.826087	0.823529	0.76	0.740741	0.909091	1	0.666667	0.827586	0.944444	0.970588	0.708333	0.793103	0.866667	0.875	chr1:62455457-62457537	-	intron:83299	ENST00000635348.1	85440	DOCK7	hg38_genes_introns	inter:844	hg38_cpg_opensea
chr1:62455680	0.109375	1	4	0.826087	0.823529	0.76	0.740741	0.909091	1	0.666667	0.827586	0.944444	0.970588	0.708333	0.793103	0.866667	0.875	chr1:62455457-62457537	-	intron:83300	ENST00000635983.1	85440	DOCK7	hg38_genes_introns	inter:844	hg38_cpg_opensea
chr1:62455680	0.109375	1	4	0.826087	0.823529	0.76	0.740741	0.909091	1	0.666667	0.827586	0.944444	0.970588	0.708333	0.793103	0.866667	0.875	chr1:62455457-62457537	-	intron:83315	ENST00000340370.10	85440	DOCK7	hg38_genes_introns	inter:844	hg38_cpg_opensea
[truncated: 20,620 more rows]

## Sheet: Summary1_CpGsRelatedGenes
Summary Table 1 (for Table S8). CpGs related to genes found when investigating the effect of diet on CpG-sites annotated to the top 1% expressed genes (156 genes) from the publicly available human sperm RNA-sequencing data by Corral-Vazquez et al. (DOI: 10.1093/molehr/gaab035). P<0.05 = 42 unique sites. In Individual CpG-sites with a coverage of ≥10x and differential DNA methylation when comparin…
[truncated: 43 more rows]

[truncated: 1 more sheets: Summary2_GenesRelatedCpGs]
