# Supplementary material for: Impact of excess sugar on the whole genome DNA methylation pattern in human sperm
Source: Epigenomics. 2024 Dec 20;17(2):89–104. doi: 10.1080/17501911.2024.2439782 (PMC11792836; doi:10.1080/17501911.2024.2439782)
Supplement: Supplemental Material [file IEPI_A_2439782_SM2945.zip › suppl_data/TableS9_GenomicLocations_tRNAs.xlsx]

## Sheet: tRNA
Table S9. Genomic locations of known tRNAs
Name from Gtrnadb	tRNA name	location	strand
Homo_sapiens_tRNA-Arg-TCT-1-1 (tRNAscan-SE ID: chr1.trna9) Arg (TCT) 85 bp Sc: 71.1 chr1:93847573-93847657 (+)	tRNA-Arg-TCT-1-1	chr1:93847573-93847657	+
Homo_sapiens_tRNA-Arg-TCT-4-1 (tRNAscan-SE ID: chr1.trna97) Arg (TCT) 74 bp Sc: 78.5 chr1:159141611-159141684 (-)	tRNA-Arg-TCT-4-1	chr1:159141611-159141684	-
Homo_sapiens_tRNA-Asn-GTT-1-1 (tRNAscan-SE ID: chr1.trna58) Asn (GTT) 74 bp Sc: 81.5 chr1:161540241-161540314 (+)	tRNA-Asn-GTT-1-1	chr1:161540241-161540314	+
Homo_sapiens_tRNA-Asn-GTT-10-1 (tRNAscan-SE ID: chr1.trna14) Asn (GTT) 74 bp Sc: 62.7 chr1:145129239-145129312 (+)	tRNA-Asn-GTT-10-1	chr1:145129239-145129312	+
Homo_sapiens_tRNA-Asn-GTT-11-1 (tRNAscan-SE ID: chr1.trna137) Asn (GTT) 74 bp Sc: 53.5 chr1:120952291-120952364 (-)	tRNA-Asn-GTT-11-1	chr1:120952291-120952364	-
Homo_sapiens_tRNA-Asn-GTT-11-2 (tRNAscan-SE ID: chr1.trna105) Asn (GTT) 74 bp Sc: 53.5 chr1:149646451-149646524 (-)	tRNA-Asn-GTT-11-2	chr1:149646451-149646524	-
Homo_sapiens_tRNA-Asn-GTT-12-1 (tRNAscan-SE ID: chr1.trna121) Asn (GTT) 74 bp Sc: 54.5 chr1:143831708-143831781 (-)	tRNA-Asn-GTT-12-1	chr1:143831708-143831781	-
Homo_sapiens_tRNA-Asn-GTT-2-1 (tRNAscan-SE ID: chr1.trna41) Asn (GTT) 74 bp Sc: 80.9 chr1:148529257-148529330 (+)	tRNA-Asn-GTT-2-1	chr1:148529257-148529330	+
Homo_sapiens_tRNA-Asn-GTT-2-2 (tRNAscan-SE ID: chr1.trna94) Asn (GTT) 74 bp Sc: 80.9 chr1:161428077-161428150 (-)	tRNA-Asn-GTT-2-2	chr1:161428077-161428150	-
Homo_sapiens_tRNA-Asn-GTT-2-7 (tRNAscan-SE ID: chr1.trna20) Asn (GTT) 74 bp Sc: 80.9 chr1:145287766-145287839 (+)	tRNA-Asn-GTT-2-7	chr1:145287766-145287839	+
Homo_sapiens_tRNA-Asn-GTT-2-8 (tRNAscan-SE ID: chr1.trna118) Asn (GTT) 74 bp Sc: 80.9 chr1:144567515-144567588 (-)	tRNA-Asn-GTT-2-8	chr1:144567515-144567588	-
Homo_sapiens_tRNA-Asn-GTT-24-1 (tRNAscan-SE ID: chr1.trna29) Asn (GTT) 74 bp Sc: 67.9 chr1:146370101-146370174 (+)	tRNA-Asn-GTT-24-1	chr1:146370101-146370174	+
Homo_sapiens_tRNA-Asn-GTT-25-1 (tRNAscan-SE ID: chr1.trna106) Asn (GTT) 75 bp Sc: 64.1 chr1:149558419-149558493 (-)	tRNA-Asn-GTT-25-1	chr1:149558419-149558493	-
Homo_sapiens_tRNA-Asn-GTT-27-1 (tRNAscan-SE ID: chr1.trna131) Asn (GTT) 74 bp Sc: 62.4 chr1:121048432-121048505 (-)	tRNA-Asn-GTT-27-1	chr1:121048432-121048505	-
Homo_sapiens_tRNA-Asn-GTT-3-1 (tRNAscan-SE ID: chr1.trna13) Asn (GTT) 74 bp Sc: 79.7 chr1:144419267-144419340 (+)	tRNA-Asn-GTT-3-1	chr1:144419267-144419340	+
Homo_sapiens_tRNA-Asn-GTT-4-1 (tRNAscan-SE ID: chr1.trna7) Asn (GTT) 74 bp Sc: 77.7 chr1:16889677-16889750 (+)	tRNA-Asn-GTT-4-1	chr1:16889677-16889750	+
Homo_sapiens_tRNA-Asn-GTT-5-1 (tRNAscan-SE ID: chr1.trna148) Asn (GTT) 74 bp Sc: 76.5 chr1:16520585-16520658 (-)	tRNA-Asn-GTT-5-1	chr1:16520585-16520658	-
Homo_sapiens_tRNA-Asn-GTT-6-1 (tRNAscan-SE ID: chr1.trna127) Asn (GTT) 74 bp Sc: 73.8 chr1:143735920-143735993 (-)	tRNA-Asn-GTT-6-1	chr1:143735920-143735993	-
Homo_sapiens_tRNA-Asn-GTT-7-1 (tRNAscan-SE ID: chr1.trna138) Asn (GTT) 74 bp Sc: 73.5 chr1:120844262-120844335 (-)	tRNA-Asn-GTT-7-1	chr1:120844262-120844335	-
Homo_sapiens_tRNA-Asn-GTT-8-1 (tRNAscan-SE ID: chr1.trna99) Asn (GTT) 74 bp Sc: 69.8 chr1:149740248-149740321 (-)	tRNA-Asn-GTT-8-1	chr1:149740248-149740321	-
Homo_sapiens_tRNA-Asn-GTT-9-1 (tRNAscan-SE ID: chr1.trna117) Asn (GTT) 74 bp Sc: 74.9 chr1:145475381-145475454 (-)	tRNA-Asn-GTT-9-1	chr1:145475381-145475454	-
Homo_sapiens_tRNA-Asn-GTT-9-2 (tRNAscan-SE ID: chr1.trna113) Asn (GTT) 74 bp Sc: 68.6 chr1:148048516-148048589 (-)	tRNA-Asn-GTT-9-2	chr1:148048516-148048589	-
Homo_sapiens_tRNA-Asp-GTC-2-1 (tRNAscan-SE ID: chr1.trna92) Asp (GTC) 72 bp Sc: 66.5 chr1:161440825-161440896 (-)	tRNA-Asp-GTC-2-1	chr1:161440825-161440896	-
Homo_sapiens_tRNA-Asp-GTC-2-2 (tRNAscan-SE ID: chr1.trna89) Asp (GTC) 72 bp Sc: 66.5 chr1:161448243-161448314 (-)	tRNA-Asp-GTC-2-2	chr1:161448243-161448314	-
Homo_sapiens_tRNA-Asp-GTC-2-3 (tRNAscan-SE ID: chr1.trna86) Asp (GTC) 72 bp Sc: 66.5 chr1:161455624-161455695 (-)	tRNA-Asp-GTC-2-3	chr1:161455624-161455695	-
Homo_sapiens_tRNA-Asp-GTC-2-4 (tRNAscan-SE ID: chr1.trna83) Asp (GTC) 72 bp Sc: 66.5 chr1:161463034-161463105 (-)	tRNA-Asp-GTC-2-4	chr1:161463034-161463105	-
Homo_sapiens_tRNA-Asp-GTC-2-5 (tRNAscan-SE ID: chr1.trna80) Asp (GTC) 72 bp Sc: 66.5 chr1:161470415-161470486 (-)	tRNA-Asp-GTC-2-5	chr1:161470415-161470486	-
Homo_sapiens_tRNA-Cys-GCA-7-1 (tRNAscan-SE ID: chr1.trna140) Cys (GCA) 73 bp Sc: 77.8 chr1:93516277-93516349 (-)	tRNA-Cys-GCA-7-1	chr1:93516277-93516349	-
Homo_sapiens_tRNA-Gln-CTG-3-1 (tRNAscan-SE ID: chr1.trna22) Gln (CTG) 72 bp Sc: 71.9 chr1:145459658-145459729 (+)	tRNA-Gln-CTG-3-1	chr1:145459658-145459729	+
Homo_sapiens_tRNA-Gln-CTG-3-2 (tRNAscan-SE ID: chr1.trna35) Gln (CTG) 72 bp Sc: 71.9 chr1:148032790-148032861 (+)	tRNA-Gln-CTG-3-2	chr1:148032790-148032861	+
Homo_sapiens_tRNA-Gln-CTG-4-1 (tRNAscan-SE ID: chr1.trna111) Gln (CTG) 72 bp Sc: 71.9 chr1:148265108-148265179 (-)	tRNA-Gln-CTG-4-1	chr1:148265108-148265179	-
Homo_sapiens_tRNA-Gln-CTG-4-2 (tRNAscan-SE ID: chr1.trna12) Gln (CTG) 72 bp Sc: 71.9 chr1:143691474-143691545 (+)	tRNA-Gln-CTG-4-2	chr1:143691474-143691545	+
Homo_sapiens_tRNA-Gln-CTG-7-1 (tRNAscan-SE ID: chr1.trna38) Gln (CTG) 72 bp Sc: 58.5 chr1:148328812-148328883 (+)	tRNA-Gln-CTG-7-1	chr1:148328812-148328883	+
Homo_sapiens_tRNA-Glu-CTC-1-1 (tRNAscan-SE ID: chr1.trna24) Glu (CTC) 72 bp Sc: 73.2 chr1:146035692-146035763 (+)	tRNA-Glu-CTC-1-1	chr1:146035692-146035763	+
Homo_sapiens_tRNA-Glu-CTC-1-2 (tRNAscan-SE ID: chr1.trna91) Glu (CTC) 72 bp Sc: 73.2 chr1:161447228-161447299 (-)	tRNA-Glu-CTC-1-2	chr1:161447228-161447299	-
Homo_sapiens_tRNA-Glu-CTC-1-3 (tRNAscan-SE ID: chr1.trna88) Glu (CTC) 72 bp Sc: 73.2 chr1:161454608-161454679 (-)	tRNA-Glu-CTC-1-3	chr1:161454608-161454679	-
Homo_sapiens_tRNA-Glu-CTC-1-4 (tRNAscan-SE ID: chr1.trna85) Glu (CTC) 72 bp Sc: 73.2 chr1:161462019-161462090 (-)	tRNA-Glu-CTC-1-4	chr1:161462019-161462090	-
Homo_sapiens_tRNA-Glu-CTC-1-5 (tRNAscan-SE ID: chr1.trna82) Glu (CTC) 72 bp Sc: 73.2 chr1:161469399-161469470 (-)	tRNA-Glu-CTC-1-5	chr1:161469399-161469470	-
Homo_sapiens_tRNA-Glu-CTC-2-1 (tRNAscan-SE ID: chr1.trna70) Glu (CTC) 72 bp Sc: 68.7 chr1:248874248-248874319 (+)	tRNA-Glu-CTC-2-1	chr1:248874248-248874319	+
Homo_sapiens_tRNA-Glu-TTC-3-1 (tRNAscan-SE ID: chr1.trna5) Glu (TTC) 72 bp Sc: 71.6 chr1:16872583-16872654 (+)	tRNA-Glu-TTC-3-1	chr1:16872583-16872654	+
Homo_sapiens_tRNA-Glu-TTC-4-1 (tRNAscan-SE ID: chr1.trna146) Glu (TTC) 72 bp Sc: 68.7 chr1:16535279-16535350 (-)	tRNA-Glu-TTC-4-1	chr1:16535279-16535350	-
Homo_sapiens_tRNA-Glu-TTC-4-2 (tRNAscan-SE ID: chr1.trna95) Glu (TTC) 72 bp Sc: 68.7 chr1:161422093-161422164 (-)	tRNA-Glu-TTC-4-2	chr1:161422093-161422164	-
Homo_sapiens_tRNA-Gly-CCC-1-1 (tRNAscan-SE ID: chr1.trna145) Gly (CCC) 71 bp Sc: 78.3 chr1:16545939-16546009 (-)	tRNA-Gly-CCC-1-1	chr1:16545939-16546009	-
Homo_sapiens_tRNA-Gly-CCC-1-2 (tRNAscan-SE ID: chr1.trna4) Gly (CCC) 71 bp Sc: 78.3 chr1:16861921-16861991 (+)	tRNA-Gly-CCC-1-2	chr1:16861921-16861991	+
Homo_sapiens_tRNA-Gly-GCC-1-1 (tRNAscan-SE ID: chr1.trna47) Gly (GCC) 71 bp Sc: 80.9 chr1:161443304-161443374 (+)	tRNA-Gly-GCC-1-1	chr1:161443304-161443374	+
Homo_sapiens_tRNA-Gly-GCC-1-2 (tRNAscan-SE ID: chr1.trna49) Gly (GCC) 71 bp Sc: 80.9 chr1:161450677-161450747 (+)	tRNA-Gly-GCC-1-2	chr1:161450677-161450747	+
Homo_sapiens_tRNA-Gly-GCC-1-3 (tRNAscan-SE ID: chr1.trna51) Gly (GCC) 71 bp Sc: 80.9 chr1:161458108-161458178 (+)	tRNA-Gly-GCC-1-3	chr1:161458108-161458178	+
Homo_sapiens_tRNA-Gly-GCC-1-4 (tRNAscan-SE ID: chr1.trna53) Gly (GCC) 71 bp Sc: 80.9 chr1:161465468-161465538 (+)	tRNA-Gly-GCC-1-4	chr1:161465468-161465538	+
Homo_sapiens_tRNA-Gly-GCC-2-1 (tRNAscan-SE ID: chr1.trna79) Gly (GCC) 71 bp Sc: 81.0 chr1:161523847-161523917 (-)	tRNA-Gly-GCC-2-1	chr1:161523847-161523917	-
Homo_sapiens_tRNA-Gly-GCC-4-1 (tRNAscan-SE ID: chr1.trna55) Gly (GCC) 71 bp Sc: 69.4 chr1:161480566-161480636 (+)	tRNA-Gly-GCC-4-1	chr1:161480566-161480636	+
Homo_sapiens_tRNA-Gly-TCC-2-1 (tRNAscan-SE ID: chr1.trna25) Gly (TCC) 72 bp Sc: 73.8 chr1:146037061-146037132 (+)	tRNA-Gly-TCC-2-1	chr1:146037061-146037132	+
Homo_sapiens_tRNA-Gly-TCC-2-2 (tRNAscan-SE ID: chr1.trna90) Gly (TCC) 72 bp Sc: 73.8 chr1:161447585-161447656 (-)	tRNA-Gly-TCC-2-2	chr1:161447585-161447656	-
Homo_sapiens_tRNA-Gly-TCC-2-3 (tRNAscan-SE ID: chr1.trna87) Gly (TCC) 72 bp Sc: 73.8 chr1:161454966-161455037 (-)	tRNA-Gly-TCC-2-3	chr1:161454966-161455037	-
Homo_sapiens_tRNA-Gly-TCC-2-4 (tRNAscan-SE ID: chr1.trna84) Gly (TCC) 72 bp Sc: 73.8 chr1:161462376-161462447 (-)	tRNA-Gly-TCC-2-4	chr1:161462376-161462447	-
Homo_sapiens_tRNA-Gly-TCC-2-5 (tRNAscan-SE ID: chr1.trna81) Gly (TCC) 72 bp Sc: 73.8 chr1:161469757-161469828 (-)	tRNA-Gly-TCC-2-5	chr1:161469757-161469828	-
Homo_sapiens_tRNA-Gly-TCC-2-6 (tRNAscan-SE ID: chr1.trna57) Gly (TCC) 72 bp Sc: 73.8 chr1:161531113-161531184 (+)	tRNA-Gly-TCC-2-6	chr1:161531113-161531184	+
Homo_sapiens_tRNA-Gly-TCC-4-1 (tRNAscan-SE ID: chr1.trna93) Gly (TCC) 72 bp Sc: 56.0 chr1:161440171-161440242 (-)	tRNA-Gly-TCC-4-1	chr1:161440171-161440242	-
Homo_sapiens_tRNA-His-GTG-1-1 (tRNAscan-SE ID: chr1.trna26) His (GTG) 72 bp Sc: 60.1 chr1:146038044-146038115 (+)	tRNA-His-GTG-1-1	chr1:146038044-146038115	+
Homo_sapiens_tRNA-His-GTG-1-2 (tRNAscan-SE ID: chr1.trna32) His (GTG) 72 bp Sc: 60.1 chr1:147073225-147073296 (+)	tRNA-His-GTG-1-2	chr1:147073225-147073296	+
Homo_sapiens_tRNA-His-GTG-1-3 (tRNAscan-SE ID: chr1.trna37) His (GTG) 72 bp Sc: 60.1 chr1:148281365-148281436 (+)	tRNA-His-GTG-1-3	chr1:148281365-148281436	+
Homo_sapiens_tRNA-His-GTG-1-4 (tRNAscan-SE ID: chr1.trna110) His (GTG) 72 bp Sc: 60.1 chr1:148302734-148302805 (-)	tRNA-His-GTG-1-4	chr1:148302734-148302805	-
Homo_sapiens_tRNA-Leu-CAA-4-1 (tRNAscan-SE ID: chr1.trna69) Leu (CAA) 106 bp Sc: 73.6 chr1:248873855-248873960 (+)	tRNA-Leu-CAA-4-1	chr1:248873855-248873960	+
Homo_sapiens_tRNA-Leu-CAA-6-1 (tRNAscan-SE ID: chr1.trna76) Leu (CAA) 84 bp Sc: 57.5 chr1:161611946-161612029 (-)	tRNA-Leu-CAA-6-1	chr1:161611946-161612029	-
Homo_sapiens_tRNA-Leu-CAG-1-1 (tRNAscan-SE ID: chr1.trna46) Leu (CAG) 83 bp Sc: 78.2 chr1:161441533-161441615 (+)	tRNA-Leu-CAG-1-1	chr1:161441533-161441615	+
Homo_sapiens_tRNA-Leu-CAG-1-2 (tRNAscan-SE ID: chr1.trna48) Leu (CAG) 83 bp Sc: 78.2 chr1:161448951-161449033 (+)	tRNA-Leu-CAG-1-2	chr1:161448951-161449033	+
Homo_sapiens_tRNA-Leu-CAG-1-3 (tRNAscan-SE ID: chr1.trna50) Leu (CAG) 83 bp Sc: 78.2 chr1:161456332-161456414 (+)	tRNA-Leu-CAG-1-3	chr1:161456332-161456414	+
Homo_sapiens_tRNA-Leu-CAG-1-4 (tRNAscan-SE ID: chr1.trna52) Leu (CAG) 83 bp Sc: 78.2 chr1:161463742-161463824 (+)	tRNA-Leu-CAG-1-4	chr1:161463742-161463824	+
Homo_sapiens_tRNA-Leu-CAG-1-5 (tRNAscan-SE ID: chr1.trna54) Leu (CAG) 83 bp Sc: 78.2 chr1:161471123-161471205 (+)	tRNA-Leu-CAG-1-5	chr1:161471123-161471205	+
Homo_sapiens_tRNA-Leu-CAG-1-6 (tRNAscan-SE ID: chr1.trna78) Leu (CAG) 83 bp Sc: 78.2 chr1:161530342-161530424 (-)	tRNA-Leu-CAG-1-6	chr1:161530342-161530424	-
Homo_sapiens_tRNA-Lys-CTT-2-1 (tRNAscan-SE ID: chr1.trna27) Lys (CTT) 73 bp Sc: 87.8 chr1:146039401-146039473 (+)	tRNA-Lys-CTT-2-1	chr1:146039401-146039473	+
Homo_sapiens_tRNA-Lys-CTT-7-1 (tRNAscan-SE ID: chr1.trna141) Lys (CTT) 73 bp Sc: 64.8 chr1:54957869-54957941 (-)	tRNA-Lys-CTT-7-1	chr1:54957869-54957941	-
Homo_sapiens_tRNA-Lys-TTT-3-1 (tRNAscan-SE ID: chr1.trna64) Lys (TTT) 73 bp Sc: 87.8 chr1:204506527-204506599 (+)	tRNA-Lys-TTT-3-1	chr1:204506527-204506599	+
Homo_sapiens_tRNA-Lys-TTT-3-2 (tRNAscan-SE ID: chr1.trna72) Lys (TTT) 73 bp Sc: 87.8 chr1:204507030-204507102 (-)	tRNA-Lys-TTT-3-2	chr1:204507030-204507102	-
Homo_sapiens_tRNA-Pro-AGG-2-1 (tRNAscan-SE ID: chr1.trna75) Pro (AGG) 72 bp Sc: 70.2 chr1:167715488-167715559 (-)	tRNA-Pro-AGG-2-1	chr1:167715488-167715559	-
Homo_sapiens_tRNA-Pro-CGG-1-1 (tRNAscan-SE ID: chr1.trna63) Pro (CGG) 72 bp Sc: 70.2 chr1:167714725-167714796 (+)	tRNA-Pro-CGG-1-1	chr1:167714725-167714796	+
Homo_sapiens_tRNA-Thr-TGT-2-1 (tRNAscan-SE ID: chr1.trna66) Thr (TGT) 73 bp Sc: 84.1 chr1:222465005-222465077 (+)	tRNA-Thr-TGT-2-1	chr1:222465005-222465077	+
Homo_sapiens_tRNA-Val-CAC-1-1 (tRNAscan-SE ID: chr1.trna96) Val (CAC) 73 bp Sc: 79.4 chr1:161399700-161399772 (-)	tRNA-Val-CAC-1-1	chr1:161399700-161399772	-
Homo_sapiens_tRNA-Val-CAC-1-7 (tRNAscan-SE ID: chr1.trna100) Val (CAC) 73 bp Sc: 79.4 chr1:149712552-149712624 (-)	tRNA-Val-CAC-1-7	chr1:149712552-149712624	-
Homo_sapiens_tRNA-Val-CAC-14-1 (tRNAscan-SE ID: chr1.trna15) Val (CAC) 73 bp Sc: 59.3 chr1:145157157-145157229 (+)	tRNA-Val-CAC-14-1	chr1:145157157-145157229	+
Homo_sapiens_tRNA-Val-CAC-4-1 (tRNAscan-SE ID: chr1.trna122) Val (CAC) 73 bp Sc: 72.2 chr1:143803994-143804066 (-)	tRNA-Val-CAC-4-1	chr1:143803994-143804066	-
Homo_sapiens_tRNA-Val-CAC-5-1 (tRNAscan-SE ID: chr1.trna132) Val (CAC) 73 bp Sc: 79.4 chr1:121020729-121020801 (-)	tRNA-Val-CAC-5-1	chr1:121020729-121020801	-
Homo_sapiens_tRNA-iMet-CAT-1-1 (tRNAscan-SE ID: chr1.trna44) iMet (CAT) 72 bp Sc: 60.4 chr1:153671250-153671321 (+)	tRNA-iMet-CAT-1-1	chr1:153671250-153671321	+
Homo_sapiens_tRNA-Asn-GTT-26-1 (tRNAscan-SE ID: chr1_KI270713v1_random.trna2) Asn (GTT) 74 bp Sc: 68.7 chr1_KI270713v1_random:28755-28828 (-)	tRNA-Asn-GTT-26-1	chr1_KI270713v1_random:28755-28828	-
Homo_sapiens_tRNA-Glu-TTC-14-1 (tRNAscan-SE ID: chr1_KI270713v1_random.trna1) Glu (TTC) 72 bp Sc: 63.9 chr1_KI270713v1_random:31635-31706 (-)	tRNA-Glu-TTC-14-1	chr1_KI270713v1_random:31635-31706	-
Homo_sapiens_tRNA-Asn-GTT-2-3 (tRNAscan-SE ID: chr10.trna4) Asn (GTT) 74 bp Sc: 80.9 chr10:22229509-22229582 (-)	tRNA-Asn-GTT-2-3	chr10:22229509-22229582	-
Homo_sapiens_tRNA-Ser-TGA-1-1 (tRNAscan-SE ID: chr10.trna2) Ser (TGA) 82 bp Sc: 94.0 chr10:67764503-67764584 (+)	tRNA-Ser-TGA-1-1	chr10:67764503-67764584	+
Homo_sapiens_tRNA-Val-TAC-3-1 (tRNAscan-SE ID: chr10.trna6) Val (TAC) 73 bp Sc: 80.7 chr10:5853711-5853783 (-)	tRNA-Val-TAC-3-1	chr10:5853711-5853783	-
Homo_sapiens_tRNA-Arg-TCT-3-2 (tRNAscan-SE ID: chr11.trna2) Arg (TCT) 86 bp Sc: 70.3 chr11:59551294-59551379 (+)	tRNA-Arg-TCT-3-2	chr11:59551294-59551379	+
Homo_sapiens_tRNA-Leu-CAA-5-1 (tRNAscan-SE ID: chr11.trna1) Leu (CAA) 74 bp Sc: 66.5 chr11:9275243-9275316 (+)	tRNA-Leu-CAA-5-1	chr11:9275243-9275316	+
Homo_sapiens_tRNA-Leu-TAA-3-1 (tRNAscan-SE ID: chr11.trna3) Leu (TAA) 83 bp Sc: 85.0 chr11:59551755-59551837 (+)	tRNA-Leu-TAA-3-1	chr11:59551755-59551837	+
Homo_sapiens_tRNA-Lys-TTT-2-1 (tRNAscan-SE ID: chr11.trna10) Lys (TTT) 73 bp Sc: 87.7 chr11:122559947-122560019 (+)	tRNA-Lys-TTT-2-1	chr11:122559947-122560019	+
Homo_sapiens_tRNA-Lys-TTT-3-4 (tRNAscan-SE ID: chr11.trna14) Lys (TTT) 73 bp Sc: 87.8 chr11:59560335-59560407 (-)	tRNA-Lys-TTT-3-4	chr11:59560335-59560407	-
Homo_sapiens_tRNA-Lys-TTT-5-1 (tRNAscan-SE ID: chr11.trna4) Lys (TTT) 73 bp Sc: 84.9 chr11:59556429-59556501 (+)	tRNA-Lys-TTT-5-1	chr11:59556429-59556501	+
Homo_sapiens_tRNA-Phe-GAA-1-3 (tRNAscan-SE ID: chr11.trna15) Phe (GAA) 73 bp Sc: 88.9 chr11:59557497-59557569 (-)	tRNA-Phe-GAA-1-3	chr11:59557497-59557569	-
Homo_sapiens_tRNA-Phe-GAA-2-1 (tRNAscan-SE ID: chr11.trna13) Phe (GAA) 73 bp Sc: 87.9 chr11:59566380-59566452 (-)	tRNA-Phe-GAA-2-1	chr11:59566380-59566452	-
Homo_sapiens_tRNA-Pro-AGG-2-4 (tRNAscan-SE ID: chr11.trna6) Pro (AGG) 72 bp Sc: 70.2 chr11:76235513-76235584 (+)	tRNA-Pro-AGG-2-4	chr11:76235513-76235584	+
Homo_sapiens_tRNA-Pro-TGG-2-1 (tRNAscan-SE ID: chr11.trna12) Pro (TGG) 72 bp Sc: 70.5 chr11:76235825-76235896 (-)	tRNA-Pro-TGG-2-1	chr11:76235825-76235896	-
Homo_sapiens_tRNA-Ser-GCT-3-1 (tRNAscan-SE ID: chr11.trna5) Ser (GCT) 82 bp Sc: 89.1 chr11:66348120-66348201 (+)	tRNA-Ser-GCT-3-1	chr11:66348120-66348201	+
Homo_sapiens_tRNA-Val-TAC-1-1 (tRNAscan-SE ID: chr11.trna17) Val (TAC) 73 bp Sc: 82.9 chr11:59550629-59550701 (-)	tRNA-Val-TAC-1-1	chr11:59550629-59550701	-
Homo_sapiens_tRNA-Val-TAC-2-1 (tRNAscan-SE ID: chr11.trna16) Val (TAC) 73 bp Sc: 80.5 chr11:59550987-59551059 (-)	tRNA-Val-TAC-2-1	chr11:59550987-59551059	-
Homo_sapiens_tRNA-Ala-TGC-3-2 (tRNAscan-SE ID: chr12.trna13) Ala (TGC) 72 bp Sc: 79.7 chr12:124921755-124921826 (-)	tRNA-Ala-TGC-3-2	chr12:124921755-124921826	-
Homo_sapiens_tRNA-Ala-TGC-4-1 (tRNAscan-SE ID: chr12.trna8) Ala (TGC) 72 bp Sc: 78.8 chr12:124939966-124940037 (+)	tRNA-Ala-TGC-4-1	chr12:124939966-124940037	+
Homo_sapiens_tRNA-Asp-GTC-1-1 (tRNAscan-SE ID: chr12.trna5) Asp (GTC) 72 bp Sc: 65.4 chr12:98503503-98503574 (+)	tRNA-Asp-GTC-1-1	chr12:98503503-98503574	+
Homo_sapiens_tRNA-Asp-GTC-2-10 (tRNAscan-SE ID: chr12.trna10) Asp (GTC) 72 bp Sc: 66.5 chr12:124939647-124939718 (-)	tRNA-Asp-GTC-2-10	chr12:124939647-124939718	-
Homo_sapiens_tRNA-Asp-GTC-2-8 (tRNAscan-SE ID: chr12.trna4) Asp (GTC) 72 bp Sc: 66.5 chr12:96036021-96036092 (+)	tRNA-Asp-GTC-2-8	chr12:96036021-96036092	+
Homo_sapiens_tRNA-Asp-GTC-2-9 (tRNAscan-SE ID: chr12.trna12) Asp (GTC) 72 bp Sc: 66.5 chr12:124927345-124927416 (-)	tRNA-Asp-GTC-2-9	chr12:124927345-124927416	-
Homo_sapiens_tRNA-Lys-TTT-11-1 (tRNAscan-SE ID: chr12.trna1) Lys (TTT) 73 bp Sc: 50.7 chr12:27690373-27690445 (+)	tRNA-Lys-TTT-11-1	chr12:27690373-27690445	+
Homo_sapiens_tRNA-Phe-GAA-1-4 (tRNAscan-SE ID: chr12.trna11) Phe (GAA) 73 bp Sc: 88.9 chr12:124927843-124927915 (-)	tRNA-Phe-GAA-1-4	chr12:124927843-124927915	-
Homo_sapiens_tRNA-Ser-CGA-4-1 (tRNAscan-SE ID: chr12.trna2) Ser (CGA) 82 bp Sc: 89.6 chr12:56190364-56190445 (+)	tRNA-Ser-CGA-4-1	chr12:56190364-56190445	+
Homo_sapiens_tRNA-Trp-CCA-4-1 (tRNAscan-SE ID: chr12.trna6) Trp (CCA) 72 bp Sc: 74.3 chr12:98504252-98504323 (+)	tRNA-Trp-CCA-4-1	chr12:98504252-98504323	+
Homo_sapiens_tRNA-Asn-GTT-2-4 (tRNAscan-SE ID: chr13.trna6) Asn (GTT) 74 bp Sc: 80.9 chr13:30673964-30674037 (-)	tRNA-Asn-GTT-2-4	chr13:30673964-30674037	-
Homo_sapiens_tRNA-Glu-TTC-1-2 (tRNAscan-SE ID: chr13.trna5) Glu (TTC) 72 bp Sc: 72.5 chr13:41060738-41060809 (-)	tRNA-Glu-TTC-1-2	chr13:41060738-41060809	-
Homo_sapiens_tRNA-Glu-TTC-2-1 (tRNAscan-SE ID: chr13.trna3) Glu (TTC) 72 bp Sc: 71.2 chr13:44917927-44917998 (-)	tRNA-Glu-TTC-2-1	chr13:44917927-44917998	-
Homo_sapiens_tRNA-Phe-GAA-1-5 (tRNAscan-SE ID: chr13.trna2) Phe (GAA) 73 bp Sc: 88.9 chr13:94549650-94549722 (-)	tRNA-Phe-GAA-1-5	chr13:94549650-94549722	-
Homo_sapiens_tRNA-Ala-AGC-15-1 (tRNAscan-SE ID: chr14.trna9) Ala (AGC) 73 bp Sc: 56.7 chr14:88979098-88979170 (+)	tRNA-Ala-AGC-15-1	chr14:88979098-88979170	+
Homo_sapiens_tRNA-Arg-ACG-1-3 (tRNAscan-SE ID: chr14.trna7) Arg (ACG) 73 bp Sc: 67.6 chr14:22929701-22929773 (+)	tRNA-Arg-ACG-1-3	chr14:22929701-22929773	+
Homo_sapiens_tRNA-Cys-GCA-8-1 (tRNAscan-SE ID: chr14.trna8) Cys (GCA) 72 bp Sc: 77.3 chr14:72962971-72963042 (+)	tRNA-Cys-GCA-8-1	chr14:72962971-72963042	+
Homo_sapiens_tRNA-Ile-AAT-5-4 (tRNAscan-SE ID: chr14.trna10) Ile (AAT) 74 bp Sc: 81.2 chr14:102317092-102317165 (+)	tRNA-Ile-AAT-5-4	chr14:102317092-102317165	+
Homo_sapiens_tRNA-Leu-AAG-2-3 (tRNAscan-SE ID: chr14.trna1) Leu (AAG) 82 bp Sc: 74.8 chr14:20610132-20610213 (+)	tRNA-Leu-AAG-2-3	chr14:20610132-20610213	+
Homo_sapiens_tRNA-Leu-TAG-2-1 (tRNAscan-SE ID: chr14.trna2) Leu (TAG) 82 bp Sc: 74.1 chr14:20625370-20625451 (+)	tRNA-Leu-TAG-2-1	chr14:20625370-20625451	+
Homo_sapiens_tRNA-Lys-CTT-1-1 (tRNAscan-SE ID: chr14.trna12) Lys (CTT) 73 bp Sc: 88.0 chr14:58239895-58239967 (-)	tRNA-Lys-CTT-1-1	chr14:58239895-58239967	-
Homo_sapiens_tRNA-Pro-AGG-2-5 (tRNAscan-SE ID: chr14.trna23) Pro (AGG) 72 bp Sc: 70.2 chr14:20609336-20609407 (-)	tRNA-Pro-AGG-2-5	chr14:20609336-20609407	-
Homo_sapiens_tRNA-Pro-AGG-2-6 (tRNAscan-SE ID: chr14.trna22) Pro (AGG) 72 bp Sc: 70.2 chr14:20613401-20613472 (-)	tRNA-Pro-AGG-2-6	chr14:20613401-20613472	-
Homo_sapiens_tRNA-Pro-TGG-1-1 (tRNAscan-SE ID: chr14.trna3) Pro (TGG) 72 bp Sc: 74.9 chr14:20633006-20633077 (+)	tRNA-Pro-TGG-1-1	chr14:20633006-20633077	+
Homo_sapiens_tRNA-Pro-TGG-3-2 (tRNAscan-SE ID: chr14.trna6) Pro (TGG) 72 bp Sc: 70.3 chr14:20684016-20684087 (+)	tRNA-Pro-TGG-3-2	chr14:20684016-20684087	+
Homo_sapiens_tRNA-Thr-TGT-3-1 (tRNAscan-SE ID: chr14.trna21) Thr (TGT) 73 bp Sc: 80.0 chr14:20613790-20613862 (-)	tRNA-Thr-TGT-3-1	chr14:20613790-20613862	-
Homo_sapiens_tRNA-Thr-TGT-4-1 (tRNAscan-SE ID: chr14.trna20) Thr (TGT) 73 bp Sc: 78.8 chr14:20631160-20631232 (-)	tRNA-Thr-TGT-4-1	chr14:20631160-20631232	-
Homo_sapiens_tRNA-Thr-TGT-5-1 (tRNAscan-SE ID: chr14.trna4) Thr (TGT) 73 bp Sc: 78.0 chr14:20681690-20681762 (+)	tRNA-Thr-TGT-5-1	chr14:20681690-20681762	+
Homo_sapiens_tRNA-Tyr-GTA-4-1 (tRNAscan-SE ID: chr14.trna18) Tyr (GTA) 94 bp Sc: 75.3 chr14:20657464-20657557 (-)	tRNA-Tyr-GTA-4-1	chr14:20657464-20657557	-
Homo_sapiens_tRNA-Tyr-GTA-5-3 (tRNAscan-SE ID: chr14.trna19) Tyr (GTA) 94 bp Sc: 75.3 chr14:20653099-20653192 (-)	tRNA-Tyr-GTA-5-3	chr14:20653099-20653192	-
Homo_sapiens_tRNA-Tyr-GTA-5-4 (tRNAscan-SE ID: chr14.trna16) Tyr (GTA) 94 bp Sc: 75.3 chr14:20663192-20663285 (-)	tRNA-Tyr-GTA-5-4	chr14:20663192-20663285	-
Homo_sapiens_tRNA-Tyr-GTA-5-5 (tRNAscan-SE ID: chr14.trna5) Tyr (GTA) 89 bp Sc: 75.5 chr14:20683273-20683361 (+)	tRNA-Tyr-GTA-5-5	chr14:20683273-20683361	+
Homo_sapiens_tRNA-Tyr-GTA-7-1 (tRNAscan-SE ID: chr14.trna17) Tyr (GTA) 94 bp Sc: 74.3 chr14:20659958-20660051 (-)	tRNA-Tyr-GTA-7-1	chr14:20659958-20660051	-
Homo_sapiens_tRNA-Arg-TCG-1-1 (tRNAscan-SE ID: chr15.trna4) Arg (TCG) 73 bp Sc: 74.8 chr15:89335073-89335145 (+)	tRNA-Arg-TCG-1-1	chr15:89335073-89335145	+
Homo_sapiens_tRNA-Cys-GCA-5-1 (tRNAscan-SE ID: chr15.trna3) Cys (GCA) 73 bp Sc: 78.7 chr15:79744655-79744727 (+)	tRNA-Cys-GCA-5-1	chr15:79744655-79744727	+
Homo_sapiens_tRNA-Gln-CTG-1-4 (tRNAscan-SE ID: chr15.trna7) Gln (CTG) 72 bp Sc: 71.5 chr15:65869062-65869133 (-)	tRNA-Gln-CTG-1-4	chr15:65869062-65869133	-
Homo_sapiens_tRNA-Glu-TTC-2-2 (tRNAscan-SE ID: chr15.trna11) Glu (TTC) 72 bp Sc: 71.2 chr15:26082234-26082305 (-)	tRNA-Glu-TTC-2-2	chr15:26082234-26082305	-
Homo_sapiens_tRNA-His-GTG-1-7 (tRNAscan-SE ID: chr15.trna9) His (GTG) 72 bp Sc: 60.1 chr15:45198606-45198677 (-)	tRNA-His-GTG-1-7	chr15:45198606-45198677	-
Homo_sapiens_tRNA-His-GTG-1-8 (tRNAscan-SE ID: chr15.trna8) His (GTG) 72 bp Sc: 60.1 chr15:45200413-45200484 (-)	tRNA-His-GTG-1-8	chr15:45200413-45200484	-
Homo_sapiens_tRNA-His-GTG-1-9 (tRNAscan-SE ID: chr15.trna1) His (GTG) 72 bp Sc: 60.1 chr15:45201151-45201222 (+)	tRNA-His-GTG-1-9	chr15:45201151-45201222	+
Homo_sapiens_tRNA-Lys-CTT-1-2 (tRNAscan-SE ID: chr15.trna2) Lys (CTT) 73 bp Sc: 88.0 chr15:78860562-78860634 (+)	tRNA-Lys-CTT-1-2	chr15:78860562-78860634	+
Homo_sapiens_tRNA-Ser-GCT-4-2 (tRNAscan-SE ID: chr15.trna10) Ser (GCT) 82 bp Sc: 88.4 chr15:40593825-40593906 (-)	tRNA-Ser-GCT-4-2	chr15:40593825-40593906	-
Homo_sapiens_tRNA-Arg-CCG-1-3 (tRNAscan-SE ID: chr16.trna2) Arg (CCG) 73 bp Sc: 67.0 chr16:3150674-3150746 (+)	tRNA-Arg-CCG-1-3	chr16:3150674-3150746	+
Homo_sapiens_tRNA-Arg-CCT-3-1 (tRNAscan-SE ID: chr16.trna3) Arg (CCT) 73 bp Sc: 71.7 chr16:3152900-3152972 (+)	tRNA-Arg-CCT-3-1	chr16:3152900-3152972	+
Homo_sapiens_tRNA-Arg-CCT-5-1 (tRNAscan-SE ID: chr16.trna13) Arg (CCT) 73 bp Sc: 54.7 chr16:3193918-3193990 (+)	tRNA-Arg-CCT-5-1	chr16:3193918-3193990	+
Homo_sapiens_tRNA-Gly-CCC-2-2 (tRNAscan-SE ID: chr16.trna34) Gly (CCC) 71 bp Sc: 75.1 chr16:636736-636806 (-)	tRNA-Gly-CCC-2-2	chr16:636736-636806	-
Homo_sapiens_tRNA-Gly-GCC-2-4 (tRNAscan-SE ID: chr16.trna25) Gly (GCC) 71 bp Sc: 81.0 chr16:70779039-70779109 (-)	tRNA-Gly-GCC-2-4	chr16:70779039-70779109	-
Homo_sapiens_tRNA-Gly-GCC-2-5 (tRNAscan-SE ID: chr16.trna20) Gly (GCC) 71 bp Sc: 81.0 chr16:70789507-70789577 (+)	tRNA-Gly-GCC-2-5	chr16:70789507-70789577	+
Homo_sapiens_tRNA-Gly-GCC-3-1 (tRNAscan-SE ID: chr16.trna26) Gly (GCC) 71 bp Sc: 75.0 chr16:70778211-70778281 (-)	tRNA-Gly-GCC-3-1	chr16:70778211-70778281	-
Homo_sapiens_tRNA-Gly-GCC-5-1 (tRNAscan-SE ID: chr16.trna19) Gly (GCC) 71 bp Sc: 54.7 chr16:70788694-70788764 (+)	tRNA-Gly-GCC-5-1	chr16:70788694-70788764	+
Homo_sapiens_tRNA-Leu-AAG-2-4 (tRNAscan-SE ID: chr16.trna17) Leu (AAG) 82 bp Sc: 74.8 chr16:22297140-22297221 (+)	tRNA-Leu-AAG-2-4	chr16:22297140-22297221	+
Homo_sapiens_tRNA-Leu-CAG-2-1 (tRNAscan-SE ID: chr16.trna18) Leu (CAG) 83 bp Sc: 77.3 chr16:57299951-57300033 (+)	tRNA-Leu-CAG-2-1	chr16:57299951-57300033	+
Homo_sapiens_tRNA-Leu-CAG-2-2 (tRNAscan-SE ID: chr16.trna27) Leu (CAG) 83 bp Sc: 77.3 chr16:57300480-57300562 (-)	tRNA-Leu-CAG-2-2	chr16:57300480-57300562	-
Homo_sapiens_tRNA-Leu-TAG-3-1 (tRNAscan-SE ID: chr16.trna28) Leu (TAG) 82 bp Sc: 73.9 chr16:22195711-22195792 (-)	tRNA-Leu-TAG-3-1	chr16:22195711-22195792	-
Homo_sapiens_tRNA-Lys-CTT-2-5 (tRNAscan-SE ID: chr16.trna8) Lys (CTT) 73 bp Sc: 87.8 chr16:3175691-3175763 (+)	tRNA-Lys-CTT-2-5	chr16:3175691-3175763	+
Homo_sapiens_tRNA-Lys-CTT-3-1 (tRNAscan-SE ID: chr16.trna33) Lys (CTT) 73 bp Sc: 83.1 chr16:3157405-3157477 (-)	tRNA-Lys-CTT-3-1	chr16:3157405-3157477	-
Homo_sapiens_tRNA-Lys-CTT-4-1 (tRNAscan-SE ID: chr16.trna11) Lys (CTT) 73 bp Sc: 82.3 chr16:3191501-3191573 (+)	tRNA-Lys-CTT-4-1	chr16:3191501-3191573	+
Homo_sapiens_tRNA-Lys-CTT-5-1 (tRNAscan-SE ID: chr16.trna31) Lys (CTT) 73 bp Sc: 69.3 chr16:3180554-3180626 (-)	tRNA-Lys-CTT-5-1	chr16:3180554-3180626	-
Homo_sapiens_tRNA-Lys-CTT-8-1 (tRNAscan-SE ID: chr16.trna6) Lys (CTT) 73 bp Sc: 57.8 chr16:3164938-3165010 (+)	tRNA-Lys-CTT-8-1	chr16:3164938-3165010	+
Homo_sapiens_tRNA-Lys-TTT-1-1 (tRNAscan-SE ID: chr16.trna24) Lys (TTT) 73 bp Sc: 89.0 chr16:73478317-73478389 (-)	tRNA-Lys-TTT-1-1	chr16:73478317-73478389	-
Homo_sapiens_tRNA-Met-CAT-2-1 (tRNAscan-SE ID: chr16.trna21) Met (CAT) 73 bp Sc: 82.7 chr16:71426493-71426565 (+)	tRNA-Met-CAT-2-1	chr16:71426493-71426565	+
Homo_sapiens_tRNA-Met-CAT-6-1 (tRNAscan-SE ID: chr16.trna22) Met (CAT) 73 bp Sc: 77.4 chr16:87384022-87384094 (-)	tRNA-Met-CAT-6-1	chr16:87384022-87384094	-
Homo_sapiens_tRNA-Pro-AGG-1-1 (tRNAscan-SE ID: chr16.trna12) Pro (AGG) 72 bp Sc: 71.5 chr16:3191989-3192060 (+)	tRNA-Pro-AGG-1-1	chr16:3191989-3192060	+
Homo_sapiens_tRNA-Pro-AGG-2-7 (tRNAscan-SE ID: chr16.trna30) Pro (AGG) 72 bp Sc: 70.2 chr16:3182635-3182706 (-)	tRNA-Pro-AGG-2-7	chr16:3182635-3182706	-
Homo_sapiens_tRNA-Pro-AGG-2-8 (tRNAscan-SE ID: chr16.trna10) Pro (AGG) 72 bp Sc: 70.2 chr16:3189634-3189705 (+)	tRNA-Pro-AGG-2-8	chr16:3189634-3189705	+
Homo_sapiens_tRNA-Pro-CGG-1-2 (tRNAscan-SE ID: chr16.trna7) Pro (CGG) 72 bp Sc: 70.2 chr16:3172048-3172119 (+)	tRNA-Pro-CGG-1-2	chr16:3172048-3172119	+
Homo_sapiens_tRNA-Pro-TGG-3-3 (tRNAscan-SE ID: chr16.trna4) Pro (TGG) 72 bp Sc: 70.3 chr16:3158922-3158993 (+)	tRNA-Pro-TGG-3-3	chr16:3158922-3158993	+
Homo_sapiens_tRNA-Pro-TGG-3-4 (tRNAscan-SE ID: chr16.trna29) Pro (TGG) 72 bp Sc: 70.3 chr16:3184133-3184204 (-)	tRNA-Pro-TGG-3-4	chr16:3184133-3184204	-
Homo_sapiens_tRNA-Pro-TGG-3-5 (tRNAscan-SE ID: chr16.trna9) Pro (TGG) 72 bp Sc: 70.3 chr16:3188094-3188165 (+)	tRNA-Pro-TGG-3-5	chr16:3188094-3188165	+
Homo_sapiens_tRNA-Thr-CGT-2-1 (tRNAscan-SE ID: chr16.trna16) Thr (CGT) 72 bp Sc: 79.6 chr16:14285893-14285964 (+)	tRNA-Thr-CGT-2-1	chr16:14285893-14285964	+
Homo_sapiens_tRNA-Arg-CCG-2-1 (tRNAscan-SE ID: chr17.trna21) Arg (CCG) 73 bp Sc: 64.9 chr17:68019897-68019969 (-)	tRNA-Arg-CCG-2-1	chr17:68019897-68019969	-
Homo_sapiens_tRNA-Arg-CCT-1-1 (tRNAscan-SE ID: chr17.trna16) Arg (CCT) 73 bp Sc: 72.3 chr17:75033906-75033978 (+)	tRNA-Arg-CCT-1-1	chr17:75033906-75033978	+
Homo_sapiens_tRNA-Arg-CCT-2-1 (tRNAscan-SE ID: chr17.trna19) Arg (CCT) 73 bp Sc: 71.1 chr17:75034431-75034503 (-)	tRNA-Arg-CCT-2-1	chr17:75034431-75034503	-
Homo_sapiens_tRNA-Arg-TCG-3-1 (tRNAscan-SE ID: chr17.trna17) Arg (TCG) 73 bp Sc: 68.8 chr17:75035113-75035185 (+)	tRNA-Arg-TCG-3-1	chr17:75035113-75035185	+
Homo_sapiens_tRNA-Arg-TCT-2-1 (tRNAscan-SE ID: chr17.trna3) Arg (TCT) 88 bp Sc: 70.8 chr17:8120925-8121012 (+)	tRNA-Arg-TCT-2-1	chr17:8120925-8121012	+
Homo_sapiens_tRNA-Asn-GTT-2-5 (tRNAscan-SE ID: chr17.trna30) Asn (GTT) 74 bp Sc: 80.9 chr17:38751781-38751854 (-)	tRNA-Asn-GTT-2-5	chr17:38751781-38751854	-
Homo_sapiens_tRNA-Asp-GTC-2-11 (tRNAscan-SE ID: chr17.trna36) Asp (GTC) 72 bp Sc: 66.5 chr17:8222238-8222309 (-)	tRNA-Asp-GTC-2-11	chr17:8222238-8222309	-
Homo_sapiens_tRNA-Cys-GCA-14-1 (tRNAscan-SE ID: chr17.trna28) Cys (GCA) 72 bp Sc: 71.6 chr17:38861684-38861755 (-)	tRNA-Cys-GCA-14-1	chr17:38861684-38861755	-
Homo_sapiens_tRNA-Cys-GCA-2-2 (tRNAscan-SE ID: chr17.trna13) Cys (GCA) 72 bp Sc: 81.9 chr17:38867645-38867716 (+)	tRNA-Cys-GCA-2-2	chr17:38867645-38867716	+
Homo_sapiens_tRNA-Cys-GCA-2-3 (tRNAscan-SE ID: chr17.trna26) Cys (GCA) 72 bp Sc: 81.9 chr17:39153734-39153805 (-)	tRNA-Cys-GCA-2-3	chr17:39153734-39153805	-
Homo_sapiens_tRNA-Cys-GCA-2-4 (tRNAscan-SE ID: chr17.trna25) Cys (GCA) 72 bp Sc: 81.9 chr17:39154491-39154562 (-)	tRNA-Cys-GCA-2-4	chr17:39154491-39154562	-
Homo_sapiens_tRNA-Cys-GCA-4-1 (tRNAscan-SE ID: chr17.trna27) Cys (GCA) 72 bp Sc: 81.8 chr17:38869292-38869363 (-)	tRNA-Cys-GCA-4-1	chr17:38869292-38869363	-
Homo_sapiens_tRNA-Gln-CTG-1-5 (tRNAscan-SE ID: chr17.trna2) Gln (CTG) 72 bp Sc: 71.5 chr17:8119752-8119823 (+)	tRNA-Gln-CTG-1-5	chr17:8119752-8119823	+
Homo_sapiens_tRNA-Gln-TTG-1-1 (tRNAscan-SE ID: chr17.trna14) Gln (TTG) 72 bp Sc: 72.6 chr17:49192528-49192599 (+)	tRNA-Gln-TTG-1-1	chr17:49192528-49192599	+
Homo_sapiens_tRNA-Gly-CCC-3-1 (tRNAscan-SE ID: chr17.trna11) Gly (CCC) 71 bp Sc: 68.3 chr17:19860862-19860932 (+)	tRNA-Gly-CCC-3-1	chr17:19860862-19860932	+
Homo_sapiens_tRNA-Gly-GCC-2-6 (tRNAscan-SE ID: chr17.trna4) Gly (GCC) 71 bp Sc: 81.0 chr17:8125746-8125816 (+)	tRNA-Gly-GCC-2-6	chr17:8125746-8125816	+
Homo_sapiens_tRNA-Gly-TCC-3-1 (tRNAscan-SE ID: chr17.trna9) Gly (TCC) 72 bp Sc: 73.8 chr17:8221548-8221619 (+)	tRNA-Gly-TCC-3-1	chr17:8221548-8221619	+
Homo_sapiens_tRNA-Ile-AAT-4-1 (tRNAscan-SE ID: chr17.trna32) Ile (AAT) 74 bp Sc: 81.2 chr17:8226991-8227064 (-)	tRNA-Ile-AAT-4-1	chr17:8226991-8227064	-
Homo_sapiens_tRNA-Ile-AAT-5-5 (tRNAscan-SE ID: chr17.trna8) Ile (AAT) 74 bp Sc: 81.2 chr17:8187593-8187666 (+)	tRNA-Ile-AAT-5-5	chr17:8187593-8187666	+
Homo_sapiens_tRNA-Leu-TAG-1-1 (tRNAscan-SE ID: chr17.trna41) Leu (TAG) 82 bp Sc: 75.2 chr17:8120314-8120395 (-)	tRNA-Leu-TAG-1-1	chr17:8120314-8120395	-
Homo_sapiens_tRNA-Lys-TTT-3-5 (tRNAscan-SE ID: chr17.trna1) Lys (TTT) 73 bp Sc: 87.8 chr17:8119155-8119227 (+)	tRNA-Lys-TTT-3-5	chr17:8119155-8119227	+
Homo_sapiens_tRNA-Pro-CGG-1-3 (tRNAscan-SE ID: chr17.trna35) Pro (CGG) 72 bp Sc: 70.2 chr17:8222833-8222904 (-)	tRNA-Pro-CGG-1-3	chr17:8222833-8222904	-
Homo_sapiens_tRNA-Ser-AGA-2-6 (tRNAscan-SE ID: chr17.trna33) Ser (AGA) 82 bp Sc: 89.6 chr17:8226610-8226691 (-)	tRNA-Ser-AGA-2-6	chr17:8226610-8226691	-
Homo_sapiens_tRNA-Ser-CGA-1-1 (tRNAscan-SE ID: chr17.trna40) Ser (CGA) 82 bp Sc: 95.1 chr17:8138881-8138962 (-)	tRNA-Ser-CGA-1-1	chr17:8138881-8138962	-
Homo_sapiens_tRNA-Ser-GCT-4-3 (tRNAscan-SE ID: chr17.trna6) Ser (GCT) 82 bp Sc: 88.4 chr17:8186866-8186947 (+)	tRNA-Ser-GCT-4-3	chr17:8186866-8186947	+
Homo_sapiens_tRNA-Thr-AGT-1-1 (tRNAscan-SE ID: chr17.trna7) Thr (AGT) 74 bp Sc: 82.6 chr17:8187160-8187233 (+)	tRNA-Thr-AGT-1-1	chr17:8187160-8187233	+
Homo_sapiens_tRNA-Thr-AGT-1-2 (tRNAscan-SE ID: chr17.trna34) Thr (AGT) 74 bp Sc: 82.6 chr17:8226235-8226308 (-)	tRNA-Thr-AGT-1-2	chr17:8226235-8226308	-
Homo_sapiens_tRNA-Thr-AGT-5-1 (tRNAscan-SE ID: chr17.trna39) Thr (AGT) 74 bp Sc: 80.1 chr17:8139452-8139525 (-)	tRNA-Thr-AGT-5-1	chr17:8139452-8139525	-
Homo_sapiens_tRNA-Thr-CGT-4-1 (tRNAscan-SE ID: chr17.trna12) Thr (CGT) 72 bp Sc: 78.3 chr17:31550074-31550145 (+)	tRNA-Thr-CGT-4-1	chr17:31550074-31550145	+
Homo_sapiens_tRNA-Trp-CCA-1-1 (tRNAscan-SE ID: chr17.trna37) Trp (CCA) 72 bp Sc: 73.4 chr17:8220869-8220940 (-)	tRNA-Trp-CCA-1-1	chr17:8220869-8220940	-
Homo_sapiens_tRNA-Trp-CCA-2-1 (tRNAscan-SE ID: chr17.trna10) Trp (CCA) 72 bp Sc: 75.1 chr17:19508181-19508252 (+)	tRNA-Trp-CCA-2-1	chr17:19508181-19508252	+
Homo_sapiens_tRNA-Trp-CCA-3-3 (tRNAscan-SE ID: chr17.trna5) Trp (CCA) 72 bp Sc: 73.3 chr17:8186358-8186429 (+)	tRNA-Trp-CCA-3-3	chr17:8186358-8186429	+
Homo_sapiens_tRNA-iMet-CAT-1-8 (tRNAscan-SE ID: chr17.trna18) iMet (CAT) 72 bp Sc: 60.4 chr17:82494721-82494792 (-)	tRNA-iMet-CAT-1-8	chr17:82494721-82494792	-
Homo_sapiens_tRNA-Asn-GTT-2-6 (tRNAscan-SE ID: chr19.trna1) Asn (GTT) 74 bp Sc: 80.9 chr19:1383563-1383636 (+)	tRNA-Asn-GTT-2-6	chr19:1383563-1383636	+
Homo_sapiens_tRNA-Gly-TCC-1-1 (tRNAscan-SE ID: chr19.trna2) Gly (TCC) 72 bp Sc: 73.8 chr19:4724070-4724141 (+)	tRNA-Gly-TCC-1-1	chr19:4724070-4724141	+
Homo_sapiens_tRNA-Ile-TAT-1-1 (tRNAscan-SE ID: chr19.trna10) Ile (TAT) 93 bp Sc: 73.8 chr19:39412168-39412260 (-)	tRNA-Ile-TAT-1-1	chr19:39412168-39412260	-
Homo_sapiens_tRNA-Lys-CTT-10-1 (tRNAscan-SE ID: chr19.trna5) Lys (CTT) 73 bp Sc: 54.8 chr19:35575848-35575920 (+)	tRNA-Lys-CTT-10-1	chr19:35575848-35575920	+
Homo_sapiens_tRNA-Lys-CTT-11-1 (tRNAscan-SE ID: chr19.trna6) Lys (CTT) 74 bp Sc: 56.6 chr19:51922140-51922213 (-)	tRNA-Lys-CTT-11-1	chr19:51922140-51922213	-
Homo_sapiens_tRNA-Phe-GAA-1-6 (tRNAscan-SE ID: chr19.trna12) Phe (GAA) 73 bp Sc: 88.9 chr19:1383362-1383434 (-)	tRNA-Phe-GAA-1-6	chr19:1383362-1383434	-
Homo_sapiens_tRNA-SeC-TCA-1-1 (tRNAscan-SE ID: chr19.trna8) SeC (TCA) 87 bp Sc: 146.9 chr19:45478601-45478687 (-)	tRNA-SeC-TCA-1-1	chr19:45478601-45478687	-
Homo_sapiens_tRNA-Thr-AGT-1-3 (tRNAscan-SE ID: chr19.trna4) Thr (AGT) 74 bp Sc: 82.6 chr19:33177057-33177130 (+)	tRNA-Thr-AGT-1-3	chr19:33177057-33177130	+
Homo_sapiens_tRNA-Val-CAC-3-1 (tRNAscan-SE ID: chr19.trna11) Val (CAC) 73 bp Sc: 79.2 chr19:4724635-4724707 (-)	tRNA-Val-CAC-3-1	chr19:4724635-4724707	-
Homo_sapiens_tRNA-Ala-AGC-8-1 (tRNAscan-SE ID: chr2.trna3) Ala (AGC) 73 bp Sc: 59.7 chr2:27051214-27051286 (+)	tRNA-Ala-AGC-8-1	chr2:27051214-27051286	+
Homo_sapiens_tRNA-Ala-CGC-3-1 (tRNAscan-SE ID: chr2.trna10) Ala (CGC) 72 bp Sc: 74.4 chr2:156400769-156400840 (+)	tRNA-Ala-CGC-3-1	chr2:156400769-156400840	+
Homo_sapiens_tRNA-Glu-TTC-1-1 (tRNAscan-SE ID: chr2.trna19) Glu (TTC) 72 bp Sc: 72.5 chr2:130337128-130337199 (-)	tRNA-Glu-TTC-1-1	chr2:130337128-130337199	-
Homo_sapiens_tRNA-Gly-CCC-2-1 (tRNAscan-SE ID: chr2.trna22) Gly (CCC) 71 bp Sc: 75.1 chr2:70248991-70249061 (-)	tRNA-Gly-CCC-2-1	chr2:70248991-70249061	-
Homo_sapiens_tRNA-Gly-GCC-2-2 (tRNAscan-SE ID: chr2.trna17) Gly (GCC) 71 bp Sc: 81.0 chr2:156401147-156401217 (-)	tRNA-Gly-GCC-2-2	chr2:156401147-156401217	-
Homo_sapiens_tRNA-Ile-TAT-2-1 (tRNAscan-SE ID: chr2.trna5) Ile (TAT) 93 bp Sc: 73.2 chr2:42810536-42810628 (+)	tRNA-Ile-TAT-2-1	chr2:42810536-42810628	+
Homo_sapiens_tRNA-Tyr-ATA-1-1 (tRNAscan-SE ID: chr2.trna12) Tyr (ATA) 93 bp Sc: 57.6 chr2:218245826-218245918 (+)	tRNA-Tyr-ATA-1-1	chr2:218245826-218245918	+
Homo_sapiens_tRNA-Tyr-GTA-2-1 (tRNAscan-SE ID: chr2.trna2) Tyr (GTA) 89 bp Sc: 77.9 chr2:27050782-27050870 (+)	tRNA-Tyr-GTA-2-1	chr2:27050782-27050870	+
Homo_sapiens_tRNA-Gly-GCC-1-5 (tRNAscan-SE ID: chr21.trna1) Gly (GCC) 71 bp Sc: 80.9 chr21:17454789-17454859 (-)	tRNA-Gly-GCC-1-5	chr21:17454789-17454859	-
Homo_sapiens_tRNA-Arg-ACG-2-1 (tRNAscan-SE ID: chr3.trna10) Arg (ACG) 73 bp Sc: 64.2 chr3:45688999-45689071 (-)	tRNA-Arg-ACG-2-1	chr3:45688999-45689071	-
Homo_sapiens_tRNA-Cys-GCA-6-1 (tRNAscan-SE ID: chr3.trna7) Cys (GCA) 72 bp Sc: 79.3 chr3:132229100-132229171 (-)	tRNA-Cys-GCA-6-1	chr3:132229100-132229171	-
Homo_sapiens_tRNA-Cys-GCA-9-1 (tRNAscan-SE ID: chr3.trna6) Cys (GCA) 72 bp Sc: 77.2 chr3:132231798-132231869 (-)	tRNA-Cys-GCA-9-1	chr3:132231798-132231869	-
Homo_sapiens_tRNA-Val-AAC-1-1 (tRNAscan-SE ID: chr3.trna3) Val (AAC) 73 bp Sc: 79.4 chr3:169772230-169772302 (+)	tRNA-Val-AAC-1-1	chr3:169772230-169772302	+
Homo_sapiens_tRNA-Cys-GCA-2-1 (tRNAscan-SE ID: chr4.trna1) Cys (GCA) 72 bp Sc: 81.9 chr4:123508850-123508921 (-)	tRNA-Cys-GCA-2-1	chr4:123508850-123508921	-
Homo_sapiens_tRNA-Ala-TGC-3-1 (tRNAscan-SE ID: chr5.trna8) Ala (TGC) 72 bp Sc: 79.7 chr5:181206868-181206939 (+)	tRNA-Ala-TGC-3-1	chr5:181206868-181206939	+
Homo_sapiens_tRNA-Leu-AAG-1-1 (tRNAscan-SE ID: chr5.trna19) Leu (AAG) 82 bp Sc: 75.2 chr5:181097474-181097555 (-)	tRNA-Leu-AAG-1-1	chr5:181097474-181097555	-
Homo_sapiens_tRNA-Leu-AAG-1-2 (tRNAscan-SE ID: chr5.trna3) Leu (AAG) 82 bp Sc: 75.2 chr5:181101840-181101921 (+)	tRNA-Leu-AAG-1-2	chr5:181101840-181101921	+
Homo_sapiens_tRNA-Leu-AAG-1-3 (tRNAscan-SE ID: chr5.trna16) Leu (AAG) 82 bp Sc: 75.2 chr5:181174044-181174125 (-)	tRNA-Leu-AAG-1-3	chr5:181174044-181174125	-
Homo_sapiens_tRNA-Leu-AAG-2-1 (tRNAscan-SE ID: chr5.trna7) Leu (AAG) 82 bp Sc: 74.8 chr5:181187701-181187782 (+)	tRNA-Leu-AAG-2-1	chr5:181187701-181187782	+
Homo_sapiens_tRNA-Lys-CTT-2-2 (tRNAscan-SE ID: chr5.trna9) Lys (CTT) 73 bp Sc: 87.8 chr5:181207755-181207827 (+)	tRNA-Lys-CTT-2-2	chr5:181207755-181207827	+
Homo_sapiens_tRNA-Lys-CTT-2-3 (tRNAscan-SE ID: chr5.trna11) Lys (CTT) 73 bp Sc: 87.8 chr5:181221979-181222051 (-)	tRNA-Lys-CTT-2-3	chr5:181221979-181222051	-
Homo_sapiens_tRNA-Lys-CTT-9-1 (tRNAscan-SE ID: chr5.trna23) Lys (CTT) 73 bp Sc: 58.2 chr5:26198430-26198502 (-)	tRNA-Lys-CTT-9-1	chr5:26198430-26198502	-
Homo_sapiens_tRNA-Pro-TGG-3-1 (tRNAscan-SE ID: chr5.trna14) Pro (TGG) 72 bp Sc: 70.3 chr5:181188854-181188925 (-)	tRNA-Pro-TGG-3-1	chr5:181188854-181188925	-
Homo_sapiens_tRNA-Thr-TGT-6-1 (tRNAscan-SE ID: chr5.trna13) Thr (TGT) 72 bp Sc: 75.7 chr5:181191687-181191758 (-)	tRNA-Thr-TGT-6-1	chr5:181191687-181191758	-
Homo_sapiens_tRNA-Val-AAC-1-2 (tRNAscan-SE ID: chr5.trna4) Val (AAC) 73 bp Sc: 79.4 chr5:181164154-181164226 (+)	tRNA-Val-AAC-1-2	chr5:181164154-181164226	+
Homo_sapiens_tRNA-Val-AAC-1-3 (tRNAscan-SE ID: chr5.trna5) Val (AAC) 73 bp Sc: 79.4 chr5:181169610-181169682 (+)	tRNA-Val-AAC-1-3	chr5:181169610-181169682	+
Homo_sapiens_tRNA-Val-AAC-1-4 (tRNAscan-SE ID: chr5.trna12) Val (AAC) 73 bp Sc: 79.4 chr5:181218270-181218342 (-)	tRNA-Val-AAC-1-4	chr5:181218270-181218342	-
Homo_sapiens_tRNA-Val-AAC-2-1 (tRNAscan-SE ID: chr5.trna15) Val (AAC) 73 bp Sc: 79.4 chr5:181188416-181188488 (-)	tRNA-Val-AAC-2-1	chr5:181188416-181188488	-
Homo_sapiens_tRNA-Val-CAC-1-2 (tRNAscan-SE ID: chr5.trna2) Val (CAC) 73 bp Sc: 79.4 chr5:181097070-181097142 (+)	tRNA-Val-CAC-1-2	chr5:181097070-181097142	+
Homo_sapiens_tRNA-Val-CAC-1-3 (tRNAscan-SE ID: chr5.trna18) Val (CAC) 73 bp Sc: 79.4 chr5:181102253-181102325 (-)	tRNA-Val-CAC-1-3	chr5:181102253-181102325	-
Homo_sapiens_tRNA-Val-CAC-1-4 (tRNAscan-SE ID: chr5.trna6) Val (CAC) 73 bp Sc: 79.4 chr5:181173650-181173722 (+)	tRNA-Val-CAC-1-4	chr5:181173650-181173722	+
Homo_sapiens_tRNA-Val-CAC-1-5 (tRNAscan-SE ID: chr5.trna10) Val (CAC) 73 bp Sc: 79.4 chr5:181222395-181222467 (-)	tRNA-Val-CAC-1-5	chr5:181222395-181222467	-
Homo_sapiens_tRNA-Ala-AGC-1-1 (tRNAscan-SE ID: chr6.trna116) Ala (AGC) 72 bp Sc: 84.9 chr6:28795964-28796035 (-)	tRNA-Ala-AGC-1-1	chr6:28795964-28796035	-
Homo_sapiens_tRNA-Ala-AGC-10-1 (tRNAscan-SE ID: chr6.trna20) Ala (AGC) 73 bp Sc: 60.1 chr6:26687257-26687329 (+)	tRNA-Ala-AGC-10-1	chr6:26687257-26687329	+
Homo_sapiens_tRNA-Ala-AGC-10-2 (tRNAscan-SE ID: chr6.trna169) Ala (AGC) 73 bp Sc: 60.1 chr6:26814339-26814411 (-)	tRNA-Ala-AGC-10-2	chr6:26814339-26814411	-
Homo_sapiens_tRNA-Ala-AGC-11-1 (tRNAscan-SE ID: chr6.trna179) Ala (AGC) 73 bp Sc: 58.9 chr6:26571864-26571936 (-)	tRNA-Ala-AGC-11-1	chr6:26571864-26571936	-
Homo_sapiens_tRNA-Ala-AGC-12-1 (tRNAscan-SE ID: chr6.trna19) Ala (AGC) 73 bp Sc: 60.0 chr6:26682487-26682559 (+)	tRNA-Ala-AGC-12-1	chr6:26682487-26682559	+
Homo_sapiens_tRNA-Ala-AGC-12-2 (tRNAscan-SE ID: chr6.trna168) Ala (AGC) 73 bp Sc: 60.0 chr6:26819109-26819181 (-)	tRNA-Ala-AGC-12-2	chr6:26819109-26819181	-
Homo_sapiens_tRNA-Ala-AGC-12-3 (tRNAscan-SE ID: chr6.trna95) Ala (AGC) 73 bp Sc: 60.0 chr6:57856401-57856473 (-)	tRNA-Ala-AGC-12-3	chr6:57856401-57856473	-
Homo_sapiens_tRNA-Ala-AGC-13-1 (tRNAscan-SE ID: chr6.trna22) Ala (AGC) 73 bp Sc: 58.7 chr6:26705377-26705449 (+)	tRNA-Ala-AGC-13-1	chr6:26705377-26705449	+
Homo_sapiens_tRNA-Ala-AGC-13-2 (tRNAscan-SE ID: chr6.trna97) Ala (AGC) 73 bp Sc: 58.7 chr6:57838350-57838422 (-)	tRNA-Ala-AGC-13-2	chr6:57838350-57838422	-
Homo_sapiens_tRNA-Ala-AGC-13-3 (tRNAscan-SE ID: chr6.trna171) Ala (AGC) 73 bp Sc: 58.7 chr6:26796209-26796281 (-)	tRNA-Ala-AGC-13-3	chr6:26796209-26796281	-
Homo_sapiens_tRNA-Ala-AGC-14-1 (tRNAscan-SE ID: chr6.trna18) Ala (AGC) 73 bp Sc: 58.9 chr6:26673362-26673434 (+)	tRNA-Ala-AGC-14-1	chr6:26673362-26673434	+
Homo_sapiens_tRNA-Ala-AGC-14-2 (tRNAscan-SE ID: chr6.trna167) Ala (AGC) 73 bp Sc: 58.9 chr6:26828227-26828299 (-)	tRNA-Ala-AGC-14-2	chr6:26828227-26828299	-
Homo_sapiens_tRNA-Ala-AGC-16-1 (tRNAscan-SE ID: chr6.trna93) Ala (AGC) 73 bp Sc: 53.1 chr6:57870345-57870417 (-)	tRNA-Ala-AGC-16-1	chr6:57870345-57870417	-
Homo_sapiens_tRNA-Ala-AGC-2-1 (tRNAscan-SE ID: chr6.trna109) Ala (AGC) 72 bp Sc: 84.7 chr6:28838444-28838515 (-)	tRNA-Ala-AGC-2-1	chr6:28838444-28838515	-
Homo_sapiens_tRNA-Ala-AGC-2-2 (tRNAscan-SE ID: chr6.trna108) Ala (AGC) 72 bp Sc: 84.7 chr6:28863685-28863756 (-)	tRNA-Ala-AGC-2-2	chr6:28863685-28863756	-
Homo_sapiens_tRNA-Ala-AGC-24-1 (tRNAscan-SE ID: chr6.trna99) Ala (AGC) 73 bp Sc: 57.2 chr6:57815974-57816046 (-)	tRNA-Ala-AGC-24-1	chr6:57815974-57816046	-
Homo_sapiens_tRNA-Ala-AGC-3-1 (tRNAscan-SE ID: chr6.trna67) Ala (AGC) 72 bp Sc: 80.3 chr6:28607156-28607227 (+)	tRNA-Ala-AGC-3-1	chr6:28607156-28607227	+
Homo_sapiens_tRNA-Ala-AGC-4-1 (tRNAscan-SE ID: chr6.trna128) Ala (AGC) 72 bp Sc: 76.1 chr6:28658237-28658308 (-)	tRNA-Ala-AGC-4-1	chr6:28658237-28658308	-
Homo_sapiens_tRNA-Ala-AGC-5-1 (tRNAscan-SE ID: chr6.trna69) Ala (AGC) 72 bp Sc: 84.2 chr6:28710589-28710660 (+)	tRNA-Ala-AGC-5-1	chr6:28710589-28710660	+
Homo_sapiens_tRNA-Ala-AGC-6-1 (tRNAscan-SE ID: chr6.trna113) Ala (AGC) 72 bp Sc: 74.1 chr6:28812072-28812143 (-)	tRNA-Ala-AGC-6-1	chr6:28812072-28812143	-
Homo_sapiens_tRNA-Ala-AGC-7-1 (tRNAscan-SE ID: chr6.trna70) Ala (AGC) 72 bp Sc: 84.7 chr6:28719704-28719775 (+)	tRNA-Ala-AGC-7-1	chr6:28719704-28719775	+
Homo_sapiens_tRNA-Ala-AGC-9-1 (tRNAscan-SE ID: chr6.trna25) Ala (AGC) 73 bp Sc: 58.3 chr6:26730534-26730606 (+)	tRNA-Ala-AGC-9-1	chr6:26730534-26730606	+
Homo_sapiens_tRNA-Ala-AGC-9-2 (tRNAscan-SE ID: chr6.trna174) Ala (AGC) 73 bp Sc: 58.3 chr6:26771080-26771152 (-)	tRNA-Ala-AGC-9-2	chr6:26771080-26771152	-
Homo_sapiens_tRNA-Ala-CGC-1-1 (tRNAscan-SE ID: chr6.trna10) Ala (CGC) 72 bp Sc: 79.7 chr6:26553503-26553574 (+)	tRNA-Ala-CGC-1-1	chr6:26553503-26553574	+
Homo_sapiens_tRNA-Ala-CGC-2-1 (tRNAscan-SE ID: chr6.trna127) Ala (CGC) 72 bp Sc: 79.7 chr6:28673836-28673907 (-)	tRNA-Ala-CGC-2-1	chr6:28673836-28673907	-
Homo_sapiens_tRNA-Ala-CGC-4-1 (tRNAscan-SE ID: chr6.trna72) Ala (CGC) 72 bp Sc: 76.1 chr6:28729315-28729386 (+)	tRNA-Ala-CGC-4-1	chr6:28729315-28729386	+
Homo_sapiens_tRNA-Ala-TGC-1-1 (tRNAscan-SE ID: chr6.trna118) Ala (TGC) 72 bp Sc: 80.5 chr6:28789770-28789841 (-)	tRNA-Ala-TGC-1-1	chr6:28789770-28789841	-
Homo_sapiens_tRNA-Ala-TGC-2-1 (tRNAscan-SE ID: chr6.trna68) Ala (TGC) 72 bp Sc: 79.7 chr6:28643445-28643516 (+)	tRNA-Ala-TGC-2-1	chr6:28643445-28643516	+
Homo_sapiens_tRNA-Ala-TGC-5-1 (tRNAscan-SE ID: chr6.trna112) Ala (TGC) 72 bp Sc: 75.3 chr6:28817235-28817306 (-)	tRNA-Ala-TGC-5-1	chr6:28817235-28817306	-
Homo_sapiens_tRNA-Ala-TGC-6-1 (tRNAscan-SE ID: chr6.trna121) Ala (TGC) 72 bp Sc: 74.2 chr6:28758364-28758435 (-)	tRNA-Ala-TGC-6-1	chr6:28758364-28758435	-
Homo_sapiens_tRNA-Ala-TGC-7-1 (tRNAscan-SE ID: chr6.trna115) Ala (TGC) 71 bp Sc: 60.0 chr6:28802800-28802870 (-)	tRNA-Ala-TGC-7-1	chr6:28802800-28802870	-
Homo_sapiens_tRNA-Arg-ACG-1-1 (tRNAscan-SE ID: chr6.trna6) Arg (ACG) 73 bp Sc: 67.6 chr6:26328140-26328212 (+)	tRNA-Arg-ACG-1-1	chr6:26328140-26328212	+
Homo_sapiens_tRNA-Arg-ACG-1-2 (tRNAscan-SE ID: chr6.trna8) Arg (ACG) 73 bp Sc: 67.6 chr6:26537498-26537570 (+)	tRNA-Arg-ACG-1-2	chr6:26537498-26537570	+
Homo_sapiens_tRNA-Arg-ACG-2-2 (tRNAscan-SE ID: chr6.trna164) Arg (ACG) 73 bp Sc: 64.2 chr6:27213844-27213916 (-)	tRNA-Arg-ACG-2-2	chr6:27213844-27213916	-
Homo_sapiens_tRNA-Arg-ACG-2-3 (tRNAscan-SE ID: chr6.trna37) Arg (ACG) 73 bp Sc: 64.2 chr6:27215173-27215245 (+)	tRNA-Arg-ACG-2-3	chr6:27215173-27215245	+
Homo_sapiens_tRNA-Arg-ACG-2-4 (tRNAscan-SE ID: chr6.trna146) Arg (ACG) 73 bp Sc: 64.2 chr6:27670565-27670637 (-)	tRNA-Arg-ACG-2-4	chr6:27670565-27670637	-
Homo_sapiens_tRNA-Arg-CCG-1-1 (tRNAscan-SE ID: chr6.trna122) Arg (CCG) 73 bp Sc: 67.0 chr6:28742952-28743024 (-)	tRNA-Arg-CCG-1-1	chr6:28742952-28743024	-
Homo_sapiens_tRNA-Arg-CCG-1-2 (tRNAscan-SE ID: chr6.trna75) Arg (CCG) 73 bp Sc: 67.0 chr6:28881388-28881460 (+)	tRNA-Arg-CCG-1-2	chr6:28881388-28881460	+
Homo_sapiens_tRNA-Arg-TCG-2-1 (tRNAscan-SE ID: chr6.trna4) Arg (TCG) 73 bp Sc: 70.3 chr6:26322818-26322890 (+)	tRNA-Arg-TCG-2-1	chr6:26322818-26322890	+
Homo_sapiens_tRNA-Arg-TCG-4-1 (tRNAscan-SE ID: chr6.trna3) Arg (TCG) 73 bp Sc: 66.8 chr6:26299677-26299749 (+)	tRNA-Arg-TCG-4-1	chr6:26299677-26299749	+
Homo_sapiens_tRNA-Arg-TCG-5-1 (tRNAscan-SE ID: chr6.trna132) Arg (TCG) 73 bp Sc: 65.5 chr6:28543114-28543186 (-)	tRNA-Arg-TCG-5-1	chr6:28543114-28543186	-
Homo_sapiens_tRNA-Arg-TCT-5-1 (tRNAscan-SE ID: chr6.trna54) Arg (TCT) 87 bp Sc: 61.4 chr6:27562184-27562270 (+)	tRNA-Arg-TCT-5-1	chr6:27562184-27562270	+
Homo_sapiens_tRNA-Asp-GTC-2-6 (tRNAscan-SE ID: chr6.trna47) Asp (GTC) 72 bp Sc: 66.5 chr6:27479674-27479745 (+)	tRNA-Asp-GTC-2-6	chr6:27479674-27479745	+
Homo_sapiens_tRNA-Asp-GTC-2-7 (tRNAscan-SE ID: chr6.trna50) Asp (GTC) 72 bp Sc: 66.5 chr6:27503744-27503815 (+)	tRNA-Asp-GTC-2-7	chr6:27503744-27503815	+
Homo_sapiens_tRNA-Asp-GTC-3-1 (tRNAscan-SE ID: chr6.trna152) Asp (GTC) 72 bp Sc: 58.2 chr6:27583457-27583528 (-)	tRNA-Asp-GTC-3-1	chr6:27583457-27583528	-
Homo_sapiens_tRNA-Gln-CTG-1-1 (tRNAscan-SE ID: chr6.trna1) Gln (CTG) 72 bp Sc: 71.5 chr6:18836171-18836242 (+)	tRNA-Gln-CTG-1-1	chr6:18836171-18836242	+
Homo_sapiens_tRNA-Gln-CTG-1-2 (tRNAscan-SE ID: chr6.trna51) Gln (CTG) 72 bp Sc: 71.5 chr6:27519529-27519600 (+)	tRNA-Gln-CTG-1-2	chr6:27519529-27519600	+
Homo_sapiens_tRNA-Gln-CTG-1-3 (tRNAscan-SE ID: chr6.trna106) Gln (CTG) 72 bp Sc: 71.5 chr6:28941601-28941672 (-)	tRNA-Gln-CTG-1-3	chr6:28941601-28941672	-
Homo_sapiens_tRNA-Gln-CTG-2-1 (tRNAscan-SE ID: chr6.trna154) Gln (CTG) 72 bp Sc: 70.9 chr6:27547752-27547823 (-)	tRNA-Gln-CTG-2-1	chr6:27547752-27547823	-
Homo_sapiens_tRNA-Gln-CTG-5-1 (tRNAscan-SE ID: chr6.trna44) Gln (CTG) 72 bp Sc: 66.2 chr6:27295433-27295504 (+)	tRNA-Gln-CTG-5-1	chr6:27295433-27295504	+
Homo_sapiens_tRNA-Gln-CTG-6-1 (tRNAscan-SE ID: chr6.trna139) Gln (CTG) 72 bp Sc: 64.7 chr6:27791356-27791427 (-)	tRNA-Gln-CTG-6-1	chr6:27791356-27791427	-
Homo_sapiens_tRNA-Gln-TTG-2-1 (tRNAscan-SE ID: chr6.trna66) Gln (TTG) 72 bp Sc: 70.0 chr6:28589379-28589450 (+)	tRNA-Gln-TTG-2-1	chr6:28589379-28589450	+
Homo_sapiens_tRNA-Gln-TTG-3-1 (tRNAscan-SE ID: chr6.trna187) Gln (TTG) 72 bp Sc: 66.9 chr6:26311196-26311267 (-)	tRNA-Gln-TTG-3-1	chr6:26311196-26311267	-
Homo_sapiens_tRNA-Gln-TTG-3-2 (tRNAscan-SE ID: chr6.trna186) Gln (TTG) 72 bp Sc: 66.9 chr6:26311747-26311818 (-)	tRNA-Gln-TTG-3-2	chr6:26311747-26311818	-
Homo_sapiens_tRNA-Gln-TTG-3-3 (tRNAscan-SE ID: chr6.trna138) Gln (TTG) 72 bp Sc: 66.9 chr6:27795861-27795932 (-)	tRNA-Gln-TTG-3-3	chr6:27795861-27795932	-
Homo_sapiens_tRNA-Gln-TTG-4-1 (tRNAscan-SE ID: chr6.trna88) Gln (TTG) 72 bp Sc: 58.1 chr6:145182723-145182794 (+)	tRNA-Gln-TTG-4-1	chr6:145182723-145182794	+
Homo_sapiens_tRNA-Glu-CTC-1-6 (tRNAscan-SE ID: chr6.trna79) Glu (CTC) 72 bp Sc: 73.2 chr6:28982199-28982270 (+)	tRNA-Glu-CTC-1-6	chr6:28982199-28982270	+
Homo_sapiens_tRNA-Glu-CTC-1-7 (tRNAscan-SE ID: chr6.trna91) Glu (CTC) 72 bp Sc: 73.2 chr6:125780247-125780318 (-)	tRNA-Glu-CTC-1-7	chr6:125780247-125780318	-
Homo_sapiens_tRNA-Gly-GCC-2-3 (tRNAscan-SE ID: chr6.trna136) Gly (GCC) 71 bp Sc: 81.0 chr6:27902908-27902978 (-)	tRNA-Gly-GCC-2-3	chr6:27902908-27902978	-
Homo_sapiens_tRNA-His-GTG-1-5 (tRNAscan-SE ID: chr6.trna34) His (GTG) 72 bp Sc: 60.1 chr6:27158127-27158198 (+)	tRNA-His-GTG-1-5	chr6:27158127-27158198	+
Homo_sapiens_tRNA-Ile-AAT-1-1 (tRNAscan-SE ID: chr6.trna84) Ile (AAT) 74 bp Sc: 81.9 chr6:57822973-57823046 (+)	tRNA-Ile-AAT-1-1	chr6:57822973-57823046	+
Homo_sapiens_tRNA-Ile-AAT-12-1 (tRNAscan-SE ID: chr6.trna82) Ile (AAT) 74 bp Sc: 78.2 chr6:57800211-57800284 (+)	tRNA-Ile-AAT-12-1	chr6:57800211-57800284	+
Homo_sapiens_tRNA-Ile-AAT-2-1 (tRNAscan-SE ID: chr6.trna60) Ile (AAT) 74 bp Sc: 86.3 chr6:27688188-27688261 (+)	tRNA-Ile-AAT-2-1	chr6:27688188-27688261	+
Homo_sapiens_tRNA-Ile-AAT-3-1 (tRNAscan-SE ID: chr6.trna161) Ile (AAT) 74 bp Sc: 84.9 chr6:27275211-27275284 (-)	tRNA-Ile-AAT-3-1	chr6:27275211-27275284	-
Homo_sapiens_tRNA-Ile-AAT-5-1 (tRNAscan-SE ID: chr6.trna11) Ile (AAT) 74 bp Sc: 81.2 chr6:26554122-26554195 (+)	tRNA-Ile-AAT-5-1	chr6:26554122-26554195	+
Homo_sapiens_tRNA-Ile-AAT-5-2 (tRNAscan-SE ID: chr6.trna166) Ile (AAT) 74 bp Sc: 81.2 chr6:27177215-27177288 (-)	tRNA-Ile-AAT-5-2	chr6:27177215-27177288	-
Homo_sapiens_tRNA-Ile-AAT-5-3 (tRNAscan-SE ID: chr6.trna162) Ile (AAT) 74 bp Sc: 81.2 chr6:27237571-27237644 (-)	tRNA-Ile-AAT-5-3	chr6:27237571-27237644	-
Homo_sapiens_tRNA-Ile-AAT-6-1 (tRNAscan-SE ID: chr6.trna27) Ile (AAT) 74 bp Sc: 81.6 chr6:26756552-26756625 (+)	tRNA-Ile-AAT-6-1	chr6:26756552-26756625	+
Homo_sapiens_tRNA-Ile-AAT-7-1 (tRNAscan-SE ID: chr6.trna178) Ile (AAT) 74 bp Sc: 81.2 chr6:26720992-26721065 (-)	tRNA-Ile-AAT-7-1	chr6:26720992-26721065	-
Homo_sapiens_tRNA-Ile-AAT-7-2 (tRNAscan-SE ID: chr6.trna29) Ile (AAT) 74 bp Sc: 81.2 chr6:26780622-26780695 (+)	tRNA-Ile-AAT-7-2	chr6:26780622-26780695	+
Homo_sapiens_tRNA-Ile-AAT-8-1 (tRNAscan-SE ID: chr6.trna59) Ile (AAT) 74 bp Sc: 75.8 chr6:27668583-27668656 (+)	tRNA-Ile-AAT-8-1	chr6:27668583-27668656	+
Homo_sapiens_tRNA-Ile-AAT-9-1 (tRNAscan-SE ID: chr6.trna40) Ile (AAT) 74 bp Sc: 79.3 chr6:27273960-27274033 (+)	tRNA-Ile-AAT-9-1	chr6:27273960-27274033	+
Homo_sapiens_tRNA-Ile-TAT-2-2 (tRNAscan-SE ID: chr6.trna30) Ile (TAT) 94 bp Sc: 73.1 chr6:27020346-27020439 (+)	tRNA-Ile-TAT-2-2	chr6:27020346-27020439	+
Homo_sapiens_tRNA-Ile-TAT-2-3 (tRNAscan-SE ID: chr6.trna57) Ile (TAT) 94 bp Sc: 73.1 chr6:27631421-27631514 (+)	tRNA-Ile-TAT-2-3	chr6:27631421-27631514	+
Homo_sapiens_tRNA-Ile-TAT-3-1 (tRNAscan-SE ID: chr6.trna65) Ile (TAT) 94 bp Sc: 72.1 chr6:28537590-28537683 (+)	tRNA-Ile-TAT-3-1	chr6:28537590-28537683	+
Homo_sapiens_tRNA-Leu-AAG-2-2 (tRNAscan-SE ID: chr6.trna105) Leu (AAG) 82 bp Sc: 74.8 chr6:28943622-28943703 (-)	tRNA-Leu-AAG-2-2	chr6:28943622-28943703	-
Homo_sapiens_tRNA-Leu-AAG-3-1 (tRNAscan-SE ID: chr6.trna80) Leu (AAG) 82 bp Sc: 73.8 chr6:28989002-28989083 (+)	tRNA-Leu-AAG-3-1	chr6:28989002-28989083	+
Homo_sapiens_tRNA-Leu-AAG-4-1 (tRNAscan-SE ID: chr6.trna134) Leu (AAG) 82 bp Sc: 64.4 chr6:28478623-28478704 (-)	tRNA-Leu-AAG-4-1	chr6:28478623-28478704	-
Homo_sapiens_tRNA-Leu-CAA-1-1 (tRNAscan-SE ID: chr6.trna107) Leu (CAA) 106 bp Sc: 77.2 chr6:28896223-28896328 (-)	tRNA-Leu-CAA-1-1	chr6:28896223-28896328	-
Homo_sapiens_tRNA-Leu-CAA-1-2 (tRNAscan-SE ID: chr6.trna76) Leu (CAA) 105 bp Sc: 77.2 chr6:28941053-28941157 (+)	tRNA-Leu-CAA-1-2	chr6:28941053-28941157	+
Homo_sapiens_tRNA-Leu-CAA-2-1 (tRNAscan-SE ID: chr6.trna148) Leu (CAA) 108 bp Sc: 78.0 chr6:27605638-27605745 (-)	tRNA-Leu-CAA-2-1	chr6:27605638-27605745	-
Homo_sapiens_tRNA-Leu-CAA-3-1 (tRNAscan-SE ID: chr6.trna149) Leu (CAA) 107 bp Sc: 77.3 chr6:27602569-27602675 (-)	tRNA-Leu-CAA-3-1	chr6:27602569-27602675	-
Homo_sapiens_tRNA-Leu-CAG-1-7 (tRNAscan-SE ID: chr6.trna7) Leu (CAG) 83 bp Sc: 78.2 chr6:26521208-26521290 (+)	tRNA-Leu-CAG-1-7	chr6:26521208-26521290	+
Homo_sapiens_tRNA-Leu-TAA-1-1 (tRNAscan-SE ID: chr6.trna87) Leu (TAA) 83 bp Sc: 88.7 chr6:144216547-144216629 (+)	tRNA-Leu-TAA-1-1	chr6:144216547-144216629	+
Homo_sapiens_tRNA-Leu-TAA-2-1 (tRNAscan-SE ID: chr6.trna142) Leu (TAA) 83 bp Sc: 90.8 chr6:27721119-27721201 (-)	tRNA-Leu-TAA-2-1	chr6:27721119-27721201	-
Homo_sapiens_tRNA-Leu-TAA-4-1 (tRNAscan-SE ID: chr6.trna163) Leu (TAA) 83 bp Sc: 83.8 chr6:27230555-27230637 (-)	tRNA-Leu-TAA-4-1	chr6:27230555-27230637	-
Homo_sapiens_tRNA-Lys-CTT-2-4 (tRNAscan-SE ID: chr6.trna13) Lys (CTT) 73 bp Sc: 87.8 chr6:26556546-26556618 (+)	tRNA-Lys-CTT-2-4	chr6:26556546-26556618	+
Homo_sapiens_tRNA-Lys-TTT-3-3 (tRNAscan-SE ID: chr6.trna78) Lys (TTT) 73 bp Sc: 87.8 chr6:28951029-28951101 (+)	tRNA-Lys-TTT-3-3	chr6:28951029-28951101	+
Homo_sapiens_tRNA-Lys-TTT-4-1 (tRNAscan-SE ID: chr6.trna151) Lys (TTT) 73 bp Sc: 86.8 chr6:27591814-27591886 (-)	tRNA-Lys-TTT-4-1	chr6:27591814-27591886	-
Homo_sapiens_tRNA-Lys-TTT-6-1 (tRNAscan-SE ID: chr6.trna157) Lys (TTT) 73 bp Sc: 85.2 chr6:27334990-27335062 (-)	tRNA-Lys-TTT-6-1	chr6:27334990-27335062	-
Homo_sapiens_tRNA-Lys-TTT-7-1 (tRNAscan-SE ID: chr6.trna73) Lys (TTT) 73 bp Sc: 74.9 chr6:28747744-28747816 (+)	tRNA-Lys-TTT-7-1	chr6:28747744-28747816	+
Homo_sapiens_tRNA-Met-CAT-3-1 (tRNAscan-SE ID: chr6.trna77) Met (CAT) 73 bp Sc: 77.4 chr6:28944575-28944647 (+)	tRNA-Met-CAT-3-1	chr6:28944575-28944647	+
Homo_sapiens_tRNA-Met-CAT-3-2 (tRNAscan-SE ID: chr6.trna104) Met (CAT) 73 bp Sc: 77.4 chr6:28953265-28953337 (-)	tRNA-Met-CAT-3-2	chr6:28953265-28953337	-
Homo_sapiens_tRNA-Met-CAT-4-1 (tRNAscan-SE ID: chr6.trna177) Met (CAT) 73 bp Sc: 80.2 chr6:26735370-26735442 (-)	tRNA-Met-CAT-4-1	chr6:26735370-26735442	-
Homo_sapiens_tRNA-Met-CAT-4-2 (tRNAscan-SE ID: chr6.trna26) Met (CAT) 73 bp Sc: 80.2 chr6:26743263-26743335 (+)	tRNA-Met-CAT-4-2	chr6:26743263-26743335	+
Homo_sapiens_tRNA-Met-CAT-4-3 (tRNAscan-SE ID: chr6.trna28) Met (CAT) 73 bp Sc: 80.2 chr6:26766234-26766306 (+)	tRNA-Met-CAT-4-3	chr6:26766234-26766306	+
Homo_sapiens_tRNA-Met-CAT-5-1 (tRNAscan-SE ID: chr6.trna21) Met (CAT) 73 bp Sc: 79.2 chr6:26701483-26701555 (+)	tRNA-Met-CAT-5-1	chr6:26701483-26701555	+
Homo_sapiens_tRNA-Met-CAT-5-2 (tRNAscan-SE ID: chr6.trna170) Met (CAT) 73 bp Sc: 79.2 chr6:26800113-26800185 (-)	tRNA-Met-CAT-5-2	chr6:26800113-26800185	-
Homo_sapiens_tRNA-Met-CAT-7-1 (tRNAscan-SE ID: chr6.trna96) Met (CAT) 73 bp Sc: 66.2 chr6:57842214-57842286 (-)	tRNA-Met-CAT-7-1	chr6:57842214-57842286	-
Homo_sapiens_tRNA-Phe-GAA-1-1 (tRNAscan-SE ID: chr6.trna117) Phe (GAA) 73 bp Sc: 88.9 chr6:28790722-28790794 (-)	tRNA-Phe-GAA-1-1	chr6:28790722-28790794	-
Homo_sapiens_tRNA-Phe-GAA-1-2 (tRNAscan-SE ID: chr6.trna103) Phe (GAA) 73 bp Sc: 88.9 chr6:28981672-28981744 (-)	tRNA-Phe-GAA-1-2	chr6:28981672-28981744	-
Homo_sapiens_tRNA-Phe-GAA-3-1 (tRNAscan-SE ID: chr6.trna114) Phe (GAA) 73 bp Sc: 88.3 chr6:28807833-28807905 (-)	tRNA-Phe-GAA-3-1	chr6:28807833-28807905	-
Homo_sapiens_tRNA-Phe-GAA-4-1 (tRNAscan-SE ID: chr6.trna111) Phe (GAA) 74 bp Sc: 75.5 chr6:28823316-28823389 (-)	tRNA-Phe-GAA-4-1	chr6:28823316-28823389	-
Homo_sapiens_tRNA-Phe-GAA-6-1 (tRNAscan-SE ID: chr6.trna120) Phe (GAA) 74 bp Sc: 58.8 chr6:28763597-28763670 (-)	tRNA-Phe-GAA-6-1	chr6:28763597-28763670	-
Homo_sapiens_tRNA-Pro-AGG-2-2 (tRNAscan-SE ID: chr6.trna12) Pro (AGG) 72 bp Sc: 70.2 chr6:26555270-26555341 (+)	tRNA-Pro-AGG-2-2	chr6:26555270-26555341	+
Homo_sapiens_tRNA-Pro-CGG-2-1 (tRNAscan-SE ID: chr6.trna31) Pro (CGG) 72 bp Sc: 65.9 chr6:27091742-27091813 (+)	tRNA-Pro-CGG-2-1	chr6:27091742-27091813	+
Homo_sapiens_tRNA-Ser-AGA-1-1 (tRNAscan-SE ID: chr6.trna155) Ser (AGA) 82 bp Sc: 90.3 chr6:27541775-27541856 (-)	tRNA-Ser-AGA-1-1	chr6:27541775-27541856	-
Homo_sapiens_tRNA-Ser-AGA-2-1 (tRNAscan-SE ID: chr6.trna5) Ser (AGA) 82 bp Sc: 89.6 chr6:26327589-26327670 (+)	tRNA-Ser-AGA-2-1	chr6:26327589-26327670	+
Homo_sapiens_tRNA-Ser-AGA-2-2 (tRNAscan-SE ID: chr6.trna46) Ser (AGA) 82 bp Sc: 89.6 chr6:27478812-27478893 (+)	tRNA-Ser-AGA-2-2	chr6:27478812-27478893	+
Homo_sapiens_tRNA-Ser-AGA-2-3 (tRNAscan-SE ID: chr6.trna48) Ser (AGA) 82 bp Sc: 89.6 chr6:27495814-27495895 (+)	tRNA-Ser-AGA-2-3	chr6:27495814-27495895	+
Homo_sapiens_tRNA-Ser-AGA-2-4 (tRNAscan-SE ID: chr6.trna49) Ser (AGA) 82 bp Sc: 89.6 chr6:27503039-27503120 (+)	tRNA-Ser-AGA-2-4	chr6:27503039-27503120	+
Homo_sapiens_tRNA-Ser-AGA-3-1 (tRNAscan-SE ID: chr6.trna52) Ser (AGA) 82 bp Sc: 87.2 chr6:27532208-27532289 (+)	tRNA-Ser-AGA-3-1	chr6:27532208-27532289	+
Homo_sapiens_tRNA-Ser-AGA-4-1 (tRNAscan-SE ID: chr6.trna153) Ser (AGA) 82 bp Sc: 78.8 chr6:27553413-27553494 (-)	tRNA-Ser-AGA-4-1	chr6:27553413-27553494	-
Homo_sapiens_tRNA-Ser-CGA-2-1 (tRNAscan-SE ID: chr6.trna36) Ser (CGA) 82 bp Sc: 94.0 chr6:27209849-27209930 (+)	tRNA-Ser-CGA-2-1	chr6:27209849-27209930	+
Homo_sapiens_tRNA-Ser-CGA-3-1 (tRNAscan-SE ID: chr6.trna145) Ser (CGA) 82 bp Sc: 94.6 chr6:27672450-27672531 (-)	tRNA-Ser-CGA-3-1	chr6:27672450-27672531	-
Homo_sapiens_tRNA-Ser-GCT-1-1 (tRNAscan-SE ID: chr6.trna32) Ser (GCT) 82 bp Sc: 91.9 chr6:27097306-27097387 (+)	tRNA-Ser-GCT-1-1	chr6:27097306-27097387	+
Homo_sapiens_tRNA-Ser-GCT-2-1 (tRNAscan-SE ID: chr6.trna45) Ser (GCT) 82 bp Sc: 91.0 chr6:27297996-27298077 (+)	tRNA-Ser-GCT-2-1	chr6:27297996-27298077	+
Homo_sapiens_tRNA-Ser-GCT-4-1 (tRNAscan-SE ID: chr6.trna131) Ser (GCT) 82 bp Sc: 88.4 chr6:28597340-28597421 (-)	tRNA-Ser-GCT-4-1	chr6:28597340-28597421	-
Homo_sapiens_tRNA-Ser-GCT-5-1 (tRNAscan-SE ID: chr6.trna63) Ser (GCT) 82 bp Sc: 85.2 chr6:28213037-28213118 (+)	tRNA-Ser-GCT-5-1	chr6:28213037-28213118	+
Homo_sapiens_tRNA-Ser-GCT-6-1 (tRNAscan-SE ID: chr6.trna188) Ser (GCT) 84 bp Sc: 71.6 chr6:26305490-26305573 (-)	tRNA-Ser-GCT-6-1	chr6:26305490-26305573	-
Homo_sapiens_tRNA-Ser-TGA-2-1 (tRNAscan-SE ID: chr6.trna53) Ser (TGA) 82 bp Sc: 90.4 chr6:27545689-27545770 (+)	tRNA-Ser-TGA-2-1	chr6:27545689-27545770	+
Homo_sapiens_tRNA-Ser-TGA-3-1 (tRNAscan-SE ID: chr6.trna185) Ser (TGA) 82 bp Sc: 89.7 chr6:26312596-26312677 (-)	tRNA-Ser-TGA-3-1	chr6:26312596-26312677	-
Homo_sapiens_tRNA-Ser-TGA-4-1 (tRNAscan-SE ID: chr6.trna156) Ser (TGA) 82 bp Sc: 84.0 chr6:27505828-27505909 (-)	tRNA-Ser-TGA-4-1	chr6:27505828-27505909	-
Homo_sapiens_tRNA-Thr-AGT-2-1 (tRNAscan-SE ID: chr6.trna180) Thr (AGT) 74 bp Sc: 81.4 chr6:26532917-26532990 (-)	tRNA-Thr-AGT-2-1	chr6:26532917-26532990	-
Homo_sapiens_tRNA-Thr-AGT-2-2 (tRNAscan-SE ID: chr6.trna143) Thr (AGT) 74 bp Sc: 81.4 chr6:27684695-27684768 (-)	tRNA-Thr-AGT-2-2	chr6:27684695-27684768	-
Homo_sapiens_tRNA-Thr-AGT-3-1 (tRNAscan-SE ID: chr6.trna71) Thr (AGT) 74 bp Sc: 80.7 chr6:28726018-28726091 (+)	tRNA-Thr-AGT-3-1	chr6:28726018-28726091	+
Homo_sapiens_tRNA-Thr-AGT-4-1 (tRNAscan-SE ID: chr6.trna61) Thr (AGT) 74 bp Sc: 81.2 chr6:27726694-27726767 (+)	tRNA-Thr-AGT-4-1	chr6:27726694-27726767	+
Homo_sapiens_tRNA-Thr-AGT-6-1 (tRNAscan-SE ID: chr6.trna35) Thr (AGT) 74 bp Sc: 80.6 chr6:27162271-27162344 (+)	tRNA-Thr-AGT-6-1	chr6:27162271-27162344	+
Homo_sapiens_tRNA-Thr-CGT-1-1 (tRNAscan-SE ID: chr6.trna133) Thr (CGT) 74 bp Sc: 78.4 chr6:28488993-28489066 (-)	tRNA-Thr-CGT-1-1	chr6:28488993-28489066	-
Homo_sapiens_tRNA-Thr-CGT-3-1 (tRNAscan-SE ID: chr6.trna129) Thr (CGT) 74 bp Sc: 77.1 chr6:28648207-28648280 (-)	tRNA-Thr-CGT-3-1	chr6:28648207-28648280	-
Homo_sapiens_tRNA-Thr-CGT-5-1 (tRNAscan-SE ID: chr6.trna56) Thr (CGT) 74 bp Sc: 66.2 chr6:27618356-27618429 (+)	tRNA-Thr-CGT-5-1	chr6:27618356-27618429	+
Homo_sapiens_tRNA-Thr-TGT-1-1 (tRNAscan-SE ID: chr6.trna135) Thr (TGT) 74 bp Sc: 83.3 chr6:28474552-28474625 (-)	tRNA-Thr-TGT-1-1	chr6:28474552-28474625	-
Homo_sapiens_tRNA-Trp-CCA-3-1 (tRNAscan-SE ID: chr6.trna183) Trp (CCA) 72 bp Sc: 73.3 chr6:26319102-26319173 (-)	tRNA-Trp-CCA-3-1	chr6:26319102-26319173	-
Homo_sapiens_tRNA-Trp-CCA-3-2 (tRNAscan-SE ID: chr6.trna181) Trp (CCA) 72 bp Sc: 73.3 chr6:26331444-26331515 (-)	tRNA-Trp-CCA-3-2	chr6:26331444-26331515	-
Homo_sapiens_tRNA-Tyr-GTA-1-1 (tRNAscan-SE ID: chr6.trna14) Tyr (GTA) 91 bp Sc: 77.9 chr6:26568858-26568948 (+)	tRNA-Tyr-GTA-1-1	chr6:26568858-26568948	+
Homo_sapiens_tRNA-Tyr-GTA-3-1 (tRNAscan-SE ID: chr6.trna16) Tyr (GTA) 89 bp Sc: 77.5 chr6:26577104-26577192 (+)	tRNA-Tyr-GTA-3-1	chr6:26577104-26577192	+
Homo_sapiens_tRNA-Tyr-GTA-6-1 (tRNAscan-SE ID: chr6.trna17) Tyr (GTA) 89 bp Sc: 75.1 chr6:26594874-26594962 (+)	tRNA-Tyr-GTA-6-1	chr6:26594874-26594962	+
Homo_sapiens_tRNA-Tyr-GTA-8-1 (tRNAscan-SE ID: chr6.trna15) Tyr (GTA) 90 bp Sc: 72.4 chr6:26575570-26575659 (+)	tRNA-Tyr-GTA-8-1	chr6:26575570-26575659	+
Homo_sapiens_tRNA-Val-AAC-1-5 (tRNAscan-SE ID: chr6.trna140) Val (AAC) 73 bp Sc: 79.4 chr6:27753400-27753472 (-)	tRNA-Val-AAC-1-5	chr6:27753400-27753472	-
Homo_sapiens_tRNA-Val-AAC-3-1 (tRNAscan-SE ID: chr6.trna147) Val (AAC) 73 bp Sc: 72.8 chr6:27650928-27651000 (-)	tRNA-Val-AAC-3-1	chr6:27650928-27651000	-
Homo_sapiens_tRNA-Val-AAC-4-1 (tRNAscan-SE ID: chr6.trna144) Val (AAC) 73 bp Sc: 69.2 chr6:27681106-27681178 (-)	tRNA-Val-AAC-4-1	chr6:27681106-27681178	-
Homo_sapiens_tRNA-Val-AAC-5-1 (tRNAscan-SE ID: chr6.trna38) Val (AAC) 73 bp Sc: 67.0 chr6:27235509-27235581 (+)	tRNA-Val-AAC-5-1	chr6:27235509-27235581	+
Homo_sapiens_tRNA-Val-AAC-6-1 (tRNAscan-SE ID: chr6.trna123) Val (AAC) 72 bp Sc: 69.9 chr6:28735429-28735500 (-)	tRNA-Val-AAC-6-1	chr6:28735429-28735500	-
Homo_sapiens_tRNA-Val-CAC-1-6 (tRNAscan-SE ID: chr6.trna9) Val (CAC) 73 bp Sc: 79.4 chr6:26538054-26538126 (+)	tRNA-Val-CAC-1-6	chr6:26538054-26538126	+
Homo_sapiens_tRNA-Val-CAC-2-1 (tRNAscan-SE ID: chr6.trna160) Val (CAC) 73 bp Sc: 80.5 chr6:27280270-27280342 (-)	tRNA-Val-CAC-2-1	chr6:27280270-27280342	-
Homo_sapiens_tRNA-Val-CAC-6-1 (tRNAscan-SE ID: chr6.trna165) Val (CAC) 73 bp Sc: 63.1 chr6:27206088-27206160 (-)	tRNA-Val-CAC-6-1	chr6:27206088-27206160	-
Homo_sapiens_tRNA-Val-TAC-4-1 (tRNAscan-SE ID: chr6.trna42) Val (TAC) 73 bp Sc: 68.7 chr6:27290626-27290698 (+)	tRNA-Val-TAC-4-1	chr6:27290626-27290698	+
Homo_sapiens_tRNA-iMet-CAT-1-2 (tRNAscan-SE ID: chr6.trna2) iMet (CAT) 72 bp Sc: 60.4 chr6:26286526-26286597 (+)	tRNA-iMet-CAT-1-2	chr6:26286526-26286597	+
Homo_sapiens_tRNA-iMet-CAT-1-3 (tRNAscan-SE ID: chr6.trna184) iMet (CAT) 72 bp Sc: 60.4 chr6:26313124-26313195 (-)	tRNA-iMet-CAT-1-3	chr6:26313124-26313195	-
Homo_sapiens_tRNA-iMet-CAT-1-4 (tRNAscan-SE ID: chr6.trna182) iMet (CAT) 72 bp Sc: 60.4 chr6:26330301-26330372 (-)	tRNA-iMet-CAT-1-4	chr6:26330301-26330372	-
Homo_sapiens_tRNA-iMet-CAT-1-5 (tRNAscan-SE ID: chr6.trna158) iMet (CAT) 72 bp Sc: 60.4 chr6:27332985-27333056 (-)	tRNA-iMet-CAT-1-5	chr6:27332985-27333056	-
Homo_sapiens_tRNA-iMet-CAT-1-6 (tRNAscan-SE ID: chr6.trna150) iMet (CAT) 72 bp Sc: 60.4 chr6:27592821-27592892 (-)	tRNA-iMet-CAT-1-6	chr6:27592821-27592892	-
Homo_sapiens_tRNA-iMet-CAT-1-7 (tRNAscan-SE ID: chr6.trna137) iMet (CAT) 72 bp Sc: 60.4 chr6:27902493-27902564 (-)	tRNA-iMet-CAT-1-7	chr6:27902493-27902564	-
Homo_sapiens_tRNA-iMet-CAT-2-1 (tRNAscan-SE ID: chr6.trna62) iMet (CAT) 72 bp Sc: 51.7 chr6:27777885-27777956 (+)	tRNA-iMet-CAT-2-1	chr6:27777885-27777956	+
Homo_sapiens_tRNA-Arg-CCT-4-1 (tRNAscan-SE ID: chr7.trna5) Arg (CCT) 73 bp Sc: 65.6 chr7:139340700-139340772 (+)	tRNA-Arg-CCT-4-1	chr7:139340700-139340772	+
Homo_sapiens_tRNA-Cys-GCA-1-1 (tRNAscan-SE ID: chr7.trna8) Cys (GCA) 72 bp Sc: 84.1 chr7:149310190-149310261 (+)	tRNA-Cys-GCA-1-1	chr7:149310190-149310261	+
Homo_sapiens_tRNA-Cys-GCA-10-1 (tRNAscan-SE ID: chr7.trna27) Cys (GCA) 72 bp Sc: 74.9 chr7:149377510-149377581 (-)	tRNA-Cys-GCA-10-1	chr7:149377510-149377581	-
Homo_sapiens_tRNA-Cys-GCA-11-1 (tRNAscan-SE ID: chr7.trna25) Cys (GCA) 72 bp Sc: 76.9 chr7:149415138-149415209 (-)	tRNA-Cys-GCA-11-1	chr7:149415138-149415209	-
Homo_sapiens_tRNA-Cys-GCA-12-1 (tRNAscan-SE ID: chr7.trna21) Cys (GCA) 72 bp Sc: 72.4 chr7:149646955-149647026 (-)	tRNA-Cys-GCA-12-1	chr7:149646955-149647026	-
Homo_sapiens_tRNA-Cys-GCA-13-1 (tRNAscan-SE ID: chr7.trna30) Cys (GCA) 72 bp Sc: 74.0 chr7:149355675-149355746 (-)	tRNA-Cys-GCA-13-1	chr7:149355675-149355746	-
Homo_sapiens_tRNA-Cys-GCA-15-1 (tRNAscan-SE ID: chr7.trna13) Cys (GCA) 72 bp Sc: 70.5 chr7:149584725-149584796 (+)	tRNA-Cys-GCA-15-1	chr7:149584725-149584796	+
Homo_sapiens_tRNA-Cys-GCA-16-1 (tRNAscan-SE ID: chr7.trna10) Cys (GCA) 72 bp Sc: 70.0 chr7:149546540-149546611 (+)	tRNA-Cys-GCA-16-1	chr7:149546540-149546611	+
Homo_sapiens_tRNA-Cys-GCA-17-1 (tRNAscan-SE ID: chr7.trna20) Cys (GCA) 72 bp Sc: 70.7 chr7:149691181-149691252 (-)	tRNA-Cys-GCA-17-1	chr7:149691181-149691252	-
Homo_sapiens_tRNA-Cys-GCA-18-1 (tRNAscan-SE ID: chr7.trna28) Cys (GCA) 72 bp Sc: 71.8 chr7:149375759-149375830 (-)	tRNA-Cys-GCA-18-1	chr7:149375759-149375830	-
Homo_sapiens_tRNA-Cys-GCA-19-1 (tRNAscan-SE ID: chr7.trna22) Cys (GCA) 72 bp Sc: 69.2 chr7:149613065-149613136 (-)	tRNA-Cys-GCA-19-1	chr7:149613065-149613136	-
Homo_sapiens_tRNA-Cys-GCA-20-1 (tRNAscan-SE ID: chr7.trna14) Cys (GCA) 72 bp Sc: 65.6 chr7:149597955-149598026 (+)	tRNA-Cys-GCA-20-1	chr7:149597955-149598026	+
Homo_sapiens_tRNA-Cys-GCA-21-1 (tRNAscan-SE ID: chr7.trna18) Cys (GCA) 72 bp Sc: 60.7 chr7:149664824-149664895 (+)	tRNA-Cys-GCA-21-1	chr7:149664824-149664895	+
Homo_sapiens_tRNA-Cys-GCA-22-1 (tRNAscan-SE ID: chr7.trna11) Cys (GCA) 70 bp Sc: 64.9 chr7:149556711-149556780 (+)	tRNA-Cys-GCA-22-1	chr7:149556711-149556780	+
Homo_sapiens_tRNA-Cys-GCA-23-1 (tRNAscan-SE ID: chr7.trna23) Cys (GCA) 72 bp Sc: 59.1 chr7:149595214-149595285 (-)	tRNA-Cys-GCA-23-1	chr7:149595214-149595285	-
Homo_sapiens_tRNA-Cys-GCA-3-1 (tRNAscan-SE ID: chr7.trna24) Cys (GCA) 72 bp Sc: 79.1 chr7:149589073-149589144 (-)	tRNA-Cys-GCA-3-1	chr7:149589073-149589144	-
Homo_sapiens_tRNA-Cys-GCA-9-2 (tRNAscan-SE ID: chr7.trna9) Cys (GCA) 72 bp Sc: 77.2 chr7:149331129-149331200 (+)	tRNA-Cys-GCA-9-2	chr7:149331129-149331200	+
Homo_sapiens_tRNA-Cys-GCA-9-3 (tRNAscan-SE ID: chr7.trna17) Cys (GCA) 72 bp Sc: 77.2 chr7:149635687-149635758 (+)	tRNA-Cys-GCA-9-3	chr7:149635687-149635758	+
Homo_sapiens_tRNA-Cys-GCA-9-4 (tRNAscan-SE ID: chr7.trna19) Cys (GCA) 72 bp Sc: 77.2 chr7:149707669-149707740 (+)	tRNA-Cys-GCA-9-4	chr7:149707669-149707740	+
Homo_sapiens_tRNA-Pro-AGG-2-3 (tRNAscan-SE ID: chr7.trna4) Pro (AGG) 72 bp Sc: 70.2 chr7:128783450-128783521 (+)	tRNA-Pro-AGG-2-3	chr7:128783450-128783521	+
Homo_sapiens_tRNA-Trp-CCA-5-1 (tRNAscan-SE ID: chr7.trna3) Trp (CCA) 72 bp Sc: 68.8 chr7:99469684-99469755 (+)	tRNA-Trp-CCA-5-1	chr7:99469684-99469755	+
Homo_sapiens_tRNA-Ala-AGC-8-2 (tRNAscan-SE ID: chr8.trna5) Ala (AGC) 73 bp Sc: 59.7 chr8:66114189-66114261 (+)	tRNA-Ala-AGC-8-2	chr8:66114189-66114261	+
Homo_sapiens_tRNA-Met-CAT-1-1 (tRNAscan-SE ID: chr8.trna8) Met (CAT) 73 bp Sc: 82.3 chr8:123157230-123157302 (-)	tRNA-Met-CAT-1-1	chr8:123157230-123157302	-
Homo_sapiens_tRNA-Ser-AGA-2-5 (tRNAscan-SE ID: chr8.trna9) Ser (AGA) 82 bp Sc: 89.6 chr8:95269657-95269738 (-)	tRNA-Ser-AGA-2-5	chr8:95269657-95269738	-
Homo_sapiens_tRNA-Tyr-GTA-5-1 (tRNAscan-SE ID: chr8.trna3) Tyr (GTA) 93 bp Sc: 75.3 chr8:66113367-66113459 (+)	tRNA-Tyr-GTA-5-1	chr8:66113367-66113459	+
Homo_sapiens_tRNA-Tyr-GTA-5-2 (tRNAscan-SE ID: chr8.trna4) Tyr (GTA) 89 bp Sc: 75.5 chr8:66113988-66114076 (+)	tRNA-Tyr-GTA-5-2	chr8:66113988-66114076	+
Homo_sapiens_tRNA-Tyr-GTA-9-1 (tRNAscan-SE ID: chr8.trna12) Tyr (GTA) 88 bp Sc: 52.0 chr8:65697297-65697384 (-)	tRNA-Tyr-GTA-9-1	chr8:65697297-65697384	-
Homo_sapiens_tRNA-Arg-TCG-6-1 (tRNAscan-SE ID: chr9.trna4) Arg (TCG) 73 bp Sc: 53.7 chr9:110198523-110198595 (+)	tRNA-Arg-TCG-6-1	chr9:110198523-110198595	+
Homo_sapiens_tRNA-Arg-TCT-3-1 (tRNAscan-SE ID: chr9.trna5) Arg (TCT) 91 bp Sc: 70.1 chr9:128340076-128340166 (-)	tRNA-Arg-TCT-3-1	chr9:128340076-128340166	-
Homo_sapiens_tRNA-His-GTG-1-6 (tRNAscan-SE ID: chr9.trna8) His (GTG) 72 bp Sc: 60.1 chr9:14433940-14434011 (-)	tRNA-His-GTG-1-6	chr9:14433940-14434011	-
Homo_sapiens_tRNA-Ile-GAT-1-1 (tRNAscan-SE ID: chrX.trna10) Ile (GAT) 74 bp Sc: 75.5 chrX:3838377-3838450 (-)	tRNA-Ile-GAT-1-1	chrX:3838377-3838450	-
Homo_sapiens_tRNA-Ile-GAT-1-2 (tRNAscan-SE ID: chrX.trna8) Ile (GAT) 74 bp Sc: 75.5 chrX:3876801-3876874 (-)	tRNA-Ile-GAT-1-2	chrX:3876801-3876874	-
Homo_sapiens_tRNA-Ile-GAT-1-3 (tRNAscan-SE ID: chrX.trna6) Ile (GAT) 74 bp Sc: 75.5 chrX:3915230-3915303 (-)	tRNA-Ile-GAT-1-3	chrX:3915230-3915303	-
Homo_sapiens_tRNA-Val-TAC-1-2 (tRNAscan-SE ID: chrX.trna4) Val (TAC) 73 bp Sc: 82.9 chrX:18674909-18674981 (-)	tRNA-Val-TAC-1-2	chrX:18674909-18674981	-
